# Supplementary material for: Construction and differential analysis of testicular atlas between 10-week-old and 23-week-old ducks using single-cell RNA sequencing
Source: Poult Sci. 2025 Aug 22;104(11):105715. doi: 10.1016/j.psj.2025.105715 (PMC12419092; doi:10.1016/j.psj.2025.105715)
Supplement: Supplementary file 2 [file mmc2.xlsx]

## Sheet: all.genes.differ.stat.xls (11)
						Table S4.The list of up-regulated genes of somatic cells except Sertoli cells.
	Target_Cluster	Gene ID	Gene Name	Target_Cluster_pct	Other_Cluster_pct	Target_Cluster_mean	Other_Cluster_mean	Log2FC	Pvalue	FDR	Symbol	Description	KEGG_A_class	KEGG_B_class	Pathway	K_ID	GO Component	GO Function	GO Process	TF_family	Gene_type
T cells	12	ncbi_101800042	IL7R	0.272	0.006	3.60147	0.00881141	8.675	0	0	IL7R	XP_012952640.1 interleukin-7 receptor subunit alpha isoform X1 [Anas platyrhynchos]	Human Diseases;Environmental Information Processing;Environmental Information Processing;Environmental Information Processing;Environmental Information Processing;Organismal Systems;Human Diseases	Cancer: overview;Signal transduction;Signaling molecules and interaction;Signal transduction;Signal transduction;Immune system;Immune disease	ko05200//Pathways in cancer;ko04151//PI3K-Akt signaling pathway;ko04060//Cytokine-cytokine receptor interaction;ko04630//JAK-STAT signaling pathway;ko04068//FoxO signaling pathway;ko04640//Hematopoietic cell lineage;ko05340//Primary immunodeficiency	K05072;K05072;K05072;K05072;K05072;K05072;K05072	GO:0005575//cellular_component;GO:0005576//extracellular region;GO:0005622//intracellular;GO:0005623//cell;GO:0005737//cytoplasm;GO:0005886//plasma membrane;GO:0009897//external side of plasma membrane;GO:0009986//cell surface;GO:0012506//vesicle membrane;GO:0016020//membrane;GO:0016021//integral component of membrane;GO:0030135//coated vesicle;GO:0030136//clathrin-coated vesicle;GO:0030659//cyto…	GO:0003674//molecular_function;GO:0003823//antigen binding;GO:0004888//transmembrane signaling receptor activity;GO:0004896//cytokine receptor activity;GO:0004917//interleukin-7 receptor activity;GO:0005488//binding;GO:0005515//protein binding;GO:0038023//signaling receptor activity;GO:0060089//molecular transducer activity	GO:0000018//regulation of DNA recombination;GO:0000902//cell morphogenesis;GO:0001775//cell activation;GO:0001910//regulation of leukocyte mediated cytotoxicity;GO:0001911//negative regulation of leukocyte mediated cytotoxicity;GO:0001914//regulation of T cell mediated cytotoxicity;GO:0001915//negative regulation of T cell mediated cytotoxicity;GO:0002376//immune system process;GO:0002377//immuno…	-	protein_coding
	12	ncbi_106020188	ncbi_106020188	0.321	0.003	8.27213	0.022787	8.5039	0	0	ncbi_106020188	AAK01217.1 T-cell receptor alpha chain precursor, partial [Anas platyrhynchos]	Environmental Information Processing;Environmental Information Processing;Human Diseases;Environmental Information Processing;Human Diseases;Human Diseases;Human Diseases;Environmental Information Processing;Human Diseases;Human Diseases;Human Diseases;Organismal Systems;Environmental Information Processing;Organismal Systems;Human Diseases;Human Diseases;Human Diseases;Organismal Systems;Human D…	Signal transduction;Signal transduction;Infectious disease: viral;Signal transduction;Infectious disease: viral;Infectious disease: viral;Cancer: overview;Signaling molecules and interaction;Infectious disease: bacterial;Infectious disease: viral;Infectious disease: parasitic;Immune system;Signal transduction;Immune system;Cancer: overview;Immune disease;Immune disease;Immune system;Infectious di…	ko04014//Ras signaling pathway;ko04020//Calcium signaling pathway;ko05166//Human T-cell leukemia virus 1 infection;ko04015//Rap1 signaling pathway;ko05169//Epstein-Barr virus infection;ko05170//Human immunodeficiency virus 1 infection;ko05202//Transcriptional misregulation in cancer;ko04514//Cell adhesion molecules;ko05135//Yersinia infection;ko05162//Measles;ko05142//Chagas disease;ko04659//Th17…	K10784;K10784;K10784;K10784;K10784;K10784;K10784;K10784;K10784;K10784;K10784;K10784;K10784;K10784;K10784;K10784;K10784;K10784;K10784;K10784;K10784;K10784;K10784;K10784;K10784;K10784;K10784;K10784;K10784	-	-	-	-	protein_coding
	12	ncbi_101801229	ITK	0.298	0.006	4.61712	0.0175869	8.03635	0	0	ITK	XP_005029960.1 tyrosine-protein kinase ITK/TSK [Anas platyrhynchos]	Organismal Systems;Organismal Systems;Organismal Systems	Immune system;Immune system;Immune system	ko04062//Chemokine signaling pathway;ko04670//Leukocyte transendothelial migration;ko04660//T cell receptor signaling pathway	K07363;K07363;K07363	GO:0005575//cellular_component;GO:0005622//intracellular;GO:0005623//cell;GO:0005634//nucleus;GO:0005663//DNA replication factor C complex;GO:0005737//cytoplasm;GO:0005829//cytosol;GO:0005886//plasma membrane;GO:0005911//cell-cell junction;GO:0009898//cytoplasmic side of plasma membrane;GO:0016020//membrane;GO:0019897//extrinsic component of plasma membrane;GO:0019898//extrinsic component of memb…	GO:0000166//nucleotide binding;GO:0003674//molecular_function;GO:0003689//DNA clamp loader activity;GO:0003824//catalytic activity;GO:0004672//protein kinase activity;GO:0004713//protein tyrosine kinase activity;GO:0004715//non-membrane spanning protein tyrosine kinase activity;GO:0005488//binding;GO:0005515//protein binding;GO:0005524//ATP binding;GO:0008144//drug binding;GO:0016301//kinase acti…	GO:0001775//cell activation;GO:0001816//cytokine production;GO:0001865//NK T cell differentiation;GO:0002250//adaptive immune response;GO:0002253//activation of immune response;GO:0002376//immune system process;GO:0002429//immune response-activating cell surface receptor signaling pathway;GO:0002520//immune system development;GO:0002521//leukocyte differentiation;GO:0002682//regulation of immune …	-	protein_coding
	12	ncbi_101798133	ncbi_101798133	0.309	0.004	6.1902	0.0250269	7.95036	0	0	ncbi_101798133	-	-	-	-	-	-	-	-	-	protein_coding
	12	ncbi_101802627	EVI2A	0.404	0.007	7.02126	0.0308054	7.8324	0	0	EVI2A	XP_005021065.2 protein EVI2A isoform X1 [Anas platyrhynchos]	-	-	-	-	GO:0005575//cellular_component;GO:0016020//membrane;GO:0016021//integral component of membrane;GO:0031224//intrinsic component of membrane;GO:0044425//membrane part	GO:0003674//molecular_function;GO:0016655//oxidoreductase activity, acting on NAD(P)H, quinone or similar compound as acceptor	GO:0006814//sodium ion transport;GO:0009306//protein secretion	-	protein_coding
	12	ncbi_101791406	CD247	0.352	0.014	5.92801	0.0406905	7.18671	0	0	CD247	XP_005017667.2 T-cell surface glycoprotein CD3 zeta chain, partial [Anas platyrhynchos]	Human Diseases;Human Diseases;Human Diseases;Organismal Systems;Organismal Systems;Human Diseases;Organismal Systems;Organismal Systems	Infectious disease: viral;Infectious disease: viral;Infectious disease: parasitic;Immune system;Immune system;Cancer: overview;Immune system;Immune system	ko05169//Epstein-Barr virus infection;ko05170//Human immunodeficiency virus 1 infection;ko05142//Chagas disease;ko04659//Th17 cell differentiation;ko04660//T cell receptor signaling pathway;ko05235//PD-L1 expression and PD-1 checkpoint pathway in cancer;ko04650//Natural killer cell mediated cytotoxicity;ko04658//Th1 and Th2 cell differentiation	K06453;K06453;K06453;K06453;K06453;K06453;K06453;K06453	GO:0005575//cellular_component;GO:0005622//intracellular;GO:0005623//cell;GO:0005737//cytoplasm;GO:0005886//plasma membrane;GO:0016020//membrane;GO:0016021//integral component of membrane;GO:0031224//intrinsic component of membrane;GO:0032991//macromolecular complex;GO:0042101//T cell receptor complex;GO:0042105//alpha-beta T cell receptor complex;GO:0043235//receptor complex;GO:0044424//intracel…	GO:0003674//molecular_function;GO:0004888//transmembrane signaling receptor activity;GO:0005488//binding;GO:0005515//protein binding;GO:0019899//enzyme binding;GO:0019900//kinase binding;GO:0019901//protein kinase binding;GO:0038023//signaling receptor activity;GO:0042802//identical protein binding;GO:0042803//protein homodimerization activity;GO:0046983//protein dimerization activity;GO:0060089/…	GO:0001816//cytokine production;GO:0002250//adaptive immune response;GO:0002252//immune effector process;GO:0002253//activation of immune response;GO:0002376//immune system process;GO:0002429//immune response-activating cell surface receptor signaling pathway;GO:0002431//Fc receptor mediated stimulatory signaling pathway;GO:0002433//immune response-regulating cell surface receptor signaling pathw…	-	protein_coding
	12	ncbi_106019440	ncbi_106019440	0.414	0.01	5.06405	0.0378012	7.06572	0	0	ncbi_106019440	XP_027318703.1 receptor-type tyrosine-protein phosphatase C [Anas platyrhynchos]	Human Diseases;Environmental Information Processing;Organismal Systems;Organismal Systems;Human Diseases	Infectious disease: bacterial;Signaling molecules and interaction;Immune system;Immune system;Immune disease	ko05132//Salmonella infection;ko04514//Cell adhesion molecules;ko04660//T cell receptor signaling pathway;ko04666//Fc gamma R-mediated phagocytosis;ko05340//Primary immunodeficiency	K06478;K06478;K06478;K06478;K06478	GO:0005575//cellular_component;GO:0005622//intracellular;GO:0005623//cell;GO:0005672//transcription factor TFIIA complex;GO:0005737//cytoplasm;GO:0005886//plasma membrane;GO:0005887//integral component of plasma membrane;GO:0005912//adherens junction;GO:0005924//cell-substrate adherens junction;GO:0005925//focal adhesion;GO:0009897//external side of plasma membrane;GO:0009898//cytoplasmic side of…	GO:0003674//molecular_function;GO:0003824//catalytic activity;GO:0004721//phosphoprotein phosphatase activity;GO:0004725//protein tyrosine phosphatase activity;GO:0004888//transmembrane signaling receptor activity;GO:0005001//transmembrane receptor protein tyrosine phosphatase activity;GO:0005488//binding;GO:0005515//protein binding;GO:0005539//glycosaminoglycan binding;GO:0008201//heparin bindin…	GO:0000018//regulation of DNA recombination;GO:0000187//activation of MAPK activity;GO:0001501//skeletal system development;GO:0001775//cell activation;GO:0001910//regulation of leukocyte mediated cytotoxicity;GO:0001911//negative regulation of leukocyte mediated cytotoxicity;GO:0001912//positive regulation of leukocyte mediated cytotoxicity;GO:0001914//regulation of T cell mediated cytotoxicity;…	-	protein_coding
	12	ncbi_101794953	IKZF1	0.57	0.027	8.26475	0.0640897	7.01074	0	0	IKZF1	XP_005022791.1 DNA-binding protein Ikaros isoform X1 [Anas platyrhynchos]	-	-	-	-	GO:0000228//nuclear chromosome;GO:0000775//chromosome, centromeric region;GO:0000785//chromatin;GO:0000790//nuclear chromatin;GO:0000792//heterochromatin;GO:0005575//cellular_component;GO:0005622//intracellular;GO:0005623//cell;GO:0005634//nucleus;GO:0005654//nucleoplasm;GO:0005667//transcription factor complex;GO:0005694//chromosome;GO:0005720//nuclear heterochromatin;GO:0005721//pericentric het…	GO:0000976//transcription regulatory region sequence-specific DNA binding;GO:0000977//RNA polymerase II regulatory region sequence-specific DNA binding;GO:0000978//RNA polymerase II core promoter proximal region sequence-specific DNA binding;GO:0000980//RNA polymerase II distal enhancer sequence-specific DNA binding;GO:0000981//RNA polymerase II transcription factor activity, sequence-specific DN…	GO:0000122//negative regulation of transcription from RNA polymerase II promoter;GO:0001654//eye development;GO:0001775//cell activation;GO:0001779//natural killer cell differentiation;GO:0002262//myeloid cell homeostasis;GO:0002376//immune system process;GO:0002377//immunoglobulin production;GO:0002440//production of molecular mediator of immune response;GO:0002520//immune system development;GO:…	zf-C2H2	protein_coding
	12	ncbi_101804750	BCL11B	0.492	0.033	11.4832	0.0911263	6.97745	0	0	BCL11B	XP_027313589.1 B-cell lymphoma/leukemia 11B isoform X1 [Anas platyrhynchos]	Human Diseases	Cancer: overview	ko05202//Transcriptional misregulation in cancer	K22046	GO:0005575//cellular_component;GO:0005622//intracellular;GO:0005623//cell;GO:0005634//nucleus;GO:0042995//cell projection;GO:0043005//neuron projection;GO:0043226//organelle;GO:0043227//membrane-bounded organelle;GO:0043229//intracellular organelle;GO:0043231//intracellular membrane-bounded organelle;GO:0044424//intracellular part;GO:0044464//cell part;GO:0097458//neuron part	GO:0000976//transcription regulatory region sequence-specific DNA binding;GO:0000977//RNA polymerase II regulatory region sequence-specific DNA binding;GO:0000978//RNA polymerase II core promoter proximal region sequence-specific DNA binding;GO:0000981//RNA polymerase II transcription factor activity, sequence-specific DNA binding;GO:0000982//transcription factor activity, RNA polymerase II core …	GO:0000902//cell morphogenesis;GO:0000904//cell morphogenesis involved in differentiation;GO:0001654//eye development;GO:0001775//cell activation;GO:0002064//epithelial cell development;GO:0002200//somatic diversification of immune receptors;GO:0002376//immune system process;GO:0002520//immune system development;GO:0002521//leukocyte differentiation;GO:0002562//somatic diversification of immune r…	zf-C2H2	protein_coding
	12	ncbi_101794846	ARHGAP15	0.799	0.058	21.3634	0.18194	6.87553	0	0	ARHGAP15	XP_013044647.1 PREDICTED: rho GTPase-activating protein 15 isoform X1 [Anser cygnoides domesticus]	-	-	-	-	GO:0005575//cellular_component;GO:0005622//intracellular;GO:0005623//cell;GO:0005737//cytoplasm;GO:0005829//cytosol;GO:0016020//membrane;GO:0044424//intracellular part;GO:0044444//cytoplasmic part;GO:0044464//cell part	GO:0003674//molecular_function;GO:0005096//GTPase activator activity;GO:0008047//enzyme activator activity;GO:0030234//enzyme regulator activity;GO:0030695//GTPase regulator activity;GO:0060589//nucleoside-triphosphatase regulator activity;GO:0098772//molecular function regulator	GO:0007154//cell communication;GO:0007165//signal transduction;GO:0008150//biological_process;GO:0008360//regulation of cell shape;GO:0009966//regulation of signal transduction;GO:0009987//cellular process;GO:0010646//regulation of cell communication;GO:0022603//regulation of anatomical structure morphogenesis;GO:0022604//regulation of cell morphogenesis;GO:0023051//regulation of signaling;GO:002…	-	protein_coding
	12	ncbi_101794519	SAMSN1	0.351	0.006	4.67374	0.0413208	6.82157	0	0	SAMSN1	XP_005030337.2 SAM domain-containing protein SAMSN-1 isoform X2 [Anas platyrhynchos]	-	-	-	-	GO:0001726//ruffle;GO:0005575//cellular_component;GO:0005622//intracellular;GO:0005623//cell;GO:0005634//nucleus;GO:0005737//cytoplasm;GO:0005829//cytosol;GO:0005886//plasma membrane;GO:0016020//membrane;GO:0031252//cell leading edge;GO:0042995//cell projection;GO:0043226//organelle;GO:0043227//membrane-bounded organelle;GO:0043229//intracellular organelle;GO:0043231//intracellular membrane-bound…	GO:0001784//phosphotyrosine binding;GO:0003674//molecular_function;GO:0005488//binding;GO:0005515//protein binding;GO:0045309//protein phosphorylated amino acid binding;GO:0051219//phosphoprotein binding	GO:0001932//regulation of protein phosphorylation;GO:0001933//negative regulation of protein phosphorylation;GO:0002682//regulation of immune system process;GO:0002683//negative regulation of immune system process;GO:0002694//regulation of leukocyte activation;GO:0002695//negative regulation of leukocyte activation;GO:0002819//regulation of adaptive immune response;GO:0002820//negative regulation…	-	protein_coding
	12	ncbi_110352865	ncbi_110352865	0.481	0.012	7.77413	0.0721819	6.7509	0	0	ncbi_110352865	-	-	-	-	-	-	-	-	-	lncRNA
	12	ncbi_101794483	ncbi_101794483	0.262	0.006	2.63621	0.0289236	6.51008	0	0	ncbi_101794483	XP_005017687.1 T-cell surface antigen CD2 isoform X1 [Anas platyrhynchos]	Environmental Information Processing;Organismal Systems	Signaling molecules and interaction;Immune system	ko04514//Cell adhesion molecules;ko04640//Hematopoietic cell lineage	K06449;K06449	GO:0005575//cellular_component;GO:0005576//extracellular region;GO:0005623//cell;GO:0005886//plasma membrane;GO:0005887//integral component of plasma membrane;GO:0005911//cell-cell junction;GO:0009897//external side of plasma membrane;GO:0009898//cytoplasmic side of plasma membrane;GO:0009986//cell surface;GO:0016020//membrane;GO:0016021//integral component of membrane;GO:0030054//cell junction;G…	GO:0003674//molecular_function;GO:0003823//antigen binding;GO:0005102//receptor binding;GO:0005488//binding;GO:0005515//protein binding;GO:0019899//enzyme binding;GO:0019900//kinase binding;GO:0019901//protein kinase binding;GO:0030971//receptor tyrosine kinase binding;GO:0038023//signaling receptor activity;GO:0042802//identical protein binding;GO:0042803//protein homodimerization activity;GO:00…	GO:0001766//membrane raft polarization;GO:0001775//cell activation;GO:0001817//regulation of cytokine production;GO:0001819//positive regulation of cytokine production;GO:0002376//immune system process;GO:0002682//regulation of immune system process;GO:0002684//positive regulation of immune system process;GO:0002694//regulation of leukocyte activation;GO:0002696//positive regulation of leukocyte …	-	protein_coding
	12	ncbi_101799657	RUNX1	0.618	0.031	11.3201	0.124732	6.50391	0	0	RUNX1	XP_027304938.1 runt-related transcription factor 1 isoform X3 [Anas platyrhynchos]	Human Diseases;Cellular Processes;Human Diseases;Organismal Systems;Human Diseases;Human Diseases	Cancer: overview;Cellular community - eukaryotes;Cancer: overview;Immune system;Cancer: specific types;Cancer: specific types	ko05200//Pathways in cancer;ko04530//Tight junction;ko05202//Transcriptional misregulation in cancer;ko04659//Th17 cell differentiation;ko05220//Chronic myeloid leukemia;ko05221//Acute myeloid leukemia	K08367;K08367;K08367;K08367;K08367;K08367	GO:0005575//cellular_component;GO:0005576//extracellular region;GO:0005604//basement membrane;GO:0005622//intracellular;GO:0005623//cell;GO:0005634//nucleus;GO:0005654//nucleoplasm;GO:0005667//transcription factor complex;GO:0005737//cytoplasm;GO:0005829//cytosol;GO:0016513//core-binding factor complex;GO:0031012//extracellular matrix;GO:0031974//membrane-enclosed lumen;GO:0031981//nuclear lumen;…	GO:0000166//nucleotide binding;GO:0000976//transcription regulatory region sequence-specific DNA binding;GO:0000977//RNA polymerase II regulatory region sequence-specific DNA binding;GO:0000978//RNA polymerase II core promoter proximal region sequence-specific DNA binding;GO:0000981//RNA polymerase II transcription factor activity, sequence-specific DNA binding;GO:0000987//core promoter proximal …	GO:0000003//reproduction;GO:0000122//negative regulation of transcription from RNA polymerase II promoter;GO:0000902//cell morphogenesis;GO:0000904//cell morphogenesis involved in differentiation;GO:0001101//response to acid chemical;GO:0001501//skeletal system development;GO:0001503//ossification;GO:0001701//in utero embryonic development;GO:0001817//regulation of cytokine production;GO:0001819/…	Runt	protein_coding
	12	ncbi_101802192	DOCK2	0.577	0.042	9.47423	0.105508	6.48858	0	0	DOCK2	XP_005025016.2 dedicator of cytokinesis protein 2 [Anas platyrhynchos]	Organismal Systems;Organismal Systems	Immune system;Immune system	ko04062//Chemokine signaling pathway;ko04666//Fc gamma R-mediated phagocytosis	K12367;K12367	GO:0005575//cellular_component;GO:0005576//extracellular region;GO:0005622//intracellular;GO:0005623//cell;GO:0005737//cytoplasm;GO:0005829//cytosol;GO:0005856//cytoskeleton;GO:0012505//endomembrane system;GO:0016020//membrane;GO:0030141//secretory granule;GO:0031410//cytoplasmic vesicle;GO:0031974//membrane-enclosed lumen;GO:0031982//vesicle;GO:0031983//vesicle lumen;GO:0034774//secretory granul…	GO:0003674//molecular_function;GO:0005085//guanyl-nucleotide exchange factor activity;GO:0005088//Ras guanyl-nucleotide exchange factor activity;GO:0005089//Rho guanyl-nucleotide exchange factor activity;GO:0005096//GTPase activator activity;GO:0005102//receptor binding;GO:0005488//binding;GO:0005515//protein binding;GO:0008047//enzyme activator activity;GO:0017016//Ras GTPase binding;GO:0017048/…	GO:0001766//membrane raft polarization;GO:0001767//establishment of lymphocyte polarity;GO:0001768//establishment of T cell polarity;GO:0001771//immunological synapse formation;GO:0001773//myeloid dendritic cell activation;GO:0001775//cell activation;GO:0002252//immune effector process;GO:0002263//cell activation involved in immune response;GO:0002274//myeloid leukocyte activation;GO:0002275//mye…	-	protein_coding
	12	ncbi_101801217	LCP2	0.269	0.008	2.53449	0.0291839	6.44038	0	0	LCP2	XP_005025012.1 lymphocyte cytosolic protein 2 [Anas platyrhynchos]	-	-	-	-	GO:0005575//cellular_component;GO:0005622//intracellular;GO:0005623//cell;GO:0005634//nucleus;GO:0005737//cytoplasm;GO:0005829//cytosol;GO:0005886//plasma membrane;GO:0005911//cell-cell junction;GO:0016020//membrane;GO:0030054//cell junction;GO:0032991//macromolecular complex;GO:0036398//TCR signalosome;GO:0044424//intracellular part;GO:0044425//membrane part;GO:0044444//cytoplasmic part;GO:00444…	GO:0005515//protein binding	GO:0001775//cell activation;GO:0001816//cytokine production;GO:0001932//regulation of protein phosphorylation;GO:0001934//positive regulation of protein phosphorylation;GO:0002253//activation of immune response;GO:0002274//myeloid leukocyte activation;GO:0002376//immune system process;GO:0002429//immune response-activating cell surface receptor signaling pathway;GO:0002682//regulation of immune s…	-	protein_coding
	12	ncbi_101800593	PTPRC	0.736	0.046	14.91	0.176092	6.40381	0	0	PTPRC	XP_032048191.1 receptor-type tyrosine-protein phosphatase C [Aythya fuligula]	Human Diseases;Environmental Information Processing;Organismal Systems;Organismal Systems;Human Diseases	Infectious disease: bacterial;Signaling molecules and interaction;Immune system;Immune system;Immune disease	ko05132//Salmonella infection;ko04514//Cell adhesion molecules;ko04660//T cell receptor signaling pathway;ko04666//Fc gamma R-mediated phagocytosis;ko05340//Primary immunodeficiency	K06478;K06478;K06478;K06478;K06478	GO:0005575//cellular_component;GO:0005622//intracellular;GO:0005623//cell;GO:0005737//cytoplasm;GO:0005886//plasma membrane;GO:0005887//integral component of plasma membrane;GO:0005912//adherens junction;GO:0005924//cell-substrate adherens junction;GO:0005925//focal adhesion;GO:0009897//external side of plasma membrane;GO:0009898//cytoplasmic side of plasma membrane;GO:0009986//cell surface;GO:00…	GO:0003674//molecular_function;GO:0003824//catalytic activity;GO:0004721//phosphoprotein phosphatase activity;GO:0004725//protein tyrosine phosphatase activity;GO:0004888//transmembrane signaling receptor activity;GO:0005001//transmembrane receptor protein tyrosine phosphatase activity;GO:0005488//binding;GO:0005515//protein binding;GO:0005539//glycosaminoglycan binding;GO:0008201//heparin bindin…	GO:0000018//regulation of DNA recombination;GO:0000187//activation of MAPK activity;GO:0001501//skeletal system development;GO:0001775//cell activation;GO:0001910//regulation of leukocyte mediated cytotoxicity;GO:0001911//negative regulation of leukocyte mediated cytotoxicity;GO:0001912//positive regulation of leukocyte mediated cytotoxicity;GO:0001914//regulation of T cell mediated cytotoxicity;…	-	protein_coding
	12	ncbi_101799485	ITGA4	0.411	0.046	5.9551	0.0797366	6.22274	0	0	ITGA4	XP_027316882.1 LOW QUALITY PROTEIN: integrin alpha-4 [Anas platyrhynchos]	Environmental Information Processing;Human Diseases;Cellular Processes;Cellular Processes;Environmental Information Processing;Organismal Systems;Human Diseases;Environmental Information Processing;Organismal Systems;Human Diseases;Human Diseases;Human Diseases;Human Diseases;Organismal Systems	Signal transduction;Infectious disease: viral;Cellular community - eukaryotes;Cell motility;Signaling molecules and interaction;Immune system;Infectious disease: bacterial;Signaling molecules and interaction;Immune system;Cardiovascular disease;Cardiovascular disease;Infectious disease: parasitic;Cardiovascular disease;Immune system	ko04151//PI3K-Akt signaling pathway;ko05165//Human papillomavirus infection;ko04510//Focal adhesion;ko04810//Regulation of actin cytoskeleton;ko04514//Cell adhesion molecules;ko04670//Leukocyte transendothelial migration;ko05135//Yersinia infection;ko04512//ECM-receptor interaction;ko04640//Hematopoietic cell lineage;ko05414//Dilated cardiomyopathy;ko05410//Hypertrophic cardiomyopathy;ko05140//Le…	K06483;K06483;K06483;K06483;K06483;K06483;K06483;K06483;K06483;K06483;K06483;K06483;K06483;K06483	GO:0005575//cellular_component;GO:0005576//extracellular region;GO:0005615//extracellular space;GO:0005623//cell;GO:0005886//plasma membrane;GO:0005887//integral component of plasma membrane;GO:0005911//cell-cell junction;GO:0008305//integrin complex;GO:0009897//external side of plasma membrane;GO:0009986//cell surface;GO:0016020//membrane;GO:0016021//integral component of membrane;GO:0030054//ce…	GO:0001968//fibronectin binding;GO:0003674//molecular_function;GO:0003823//antigen binding;GO:0005488//binding;GO:0005515//protein binding;GO:0015026//coreceptor activity;GO:0038023//signaling receptor activity;GO:0043167//ion binding;GO:0043169//cation binding;GO:0046872//metal ion binding;GO:0050839//cell adhesion molecule binding;GO:0060089//molecular transducer activity;GO:1990405//protein an…	GO:0000003//reproduction;GO:0000902//cell morphogenesis;GO:0000904//cell morphogenesis involved in differentiation;GO:0001667//ameboidal-type cell migration;GO:0001701//in utero embryonic development;GO:0001704//formation of primary germ layer;GO:0001706//endoderm formation;GO:0001775//cell activation;GO:0001890//placenta development;GO:0001892//embryonic placenta development;GO:0001936//regulati…	-	protein_coding
	12	ncbi_101790640	DOCK8	0.403	0.019	3.90134	0.0578757	6.07487	0	0	DOCK8	XP_009278211.1 PREDICTED: dedicator of cytokinesis protein 8 [Aptenodytes forsteri]	-	-	-	-	GO:0005575//cellular_component;GO:0005622//intracellular;GO:0005623//cell;GO:0005737//cytoplasm;GO:0005829//cytosol;GO:0005886//plasma membrane;GO:0016020//membrane;GO:0030027//lamellipodium;GO:0031252//cell leading edge;GO:0031253//cell projection membrane;GO:0031256//leading edge membrane;GO:0031258//lamellipodium membrane;GO:0042995//cell projection;GO:0044424//intracellular part;GO:0044425//m…	GO:0003674//molecular_function;GO:0005085//guanyl-nucleotide exchange factor activity;GO:0005488//binding;GO:0005515//protein binding;GO:0019899//enzyme binding;GO:0051020//GTPase binding;GO:0098772//molecular function regulator	GO:0001771//immunological synapse formation;GO:0001775//cell activation;GO:0002376//immune system process;GO:0002682//regulation of immune system process;GO:0002684//positive regulation of immune system process;GO:0002685//regulation of leukocyte migration;GO:0002687//positive regulation of leukocyte migration;GO:0002694//regulation of leukocyte activation;GO:0002696//positive regulation of leuko…	-	protein_coding
	12	ncbi_101798116	KCNQ5	0.494	0.069	11.2016	0.168637	6.05365	0	0	KCNQ5	XP_027310798.1 potassium voltage-gated channel subfamily KQT member 5 isoform X2 [Anas platyrhynchos]	Organismal Systems	Nervous system	ko04725//Cholinergic synapse	K04930	GO:0005575//cellular_component;GO:0005622//intracellular;GO:0005623//cell;GO:0005737//cytoplasm;GO:0005886//plasma membrane;GO:0005887//integral component of plasma membrane;GO:0008076//voltage-gated potassium channel complex;GO:0016020//membrane;GO:0016021//integral component of membrane;GO:0030117//membrane coat;GO:0030118//clathrin coat;GO:0031224//intrinsic component of membrane;GO:0031226//i…	GO:0003674//molecular_function;GO:0005215//transporter activity;GO:0005216//ion channel activity;GO:0005244//voltage-gated ion channel activity;GO:0005249//voltage-gated potassium channel activity;GO:0005261//cation channel activity;GO:0005267//potassium channel activity;GO:0008324//cation transmembrane transporter activity;GO:0015075//ion transmembrane transporter activity;GO:0015077//monovalent…	GO:0006810//transport;GO:0006811//ion transport;GO:0006812//cation transport;GO:0006813//potassium ion transport;GO:0008150//biological_process;GO:0009987//cellular process;GO:0015672//monovalent inorganic cation transport;GO:0030001//metal ion transport;GO:0032879//regulation of localization;GO:0034220//ion transmembrane transport;GO:0034762//regulation of transmembrane transport;GO:0034765//reg…	-	protein_coding
	12	ncbi_101794076	ADCY7	0.27	0.022	2.69006	0.0681374	5.30304	0	0	ADCY7	XP_005021640.1 adenylate cyclase type 7 isoform X1 [Anas platyrhynchos]	Metabolism;Human Diseases;Environmental Information Processing;Environmental Information Processing;Organismal Systems;Human Diseases;Human Diseases;Environmental Information Processing;Environmental Information Processing;Environmental Information Processing;Organismal Systems;Organismal Systems;Human Diseases;Organismal Systems;Metabolism;Organismal Systems;Environmental Information Processing;…	Global and overview maps;Cancer: overview;Signal transduction;Signal transduction;Environmental adaptation;Infectious disease: viral;Infectious disease: viral;Signal transduction;Signal transduction;Signal transduction;Immune system;Endocrine system;Endocrine and metabolic disease;Circulatory system;Nucleotide metabolism;Nervous system;Signal transduction;Immune system;Circulatory system;Endocrin…	ko01100//Metabolic pathways;ko05200//Pathways in cancer;ko04024//cAMP signaling pathway;ko04020//Calcium signaling pathway;ko04714//Thermogenesis;ko05163//Human cytomegalovirus infection;ko05166//Human T-cell leukemia virus 1 infection;ko04015//Rap1 signaling pathway;ko04022//cGMP-PKG signaling pathway;ko04072//Phospholipase D signaling pathway;ko04062//Chemokine signaling pathway;ko04921//Oxytoc…	K08047;K08047;K08047;K08047;K08047;K08047;K08047;K08047;K08047;K08047;K08047;K08047;K08047;K08047;K08047;K08047;K08047;K08047;K08047;K08047;K08047;K08047;K08047;K08047;K08047;K08047;K08047;K08047;K08047;K08047;K08047;K08047;K08047;K08047;K08047;K08047;K08047;K08047;K08047;K08047;K08047;K08047;K08047;K08047;K08047;K08047;K08047;K08047	GO:0005575//cellular_component;GO:0005622//intracellular;GO:0005623//cell;GO:0005737//cytoplasm;GO:0005829//cytosol;GO:0005886//plasma membrane;GO:0008074//guanylate cyclase complex, soluble;GO:0016020//membrane;GO:0016021//integral component of membrane;GO:0031224//intrinsic component of membrane;GO:0032991//macromolecular complex;GO:0044424//intracellular part;GO:0044425//membrane part;GO:00444…	GO:0000166//nucleotide binding;GO:0003674//molecular_function;GO:0003824//catalytic activity;GO:0004016//adenylate cyclase activity;GO:0004383//guanylate cyclase activity;GO:0005488//binding;GO:0005524//ATP binding;GO:0008144//drug binding;GO:0009975//cyclase activity;GO:0016829//lyase activity;GO:0016849//phosphorus-oxygen lyase activity;GO:0017076//purine nucleotide binding;GO:0030554//adenyl n…	GO:0000003//reproduction;GO:0001817//regulation of cytokine production;GO:0001818//negative regulation of cytokine production;GO:0002682//regulation of immune system process;GO:0002819//regulation of adaptive immune response;GO:0003008//system process;GO:0003014//renal system process;GO:0003091//renal water homeostasis;GO:0006139//nucleobase-containing compound metabolic process;GO:0006163//purin…	-	protein_coding
	12	ncbi_101793892	FLI1	0.319	0.02	3.45341	0.0887403	5.28229	0	0	FLI1	XP_005019711.1 Friend leukemia integration 1 transcription factor isoform X1 [Anas platyrhynchos]	Human Diseases	Cancer: overview	ko05202//Transcriptional misregulation in cancer	K09436	GO:0005575//cellular_component;GO:0005622//intracellular;GO:0005623//cell;GO:0005634//nucleus;GO:0005654//nucleoplasm;GO:0005737//cytoplasm;GO:0005829//cytosol;GO:0016604//nuclear body;GO:0031974//membrane-enclosed lumen;GO:0031981//nuclear lumen;GO:0043226//organelle;GO:0043227//membrane-bounded organelle;GO:0043229//intracellular organelle;GO:0043231//intracellular membrane-bounded organelle;GO…	GO:0000976//transcription regulatory region sequence-specific DNA binding;GO:0000977//RNA polymerase II regulatory region sequence-specific DNA binding;GO:0000978//RNA polymerase II core promoter proximal region sequence-specific DNA binding;GO:0000980//RNA polymerase II distal enhancer sequence-specific DNA binding;GO:0000981//RNA polymerase II transcription factor activity, sequence-specific DN…	GO:0001501//skeletal system development;GO:0002376//immune system process;GO:0002520//immune system development;GO:0003008//system process;GO:0003013//circulatory system process;GO:0006139//nucleobase-containing compound metabolic process;GO:0006351//transcription, DNA-templated;GO:0006355//regulation of transcription, DNA-templated;GO:0006357//regulation of transcription from RNA polymerase II p…	ETS	protein_coding
	12	ncbi_101795447	Foxo1	0.355	0.05	5.60708	0.144718	5.27593	0	0	Foxo1	XP_005014913.3 forkhead box protein O1 [Anas platyrhynchos]	Human Diseases;Human Diseases;Human Diseases;Human Diseases;Cellular Processes;Environmental Information Processing;Organismal Systems;Environmental Information Processing;Organismal Systems;Human Diseases;Human Diseases;Human Diseases;Organismal Systems;Organismal Systems;Organismal Systems	Cancer: overview;Infectious disease: viral;Infectious disease: bacterial;Cancer: overview;Cell growth and death;Signal transduction;Endocrine system;Signal transduction;Endocrine system;Endocrine and metabolic disease;Cancer: specific types;Endocrine and metabolic disease;Aging;Endocrine system;Aging	ko05200//Pathways in cancer;ko05165//Human papillomavirus infection;ko05131//Shigellosis;ko05202//Transcriptional misregulation in cancer;ko04218//Cellular senescence;ko04068//FoxO signaling pathway;ko04910//Insulin signaling pathway;ko04152//AMPK signaling pathway;ko04919//Thyroid hormone signaling pathway;ko04931//Insulin resistance;ko05215//Prostate cancer;ko04933//AGE-RAGE signaling pathway i…	K07201;K07201;K07201;K07201;K07201;K07201;K07201;K07201;K07201;K07201;K07201;K07201;K07201;K07201;K07201	GO:0005575//cellular_component;GO:0005622//intracellular;GO:0005623//cell;GO:0005634//nucleus;GO:0005654//nucleoplasm;GO:0005737//cytoplasm;GO:0005739//mitochondrion;GO:0005829//cytosol;GO:0031974//membrane-enclosed lumen;GO:0031981//nuclear lumen;GO:0043226//organelle;GO:0043227//membrane-bounded organelle;GO:0043229//intracellular organelle;GO:0043231//intracellular membrane-bounded organelle;G…	GO:0000981//RNA polymerase II transcription factor activity, sequence-specific DNA binding;GO:0000982//transcription factor activity, RNA polymerase II core promoter proximal region sequence-specific binding;GO:0001078//transcriptional repressor activity, RNA polymerase II core promoter proximal region sequence-specific binding;GO:0001221//transcription cofactor binding;GO:0001223//transcription …	GO:0000122//negative regulation of transcription from RNA polymerase II promoter;GO:0000302//response to reactive oxygen species;GO:0001101//response to acid chemical;GO:0001568//blood vessel development;GO:0001659//temperature homeostasis;GO:0001678//cellular glucose homeostasis;GO:0001932//regulation of protein phosphorylation;GO:0001933//negative regulation of protein phosphorylation;GO:000194…	Fork head	protein_coding
	12	ncbi_101805205	GPR183	0.274	0.011	2.99984	0.0801758	5.22557	0	0	GPR183	XP_005020293.2 G-protein coupled receptor 183 [Anas platyrhynchos]	-	-	-	-	GO:0005575//cellular_component;GO:0005623//cell;GO:0005886//plasma membrane;GO:0005887//integral component of plasma membrane;GO:0016020//membrane;GO:0016021//integral component of membrane;GO:0031224//intrinsic component of membrane;GO:0031226//intrinsic component of plasma membrane;GO:0044425//membrane part;GO:0044459//plasma membrane part;GO:0044464//cell part;GO:0071944//cell periphery	GO:0003674//molecular_function;GO:0004888//transmembrane signaling receptor activity;GO:0004930//G-protein coupled receptor activity;GO:0005488//binding;GO:0005496//steroid binding;GO:0008142//oxysterol binding;GO:0008289//lipid binding;GO:0032934//sterol binding;GO:0038023//signaling receptor activity;GO:0060089//molecular transducer activity;GO:0097159//organic cyclic compound binding	GO:0001775//cell activation;GO:0001776//leukocyte homeostasis;GO:0001932//regulation of protein phosphorylation;GO:0001934//positive regulation of protein phosphorylation;GO:0002250//adaptive immune response;GO:0002252//immune effector process;GO:0002263//cell activation involved in immune response;GO:0002285//lymphocyte activation involved in immune response;GO:0002286//T cell activation involve…	-	protein_coding
	12	ncbi_101791979	LAPTM5	0.392	0.017	3.71568	0.101025	5.20085	0	0	LAPTM5	XP_005015506.1 lysosomal-associated transmembrane protein 5 [Anas platyrhynchos]	Cellular Processes	Transport and catabolism	ko04142//Lysosome	K12387	GO:0000323//lytic vacuole;GO:0005575//cellular_component;GO:0005622//intracellular;GO:0005623//cell;GO:0005737//cytoplasm;GO:0005764//lysosome;GO:0005765//lysosomal membrane;GO:0005773//vacuole;GO:0005774//vacuolar membrane;GO:0005886//plasma membrane;GO:0005887//integral component of plasma membrane;GO:0016020//membrane;GO:0016021//integral component of membrane;GO:0031090//organelle membrane;GO…	-	GO:0008150//biological_process;GO:0009987//cellular process;GO:0010033//response to organic substance;GO:0034097//response to cytokine;GO:0042221//response to chemical;GO:0050896//response to stimulus;GO:0051716//cellular response to stimulus;GO:0070887//cellular response to chemical stimulus;GO:0071310//cellular response to organic substance;GO:0071345//cellular response to cytokine stimulus;GO:…	-	protein_coding
	12	ncbi_101792668	PHACTR2	0.342	0.042	3.43872	0.0993771	5.11281	0	0	PHACTR2	XP_032039543.1 phosphatase and actin regulator 2 isoform X2 [Aythya fuligula]	-	-	-	-	GO:0005575//cellular_component;GO:0005622//intracellular;GO:0005623//cell;GO:0005737//cytoplasm;GO:0005886//plasma membrane;GO:0012505//endomembrane system;GO:0012506//vesicle membrane;GO:0016020//membrane;GO:0030141//secretory granule;GO:0030659//cytoplasmic vesicle membrane;GO:0030667//secretory granule membrane;GO:0031090//organelle membrane;GO:0031091//platelet alpha granule;GO:0031092//plate…	GO:0003674//molecular_function;GO:0003779//actin binding;GO:0004857//enzyme inhibitor activity;GO:0004864//protein phosphatase inhibitor activity;GO:0005488//binding;GO:0005515//protein binding;GO:0008092//cytoskeletal protein binding;GO:0019208//phosphatase regulator activity;GO:0019212//phosphatase inhibitor activity;GO:0019888//protein phosphatase regulator activity;GO:0030234//enzyme regulato…	GO:0002576//platelet degranulation;GO:0006810//transport;GO:0006887//exocytosis;GO:0008150//biological_process;GO:0009892//negative regulation of metabolic process;GO:0009987//cellular process;GO:0010563//negative regulation of phosphorus metabolic process;GO:0010605//negative regulation of macromolecule metabolic process;GO:0010921//regulation of phosphatase activity;GO:0010923//negative regulat…	-	protein_coding
	12	ncbi_101793215	ETS1	0.453	0.069	6.31961	0.187473	5.07508	0	0	ETS1	XP_005019707.4 protein C-ets-1 isoform X3 [Anas platyrhynchos]	Human Diseases;Environmental Information Processing;Human Diseases;Cellular Processes;Environmental Information Processing;Human Diseases;Organismal Systems	Cancer: overview;Signal transduction;Infectious disease: viral;Cell growth and death;Signal transduction;Cancer: specific types;Development and regeneration	ko05200//Pathways in cancer;ko04014//Ras signaling pathway;ko05166//Human T-cell leukemia virus 1 infection;ko04218//Cellular senescence;ko04013//MAPK signaling pathway - fly;ko05211//Renal cell carcinoma;ko04320//Dorso-ventral axis formation	K02678;K02678;K02678;K02678;K02678;K02678;K02678	GO:0005575//cellular_component;GO:0005622//intracellular;GO:0005623//cell;GO:0005634//nucleus;GO:0005654//nucleoplasm;GO:0005667//transcription factor complex;GO:0005737//cytoplasm;GO:0031974//membrane-enclosed lumen;GO:0031981//nuclear lumen;GO:0032991//macromolecular complex;GO:0043226//organelle;GO:0043227//membrane-bounded organelle;GO:0043229//intracellular organelle;GO:0043231//intracellula…	GO:0000976//transcription regulatory region sequence-specific DNA binding;GO:0000977//RNA polymerase II regulatory region sequence-specific DNA binding;GO:0000978//RNA polymerase II core promoter proximal region sequence-specific DNA binding;GO:0000981//RNA polymerase II transcription factor activity, sequence-specific DNA binding;GO:0000982//transcription factor activity, RNA polymerase II core …	GO:0000003//reproduction;GO:0000302//response to reactive oxygen species;GO:0001525//angiogenesis;GO:0001568//blood vessel development;GO:0001666//response to hypoxia;GO:0001944//vasculature development;GO:0002376//immune system process;GO:0002682//regulation of immune system process;GO:0002684//positive regulation of immune system process;GO:0006139//nucleobase-containing compound metabolic proc…	ETS	protein_coding
	12	ncbi_101791013	TAGAP	0.273	0.03	2.69634	0.0812544	5.05241	0	0	TAGAP	XP_005027490.2 T-cell activation Rho GTPase-activating protein isoform X1 [Anas platyrhynchos]	-	-	-	-	GO:0005575//cellular_component;GO:0005622//intracellular;GO:0005623//cell;GO:0005737//cytoplasm;GO:0005829//cytosol;GO:0044424//intracellular part;GO:0044444//cytoplasmic part;GO:0044464//cell part	GO:0003674//molecular_function;GO:0005085//guanyl-nucleotide exchange factor activity;GO:0005096//GTPase activator activity;GO:0005488//binding;GO:0005515//protein binding;GO:0008047//enzyme activator activity;GO:0019899//enzyme binding;GO:0030234//enzyme regulator activity;GO:0030695//GTPase regulator activity;GO:0051020//GTPase binding;GO:0060589//nucleoside-triphosphatase regulator activity;GO…	GO:0007154//cell communication;GO:0007165//signal transduction;GO:0008150//biological_process;GO:0009966//regulation of signal transduction;GO:0009987//cellular process;GO:0010646//regulation of cell communication;GO:0023051//regulation of signaling;GO:0023052//signaling;GO:0043085//positive regulation of catalytic activity;GO:0043087//regulation of GTPase activity;GO:0043547//positive regulation…	-	protein_coding
	12	ncbi_101801495	Rgs1	0.336	0.012	4.55762	0.143764	4.9865	0	0	Rgs1	XP_005010421.1 regulator of G-protein signaling 1 [Anas platyrhynchos]	-	-	-	-	GO:0005575//cellular_component;GO:0005622//intracellular;GO:0005623//cell;GO:0005737//cytoplasm;GO:0005829//cytosol;GO:0005886//plasma membrane;GO:0009898//cytoplasmic side of plasma membrane;GO:0016020//membrane;GO:0019897//extrinsic component of plasma membrane;GO:0019898//extrinsic component of membrane;GO:0031234//extrinsic component of cytoplasmic side of plasma membrane;GO:0044424//intracel…	GO:0001965//G-protein alpha-subunit binding;GO:0003674//molecular_function;GO:0005096//GTPase activator activity;GO:0005488//binding;GO:0005515//protein binding;GO:0005516//calmodulin binding;GO:0008047//enzyme activator activity;GO:0030234//enzyme regulator activity;GO:0030695//GTPase regulator activity;GO:0060589//nucleoside-triphosphatase regulator activity;GO:0098772//molecular function regul…	GO:0002376//immune system process;GO:0006955//immune response;GO:0007154//cell communication;GO:0007165//signal transduction;GO:0007186//G-protein coupled receptor signaling pathway;GO:0007187//G-protein coupled receptor signaling pathway, coupled to cyclic nucleotide second messenger;GO:0007188//adenylate cyclase-modulating G-protein coupled receptor signaling pathway;GO:0007193//adenylate cycla…	-	protein_coding
	12	ncbi_101797405	CD44	0.693	0.092	16.0043	0.51789	4.94967	0	0	CD44	XP_027313336.1 CD44 antigen isoform X1 [Anas platyrhynchos]	Human Diseases;Human Diseases;Human Diseases;Human Diseases;Environmental Information Processing;Organismal Systems	Infectious disease: bacterial;Cancer: overview;Infectious disease: viral;Cancer: overview;Signaling molecules and interaction;Immune system	ko05131//Shigellosis;ko05205//Proteoglycans in cancer;ko05169//Epstein-Barr virus infection;ko05206//MicroRNAs in cancer;ko04512//ECM-receptor interaction;ko04640//Hematopoietic cell lineage	K06256;K06256;K06256;K06256;K06256;K06256	GO:0005575//cellular_component;GO:0005622//intracellular;GO:0005623//cell;GO:0005634//nucleus;GO:0005737//cytoplasm;GO:0005794//Golgi apparatus;GO:0005829//cytosol;GO:0005886//plasma membrane;GO:0005887//integral component of plasma membrane;GO:0005902//microvillus;GO:0009897//external side of plasma membrane;GO:0009986//cell surface;GO:0012505//endomembrane system;GO:0012506//vesicle membrane;GO…	GO:0003674//molecular_function;GO:0005102//receptor binding;GO:0005114//type II transforming growth factor beta receptor binding;GO:0005126//cytokine receptor binding;GO:0005154//epidermal growth factor receptor binding;GO:0005160//transforming growth factor beta receptor binding;GO:0005488//binding;GO:0005515//protein binding;GO:0005518//collagen binding;GO:0005539//glycosaminoglycan binding;GO:…	GO:0000003//reproduction;GO:0000768//syncytium formation by plasma membrane fusion;GO:0001501//skeletal system development;GO:0001558//regulation of cell growth;GO:0001568//blood vessel development;GO:0001655//urogenital system development;GO:0001657//ureteric bud development;GO:0001658//branching involved in ureteric bud morphogenesis;GO:0001763//morphogenesis of a branching structure;GO:0001775…	-	protein_coding
	12	ncbi_110351393	Srgn	0.27	0.02	3.8264	0.1248	4.9383	0	0	Srgn	XP_027316548.1 serglycin isoform X1 [Anas platyrhynchos]	-	-	-	-	GO:0000323//lytic vacuole;GO:0005575//cellular_component;GO:0005576//extracellular region;GO:0005615//extracellular space;GO:0005622//intracellular;GO:0005623//cell;GO:0005737//cytoplasm;GO:0005764//lysosome;GO:0005773//vacuole;GO:0005794//Golgi apparatus;GO:0012505//endomembrane system;GO:0030141//secretory granule;GO:0031091//platelet alpha granule;GO:0031093//platelet alpha granule lumen;GO:00…	GO:0003674//molecular_function;GO:0005488//binding;GO:0005518//collagen binding;GO:0044877//macromolecular complex binding	GO:0001817//regulation of cytokine production;GO:0001818//negative regulation of cytokine production;GO:0002576//platelet degranulation;GO:0002791//regulation of peptide secretion;GO:0002792//negative regulation of peptide secretion;GO:0006508//proteolysis;GO:0006807//nitrogen compound metabolic process;GO:0006810//transport;GO:0006887//exocytosis;GO:0006915//apoptotic process;GO:0006996//organel…	-	protein_coding
	12	ncbi_101799051	CBLB	0.527	0.123	8.95225	0.302696	4.88631	0	0	CBLB	XP_027305319.1 E3 ubiquitin-protein ligase CBL-B isoform X1 [Anas platyrhynchos]	Cellular Processes;Genetic Information Processing;Organismal Systems;Human Diseases;Organismal Systems;Organismal Systems;Environmental Information Processing	Transport and catabolism;Folding, sorting and degradation;Endocrine system;Infectious disease: viral;Immune system;Immune system;Signal transduction	ko04144//Endocytosis;ko04120//Ubiquitin mediated proteolysis;ko04910//Insulin signaling pathway;ko05162//Measles;ko04625//C-type lectin receptor signaling pathway;ko04660//T cell receptor signaling pathway;ko04012//ErbB signaling pathway	K22517;K22517;K22517;K22517;K22517;K22517;K22517	GO:0000109//nucleotide-excision repair complex;GO:0005575//cellular_component;GO:0005622//intracellular;GO:0005623//cell;GO:0005634//nucleus;GO:0005654//nucleoplasm;GO:0005737//cytoplasm;GO:0005829//cytosol;GO:0005886//plasma membrane;GO:0016020//membrane;GO:0031974//membrane-enclosed lumen;GO:0031981//nuclear lumen;GO:0043226//organelle;GO:0043227//membrane-bounded organelle;GO:0043229//intracel…	GO:0001784//phosphotyrosine binding;GO:0003674//molecular_function;GO:0003824//catalytic activity;GO:0004842//ubiquitin-protein transferase activity;GO:0005102//receptor binding;GO:0005488//binding;GO:0005509//calcium ion binding;GO:0005515//protein binding;GO:0008270//zinc ion binding;GO:0016740//transferase activity;GO:0017124//SH3 domain binding;GO:0019787//ubiquitin-like protein transferase a…	GO:0001775//cell activation;GO:0001932//regulation of protein phosphorylation;GO:0001933//negative regulation of protein phosphorylation;GO:0002376//immune system process;GO:0002643//regulation of tolerance induction;GO:0002645//positive regulation of tolerance induction;GO:0002664//regulation of T cell tolerance induction;GO:0002666//positive regulation of T cell tolerance induction;GO:0002667//…	-	protein_coding
	12	ncbi_101797866	INPP5D	0.313	0.042	3.04008	0.10884	4.80383	0	0	INPP5D	XP_005029854.2 phosphatidylinositol 3,4,5-trisphosphate 5-phosphatase 1 isoform X4 [Anas platyrhynchos]	Metabolism;Environmental Information Processing;Organismal Systems;Metabolism;Organismal Systems;Organismal Systems	Global and overview maps;Signal transduction;Immune system;Carbohydrate metabolism;Immune system;Immune system	ko01100//Metabolic pathways;ko04070//Phosphatidylinositol signaling system;ko04666//Fc gamma R-mediated phagocytosis;ko00562//Inositol phosphate metabolism;ko04662//B cell receptor signaling pathway;ko04664//Fc epsilon RI signaling pathway	K03084;K03084;K03084;K03084;K03084;K03084	GO:0005575//cellular_component;GO:0005622//intracellular;GO:0005623//cell;GO:0005737//cytoplasm;GO:0005829//cytosol;GO:0005856//cytoskeleton;GO:0005884//actin filament;GO:0005886//plasma membrane;GO:0005938//cell cortex;GO:0015629//actin cytoskeleton;GO:0016020//membrane;GO:0030863//cortical cytoskeleton;GO:0043226//organelle;GO:0043228//non-membrane-bounded organelle;GO:0043229//intracellular or…	GO:0003674//molecular_function;GO:0003824//catalytic activity;GO:0004445//inositol-polyphosphate 5-phosphatase activity;GO:0005488//binding;GO:0005515//protein binding;GO:0016312//inositol bisphosphate phosphatase activity;GO:0016314//phosphatidylinositol-3,4,5-trisphosphate 3-phosphatase activity;GO:0016787//hydrolase activity;GO:0016788//hydrolase activity, acting on ester bonds;GO:0016791//pho…	GO:0001817//regulation of cytokine production;GO:0001818//negative regulation of cytokine production;GO:0002250//adaptive immune response;GO:0002252//immune effector process;GO:0002253//activation of immune response;GO:0002376//immune system process;GO:0002429//immune response-activating cell surface receptor signaling pathway;GO:0002443//leukocyte mediated immunity;GO:0002449//lymphocyte mediate…	-	protein_coding
	12	ncbi_101803078	Parvg	0.475	0.083	5.34485	0.225215	4.56878	0	0	Parvg	XP_005030135.1 gamma-parvin [Anas platyrhynchos]	Cellular Processes	Cellular community - eukaryotes	ko04510//Focal adhesion	K06275	GO:0005575//cellular_component;GO:0005622//intracellular;GO:0005623//cell;GO:0005737//cytoplasm;GO:0005856//cytoskeleton;GO:0005886//plasma membrane;GO:0005912//adherens junction;GO:0005924//cell-substrate adherens junction;GO:0005925//focal adhesion;GO:0016020//membrane;GO:0030054//cell junction;GO:0030055//cell-substrate junction;GO:0043226//organelle;GO:0043228//non-membrane-bounded organelle;…	GO:0003674//molecular_function;GO:0003779//actin binding;GO:0005488//binding;GO:0005515//protein binding;GO:0008092//cytoskeletal protein binding	GO:0006996//organelle organization;GO:0007010//cytoskeleton organization;GO:0007155//cell adhesion;GO:0007160//cell-matrix adhesion;GO:0008150//biological_process;GO:0009987//cellular process;GO:0016043//cellular component organization;GO:0022610//biological adhesion;GO:0030029//actin filament-based process;GO:0030036//actin cytoskeleton organization;GO:0031532//actin cytoskeleton reorganization;…	-	protein_coding
	12	ncbi_101798999	ANKRD44	0.648	0.145	10.113	0.454193	4.47676	0	0	ANKRD44	XP_027317600.1 serine/threonine-protein phosphatase 6 regulatory ankyrin repeat subunit B isoform X5 [Anas platyrhynchos]	-	-	-	-	GO:0005840//ribosome	GO:0003735//structural constituent of ribosome;GO:0005515//protein binding;GO:0019843//rRNA binding	GO:0006412//translation	-	protein_coding
	12	ncbi_101796322	DOCK10	0.562	0.072	7.82931	0.356867	4.45543	0	0	DOCK10	XP_027320601.1 dedicator of cytokinesis protein 10 isoform X1 [Anas platyrhynchos]	-	-	-	-	GO:0005575//cellular_component;GO:0005622//intracellular;GO:0005623//cell;GO:0005634//nucleus;GO:0005654//nucleoplasm;GO:0005737//cytoplasm;GO:0005829//cytosol;GO:0030425//dendrite;GO:0031974//membrane-enclosed lumen;GO:0031981//nuclear lumen;GO:0036477//somatodendritic compartment;GO:0042995//cell projection;GO:0043005//neuron projection;GO:0043197//dendritic spine;GO:0043226//organelle;GO:00432…	GO:0003674//molecular_function;GO:0005085//guanyl-nucleotide exchange factor activity;GO:0005088//Ras guanyl-nucleotide exchange factor activity;GO:0005089//Rho guanyl-nucleotide exchange factor activity;GO:0005488//binding;GO:0005515//protein binding;GO:0017016//Ras GTPase binding;GO:0017048//Rho GTPase binding;GO:0019899//enzyme binding;GO:0031267//small GTPase binding;GO:0051020//GTPase bindin…	GO:0000902//cell morphogenesis;GO:0000904//cell morphogenesis involved in differentiation;GO:0001775//cell activation;GO:0001776//leukocyte homeostasis;GO:0001782//B cell homeostasis;GO:0002252//immune effector process;GO:0002260//lymphocyte homeostasis;GO:0002263//cell activation involved in immune response;GO:0002285//lymphocyte activation involved in immune response;GO:0002312//B cell activati…	-	protein_coding
	12	ncbi_101804698	arpc1b-b	0.375	0.049	4.88326	0.226132	4.43261	0	0	arpc1b-b	XP_027324625.1 LOW QUALITY PROTEIN: actin-related protein 2/3 complex subunit 1B [Anas platyrhynchos]	Cellular Processes;Human Diseases;Human Diseases;Human Diseases;Cellular Processes;Organismal Systems;Human Diseases	Transport and catabolism;Infectious disease: bacterial;Infectious disease: bacterial;Infectious disease: bacterial;Cell motility;Immune system;Infectious disease: bacterial	ko04144//Endocytosis;ko05131//Shigellosis;ko05132//Salmonella infection;ko05130//Pathogenic Escherichia coli infection;ko04810//Regulation of actin cytoskeleton;ko04666//Fc gamma R-mediated phagocytosis;ko05100//Bacterial invasion of epithelial cells	K05757;K05757;K05757;K05757;K05757;K05757;K05757	GO:0005575//cellular_component;GO:0005622//intracellular;GO:0005623//cell;GO:0005737//cytoplasm;GO:0005829//cytosol;GO:0005856//cytoskeleton;GO:0005885//Arp2/3 protein complex;GO:0015629//actin cytoskeleton;GO:0032991//macromolecular complex;GO:0036284//tubulobulbar complex;GO:0043226//organelle;GO:0043228//non-membrane-bounded organelle;GO:0043229//intracellular organelle;GO:0043232//intracellul…	GO:0003674//molecular_function;GO:0003779//actin binding;GO:0005198//structural molecule activity;GO:0005200//structural constituent of cytoskeleton;GO:0005488//binding;GO:0005515//protein binding;GO:0008092//cytoskeletal protein binding;GO:0044877//macromolecular complex binding;GO:0051015//actin filament binding	GO:0002252//immune effector process;GO:0002253//activation of immune response;GO:0002376//immune system process;GO:0002429//immune response-activating cell surface receptor signaling pathway;GO:0002431//Fc receptor mediated stimulatory signaling pathway;GO:0002433//immune response-regulating cell surface receptor signaling pathway involved in phagocytosis;GO:0002682//regulation of immune system p…	-	protein_coding
	12	ncbi_101789862	LCP1	0.484	0.07	6.31442	0.301712	4.3874	0	0	LCP1	XP_005024862.1 plastin-2 isoform X2 [Anas platyrhynchos]	-	-	-	-	GO:0001725//stress fiber;GO:0001726//ruffle;GO:0001891//phagocytic cup;GO:0002102//podosome;GO:0005575//cellular_component;GO:0005622//intracellular;GO:0005623//cell;GO:0005737//cytoplasm;GO:0005829//cytosol;GO:0005856//cytoskeleton;GO:0005884//actin filament;GO:0005886//plasma membrane;GO:0005912//adherens junction;GO:0005924//cell-substrate adherens junction;GO:0005925//focal adhesion;GO:001562…	GO:0003674//molecular_function;GO:0003779//actin binding;GO:0005102//receptor binding;GO:0005178//integrin binding;GO:0005488//binding;GO:0005509//calcium ion binding;GO:0005515//protein binding;GO:0008092//cytoskeletal protein binding;GO:0019899//enzyme binding;GO:0042802//identical protein binding;GO:0043167//ion binding;GO:0043169//cation binding;GO:0044877//macromolecular complex binding;GO:0…	GO:0001775//cell activation;GO:0002252//immune effector process;GO:0002263//cell activation involved in immune response;GO:0002285//lymphocyte activation involved in immune response;GO:0002286//T cell activation involved in immune response;GO:0002366//leukocyte activation involved in immune response;GO:0002376//immune system process;GO:0006928//movement of cell or subcellular component;GO:0006950…	-	protein_coding
	12	ncbi_101802743	PREX1	0.586	0.148	10.1135	0.516329	4.29184	0	0	PREX1	XP_027329001.1 phosphatidylinositol 3,4,5-trisphosphate-dependent Rac exchanger 1 protein isoform X1 [Anas platyrhynchos]	-	-	-	-	GO:0005575//cellular_component;GO:0005622//intracellular;GO:0005623//cell;GO:0005737//cytoplasm;GO:0005829//cytosol;GO:0005886//plasma membrane;GO:0016020//membrane;GO:0030288//outer membrane-bounded periplasmic space;GO:0030424//axon;GO:0030425//dendrite;GO:0030426//growth cone;GO:0030427//site of polarized growth;GO:0033267//axon part;GO:0036477//somatodendritic compartment;GO:0042995//cell pro…	GO:0003674//molecular_function;GO:0003723//RNA binding;GO:0003724//RNA helicase activity;GO:0004222//metalloendopeptidase activity;GO:0004252//serine-type endopeptidase activity;GO:0005085//guanyl-nucleotide exchange factor activity;GO:0005088//Ras guanyl-nucleotide exchange factor activity;GO:0005089//Rho guanyl-nucleotide exchange factor activity;GO:0005096//GTPase activator activity;GO:0005488…	GO:0000184//nuclear-transcribed mRNA catabolic process, nonsense-mediated decay;GO:0001775//cell activation;GO:0001932//regulation of protein phosphorylation;GO:0001933//negative regulation of protein phosphorylation;GO:0002274//myeloid leukocyte activation;GO:0002376//immune system process;GO:0002520//immune system development;GO:0002521//leukocyte differentiation;GO:0006469//negative regulation…	-	protein_coding
	12	ncbi_101797250	APBB1IP	0.356	0.051	3.16815	0.182491	4.11775	0	0	APBB1IP	XP_021131139.2 amyloid beta A4 precursor protein-binding family B member 1-interacting protein isoform X1 [Anas platyrhynchos]	-	-	-	-	GO:0005575//cellular_component;GO:0005622//intracellular;GO:0005623//cell;GO:0005737//cytoplasm;GO:0005829//cytosol;GO:0005856//cytoskeleton;GO:0005886//plasma membrane;GO:0005912//adherens junction;GO:0005924//cell-substrate adherens junction;GO:0005925//focal adhesion;GO:0016020//membrane;GO:0030027//lamellipodium;GO:0030054//cell junction;GO:0030055//cell-substrate junction;GO:0031252//cell le…	-	GO:0001775//cell activation;GO:0002252//immune effector process;GO:0002263//cell activation involved in immune response;GO:0002285//lymphocyte activation involved in immune response;GO:0002286//T cell activation involved in immune response;GO:0002291//T cell activation via T cell receptor contact with antigen bound to MHC molecule on antigen presenting cell;GO:0002366//leukocyte activation involv…	-	protein_coding
	12	ncbi_119714528	PMAIP1	0.269	0.015	3.30767	0.235268	3.81344	0	0	PMAIP1	XP_032061801.1 phorbol-12-myristate-13-acetate-induced protein 1 [Aythya fuligula]	Human Diseases;Human Diseases;Cellular Processes;Human Diseases;Cellular Processes;Human Diseases;Cellular Processes	Cancer: overview;Cancer: overview;Cell growth and death;Cancer: specific types;Cell growth and death;Drug resistance: antineoplastic;Cell growth and death	ko05200//Pathways in cancer;ko05203//Viral carcinogenesis;ko04210//Apoptosis;ko05210//Colorectal cancer;ko04115//p53 signaling pathway;ko01524//Platinum drug resistance;ko04215//Apoptosis - multiple species	K10131;K10131;K10131;K10131;K10131;K10131;K10131	GO:0005575//cellular_component;GO:0005622//intracellular;GO:0005623//cell;GO:0005634//nucleus;GO:0005737//cytoplasm;GO:0005739//mitochondrion;GO:0005740//mitochondrial envelope;GO:0005741//mitochondrial outer membrane;GO:0005829//cytosol;GO:0016020//membrane;GO:0019867//outer membrane;GO:0031090//organelle membrane;GO:0031966//mitochondrial membrane;GO:0031967//organelle envelope;GO:0031968//orga…	-	GO:0001666//response to hypoxia;GO:0001776//leukocyte homeostasis;GO:0001836//release of cytochrome c from mitochondria;GO:0001844//protein insertion into mitochondrial membrane involved in apoptotic signaling pathway;GO:0002252//immune effector process;GO:0002260//lymphocyte homeostasis;GO:0002376//immune system process;GO:0006109//regulation of carbohydrate metabolic process;GO:0006508//proteol…	-	protein_coding
	12	ncbi_101796007	celf2	0.584	0.156	8.79132	0.660009	3.73552	0	0	celf2	XP_005039105.1 PREDICTED: CUGBP Elav-like family member 2 isoform X2 [Ficedula albicollis]	-	-	-	-	GO:0005575//cellular_component;GO:0005622//intracellular;GO:0005623//cell;GO:0005634//nucleus;GO:0005737//cytoplasm;GO:0043226//organelle;GO:0043227//membrane-bounded organelle;GO:0043229//intracellular organelle;GO:0043231//intracellular membrane-bounded organelle;GO:0044424//intracellular part;GO:0044464//cell part	GO:0000166//nucleotide binding;GO:0000900//translation repressor activity, nucleic acid binding;GO:0003674//molecular_function;GO:0003676//nucleic acid binding;GO:0003723//RNA binding;GO:0004535//poly(A)-specific ribonuclease activity;GO:0005488//binding;GO:0030371//translation repressor activity;GO:0036002//pre-mRNA binding;GO:0036094//small molecule binding;GO:0042835//BRE binding;GO:0045182//t…	GO:0000245//spliceosomal complex assembly;GO:0000375//RNA splicing, via transesterification reactions;GO:0000377//RNA splicing, via transesterification reactions with bulged adenosine as nucleophile;GO:0000380//alternative mRNA splicing, via spliceosome;GO:0000398//mRNA splicing, via spliceosome;GO:0006139//nucleobase-containing compound metabolic process;GO:0006376//mRNA splice site selection;GO…	-	protein_coding
	12	ncbi_101803352	CD74	0.352	0.049	17.9952	1.61906	3.47438	0	0	CD74	XP_027323976.1 HLA class II histocompatibility antigen gamma chain isoform X1 [Anas platyrhynchos]	Human Diseases;Human Diseases;Organismal Systems	Infectious disease: bacterial;Infectious disease: viral;Immune system	ko05152//Tuberculosis;ko05168//Herpes simplex virus 1 infection;ko04612//Antigen processing and presentation	K06505;K06505;K06505	GO:0000139//Golgi membrane;GO:0000323//lytic vacuole;GO:0005575//cellular_component;GO:0005622//intracellular;GO:0005623//cell;GO:0005737//cytoplasm;GO:0005764//lysosome;GO:0005765//lysosomal membrane;GO:0005768//endosome;GO:0005770//late endosome;GO:0005771//multivesicular body;GO:0005773//vacuole;GO:0005774//vacuolar membrane;GO:0005775//vacuolar lumen;GO:0005783//endoplasmic reticulum;GO:00057…	GO:0001540//beta-amyloid binding;GO:0003674//molecular_function;GO:0004888//transmembrane signaling receptor activity;GO:0004896//cytokine receptor activity;GO:0005102//receptor binding;GO:0005488//binding;GO:0005515//protein binding;GO:0019899//enzyme binding;GO:0019955//cytokine binding;GO:0023023//MHC protein complex binding;GO:0023026//MHC class II protein complex binding;GO:0033218//amide bi…	GO:0000187//activation of MAPK activity;GO:0001516//prostaglandin biosynthetic process;GO:0001775//cell activation;GO:0001817//regulation of cytokine production;GO:0001819//positive regulation of cytokine production;GO:0001932//regulation of protein phosphorylation;GO:0001934//positive regulation of protein phosphorylation;GO:0001959//regulation of cytokine-mediated signaling pathway;GO:0001961//…	-	protein_coding
	12	ncbi_101790794	RAC2	0.332	0.053	3.10089	0.117574	4.72104	4.0915e-275	9.31838e-271	RAC2	KFO10228.1 Ras-related C3 botulinum toxin substrate 2, partial [Balearica regulorum gibbericeps]	Human Diseases;Environmental Information Processing;Environmental Information Processing;Environmental Information Processing;Human Diseases;Cellular Processes;Cellular Processes;Environmental Information Processing;Human Diseases;Organismal Systems;Environmental Information Processing;Organismal Systems;Human Diseases;Organismal Systems;Human Diseases;Environmental Information Processing;Human D…	Cancer: overview;Signal transduction;Signal transduction;Signal transduction;Infectious disease: viral;Cellular community - eukaryotes;Cell motility;Signal transduction;Infectious disease: viral;Immune system;Signal transduction;Development and regeneration;Cardiovascular disease;Immune system;Infectious disease: bacterial;Signal transduction;Cancer: overview;Immune system;Cancer: specific types;…	ko05200//Pathways in cancer;ko04010//MAPK signaling pathway;ko04014//Ras signaling pathway;ko04024//cAMP signaling pathway;ko05163//Human cytomegalovirus infection;ko04510//Focal adhesion;ko04810//Regulation of actin cytoskeleton;ko04015//Rap1 signaling pathway;ko05170//Human immunodeficiency virus 1 infection;ko04062//Chemokine signaling pathway;ko04310//Wnt signaling pathway;ko04360//Axon guida…	K07860;K07860;K07860;K07860;K07860;K07860;K07860;K07860;K07860;K07860;K07860;K07860;K07860;K07860;K07860;K07860;K07860;K07860;K07860;K07860;K07860;K07860;K07860;K07860;K07860;K07860	GO:0005575//cellular_component;GO:0005622//intracellular;GO:0005623//cell;GO:0005634//nucleus;GO:0005635//nuclear envelope;GO:0005737//cytoplasm;GO:0005829//cytosol;GO:0005856//cytoskeleton;GO:0005884//actin filament;GO:0005886//plasma membrane;GO:0012505//endomembrane system;GO:0012506//vesicle membrane;GO:0015629//actin cytoskeleton;GO:0016020//membrane;GO:0030027//lamellipodium;GO:0030139//end…	GO:0000166//nucleotide binding;GO:0001882//nucleoside binding;GO:0001883//purine nucleoside binding;GO:0003674//molecular_function;GO:0003824//catalytic activity;GO:0003924//GTPase activity;GO:0005488//binding;GO:0005525//GTP binding;GO:0016462//pyrophosphatase activity;GO:0016787//hydrolase activity;GO:0016817//hydrolase activity, acting on acid anhydrides;GO:0016818//hydrolase activity, acting …	GO:0001894//tissue homeostasis;GO:0001932//regulation of protein phosphorylation;GO:0002682//regulation of immune system process;GO:0002684//positive regulation of immune system process;GO:0002685//regulation of leukocyte migration;GO:0002687//positive regulation of leukocyte migration;GO:0002688//regulation of leukocyte chemotaxis;GO:0002690//positive regulation of leukocyte chemotaxis;GO:000269…	-	protein_coding
	12	ncbi_101791340	SH3KBP1	0.595	0.19	9.45225	0.62254	3.92442	1.16747e-265	2.65891e-261	SH3KBP1	XP_027304139.1 SH3 domain-containing kinase-binding protein 1 isoform X3 [Anas platyrhynchos]	Cellular Processes	Transport and catabolism	ko04144//Endocytosis	K12470	GO:0005575//cellular_component;GO:0005622//intracellular;GO:0005623//cell;GO:0005737//cytoplasm;GO:0005829//cytosol;GO:0005856//cytoskeleton;GO:0005886//plasma membrane;GO:0005911//cell-cell junction;GO:0005912//adherens junction;GO:0005924//cell-substrate adherens junction;GO:0005925//focal adhesion;GO:0012506//vesicle membrane;GO:0016020//membrane;GO:0030054//cell junction;GO:0030055//cell-subs…	GO:0003674//molecular_function;GO:0005488//binding;GO:0005515//protein binding;GO:0008324//cation transmembrane transporter activity;GO:0016832//aldehyde-lyase activity;GO:0017124//SH3 domain binding;GO:0019899//enzyme binding;GO:0019904//protein domain specific binding;GO:0031625//ubiquitin protein ligase binding;GO:0044389//ubiquitin-like protein ligase binding	GO:0000902//cell morphogenesis;GO:0000904//cell morphogenesis involved in differentiation;GO:0005975//carbohydrate metabolic process;GO:0006810//transport;GO:0006813//potassium ion transport;GO:0006897//endocytosis;GO:0006915//apoptotic process;GO:0006928//movement of cell or subcellular component;GO:0006935//chemotaxis;GO:0006996//organelle organization;GO:0007010//cytoskeleton organization;GO:0…	-	protein_coding
	12	ncbi_101789489	ST8SIA4	0.274	0.037	2.62569	0.111717	4.55477	2.15148e-262	4.9e-258	ST8SIA4	XP_032062016.1 CMP-N-acetylneuraminate-poly-alpha-2,8-sialyltransferase [Aythya fuligula]	-	-	-	-	GO:0000139//Golgi membrane;GO:0005575//cellular_component;GO:0005622//intracellular;GO:0005623//cell;GO:0005737//cytoplasm;GO:0005794//Golgi apparatus;GO:0012505//endomembrane system;GO:0016020//membrane;GO:0016021//integral component of membrane;GO:0031090//organelle membrane;GO:0031224//intrinsic component of membrane;GO:0031984//organelle subcompartment;GO:0043226//organelle;GO:0043227//membra…	GO:0003674//molecular_function;GO:0003824//catalytic activity;GO:0003828//alpha-N-acetylneuraminate alpha-2,8-sialyltransferase activity;GO:0005488//binding;GO:0008373//sialyltransferase activity;GO:0016740//transferase activity;GO:0016757//transferase activity, transferring glycosyl groups;GO:0031406//carboxylic acid binding;GO:0033691//sialic acid binding;GO:0036094//small molecule binding;GO:0…	GO:0001573//ganglioside metabolic process;GO:0001574//ganglioside biosynthetic process;GO:0005975//carbohydrate metabolic process;GO:0006464//cellular protein modification process;GO:0006486//protein glycosylation;GO:0006491//N-glycan processing;GO:0006629//lipid metabolic process;GO:0006643//membrane lipid metabolic process;GO:0006664//glycolipid metabolic process;GO:0006665//sphingolipid metabo…	-	protein_coding
	12	ncbi_101794795	TGFBR2	0.273	0.038	2.46719	0.0964818	4.67647	2.48523e-256	5.66011e-252	TGFBR2	XP_027306898.1 TGF-beta receptor type-2 isoform X1 [Anas platyrhynchos]	Human Diseases;Environmental Information Processing;Cellular Processes;Environmental Information Processing;Human Diseases;Human Diseases;Human Diseases;Environmental Information Processing;Cellular Processes;Human Diseases;Human Diseases;Environmental Information Processing;Organismal Systems;Human Diseases;Organismal Systems;Organismal Systems;Environmental Information Processing;Human Diseases…	Cancer: overview;Signal transduction;Transport and catabolism;Signaling molecules and interaction;Infectious disease: viral;Cancer: overview;Cancer: specific types;Signal transduction;Cell growth and death;Cancer: specific types;Infectious disease: viral;Signal transduction;Endocrine system;Infectious disease: parasitic;Development and regeneration;Immune system;Signal transduction;Endocrine and …	ko05200//Pathways in cancer;ko04010//MAPK signaling pathway;ko04144//Endocytosis;ko04060//Cytokine-cytokine receptor interaction;ko05166//Human T-cell leukemia virus 1 infection;ko05202//Transcriptional misregulation in cancer;ko05225//Hepatocellular carcinoma;ko04390//Hippo signaling pathway;ko04218//Cellular senescence;ko05226//Gastric cancer;ko05161//Hepatitis B;ko04068//FoxO signaling pathway…	K04388;K04388;K04388;K04388;K04388;K04388;K04388;K04388;K04388;K04388;K04388;K04388;K04388;K04388;K04388;K04388;K04388;K04388;K04388;K04388;K04388;K04388	GO:0005575//cellular_component;GO:0005576//extracellular region;GO:0005622//intracellular;GO:0005623//cell;GO:0005737//cytoplasm;GO:0005829//cytosol;GO:0005886//plasma membrane;GO:0005887//integral component of plasma membrane;GO:0005901//caveola;GO:0009897//external side of plasma membrane;GO:0009986//cell surface;GO:0016020//membrane;GO:0016021//integral component of membrane;GO:0031012//extrac…	GO:0000166//nucleotide binding;GO:0003674//molecular_function;GO:0003824//catalytic activity;GO:0004672//protein kinase activity;GO:0004674//protein serine/threonine kinase activity;GO:0004675//transmembrane receptor protein serine/threonine kinase activity;GO:0004888//transmembrane signaling receptor activity;GO:0005024//transforming growth factor beta-activated receptor activity;GO:0005026//tra…	GO:0000003//reproduction;GO:0001501//skeletal system development;GO:0001525//angiogenesis;GO:0001568//blood vessel development;GO:0001569//patterning of blood vessels;GO:0001570//vasculogenesis;GO:0001654//eye development;GO:0001666//response to hypoxia;GO:0001701//in utero embryonic development;GO:0001763//morphogenesis of a branching structure;GO:0001773//myeloid dendritic cell activation;GO:00…	-	protein_coding
	12	ncbi_101791572	IQGAP2	0.394	0.083	4.68722	0.239052	4.29334	8.85669e-244	2.01711e-239	IQGAP2	XP_032061283.1 ras GTPase-activating-like protein IQGAP2 isoform X1 [Aythya fuligula]	Cellular Processes	Cell motility	ko04810//Regulation of actin cytoskeleton	K05767	-	GO:0005515//protein binding;GO:0008092//cytoskeletal protein binding;GO:0030674//protein binding, bridging;GO:0042802//identical protein binding;GO:0043130//ubiquitin binding	GO:0043087//regulation of GTPase activity	-	protein_coding
	12	ncbi_101798943	SLC6A6	0.386	0.079	4.051	0.26549	3.93155	2.15158e-243	4.90023e-239	SLC6A6	XP_005026047.2 sodium- and chloride-dependent taurine transporter isoform X1 [Anas platyrhynchos]	-	-	-	-	GO:0005575//cellular_component;GO:0005623//cell;GO:0005886//plasma membrane;GO:0005887//integral component of plasma membrane;GO:0016020//membrane;GO:0016021//integral component of membrane;GO:0031224//intrinsic component of membrane;GO:0031226//intrinsic component of plasma membrane;GO:0044425//membrane part;GO:0044459//plasma membrane part;GO:0044464//cell part;GO:0071944//cell periphery	GO:0003674//molecular_function;GO:0005215//transporter activity;GO:0005326//neurotransmitter transporter activity;GO:0005328//neurotransmitter:sodium symporter activity;GO:0005342//organic acid transmembrane transporter activity;GO:0005343//organic acid:sodium symporter activity;GO:0005368//taurine transmembrane transporter activity;GO:0005369//taurine:sodium symporter activity;GO:0005488//bindin…	GO:0003333//amino acid transmembrane transport;GO:0006082//organic acid metabolic process;GO:0006520//cellular amino acid metabolic process;GO:0006807//nitrogen compound metabolic process;GO:0006810//transport;GO:0006811//ion transport;GO:0006812//cation transport;GO:0006814//sodium ion transport;GO:0006820//anion transport;GO:0006836//neurotransmitter transport;GO:0006865//amino acid transport;G…	-	protein_coding
	12	ncbi_101792606	CD3D	0.322	0.057	4.44464	0.0945717	5.55452	1.09438e-238	2.49246e-234	CD3D	XP_027299978.1 T-cell surface glycoprotein CD3 delta chain [Anas platyrhynchos]	Human Diseases;Human Diseases;Human Diseases;Human Diseases;Human Diseases;Organismal Systems;Organismal Systems;Human Diseases;Organismal Systems;Organismal Systems;Human Diseases	Infectious disease: viral;Infectious disease: viral;Infectious disease: viral;Infectious disease: viral;Infectious disease: parasitic;Immune system;Immune system;Cancer: overview;Immune system;Immune system;Immune disease	ko05166//Human T-cell leukemia virus 1 infection;ko05169//Epstein-Barr virus infection;ko05170//Human immunodeficiency virus 1 infection;ko05162//Measles;ko05142//Chagas disease;ko04659//Th17 cell differentiation;ko04660//T cell receptor signaling pathway;ko05235//PD-L1 expression and PD-1 checkpoint pathway in cancer;ko04640//Hematopoietic cell lineage;ko04658//Th1 and Th2 cell differentiation;k…	K06450;K06450;K06450;K06450;K06450;K06450;K06450;K06450;K06450;K06450;K06450	GO:0005575//cellular_component;GO:0005622//intracellular;GO:0005623//cell;GO:0005737//cytoplasm;GO:0005886//plasma membrane;GO:0005887//integral component of plasma membrane;GO:0012506//vesicle membrane;GO:0016020//membrane;GO:0016021//integral component of membrane;GO:0030135//coated vesicle;GO:0030136//clathrin-coated vesicle;GO:0030659//cytoplasmic vesicle membrane;GO:0030662//coated vesicle m…	GO:0003674//molecular_function;GO:0004888//transmembrane signaling receptor activity;GO:0005102//receptor binding;GO:0005198//structural molecule activity;GO:0005488//binding;GO:0005515//protein binding;GO:0030159//receptor signaling complex scaffold activity;GO:0032947//protein complex scaffold;GO:0038023//signaling receptor activity;GO:0042608//T cell receptor binding;GO:0042802//identical prot…	GO:0001775//cell activation;GO:0002250//adaptive immune response;GO:0002252//immune effector process;GO:0002253//activation of immune response;GO:0002376//immune system process;GO:0002429//immune response-activating cell surface receptor signaling pathway;GO:0002431//Fc receptor mediated stimulatory signaling pathway;GO:0002433//immune response-regulating cell surface receptor signaling pathway i…	-	protein_coding
	12	ncbi_101790251	MBP	0.426	0.103	5.89029	0.21675	4.76424	2.74817e-232	6.25895e-228	MBP	XP_027307680.1 myelin basic protein isoform X1 [Anas platyrhynchos]	-	-	-	-	GO:0005575//cellular_component;GO:0005622//intracellular;GO:0005623//cell;GO:0005634//nucleus;GO:0005737//cytoplasm;GO:0005886//plasma membrane;GO:0016020//membrane;GO:0030424//axon;GO:0032991//macromolecular complex;GO:0033267//axon part;GO:0033269//internode region of axon;GO:0036477//somatodendritic compartment;GO:0042995//cell projection;GO:0043005//neuron projection;GO:0043025//neuronal cell…	GO:0002020//protease binding;GO:0003674//molecular_function;GO:0005198//structural molecule activity;GO:0005488//binding;GO:0005515//protein binding;GO:0005516//calmodulin binding;GO:0005543//phospholipid binding;GO:0008289//lipid binding;GO:0019899//enzyme binding;GO:0019911//structural constituent of myelin sheath;GO:0043167//ion binding;GO:0043168//anion binding	GO:0000165//MAPK cascade;GO:0001101//response to acid chemical;GO:0001817//regulation of cytokine production;GO:0001819//positive regulation of cytokine production;GO:0002376//immune system process;GO:0002791//regulation of peptide secretion;GO:0002793//positive regulation of peptide secretion;GO:0003008//system process;GO:0006464//cellular protein modification process;GO:0006468//protein phospho…	-	protein_coding
	12	ncbi_101801913	WIPF1	0.37	0.079	4.24014	0.180709	4.55237	3.09648e-224	7.05223e-220	WIPF1	XP_027317135.1 WAS/WASL-interacting protein family member 1 isoform X1 [Anas platyrhynchos]	Cellular Processes;Human Diseases;Human Diseases	Transport and catabolism;Infectious disease: bacterial;Infectious disease: bacterial	ko04144//Endocytosis;ko05130//Pathogenic Escherichia coli infection;ko05135//Yersinia infection	K19475;K19475;K19475	GO:0001726//ruffle;GO:0005575//cellular_component;GO:0005622//intracellular;GO:0005623//cell;GO:0005737//cytoplasm;GO:0005829//cytosol;GO:0005856//cytoskeleton;GO:0005884//actin filament;GO:0015629//actin cytoskeleton;GO:0031252//cell leading edge;GO:0031410//cytoplasmic vesicle;GO:0031982//vesicle;GO:0042995//cell projection;GO:0043226//organelle;GO:0043227//membrane-bounded organelle;GO:0043228…	GO:0003674//molecular_function;GO:0003779//actin binding;GO:0005488//binding;GO:0005515//protein binding;GO:0005522//profilin binding;GO:0008092//cytoskeletal protein binding;GO:0017124//SH3 domain binding;GO:0019904//protein domain specific binding	GO:0002252//immune effector process;GO:0002253//activation of immune response;GO:0002376//immune system process;GO:0002429//immune response-activating cell surface receptor signaling pathway;GO:0002431//Fc receptor mediated stimulatory signaling pathway;GO:0002433//immune response-regulating cell surface receptor signaling pathway involved in phagocytosis;GO:0002682//regulation of immune system p…	-	protein_coding
	12	ncbi_101794044	SLC9A9	0.435	0.116	7.78138	0.335324	4.5364	3.20072e-211	7.28963e-207	SLC9A9	XP_032049463.1 LOW QUALITY PROTEIN: sodium/hydrogen exchanger 9 [Aythya fuligula]	-	-	-	-	GO:0005575//cellular_component;GO:0005622//intracellular;GO:0005623//cell;GO:0005737//cytoplasm;GO:0005768//endosome;GO:0005770//late endosome;GO:0005886//plasma membrane;GO:0005887//integral component of plasma membrane;GO:0010008//endosome membrane;GO:0012505//endomembrane system;GO:0016020//membrane;GO:0016021//integral component of membrane;GO:0031090//organelle membrane;GO:0031224//intrinsic…	GO:0003674//molecular_function;GO:0005215//transporter activity;GO:0005451//monovalent cation:proton antiporter activity;GO:0008324//cation transmembrane transporter activity;GO:0015075//ion transmembrane transporter activity;GO:0015077//monovalent inorganic cation transmembrane transporter activity;GO:0015078//hydrogen ion transmembrane transporter activity;GO:0015079//potassium ion transmembran…	GO:0006810//transport;GO:0006811//ion transport;GO:0006812//cation transport;GO:0006813//potassium ion transport;GO:0006814//sodium ion transport;GO:0006818//hydrogen transport;GO:0006873//cellular ion homeostasis;GO:0006883//cellular sodium ion homeostasis;GO:0006885//regulation of pH;GO:0008150//biological_process;GO:0009987//cellular process;GO:0015672//monovalent inorganic cation transport;GO…	-	protein_coding
	12	ncbi_101804712	ARHGDIB	0.264	0.043	2.00022	0.131727	3.92453	3.50029e-205	7.97192e-201	ARHGDIB	EOA97712.1 Rho GDP-dissociation inhibitor 2, partial [Anas platyrhynchos]	Organismal Systems;Organismal Systems	Nervous system;Excretory system	ko04722//Neurotrophin signaling pathway;ko04962//Vasopressin-regulated water reabsorption	K12462;K12462	GO:0005575//cellular_component;GO:0005622//intracellular;GO:0005623//cell;GO:0005737//cytoplasm;GO:0005829//cytosol;GO:0005856//cytoskeleton;GO:0016020//membrane;GO:0031410//cytoplasmic vesicle;GO:0031982//vesicle;GO:0043226//organelle;GO:0043227//membrane-bounded organelle;GO:0043228//non-membrane-bounded organelle;GO:0043229//intracellular organelle;GO:0043232//intracellular non-membrane-bounde…	GO:0003674//molecular_function;GO:0003824//catalytic activity;GO:0003924//GTPase activity;GO:0005092//GDP-dissociation inhibitor activity;GO:0005094//Rho GDP-dissociation inhibitor activity;GO:0005096//GTPase activator activity;GO:0005488//binding;GO:0005515//protein binding;GO:0008047//enzyme activator activity;GO:0016462//pyrophosphatase activity;GO:0016787//hydrolase activity;GO:0016817//hydro…	GO:0007162//negative regulation of cell adhesion;GO:0007275//multicellular organism development;GO:0008150//biological_process;GO:0009966//regulation of signal transduction;GO:0010646//regulation of cell communication;GO:0023051//regulation of signaling;GO:0030155//regulation of cell adhesion;GO:0030334//regulation of cell migration;GO:0030336//negative regulation of cell migration;GO:0032501//mu…	-	protein_coding
	12	ncbi_101799932	Rgcc	0.253	0.04	2.25805	0.17676	3.67521	5.14058e-201	1.17077e-196	Rgcc	XP_027321089.1 regulator of cell cycle RGCC-like [Anas platyrhynchos]	-	-	-	-	-	-	GO:0051726//regulation of cell cycle	-	protein_coding
	12	ncbi_101800395	DENND1B	0.557	0.204	7.28047	0.655143	3.47415	1.23681e-200	2.81683e-196	DENND1B	XP_027318902.1 DENN domain-containing protein 1B isoform X1 [Anas platyrhynchos]	-	-	-	-	GO:0005575//cellular_component;GO:0005622//intracellular;GO:0005623//cell;GO:0005634//nucleus;GO:0005654//nucleoplasm;GO:0005737//cytoplasm;GO:0005829//cytosol;GO:0016604//nuclear body;GO:0016607//nuclear speck;GO:0030135//coated vesicle;GO:0030136//clathrin-coated vesicle;GO:0031410//cytoplasmic vesicle;GO:0031974//membrane-enclosed lumen;GO:0031981//nuclear lumen;GO:0031982//vesicle;GO:0043226/…	GO:0003674//molecular_function;GO:0005085//guanyl-nucleotide exchange factor activity;GO:0005088//Ras guanyl-nucleotide exchange factor activity;GO:0005488//binding;GO:0005515//protein binding;GO:0017016//Ras GTPase binding;GO:0017112//Rab guanyl-nucleotide exchange factor activity;GO:0017137//Rab GTPase binding;GO:0019899//enzyme binding;GO:0031267//small GTPase binding;GO:0051020//GTPase bindin…	GO:0001816//cytokine production;GO:0002250//adaptive immune response;GO:0002252//immune effector process;GO:0002253//activation of immune response;GO:0002367//cytokine production involved in immune response;GO:0002369//T cell cytokine production;GO:0002376//immune system process;GO:0002429//immune response-activating cell surface receptor signaling pathway;GO:0002440//production of molecular medi…	-	protein_coding
	12	ncbi_101793659	LSP1	0.435	0.119	4.45458	0.61241	2.86272	9.51904e-191	2.16796e-186	LSP1	XP_005019800.2 lymphocyte-specific protein 1 [Anas platyrhynchos]	Human Diseases;Organismal Systems	Infectious disease: bacterial;Immune system	ko05152//Tuberculosis;ko04625//C-type lectin receptor signaling pathway	K14957;K14957	GO:0005575//cellular_component;GO:0005622//intracellular;GO:0005623//cell;GO:0005856//cytoskeleton;GO:0005886//plasma membrane;GO:0015629//actin cytoskeleton;GO:0016020//membrane;GO:0043226//organelle;GO:0043228//non-membrane-bounded organelle;GO:0043229//intracellular organelle;GO:0043232//intracellular non-membrane-bounded organelle;GO:0044424//intracellular part;GO:0044464//cell part;GO:007194…	GO:0003674//molecular_function;GO:0003779//actin binding;GO:0005488//binding;GO:0005515//protein binding;GO:0008092//cytoskeletal protein binding	GO:0006915//apoptotic process;GO:0006935//chemotaxis;GO:0006950//response to stress;GO:0006952//defense response;GO:0006968//cellular defense response;GO:0006996//organelle organization;GO:0007010//cytoskeleton organization;GO:0007154//cell communication;GO:0007165//signal transduction;GO:0008150//biological_process;GO:0008219//cell death;GO:0009605//response to external stimulus;GO:0009987//cell…	-	protein_coding
	12	ncbi_101789773	AFF2	0.438	0.128	5.59094	0.312701	4.16024	4.09232e-189	9.32027e-185	AFF2	XP_027320860.1 AF4/FMR2 family member 2 isoform X1 [Anas platyrhynchos]	-	-	-	-	GO:0005575//cellular_component;GO:0005622//intracellular;GO:0005623//cell;GO:0005634//nucleus;GO:0005654//nucleoplasm;GO:0016604//nuclear body;GO:0016607//nuclear speck;GO:0031974//membrane-enclosed lumen;GO:0031981//nuclear lumen;GO:0043226//organelle;GO:0043227//membrane-bounded organelle;GO:0043229//intracellular organelle;GO:0043231//intracellular membrane-bounded organelle;GO:0043233//organe…	GO:0002151//G-quadruplex RNA binding;GO:0003674//molecular_function;GO:0003676//nucleic acid binding;GO:0003723//RNA binding;GO:0005488//binding;GO:0097159//organic cyclic compound binding;GO:1901363//heterocyclic compound binding	GO:0003008//system process;GO:0006139//nucleobase-containing compound metabolic process;GO:0006396//RNA processing;GO:0006397//mRNA processing;GO:0006725//cellular aromatic compound metabolic process;GO:0006807//nitrogen compound metabolic process;GO:0006996//organelle organization;GO:0006997//nucleus organization;GO:0007275//multicellular organism development;GO:0007399//nervous system developme…	-	protein_coding
	12	ncbi_101793732	Klf13	0.294	0.058	2.77499	0.142239	4.28609	3.263e-185	7.43148e-181	Klf13	EOA95421.1 Krueppel-like factor 13, partial [Anas platyrhynchos]	-	-	-	-	GO:0005575//cellular_component;GO:0005622//intracellular;GO:0005623//cell;GO:0005634//nucleus;GO:0043226//organelle;GO:0043227//membrane-bounded organelle;GO:0043229//intracellular organelle;GO:0043231//intracellular membrane-bounded organelle;GO:0044424//intracellular part;GO:0044464//cell part	GO:0000976//transcription regulatory region sequence-specific DNA binding;GO:0000977//RNA polymerase II regulatory region sequence-specific DNA binding;GO:0000978//RNA polymerase II core promoter proximal region sequence-specific DNA binding;GO:0000981//RNA polymerase II transcription factor activity, sequence-specific DNA binding;GO:0000982//transcription factor activity, RNA polymerase II core …	GO:0002682//regulation of immune system process;GO:0002683//negative regulation of immune system process;GO:0006139//nucleobase-containing compound metabolic process;GO:0006351//transcription, DNA-templated;GO:0006355//regulation of transcription, DNA-templated;GO:0006357//regulation of transcription from RNA polymerase II promoter;GO:0006366//transcription from RNA polymerase II promoter;GO:0006…	zf-C2H2	protein_coding
	12	ncbi_101793573	STK17A	0.636	0.32	9.54394	0.899614	3.40721	7.50785e-185	1.70991e-180	STK17A	XP_012950665.3 serine/threonine-protein kinase 17A isoform X1 [Anas platyrhynchos]	-	-	-	-	GO:0005575//cellular_component;GO:0005622//intracellular;GO:0005623//cell;GO:0005634//nucleus;GO:0005654//nucleoplasm;GO:0005886//plasma membrane;GO:0016020//membrane;GO:0016604//nuclear body;GO:0016607//nuclear speck;GO:0031974//membrane-enclosed lumen;GO:0031981//nuclear lumen;GO:0043226//organelle;GO:0043227//membrane-bounded organelle;GO:0043229//intracellular organelle;GO:0043231//intracellu…	GO:0000166//nucleotide binding;GO:0003674//molecular_function;GO:0003824//catalytic activity;GO:0004672//protein kinase activity;GO:0004674//protein serine/threonine kinase activity;GO:0005488//binding;GO:0005524//ATP binding;GO:0008144//drug binding;GO:0016301//kinase activity;GO:0016740//transferase activity;GO:0016772//transferase activity, transferring phosphorus-containing groups;GO:0016773/…	GO:0006464//cellular protein modification process;GO:0006468//protein phosphorylation;GO:0006793//phosphorus metabolic process;GO:0006796//phosphate-containing compound metabolic process;GO:0006807//nitrogen compound metabolic process;GO:0006915//apoptotic process;GO:0007154//cell communication;GO:0007165//signal transduction;GO:0008150//biological_process;GO:0008152//metabolic process;GO:0008219…	-	protein_coding
	12	ncbi_101798922	CMIP	0.429	0.124	5.67347	0.404245	3.81093	2.07652e-183	4.72927e-179	CMIP	XP_025010136.1 C-Maf-inducing protein isoform X1 [Gallus gallus]	-	-	-	-	-	GO:0005515//protein binding;GO:0008017//microtubule binding	-	-	protein_coding
	12	ncbi_101799525	Fyn	0.57	0.233	7.60384	1.02683	2.88853	2.84749e-170	6.48515e-166	Fyn	XP_002193297.1 tyrosine-protein kinase Fyn isoform X1 [Taeniopygia guttata]	Human Diseases;Cellular Processes;Environmental Information Processing;Organismal Systems;Organismal Systems;Environmental Information Processing;Organismal Systems;Organismal Systems;Organismal Systems;Organismal Systems;Cellular Processes;Organismal Systems;Human Diseases;Human Diseases	Infectious disease: bacterial;Cellular community - eukaryotes;Signal transduction;Development and regeneration;Immune system;Signal transduction;Nervous system;Development and regeneration;Immune system;Immune system;Cellular community - eukaryotes;Immune system;Cardiovascular disease;Neurodegenerative disease	ko05130//Pathogenic Escherichia coli infection;ko04510//Focal adhesion;ko04072//Phospholipase D signaling pathway;ko04360//Axon guidance;ko04611//Platelet activation;ko04071//Sphingolipid signaling pathway;ko04725//Cholinergic synapse;ko04380//Osteoclast differentiation;ko04660//T cell receptor signaling pathway;ko04650//Natural killer cell mediated cytotoxicity;ko04520//Adherens junction;ko04664…	K05703;K05703;K05703;K05703;K05703;K05703;K05703;K05703;K05703;K05703;K05703;K05703;K05703;K05703	GO:0005575//cellular_component;GO:0005622//intracellular;GO:0005623//cell;GO:0005634//nucleus;GO:0005737//cytoplasm;GO:0005739//mitochondrion;GO:0005768//endosome;GO:0005783//endoplasmic reticulum;GO:0005829//cytosol;GO:0005856//cytoskeleton;GO:0005884//actin filament;GO:0005886//plasma membrane;GO:0009898//cytoplasmic side of plasma membrane;GO:0012505//endomembrane system;GO:0014069//postsynapt…	GO:0000166//nucleotide binding;GO:0001664//G-protein coupled receptor binding;GO:0003674//molecular_function;GO:0003824//catalytic activity;GO:0004672//protein kinase activity;GO:0004713//protein tyrosine kinase activity;GO:0004715//non-membrane spanning protein tyrosine kinase activity;GO:0005085//guanyl-nucleotide exchange factor activity;GO:0005088//Ras guanyl-nucleotide exchange factor activi…	GO:0000165//MAPK cascade;GO:0000302//response to reactive oxygen species;GO:0000304//response to singlet oxygen;GO:0000902//cell morphogenesis;GO:0000904//cell morphogenesis involved in differentiation;GO:0001101//response to acid chemical;GO:0001702//gastrulation with mouth forming second;GO:0001764//neuron migration;GO:0001775//cell activation;GO:0001932//regulation of protein phosphorylation;G…	-	protein_coding
	12	ncbi_101796603	Arhgap6	0.292	0.06	3.34584	0.346904	3.26976	6.34227e-168	1.44445e-163	Arhgap6	XP_027303425.1 rho GTPase-activating protein 6 isoform X1 [Anas platyrhynchos]	-	-	-	-	GO:0005575//cellular_component;GO:0005622//intracellular;GO:0005623//cell;GO:0005737//cytoplasm;GO:0005829//cytosol;GO:0005856//cytoskeleton;GO:0005884//actin filament;GO:0015629//actin cytoskeleton;GO:0043226//organelle;GO:0043228//non-membrane-bounded organelle;GO:0043229//intracellular organelle;GO:0043232//intracellular non-membrane-bounded organelle;GO:0044422//organelle part;GO:0044424//int…	GO:0003674//molecular_function;GO:0005070//SH3/SH2 adaptor activity;GO:0005096//GTPase activator activity;GO:0005488//binding;GO:0005515//protein binding;GO:0008047//enzyme activator activity;GO:0016004//phospholipase activator activity;GO:0017124//SH3 domain binding;GO:0019899//enzyme binding;GO:0019904//protein domain specific binding;GO:0030234//enzyme regulator activity;GO:0030674//protein bi…	GO:0001952//regulation of cell-matrix adhesion;GO:0001953//negative regulation of cell-matrix adhesion;GO:0006950//response to stress;GO:0006952//defense response;GO:0006996//organelle organization;GO:0007010//cytoskeleton organization;GO:0007015//actin filament organization;GO:0007044//cell-substrate junction assembly;GO:0007045//cell-substrate adherens junction assembly;GO:0007154//cell communi…	-	protein_coding
	12	ncbi_101794879	JAK1	0.587	0.27	7.86645	0.933148	3.07553	2.79059e-165	6.35558e-161	JAK1	XP_027319589.1 tyrosine-protein kinase JAK1 [Anas platyrhynchos]	Human Diseases;Environmental Information Processing;Human Diseases;Human Diseases;Human Diseases;Human Diseases;Human Diseases;Human Diseases;Human Diseases;Human Diseases;Human Diseases;Human Diseases;Cellular Processes;Environmental Information Processing;Organismal Systems;Cellular Processes;Human Diseases;Human Diseases;Human Diseases;Organismal Systems;Organismal Systems;Human Diseases;Organ…	Cancer: overview;Signal transduction;Infectious disease: viral;Infectious disease: viral;Infectious disease: viral;Infectious disease: viral;Infectious disease: bacterial;Cancer: overview;Infectious disease: viral;Infectious disease: viral;Infectious disease: viral;Infectious disease: viral;Cellular community - eukaryotes;Signal transduction;Immune system;Cell growth and death;Infectious disease:…	ko05200//Pathways in cancer;ko04151//PI3K-Akt signaling pathway;ko05165//Human papillomavirus infection;ko05163//Human cytomegalovirus infection;ko05166//Human T-cell leukemia virus 1 infection;ko05169//Epstein-Barr virus infection;ko05152//Tuberculosis;ko05203//Viral carcinogenesis;ko05168//Herpes simplex virus 1 infection;ko05167//Kaposi sarcoma-associated herpesvirus infection;ko05161//Hepatit…	K11217;K11217;K11217;K11217;K11217;K11217;K11217;K11217;K11217;K11217;K11217;K11217;K11217;K11217;K11217;K11217;K11217;K11217;K11217;K11217;K11217;K11217;K11217;K11217;K11217;K11217	GO:0005575//cellular_component;GO:0005622//intracellular;GO:0005623//cell;GO:0005634//nucleus;GO:0005737//cytoplasm;GO:0005768//endosome;GO:0005829//cytosol;GO:0005856//cytoskeleton;GO:0005886//plasma membrane;GO:0009898//cytoplasmic side of plasma membrane;GO:0012505//endomembrane system;GO:0016020//membrane;GO:0019897//extrinsic component of plasma membrane;GO:0019898//extrinsic component of me…	GO:0000166//nucleotide binding;GO:0001664//G-protein coupled receptor binding;GO:0003674//molecular_function;GO:0003824//catalytic activity;GO:0004672//protein kinase activity;GO:0004713//protein tyrosine kinase activity;GO:0004715//non-membrane spanning protein tyrosine kinase activity;GO:0005085//guanyl-nucleotide exchange factor activity;GO:0005088//Ras guanyl-nucleotide exchange factor activi…	GO:0000165//MAPK cascade;GO:0001775//cell activation;GO:0001959//regulation of cytokine-mediated signaling pathway;GO:0002376//immune system process;GO:0002520//immune system development;GO:0002521//leukocyte differentiation;GO:0002682//regulation of immune system process;GO:0006464//cellular protein modification process;GO:0006468//protein phosphorylation;GO:0006793//phosphorus metabolic process…	-	protein_coding
	12	ncbi_101798431	LRBA	0.635	0.341	12.0057	1.17419	3.35399	5.72176e-156	1.30313e-151	LRBA	XP_027312469.1 LOW QUALITY PROTEIN: lipopolysaccharide-responsive and beige-like anchor protein [Anas platyrhynchos]	-	-	-	-	GO:0000323//lytic vacuole;GO:0005575//cellular_component;GO:0005622//intracellular;GO:0005623//cell;GO:0005737//cytoplasm;GO:0005764//lysosome;GO:0005773//vacuole;GO:0005783//endoplasmic reticulum;GO:0005794//Golgi apparatus;GO:0005802//trans-Golgi network;GO:0005886//plasma membrane;GO:0012505//endomembrane system;GO:0016020//membrane;GO:0016021//integral component of membrane;GO:0031224//intrin…	GO:0003674//molecular_function;GO:0005488//binding;GO:0005515//protein binding;GO:0051018//protein kinase A binding	GO:0006810//transport;GO:0007154//cell communication;GO:0007165//signal transduction;GO:0008104//protein localization;GO:0008150//biological_process;GO:0009987//cellular process;GO:0010033//response to organic substance;GO:0016192//vesicle-mediated transport;GO:0016197//endosomal transport;GO:0023052//signaling;GO:0033036//macromolecule localization;GO:0034097//response to cytokine;GO:0042221//re…	-	protein_coding
	12	ncbi_119718575	GRK3	0.497	0.194	5.71065	0.546366	3.38571	5.18042e-155	1.17984e-150	GRK3	XP_010580351.1 PREDICTED: beta-adrenergic receptor kinase 2 [Haliaeetus leucocephalus]	Cellular Processes;Organismal Systems;Organismal Systems;Organismal Systems;Human Diseases;Environmental Information Processing;Organismal Systems	Transport and catabolism;Sensory system;Immune system;Nervous system;Substance dependence;Signal transduction;Sensory system	ko04144//Endocytosis;ko04740//Olfactory transduction;ko04062//Chemokine signaling pathway;ko04724//Glutamatergic synapse;ko05032//Morphine addiction;ko04340//Hedgehog signaling pathway;ko04745//Phototransduction - fly	K00910;K00910;K00910;K00910;K00910;K00910;K00910	GO:0005575//cellular_component;GO:0005622//intracellular;GO:0005623//cell;GO:0005634//nucleus;GO:0005737//cytoplasm;GO:0005829//cytosol;GO:0005886//plasma membrane;GO:0005929//cilium;GO:0016020//membrane;GO:0030016//myofibril;GO:0030017//sarcomere;GO:0030018//Z disc;GO:0030424//axon;GO:0030425//dendrite;GO:0031514//motile cilium;GO:0031674//I band;GO:0036126//sperm flagellum;GO:0036477//somatoden…	GO:0000166//nucleotide binding;GO:0001664//G-protein coupled receptor binding;GO:0003674//molecular_function;GO:0003824//catalytic activity;GO:0004672//protein kinase activity;GO:0004674//protein serine/threonine kinase activity;GO:0004703//G-protein coupled receptor kinase activity;GO:0005102//receptor binding;GO:0005488//binding;GO:0005515//protein binding;GO:0005524//ATP binding;GO:0008144//dr…	GO:0001932//regulation of protein phosphorylation;GO:0001934//positive regulation of protein phosphorylation;GO:0002029//desensitization of G-protein coupled receptor protein signaling pathway;GO:0006066//alcohol metabolic process;GO:0006464//cellular protein modification process;GO:0006468//protein phosphorylation;GO:0006793//phosphorus metabolic process;GO:0006796//phosphate-containing compound…	-	protein_coding
	12	ncbi_101798259	PDE3B	0.42	0.141	7.63347	0.298637	4.67587	2.65309e-154	6.04241e-150	PDE3B	XP_012956421.2 LOW QUALITY PROTEIN: cGMP-inhibited 3',5'-cyclic phosphodiesterase B [Anas platyrhynchos]	Metabolism;Environmental Information Processing;Environmental Information Processing;Metabolism;Organismal Systems;Environmental Information Processing;Organismal Systems;Human Diseases;Organismal Systems;Organismal Systems;Organismal Systems	Global and overview maps;Signal transduction;Signal transduction;Nucleotide metabolism;Endocrine system;Signal transduction;Endocrine system;Substance dependence;Endocrine system;Endocrine system;Endocrine system	ko01100//Metabolic pathways;ko04024//cAMP signaling pathway;ko04022//cGMP-PKG signaling pathway;ko00230//Purine metabolism;ko04910//Insulin signaling pathway;ko04371//Apelin signaling pathway;ko04922//Glucagon signaling pathway;ko05032//Morphine addiction;ko04914//Progesterone-mediated oocyte maturation;ko04924//Renin secretion;ko04923//Regulation of lipolysis in adipocytes	K13296;K13296;K13296;K13296;K13296;K13296;K13296;K13296;K13296;K13296;K13296	GO:0005575//cellular_component;GO:0005622//intracellular;GO:0005623//cell;GO:0005737//cytoplasm;GO:0005783//endoplasmic reticulum;GO:0005794//Golgi apparatus;GO:0005829//cytosol;GO:0012505//endomembrane system;GO:0016020//membrane;GO:0016021//integral component of membrane;GO:0031224//intrinsic component of membrane;GO:0032045//guanyl-nucleotide exchange factor complex;GO:0032991//macromolecular …	GO:0000166//nucleotide binding;GO:0003674//molecular_function;GO:0003824//catalytic activity;GO:0004112//cyclic-nucleotide phosphodiesterase activity;GO:0004114//3',5'-cyclic-nucleotide phosphodiesterase activity;GO:0004115//3',5'-cyclic-AMP phosphodiesterase activity;GO:0004119//cGMP-inhibited cyclic-nucleotide phosphodiesterase activity;GO:0005488//binding;GO:0005515//protein binding;GO:0008081…	GO:0001525//angiogenesis;GO:0001568//blood vessel development;GO:0001944//vasculature development;GO:0002791//regulation of peptide secretion;GO:0002792//negative regulation of peptide secretion;GO:0006139//nucleobase-containing compound metabolic process;GO:0006163//purine nucleotide metabolic process;GO:0006195//purine nucleotide catabolic process;GO:0006198//cAMP catabolic process;GO:0006725//…	-	protein_coding
	12	ncbi_101793751	FOXP1	0.727	0.5	17.6557	2.75984	2.67748	3.35145e-154	7.63293e-150	FOXP1	XP_027323255.1 forkhead box protein P1 isoform X7 [Anas platyrhynchos]	Human Diseases	Cancer: overview	ko05206//MicroRNAs in cancer	K23582	GO:0005575//cellular_component;GO:0005622//intracellular;GO:0005623//cell;GO:0005634//nucleus;GO:0005654//nucleoplasm;GO:0005737//cytoplasm;GO:0031974//membrane-enclosed lumen;GO:0031981//nuclear lumen;GO:0043226//organelle;GO:0043227//membrane-bounded organelle;GO:0043229//intracellular organelle;GO:0043231//intracellular membrane-bounded organelle;GO:0043233//organelle lumen;GO:0044422//organel…	GO:0000976//transcription regulatory region sequence-specific DNA binding;GO:0000977//RNA polymerase II regulatory region sequence-specific DNA binding;GO:0000978//RNA polymerase II core promoter proximal region sequence-specific DNA binding;GO:0000981//RNA polymerase II transcription factor activity, sequence-specific DNA binding;GO:0000982//transcription factor activity, RNA polymerase II core …	GO:0000122//negative regulation of transcription from RNA polymerase II promoter;GO:0000902//cell morphogenesis;GO:0000904//cell morphogenesis involved in differentiation;GO:0001101//response to acid chemical;GO:0001501//skeletal system development;GO:0001558//regulation of cell growth;GO:0001701//in utero embryonic development;GO:0001775//cell activation;GO:0001816//cytokine production;GO:000181…	Fork head	protein_coding
	12	ncbi_101795498	PIP4K2A	0.445	0.157	5.79423	0.382852	3.91976	3.03799e-152	6.91902e-148	PIP4K2A	XP_027306434.1 phosphatidylinositol 5-phosphate 4-kinase type-2 alpha isoform X1 [Anas platyrhynchos]	Metabolism;Cellular Processes;Environmental Information Processing;Metabolism	Global and overview maps;Cell motility;Signal transduction;Carbohydrate metabolism	ko01100//Metabolic pathways;ko04810//Regulation of actin cytoskeleton;ko04070//Phosphatidylinositol signaling system;ko00562//Inositol phosphate metabolism	K00920;K00920;K00920;K00920	GO:0005575//cellular_component;GO:0005622//intracellular;GO:0005623//cell;GO:0005634//nucleus;GO:0005654//nucleoplasm;GO:0005737//cytoplasm;GO:0005773//vacuole;GO:0005776//autophagosome;GO:0005829//cytosol;GO:0005886//plasma membrane;GO:0016020//membrane;GO:0031974//membrane-enclosed lumen;GO:0031981//nuclear lumen;GO:0043226//organelle;GO:0043227//membrane-bounded organelle;GO:0043229//intracell…	GO:0000166//nucleotide binding;GO:0003674//molecular_function;GO:0003824//catalytic activity;GO:0005488//binding;GO:0005524//ATP binding;GO:0008144//drug binding;GO:0016301//kinase activity;GO:0016307//phosphatidylinositol phosphate kinase activity;GO:0016308//1-phosphatidylinositol-4-phosphate 5-kinase activity;GO:0016309//1-phosphatidylinositol-5-phosphate 4-kinase activity;GO:0016740//transfer…	GO:0001501//skeletal system development;GO:0002376//immune system process;GO:0002520//immune system development;GO:0006629//lipid metabolic process;GO:0006644//phospholipid metabolic process;GO:0006650//glycerophospholipid metabolic process;GO:0006661//phosphatidylinositol biosynthetic process;GO:0006793//phosphorus metabolic process;GO:0006796//phosphate-containing compound metabolic process;GO:…	-	protein_coding
	12	ncbi_101797121	ZFP36L1	0.472	0.17	6.99667	0.895845	2.96535	3.27459e-151	7.45787e-147	ZFP36L1	XP_032045222.1 mRNA decay activator protein ZFP36L1 [Aythya fuligula]	Cellular Processes	Cell growth and death	ko04218//Cellular senescence	K18753	GO:0000932//cytoplasmic mRNA processing body;GO:0005575//cellular_component;GO:0005622//intracellular;GO:0005623//cell;GO:0005634//nucleus;GO:0005737//cytoplasm;GO:0005813//centrosome;GO:0005815//microtubule organizing center;GO:0005819//spindle;GO:0005829//cytosol;GO:0005856//cytoskeleton;GO:0015630//microtubule cytoskeleton;GO:0032991//macromolecular complex;GO:0035770//ribonucleoprotein granul…	GO:0000166//nucleotide binding;GO:0000981//RNA polymerase II transcription factor activity, sequence-specific DNA binding;GO:0003674//molecular_function;GO:0003676//nucleic acid binding;GO:0003677//DNA binding;GO:0003700//transcription factor activity, sequence-specific DNA binding;GO:0003723//RNA binding;GO:0003729//mRNA binding;GO:0003730//mRNA 3'-UTR binding;GO:0005488//binding;GO:0005515//pro…	GO:0000003//reproduction;GO:0000122//negative regulation of transcription from RNA polymerase II promoter;GO:0000165//MAPK cascade;GO:0000288//nuclear-transcribed mRNA catabolic process, deadenylation-dependent decay;GO:0000956//nuclear-transcribed mRNA catabolic process;GO:0001568//blood vessel development;GO:0001570//vasculogenesis;GO:0001666//response to hypoxia;GO:0001701//in utero embryonic …	zf-CCCH	protein_coding
	12	ncbi_101799788	Auts2	0.774	0.546	18.1585	3.97603	2.19125	5.50233e-151	1.25316e-146	Auts2	XP_027325735.1 fibrosin-1-like protein isoform X1 [Anas platyrhynchos]	-	-	-	-	-	-	-	-	protein_coding
	12	ncbi_101794939	Pde4d	0.353	0.101	5.44507	0.3283	4.05186	2.88306e-143	6.56617e-139	Pde4d	XP_015704233.1 cAMP-specific 3',5'-cyclic phosphodiesterase 4D isoform X2 [Coturnix japonica]	Metabolism;Environmental Information Processing;Metabolism;Organismal Systems;Human Diseases	Global and overview maps;Signal transduction;Nucleotide metabolism;Endocrine system;Substance dependence	ko01100//Metabolic pathways;ko04024//cAMP signaling pathway;ko00230//Purine metabolism;ko04928//Parathyroid hormone synthesis, secretion and action;ko05032//Morphine addiction	K13293;K13293;K13293;K13293;K13293	GO:0005575//cellular_component;GO:0005622//intracellular;GO:0005623//cell;GO:0005634//nucleus;GO:0005635//nuclear envelope;GO:0005737//cytoplasm;GO:0005794//Golgi apparatus;GO:0005813//centrosome;GO:0005815//microtubule organizing center;GO:0005829//cytosol;GO:0005856//cytoskeleton;GO:0005886//plasma membrane;GO:0005891//voltage-gated calcium channel complex;GO:0012505//endomembrane system;GO:001…	GO:0000166//nucleotide binding;GO:0001664//G-protein coupled receptor binding;GO:0003674//molecular_function;GO:0003824//catalytic activity;GO:0004112//cyclic-nucleotide phosphodiesterase activity;GO:0004114//3',5'-cyclic-nucleotide phosphodiesterase activity;GO:0004115//3',5'-cyclic-AMP phosphodiesterase activity;GO:0005102//receptor binding;GO:0005488//binding;GO:0005515//protein binding;GO:000…	GO:0001817//regulation of cytokine production;GO:0001819//positive regulation of cytokine production;GO:0001885//endothelial cell development;GO:0001932//regulation of protein phosphorylation;GO:0001933//negative regulation of protein phosphorylation;GO:0001934//positive regulation of protein phosphorylation;GO:0001993//regulation of systemic arterial blood pressure by norepinephrine-epinephrine;…	-	protein_coding
	12	ncbi_101798352	ERBIN	0.511	0.205	7.2724	1.05561	2.78436	6.6429e-138	1.51292e-133	ERBIN	XP_027302948.1 LOW QUALITY PROTEIN: erbin [Anas platyrhynchos]	Organismal Systems	Immune system	ko04621//NOD-like receptor signaling pathway	K12796	GO:0005575//cellular_component;GO:0005576//extracellular region;GO:0005604//basement membrane;GO:0005622//intracellular;GO:0005623//cell;GO:0005634//nucleus;GO:0005635//nuclear envelope;GO:0005654//nucleoplasm;GO:0005737//cytoplasm;GO:0005886//plasma membrane;GO:0009925//basal plasma membrane;GO:0012505//endomembrane system;GO:0016020//membrane;GO:0016323//basolateral plasma membrane;GO:0016604//…	GO:0003674//molecular_function;GO:0005102//receptor binding;GO:0005176//ErbB-2 class receptor binding;GO:0005178//integrin binding;GO:0005198//structural molecule activity;GO:0005200//structural constituent of cytoskeleton;GO:0005488//binding;GO:0005515//protein binding;GO:0044877//macromolecular complex binding;GO:0050839//cell adhesion molecule binding	GO:0001817//regulation of cytokine production;GO:0001818//negative regulation of cytokine production;GO:0002237//response to molecule of bacterial origin;GO:0002682//regulation of immune system process;GO:0002683//negative regulation of immune system process;GO:0006355//regulation of transcription, DNA-templated;GO:0006605//protein targeting;GO:0006810//transport;GO:0006886//intracellular protein…	-	protein_coding
	12	ncbi_101793656	MAP3K1	0.482	0.197	6.19903	0.634678	3.28794	1.69557e-135	3.86165e-131	MAP3K1	XP_027302468.1 LOW QUALITY PROTEIN: mitogen-activated protein kinase kinase kinase 1, partial [Anas platyrhynchos]	Environmental Information Processing;Human Diseases;Cellular Processes;Human Diseases;Genetic Information Processing;Organismal Systems;Organismal Systems;Organismal Systems;Organismal Systems	Signal transduction;Infectious disease: viral;Cellular community - eukaryotes;Infectious disease: viral;Folding, sorting and degradation;Endocrine system;Nervous system;Endocrine system;Immune system	ko04010//MAPK signaling pathway;ko05166//Human T-cell leukemia virus 1 infection;ko04530//Tight junction;ko05161//Hepatitis B;ko04120//Ubiquitin mediated proteolysis;ko04935//Growth hormone synthesis, secretion and action;ko04722//Neurotrophin signaling pathway;ko04912//GnRH signaling pathway;ko04622//RIG-I-like receptor signaling pathway	K04416;K04416;K04416;K04416;K04416;K04416;K04416;K04416;K04416	GO:0005575//cellular_component;GO:0005622//intracellular;GO:0005623//cell;GO:0005680//anaphase-promoting complex;GO:0005737//cytoplasm;GO:0005829//cytosol;GO:0005856//cytoskeleton;GO:0005884//actin filament;GO:0015629//actin cytoskeleton;GO:0016020//membrane;GO:0030054//cell junction;GO:0031941//filamentous actin;GO:0032991//macromolecular complex;GO:0043226//organelle;GO:0043228//non-membrane-bo…	GO:0000166//nucleotide binding;GO:0003674//molecular_function;GO:0003824//catalytic activity;GO:0004672//protein kinase activity;GO:0004674//protein serine/threonine kinase activity;GO:0004706//JUN kinase kinase kinase activity;GO:0004709//MAP kinase kinase kinase activity;GO:0004842//ubiquitin-protein transferase activity;GO:0005488//binding;GO:0005515//protein binding;GO:0005524//ATP binding;GO…	GO:0000165//MAPK cascade;GO:0000186//activation of MAPKK activity;GO:0000187//activation of MAPK activity;GO:0000902//cell morphogenesis;GO:0000904//cell morphogenesis involved in differentiation;GO:0001654//eye development;GO:0001932//regulation of protein phosphorylation;GO:0001934//positive regulation of protein phosphorylation;GO:0002009//morphogenesis of an epithelium;GO:0002011//morphogenes…	-	protein_coding
	12	ncbi_101798131	PITPNC1	0.336	0.097	4.00093	0.25765	3.95685	4.71152e-133	1.07305e-128	PITPNC1	XP_013034549.1 PREDICTED: cytoplasmic phosphatidylinositol transfer protein 1 isoform X1 [Anser cygnoides domesticus]	-	-	-	-	-	GO:0005548//phospholipid transporter activity	GO:0015914//phospholipid transport	-	protein_coding
	12	ncbi_113844326	CRIP1	0.281	0.069	3.12176	0.21512	3.85914	2.2439e-131	5.11048e-127	CRIP1	NP_001269232.1 cysteine-rich protein 1 [Gallus gallus]	-	-	-	-	GO:0005575//cellular_component;GO:0005622//intracellular;GO:0005623//cell;GO:0005737//cytoplasm;GO:0044424//intracellular part;GO:0044464//cell part	GO:0003674//molecular_function;GO:0003676//nucleic acid binding;GO:0003677//DNA binding;GO:0003680//AT DNA binding;GO:0003690//double-stranded DNA binding;GO:0005488//binding;GO:0008270//zinc ion binding;GO:0008301//DNA binding, bending;GO:0033218//amide binding;GO:0042277//peptide binding;GO:0043167//ion binding;GO:0043169//cation binding;GO:0043565//sequence-specific DNA binding;GO:0046872//met…	GO:0000003//reproduction;GO:0001655//urogenital system development;GO:0002376//immune system process;GO:0003006//developmental process involved in reproduction;GO:0006915//apoptotic process;GO:0006950//response to stress;GO:0006955//immune response;GO:0006974//cellular response to DNA damage stimulus;GO:0007154//cell communication;GO:0007165//signal transduction;GO:0007275//multicellular organism…	-	protein_coding
	12	ncbi_101799717	PIK3R1	0.415	0.151	5.34304	0.458278	3.54336	3.84767e-128	8.76306e-124	PIK3R1	XP_032062491.1 phosphatidylinositol 3-kinase regulatory subunit alpha isoform X1 [Aythya fuligula]	Human Diseases;Environmental Information Processing;Human Diseases;Human Diseases;Environmental Information Processing;Human Diseases;Environmental Information Processing;Human Diseases;Human Diseases;Cellular Processes;Human Diseases;Cellular Processes;Environmental Information Processing;Human Diseases;Human Diseases;Human Diseases;Human Diseases;Human Diseases;Environmental Information Process…	Cancer: overview;Signal transduction;Infectious disease: viral;Neurodegenerative disease;Signal transduction;Infectious disease: bacterial;Signal transduction;Cancer: overview;Infectious disease: viral;Cellular community - eukaryotes;Infectious disease: viral;Cell motility;Signal transduction;Infectious disease: viral;Infectious disease: viral;Cancer: overview;Infectious disease: viral;Infectious…	ko05200//Pathways in cancer;ko04151//PI3K-Akt signaling pathway;ko05165//Human papillomavirus infection;ko05010//Alzheimer disease;ko04014//Ras signaling pathway;ko05131//Shigellosis;ko04024//cAMP signaling pathway;ko05205//Proteoglycans in cancer;ko05163//Human cytomegalovirus infection;ko04510//Focal adhesion;ko05166//Human T-cell leukemia virus 1 infection;ko04810//Regulation of actin cytoskel…	K02649;K02649;K02649;K02649;K02649;K02649;K02649;K02649;K02649;K02649;K02649;K02649;K02649;K02649;K02649;K02649;K02649;K02649;K02649;K02649;K02649;K02649;K02649;K02649;K02649;K02649;K02649;K02649;K02649;K02649;K02649;K02649;K02649;K02649;K02649;K02649;K02649;K02649;K02649;K02649;K02649;K02649;K02649;K02649;K02649;K02649;K02649;K02649;K02649;K02649;K02649;K02649;K02649;K02649;K02649;K02649;K02649;…	GO:0005575//cellular_component;GO:0005622//intracellular;GO:0005623//cell;GO:0005634//nucleus;GO:0005737//cytoplasm;GO:0005783//endoplasmic reticulum;GO:0005794//Golgi apparatus;GO:0005801//cis-Golgi network;GO:0005829//cytosol;GO:0005886//plasma membrane;GO:0005911//cell-cell junction;GO:0005942//phosphatidylinositol 3-kinase complex;GO:0005943//phosphatidylinositol 3-kinase complex, class IA;GO…	GO:0001784//phosphotyrosine binding;GO:0003674//molecular_function;GO:0003824//catalytic activity;GO:0005068//transmembrane receptor protein tyrosine kinase adaptor activity;GO:0005102//receptor binding;GO:0005126//cytokine receptor binding;GO:0005158//insulin receptor binding;GO:0005159//insulin-like growth factor receptor binding;GO:0005161//platelet-derived growth factor receptor binding;GO:00…	GO:0000902//cell morphogenesis;GO:0000904//cell morphogenesis involved in differentiation;GO:0001101//response to acid chemical;GO:0001678//cellular glucose homeostasis;GO:0001775//cell activation;GO:0001817//regulation of cytokine production;GO:0001819//positive regulation of cytokine production;GO:0001878//response to yeast;GO:0001932//regulation of protein phosphorylation;GO:0001934//positive …	-	protein_coding
	12	ncbi_113841592	TMSB4	0.805	0.598	79.49	18.6749	2.08968	3.28705e-120	7.48626e-116	TMSB4	AAH16732.2 TMSB4X protein, partial [Homo sapiens]	Cellular Processes	Cell motility	ko04810//Regulation of actin cytoskeleton	K05764	GO:0005575//cellular_component;GO:0005576//extracellular region;GO:0005615//extracellular space;GO:0005622//intracellular;GO:0005623//cell;GO:0005634//nucleus;GO:0005737//cytoplasm;GO:0005829//cytosol;GO:0005856//cytoskeleton;GO:0012505//endomembrane system;GO:0030141//secretory granule;GO:0031091//platelet alpha granule;GO:0031093//platelet alpha granule lumen;GO:0031410//cytoplasmic vesicle;GO:…	GO:0003674//molecular_function;GO:0003779//actin binding;GO:0003785//actin monomer binding;GO:0005488//binding;GO:0005515//protein binding;GO:0008092//cytoskeletal protein binding;GO:0019899//enzyme binding	GO:0001503//ossification;GO:0001649//osteoblast differentiation;GO:0001817//regulation of cytokine production;GO:0001818//negative regulation of cytokine production;GO:0002576//platelet degranulation;GO:0002682//regulation of immune system process;GO:0002683//negative regulation of immune system process;GO:0002684//positive regulation of immune system process;GO:0002685//regulation of leukocyte m…	-	protein_coding
	12	ncbi_101793269	FNBP1	0.522	0.276	7.00617	0.694051	3.33551	4.11551e-113	9.37308e-109	FNBP1	XP_021123602.2 formin-binding protein 1 isoform X5 [Anas platyrhynchos]	Human Diseases	Infectious disease: bacterial	ko05131//Shigellosis	K20121	GO:0000323//lytic vacuole;GO:0005575//cellular_component;GO:0005622//intracellular;GO:0005623//cell;GO:0005737//cytoplasm;GO:0005764//lysosome;GO:0005773//vacuole;GO:0005829//cytosol;GO:0005856//cytoskeleton;GO:0005886//plasma membrane;GO:0005905//coated pit;GO:0005938//cell cortex;GO:0012505//endomembrane system;GO:0016020//membrane;GO:0031410//cytoplasmic vesicle;GO:0031982//vesicle;GO:0043226/…	GO:0003674//molecular_function;GO:0005488//binding;GO:0005509//calcium ion binding;GO:0005515//protein binding;GO:0005524//ATP binding;GO:0008289//lipid binding;GO:0042802//identical protein binding;GO:0043167//ion binding;GO:0043169//cation binding;GO:0046872//metal ion binding	GO:0006810//transport;GO:0006897//endocytosis;GO:0007059//chromosome segregation;GO:0007155//cell adhesion;GO:0007165//signal transduction;GO:0007275//multicellular organism development;GO:0007399//nervous system development;GO:0008150//biological_process;GO:0009987//cellular process;GO:0016043//cellular component organization;GO:0016192//vesicle-mediated transport;GO:0030154//cell differentiatio…	-	protein_coding
	12	ncbi_101800288	PPP1R12A	0.635	0.419	9.45908	1.68728	2.487	7.99165e-111	1.8201e-106	PPP1R12A	XP_027310106.1 protein phosphatase 1 regulatory subunit 12A isoform X1 [Anas platyrhynchos]	Environmental Information Processing;Human Diseases;Cellular Processes;Cellular Processes;Environmental Information Processing;Organismal Systems;Organismal Systems;Organismal Systems	Signal transduction;Cancer: overview;Cellular community - eukaryotes;Cell motility;Signal transduction;Endocrine system;Immune system;Circulatory system	ko04024//cAMP signaling pathway;ko05205//Proteoglycans in cancer;ko04510//Focal adhesion;ko04810//Regulation of actin cytoskeleton;ko04022//cGMP-PKG signaling pathway;ko04921//Oxytocin signaling pathway;ko04611//Platelet activation;ko04270//Vascular smooth muscle contraction	K06270;K06270;K06270;K06270;K06270;K06270;K06270;K06270	GO:0000775//chromosome, centromeric region;GO:0000776//kinetochore;GO:0005575//cellular_component;GO:0005622//intracellular;GO:0005623//cell;GO:0005634//nucleus;GO:0005654//nucleoplasm;GO:0005694//chromosome;GO:0005737//cytoplasm;GO:0005813//centrosome;GO:0005815//microtubule organizing center;GO:0005829//cytosol;GO:0005856//cytoskeleton;GO:0008287//protein serine/threonine phosphatase complex;GO…	GO:0003674//molecular_function;GO:0003824//catalytic activity;GO:0004721//phosphoprotein phosphatase activity;GO:0004857//enzyme inhibitor activity;GO:0005488//binding;GO:0005515//protein binding;GO:0016787//hydrolase activity;GO:0016788//hydrolase activity, acting on ester bonds;GO:0016791//phosphatase activity;GO:0019208//phosphatase regulator activity;GO:0019899//enzyme binding;GO:0019900//kin…	GO:0000226//microtubule cytoskeleton organization;GO:0000278//mitotic cell cycle;GO:0000902//cell morphogenesis;GO:0000904//cell morphogenesis involved in differentiation;GO:0001889//liver development;GO:0002009//morphogenesis of an epithelium;GO:0003002//regionalization;GO:0003401//axis elongation;GO:0006355//regulation of transcription, DNA-templated;GO:0006357//regulation of transcription from…	-	protein_coding
	12	ncbi_101803610	Tcf7	0.286	0.083	6.28325	0.234789	4.74208	2.72513e-109	6.20649e-105	Tcf7	XP_030314731.1 transcription factor 7 isoform X1 [Calypte anna]	Human Diseases;Human Diseases;Human Diseases;Human Diseases;Environmental Information Processing;Human Diseases;Environmental Information Processing;Human Diseases;Human Diseases;Cellular Processes;Organismal Systems;Human Diseases;Human Diseases;Cellular Processes;Human Diseases;Human Diseases;Human Diseases;Human Diseases;Human Diseases	Cancer: overview;Infectious disease: viral;Infectious disease: bacterial;Cancer: specific types;Signal transduction;Cancer: specific types;Signal transduction;Cancer: specific types;Endocrine and metabolic disease;Cellular community - eukaryotes;Endocrine system;Cancer: specific types;Cancer: specific types;Cellular community - eukaryotes;Cancer: specific types;Cardiovascular disease;Cancer: spec…	ko05200//Pathways in cancer;ko05165//Human papillomavirus infection;ko05132//Salmonella infection;ko05225//Hepatocellular carcinoma;ko04390//Hippo signaling pathway;ko05226//Gastric cancer;ko04310//Wnt signaling pathway;ko05224//Breast cancer;ko04934//Cushing syndrome;ko04550//Signaling pathways regulating pluripotency of stem cells;ko04916//Melanogenesis;ko05215//Prostate cancer;ko05210//Colorec…	K02620;K02620;K02620;K02620;K02620;K02620;K02620;K02620;K02620;K02620;K02620;K02620;K02620;K02620;K02620;K02620;K02620;K02620;K02620	GO:0000228//nuclear chromosome;GO:0000785//chromatin;GO:0000790//nuclear chromatin;GO:0000791//euchromatin;GO:0005575//cellular_component;GO:0005622//intracellular;GO:0005623//cell;GO:0005634//nucleus;GO:0005654//nucleoplasm;GO:0005667//transcription factor complex;GO:0005694//chromosome;GO:0005719//nuclear euchromatin;GO:0016604//nuclear body;GO:0031974//membrane-enclosed lumen;GO:0031981//nucle…	GO:0000976//transcription regulatory region sequence-specific DNA binding;GO:0000977//RNA polymerase II regulatory region sequence-specific DNA binding;GO:0000978//RNA polymerase II core promoter proximal region sequence-specific DNA binding;GO:0000981//RNA polymerase II transcription factor activity, sequence-specific DNA binding;GO:0000987//core promoter proximal region sequence-specific DNA bi…	GO:0000003//reproduction;GO:0000122//negative regulation of transcription from RNA polymerase II promoter;GO:0001775//cell activation;GO:0002200//somatic diversification of immune receptors;GO:0002376//immune system process;GO:0002520//immune system development;GO:0002521//leukocyte differentiation;GO:0002562//somatic diversification of immune receptors via germline recombination within a single …	HMG	protein_coding
	12	ncbi_101804213	MBNL1	0.548	0.316	6.04517	0.783175	2.94838	4.59946e-109	1.04753e-104	MBNL1	NP_001156796.1 muscleblind-like protein 1 isoform 1 [Gallus gallus]	-	-	-	-	GO:0005575//cellular_component;GO:0005622//intracellular;GO:0005623//cell;GO:0005634//nucleus;GO:0005654//nucleoplasm;GO:0005737//cytoplasm;GO:0005829//cytosol;GO:0010494//cytoplasmic stress granule;GO:0031974//membrane-enclosed lumen;GO:0031981//nuclear lumen;GO:0032991//macromolecular complex;GO:0035770//ribonucleoprotein granule;GO:0036464//cytoplasmic ribonucleoprotein granule;GO:0043226//org…	GO:0001067//regulatory region nucleic acid binding;GO:0001069//regulatory region RNA binding;GO:0003674//molecular_function;GO:0003676//nucleic acid binding;GO:0003723//RNA binding;GO:0003725//double-stranded RNA binding;GO:0005488//binding;GO:0043167//ion binding;GO:0043169//cation binding;GO:0046872//metal ion binding;GO:0097159//organic cyclic compound binding;GO:1901363//heterocyclic compound…	GO:0000245//spliceosomal complex assembly;GO:0000375//RNA splicing, via transesterification reactions;GO:0000377//RNA splicing, via transesterification reactions with bulged adenosine as nucleophile;GO:0000380//alternative mRNA splicing, via spliceosome;GO:0000381//regulation of alternative mRNA splicing, via spliceosome;GO:0000398//mRNA splicing, via spliceosome;GO:0001701//in utero embryonic de…	zf-CCCH	protein_coding
	12	ncbi_101798088	ELMO1	0.604	0.363	10.7987	2.06633	2.38572	3.33477e-107	7.59494e-103	ELMO1	XP_009635498.1 PREDICTED: engulfment and cell motility protein 1 [Egretta garzetta]	-	-	-	-	GO:0005575//cellular_component;GO:0005622//intracellular;GO:0005623//cell;GO:0005737//cytoplasm;GO:0005829//cytosol;GO:0005886//plasma membrane;GO:0016020//membrane;GO:0032045//guanyl-nucleotide exchange factor complex;GO:0032991//macromolecular complex;GO:0044424//intracellular part;GO:0044444//cytoplasmic part;GO:0044464//cell part;GO:0071944//cell periphery	GO:0003674//molecular_function;GO:0005085//guanyl-nucleotide exchange factor activity;GO:0005488//binding;GO:0005515//protein binding;GO:0017124//SH3 domain binding;GO:0019899//enzyme binding;GO:0019904//protein domain specific binding;GO:0051020//GTPase binding;GO:0098772//molecular function regulator	GO:0002252//immune effector process;GO:0002253//activation of immune response;GO:0002376//immune system process;GO:0002429//immune response-activating cell surface receptor signaling pathway;GO:0002431//Fc receptor mediated stimulatory signaling pathway;GO:0002433//immune response-regulating cell surface receptor signaling pathway involved in phagocytosis;GO:0002682//regulation of immune system p…	-	protein_coding
	12	ncbi_101790497	Mr1	0.639	0.4	16.814	4.29625	1.96851	1.17216e-105	2.66959e-101	Mr1	XP_027326313.1 class I histocompatibility antigen, F10 alpha chain isoform X2 [Anas platyrhynchos]	Human Diseases;Cellular Processes;Human Diseases;Human Diseases;Human Diseases;Human Diseases;Human Diseases;Human Diseases;Human Diseases;Cellular Processes;Cellular Processes;Environmental Information Processing;Human Diseases;Organismal Systems;Human Diseases;Human Diseases;Human Diseases;Human Diseases	Infectious disease: viral;Transport and catabolism;Infectious disease: viral;Infectious disease: viral;Infectious disease: viral;Infectious disease: viral;Cancer: overview;Infectious disease: viral;Infectious disease: viral;Cell growth and death;Transport and catabolism;Signaling molecules and interaction;Cardiovascular disease;Immune system;Immune disease;Immune disease;Endocrine and metabolic d…	ko05165//Human papillomavirus infection;ko04144//Endocytosis;ko05163//Human cytomegalovirus infection;ko05166//Human T-cell leukemia virus 1 infection;ko05169//Epstein-Barr virus infection;ko05170//Human immunodeficiency virus 1 infection;ko05203//Viral carcinogenesis;ko05168//Herpes simplex virus 1 infection;ko05167//Kaposi sarcoma-associated herpesvirus infection;ko04218//Cellular senescence;ko…	K06751;K06751;K06751;K06751;K06751;K06751;K06751;K06751;K06751;K06751;K06751;K06751;K06751;K06751;K06751;K06751;K06751;K06751	-	-	-	-	protein_coding
	12	ncbi_101803493	DAPK1	0.453	0.209	5.9038	0.50837	3.53769	4.55692e-105	1.03784e-100	DAPK1	XP_032061622.1 death-associated protein kinase 1 [Aythya fuligula]	Human Diseases;Cellular Processes;Human Diseases	Cancer: overview;Transport and catabolism;Cancer: specific types	ko05200//Pathways in cancer;ko04140//Autophagy - animal;ko05219//Bladder cancer	K08803;K08803;K08803	GO:0005575//cellular_component;GO:0005622//intracellular;GO:0005623//cell;GO:0005737//cytoplasm;GO:0005829//cytosol;GO:0005856//cytoskeleton;GO:0005886//plasma membrane;GO:0009898//cytoplasmic side of plasma membrane;GO:0015629//actin cytoskeleton;GO:0016020//membrane;GO:0043226//organelle;GO:0043228//non-membrane-bounded organelle;GO:0043229//intracellular organelle;GO:0043232//intracellular non…	GO:0000149//SNARE binding;GO:0000166//nucleotide binding;GO:0001882//nucleoside binding;GO:0001883//purine nucleoside binding;GO:0003674//molecular_function;GO:0003824//catalytic activity;GO:0003924//GTPase activity;GO:0004672//protein kinase activity;GO:0004674//protein serine/threonine kinase activity;GO:0004683//calmodulin-dependent protein kinase activity;GO:0005488//binding;GO:0005515//prote…	GO:0002376//immune system process;GO:0006417//regulation of translation;GO:0006464//cellular protein modification process;GO:0006468//protein phosphorylation;GO:0006793//phosphorus metabolic process;GO:0006796//phosphate-containing compound metabolic process;GO:0006807//nitrogen compound metabolic process;GO:0006915//apoptotic process;GO:0006950//response to stress;GO:0006952//defense response;GO…	-	protein_coding
	12	ncbi_101795629	PRKCE	0.419	0.174	6.47461	0.703693	3.20178	3.06948e-104	6.99074e-100	PRKCE	XP_013026562.1 PREDICTED: protein kinase C epsilon type isoform X1 [Anser cygnoides domesticus]	Human Diseases;Cellular Processes;Environmental Information Processing;Human Diseases;Environmental Information Processing;Organismal Systems;Environmental Information Processing;Human Diseases;Organismal Systems;Organismal Systems;Human Diseases;Organismal Systems;Human Diseases	Infectious disease: bacterial;Cellular community - eukaryotes;Signal transduction;Cancer: overview;Signal transduction;Circulatory system;Signal transduction;Endocrine and metabolic disease;Sensory system;Immune system;Endocrine and metabolic disease;Endocrine system;Endocrine and metabolic disease	ko05131//Shigellosis;ko04530//Tight junction;ko04022//cGMP-PKG signaling pathway;ko05206//MicroRNAs in cancer;ko04371//Apelin signaling pathway;ko04270//Vascular smooth muscle contraction;ko04071//Sphingolipid signaling pathway;ko04931//Insulin resistance;ko04750//Inflammatory mediator regulation of TRP channels;ko04666//Fc gamma R-mediated phagocytosis;ko04933//AGE-RAGE signaling pathway in diab…	K18050;K18050;K18050;K18050;K18050;K18050;K18050;K18050;K18050;K18050;K18050;K18050;K18050	GO:0000139//Golgi membrane;GO:0005575//cellular_component;GO:0005622//intracellular;GO:0005623//cell;GO:0005634//nucleus;GO:0005737//cytoplasm;GO:0005739//mitochondrion;GO:0005783//endoplasmic reticulum;GO:0005794//Golgi apparatus;GO:0005829//cytosol;GO:0005856//cytoskeleton;GO:0005886//plasma membrane;GO:0012505//endomembrane system;GO:0016020//membrane;GO:0031090//organelle membrane;GO:0031984/…	GO:0000166//nucleotide binding;GO:0003674//molecular_function;GO:0003779//actin binding;GO:0003785//actin monomer binding;GO:0003824//catalytic activity;GO:0003968//RNA-directed RNA polymerase activity;GO:0004672//protein kinase activity;GO:0004674//protein serine/threonine kinase activity;GO:0004697//protein kinase C activity;GO:0004699//calcium-independent protein kinase C activity;GO:0005102//…	GO:0001101//response to acid chemical;GO:0001666//response to hypoxia;GO:0001775//cell activation;GO:0001932//regulation of protein phosphorylation;GO:0001934//positive regulation of protein phosphorylation;GO:0002028//regulation of sodium ion transport;GO:0002218//activation of innate immune response;GO:0002221//pattern recognition receptor signaling pathway;GO:0002224//toll-like receptor signal…	-	protein_coding
	12	ncbi_119717942	MSN	0.491	0.242	5.56054	0.910803	2.61001	3.49577e-103	7.96161e-99	MSN	XP_017693811.1 PREDICTED: moesin [Lepidothrix coronata]	Human Diseases;Cellular Processes;Cellular Processes;Organismal Systems;Human Diseases	Cancer: overview;Cell motility;Cellular community - eukaryotes;Immune system;Infectious disease: viral	ko05205//Proteoglycans in cancer;ko04810//Regulation of actin cytoskeleton;ko04530//Tight junction;ko04670//Leukocyte transendothelial migration;ko05162//Measles	K05763;K05763;K05763;K05763;K05763	GO:0001931//uropod;GO:0005575//cellular_component;GO:0005622//intracellular;GO:0005623//cell;GO:0005737//cytoplasm;GO:0005829//cytosol;GO:0005856//cytoskeleton;GO:0005886//plasma membrane;GO:0005902//microvillus;GO:0005912//adherens junction;GO:0005924//cell-substrate adherens junction;GO:0005925//focal adhesion;GO:0009898//cytoplasmic side of plasma membrane;GO:0009986//cell surface;GO:0012505//…	GO:0003674//molecular_function;GO:0003676//nucleic acid binding;GO:0003723//RNA binding;GO:0003725//double-stranded RNA binding;GO:0003779//actin binding;GO:0005102//receptor binding;GO:0005198//structural molecule activity;GO:0005200//structural constituent of cytoskeleton;GO:0005488//binding;GO:0005515//protein binding;GO:0005524//ATP binding;GO:0008092//cytoskeletal protein binding;GO:0019899/…	GO:0001738//morphogenesis of a polarized epithelium;GO:0001771//immunological synapse formation;GO:0001775//cell activation;GO:0001885//endothelial cell development;GO:0002009//morphogenesis of an epithelium;GO:0002064//epithelial cell development;GO:0002376//immune system process;GO:0002682//regulation of immune system process;GO:0002685//regulation of leukocyte migration;GO:0003158//endothelium…	-	protein_coding
	12	ncbi_101796626	JUN	0.64	0.388	17.3643	4.53717	1.93626	3.13094e-100	7.13071e-96	JUN	XP_027318492.1 transcription factor AP-1 [Anas platyrhynchos]	Human Diseases;Environmental Information Processing;Human Diseases;Environmental Information Processing;Human Diseases;Human Diseases;Cellular Processes;Human Diseases;Human Diseases;Human Diseases;Cellular Processes;Human Diseases;Human Diseases;Environmental Information Processing;Human Diseases;Human Diseases;Organismal Systems;Organismal Systems;Human Diseases;Cellular Processes;Human Disease…	Cancer: overview;Signal transduction;Infectious disease: bacterial;Signal transduction;Infectious disease: bacterial;Infectious disease: bacterial;Cellular community - eukaryotes;Infectious disease: viral;Infectious disease: viral;Infectious disease: viral;Cellular community - eukaryotes;Cancer: overview;Infectious disease: viral;Signal transduction;Infectious disease: viral;Cancer: specific type…	ko05200//Pathways in cancer;ko04010//MAPK signaling pathway;ko05131//Shigellosis;ko04024//cAMP signaling pathway;ko05132//Salmonella infection;ko05130//Pathogenic Escherichia coli infection;ko04510//Focal adhesion;ko05166//Human T-cell leukemia virus 1 infection;ko05169//Epstein-Barr virus infection;ko05170//Human immunodeficiency virus 1 infection;ko04530//Tight junction;ko05203//Viral carcinoge…	K04448;K04448;K04448;K04448;K04448;K04448;K04448;K04448;K04448;K04448;K04448;K04448;K04448;K04448;K04448;K04448;K04448;K04448;K04448;K04448;K04448;K04448;K04448;K04448;K04448;K04448;K04448;K04448;K04448;K04448;K04448;K04448;K04448;K04448;K04448;K04448;K04448;K04448;K04448;K04448;K04448;K04448;K04448;K04448;K04448;K04448;K04448;K04448;K04448;K04448;K04448;K04448;K04448;K04448;K04448	GO:0000228//nuclear chromosome;GO:0000785//chromatin;GO:0000790//nuclear chromatin;GO:0000791//euchromatin;GO:0005575//cellular_component;GO:0005577//fibrinogen complex;GO:0005622//intracellular;GO:0005623//cell;GO:0005634//nucleus;GO:0005654//nucleoplasm;GO:0005667//transcription factor complex;GO:0005694//chromosome;GO:0005719//nuclear euchromatin;GO:0005737//cytoplasm;GO:0005829//cytosol;GO:00…	GO:0000976//transcription regulatory region sequence-specific DNA binding;GO:0000977//RNA polymerase II regulatory region sequence-specific DNA binding;GO:0000978//RNA polymerase II core promoter proximal region sequence-specific DNA binding;GO:0000980//RNA polymerase II distal enhancer sequence-specific DNA binding;GO:0000981//RNA polymerase II transcription factor activity, sequence-specific DN…	GO:0000003//reproduction;GO:0000122//negative regulation of transcription from RNA polymerase II promoter;GO:0000165//MAPK cascade;GO:0000302//response to reactive oxygen species;GO:0001525//angiogenesis;GO:0001558//regulation of cell growth;GO:0001568//blood vessel development;GO:0001654//eye development;GO:0001700//embryonic development via the syncytial blastoderm;GO:0001736//establishment of …	-	protein_coding
	12	ncbi_101804467	SYNE1	0.474	0.229	6.00894	0.844178	2.83149	2.16074e-99	4.9211e-95	SYNE1	XP_027309117.1 LOW QUALITY PROTEIN: nesprin-1 [Anas platyrhynchos]	-	-	-	-	GO:0000932//cytoplasmic mRNA processing body;GO:0005575//cellular_component;GO:0005576//extracellular region;GO:0005622//intracellular;GO:0005623//cell;GO:0005634//nucleus;GO:0005635//nuclear envelope;GO:0005640//nuclear outer membrane;GO:0005654//nucleoplasm;GO:0005730//nucleolus;GO:0005737//cytoplasm;GO:0005794//Golgi apparatus;GO:0005819//spindle;GO:0005856//cytoskeleton;GO:0005886//plasma mem…	GO:0003674//molecular_function;GO:0003779//actin binding;GO:0005102//receptor binding;GO:0005129//granulocyte macrophage colony-stimulating factor receptor binding;GO:0005488//binding;GO:0005515//protein binding;GO:0005521//lamin binding;GO:0005524//ATP binding;GO:0008083//growth factor activity;GO:0008092//cytoskeletal protein binding;GO:0019899//enzyme binding;GO:0042802//identical protein bind…	GO:0000003//reproduction;GO:0002053//positive regulation of mesenchymal cell proliferation;GO:0002090//regulation of receptor internalization;GO:0006810//transport;GO:0006955//immune response;GO:0006996//organelle organization;GO:0006997//nucleus organization;GO:0007010//cytoskeleton organization;GO:0007030//Golgi organization;GO:0007059//chromosome segregation;GO:0007097//nuclear migration;GO:00…	-	protein_coding
	12	ncbi_101794712	NRIP1	0.365	0.144	4.66588	0.407166	3.51846	7.89898e-95	1.79899e-90	NRIP1	XP_005030338.1 nuclear receptor-interacting protein 1 [Anas platyrhynchos]	-	-	-	-	GO:0000118//histone deacetylase complex;GO:0000228//nuclear chromosome;GO:0000785//chromatin;GO:0000790//nuclear chromatin;GO:0005575//cellular_component;GO:0005622//intracellular;GO:0005623//cell;GO:0005634//nucleus;GO:0005654//nucleoplasm;GO:0005694//chromosome;GO:0005730//nucleolus;GO:0016604//nuclear body;GO:0016607//nuclear speck;GO:0031974//membrane-enclosed lumen;GO:0031981//nuclear lumen;…	GO:0000976//transcription regulatory region sequence-specific DNA binding;GO:0000977//RNA polymerase II regulatory region sequence-specific DNA binding;GO:0000978//RNA polymerase II core promoter proximal region sequence-specific DNA binding;GO:0000987//core promoter proximal region sequence-specific DNA binding;GO:0001012//RNA polymerase II regulatory region DNA binding;GO:0001046//core promoter…	GO:0000003//reproduction;GO:0000122//negative regulation of transcription from RNA polymerase II promoter;GO:0001542//ovulation from ovarian follicle;GO:0001543//ovarian follicle rupture;GO:0003006//developmental process involved in reproduction;GO:0006139//nucleobase-containing compound metabolic process;GO:0006351//transcription, DNA-templated;GO:0006355//regulation of transcription, DNA-templa…	-	protein_coding
	12	ncbi_101790141	DIAPH2	0.575	0.384	7.6487	1.27681	2.58267	1.1684e-91	2.66103e-87	DIAPH2	XP_027321039.1 protein diaphanous homolog 2 isoform X1 [Anas platyrhynchos]	Cellular Processes	Cell motility	ko04810//Regulation of actin cytoskeleton	K05741	GO:0005575//cellular_component;GO:0005576//extracellular region;GO:0005622//intracellular;GO:0005623//cell;GO:0005634//nucleus;GO:0005730//nucleolus;GO:0005737//cytoplasm;GO:0005768//endosome;GO:0005769//early endosome;GO:0005783//endoplasmic reticulum;GO:0005829//cytosol;GO:0012505//endomembrane system;GO:0017119//Golgi transport complex;GO:0031410//cytoplasmic vesicle;GO:0031974//membrane-enclo…	GO:0003674//molecular_function;GO:0003779//actin binding;GO:0005102//receptor binding;GO:0005125//cytokine activity;GO:0005488//binding;GO:0005515//protein binding;GO:0008017//microtubule binding;GO:0008092//cytoskeletal protein binding;GO:0008234//cysteine-type peptidase activity;GO:0017016//Ras GTPase binding;GO:0017048//Rho GTPase binding;GO:0019899//enzyme binding;GO:0031267//small GTPase bin…	GO:0000003//reproduction;GO:0003006//developmental process involved in reproduction;GO:0006508//proteolysis;GO:0006891//intra-Golgi vesicle-mediated transport;GO:0006955//immune response;GO:0006996//organelle organization;GO:0007010//cytoskeleton organization;GO:0007015//actin filament organization;GO:0007275//multicellular organism development;GO:0007276//gamete generation;GO:0007281//germ cell …	-	protein_coding
	12	ncbi_119713181	ACTG1	0.692	0.614	21.5035	5.53848	1.95701	8.08323e-91	1.84096e-86	ACTG1	KYO39905.1 hypothetical protein Y1Q_0007443 [Alligator mississippiensis]	Human Diseases;Human Diseases;Human Diseases;Organismal Systems;Human Diseases;Cellular Processes;Cellular Processes;Environmental Information Processing;Cellular Processes;Human Diseases;Environmental Information Processing;Organismal Systems;Human Diseases;Cellular Processes;Cellular Processes;Human Diseases;Organismal Systems;Organismal Systems;Organismal Systems;Human Diseases;Human Diseases;…	Infectious disease: bacterial;Cancer: overview;Infectious disease: bacterial;Environmental adaptation;Infectious disease: bacterial;Cellular community - eukaryotes;Cell motility;Signal transduction;Cellular community - eukaryotes;Cancer: specific types;Signal transduction;Endocrine system;Infectious disease: viral;Transport and catabolism;Cell growth and death;Cardiovascular disease;Immune system…	ko05131//Shigellosis;ko05205//Proteoglycans in cancer;ko05132//Salmonella infection;ko04714//Thermogenesis;ko05130//Pathogenic Escherichia coli infection;ko04510//Focal adhesion;ko04810//Regulation of actin cytoskeleton;ko04015//Rap1 signaling pathway;ko04530//Tight junction;ko05225//Hepatocellular carcinoma;ko04390//Hippo signaling pathway;ko04921//Oxytocin signaling pathway;ko05164//Influenza A…	K05692;K05692;K05692;K05692;K05692;K05692;K05692;K05692;K05692;K05692;K05692;K05692;K05692;K05692;K05692;K05692;K05692;K05692;K05692;K05692;K05692;K05692;K05692;K05692;K05692;K05692;K05692;K05692;K05692;K05692	GO:0005575//cellular_component;GO:0005576//extracellular region;GO:0005615//extracellular space;GO:0005622//intracellular;GO:0005623//cell;GO:0005737//cytoplasm;GO:0005829//cytosol;GO:0005856//cytoskeleton;GO:0005884//actin filament;GO:0005886//plasma membrane;GO:0005912//adherens junction;GO:0005924//cell-substrate adherens junction;GO:0005925//focal adhesion;GO:0015629//actin cytoskeleton;GO:00…	GO:0000166//nucleotide binding;GO:0003674//molecular_function;GO:0005198//structural molecule activity;GO:0005200//structural constituent of cytoskeleton;GO:0005488//binding;GO:0005515//protein binding;GO:0005522//profilin binding;GO:0005524//ATP binding;GO:0008144//drug binding;GO:0017076//purine nucleotide binding;GO:0019899//enzyme binding;GO:0030554//adenyl nucleotide binding;GO:0031625//ubiq…	GO:0002252//immune effector process;GO:0002253//activation of immune response;GO:0002376//immune system process;GO:0002429//immune response-activating cell surface receptor signaling pathway;GO:0002431//Fc receptor mediated stimulatory signaling pathway;GO:0002433//immune response-regulating cell surface receptor signaling pathway involved in phagocytosis;GO:0002682//regulation of immune system p…	-	protein_coding
	12	ncbi_101792874	SATB1	0.318	0.115	5.613	0.314391	4.15814	3.18289e-90	7.24904e-86	SATB1	XP_005012288.2 DNA-binding protein SATB1 isoform X1 [Anas platyrhynchos]	-	-	-	-	GO:0000124//SAGA complex;GO:0000228//nuclear chromosome;GO:0000785//chromatin;GO:0000790//nuclear chromatin;GO:0000792//heterochromatin;GO:0005575//cellular_component;GO:0005622//intracellular;GO:0005623//cell;GO:0005634//nucleus;GO:0005654//nucleoplasm;GO:0005694//chromosome;GO:0005720//nuclear heterochromatin;GO:0016363//nuclear matrix;GO:0016604//nuclear body;GO:0016605//PML body;GO:0031974//m…	GO:0000976//transcription regulatory region sequence-specific DNA binding;GO:0000977//RNA polymerase II regulatory region sequence-specific DNA binding;GO:0000981//RNA polymerase II transcription factor activity, sequence-specific DNA binding;GO:0001012//RNA polymerase II regulatory region DNA binding;GO:0001067//regulatory region nucleic acid binding;GO:0001227//transcriptional repressor activit…	GO:0000122//negative regulation of transcription from RNA polymerase II promoter;GO:0001775//cell activation;GO:0002376//immune system process;GO:0002520//immune system development;GO:0002521//leukocyte differentiation;GO:0006139//nucleobase-containing compound metabolic process;GO:0006325//chromatin organization;GO:0006338//chromatin remodeling;GO:0006351//transcription, DNA-templated;GO:0006355…	CUT	protein_coding
	12	ncbi_101802795	MYH9	0.586	0.414	7.78433	1.69144	2.20232	1.08396e-84	2.46872e-80	MYH9	XP_027305889.1 myosin-9 isoform X2 [Anas platyrhynchos]	Human Diseases;Human Diseases;Cellular Processes	Infectious disease: bacterial;Infectious disease: bacterial;Cellular community - eukaryotes	ko05132//Salmonella infection;ko05130//Pathogenic Escherichia coli infection;ko04530//Tight junction	K10352;K10352;K10352	GO:0001725//stress fiber;GO:0001726//ruffle;GO:0001772//immunological synapse;GO:0001931//uropod;GO:0005575//cellular_component;GO:0005622//intracellular;GO:0005623//cell;GO:0005634//nucleus;GO:0005737//cytoplasm;GO:0005819//spindle;GO:0005826//actomyosin contractile ring;GO:0005829//cytosol;GO:0005856//cytoskeleton;GO:0005886//plasma membrane;GO:0005887//integral component of plasma membrane;GO:…	GO:0000146//microfilament motor activity;GO:0000166//nucleotide binding;GO:0003674//molecular_function;GO:0003774//motor activity;GO:0003777//microtubule motor activity;GO:0003779//actin binding;GO:0003824//catalytic activity;GO:0005488//binding;GO:0005515//protein binding;GO:0005516//calmodulin binding;GO:0005524//ATP binding;GO:0008017//microtubule binding;GO:0008092//cytoskeletal protein bindi…	GO:0000003//reproduction;GO:0000212//meiotic spindle organization;GO:0000226//microtubule cytoskeleton organization;GO:0000768//syncytium formation by plasma membrane fusion;GO:0000902//cell morphogenesis;GO:0000904//cell morphogenesis involved in differentiation;GO:0000910//cytokinesis;GO:0001525//angiogenesis;GO:0001568//blood vessel development;GO:0001667//ameboidal-type cell migration;GO:0001…	-	protein_coding
	12	ncbi_101797658	Hspa2	0.691	0.59	22.4143	5.30017	2.08031	3.4837e-80	7.93413e-76	Hspa2	XP_013038559.1 PREDICTED: heat shock-related 70 kDa protein 2 [Anser cygnoides domesticus]	Environmental Information Processing;Cellular Processes;Genetic Information Processing;Organismal Systems;Genetic Information Processing;Human Diseases;Human Diseases;Organismal Systems;Human Diseases;Organismal Systems	Signal transduction;Transport and catabolism;Folding, sorting and degradation;Endocrine system;Transcription;Infectious disease: viral;Infectious disease: parasitic;Aging;Infectious disease: bacterial;Immune system	ko04010//MAPK signaling pathway;ko04144//Endocytosis;ko04141//Protein processing in endoplasmic reticulum;ko04915//Estrogen signaling pathway;ko03040//Spliceosome;ko05162//Measles;ko05145//Toxoplasmosis;ko04213//Longevity regulating pathway - multiple species;ko05134//Legionellosis;ko04612//Antigen processing and presentation	K03283;K03283;K03283;K03283;K03283;K03283;K03283;K03283;K03283;K03283	GO:0000228//nuclear chromosome;GO:0000793//condensed chromosome;GO:0000794//condensed nuclear chromosome;GO:0000795//synaptonemal complex;GO:0001673//male germ cell nucleus;GO:0005575//cellular_component;GO:0005622//intracellular;GO:0005623//cell;GO:0005634//nucleus;GO:0005654//nucleoplasm;GO:0005694//chromosome;GO:0005737//cytoplasm;GO:0005819//spindle;GO:0005829//cytosol;GO:0005856//cytoskeleto…	GO:0000166//nucleotide binding;GO:0003674//molecular_function;GO:0004830//tryptophan-tRNA ligase activity;GO:0004856//xylulokinase activity;GO:0005102//receptor binding;GO:0005488//binding;GO:0005515//protein binding;GO:0005524//ATP binding;GO:0008092//cytoskeletal protein binding;GO:0008134//transcription factor binding;GO:0008144//drug binding;GO:0008289//lipid binding;GO:0016773//phosphotransf…	GO:0000003//reproduction;GO:0000280//nuclear division;GO:0001932//regulation of protein phosphorylation;GO:0001934//positive regulation of protein phosphorylation;GO:0003006//developmental process involved in reproduction;GO:0005975//carbohydrate metabolic process;GO:0005997//xylulose metabolic process;GO:0006436//tryptophanyl-tRNA aminoacylation;GO:0006457//protein folding;GO:0006950//response t…	-	protein_coding
	12	ncbi_101803341	RUNX2	0.27	0.092	3.00353	0.303136	3.30862	3.59026e-78	8.17683e-74	RUNX2	XP_031959848.1 runt-related transcription factor 2 isoform X2 [Corvus moneduloides]	Human Diseases;Organismal Systems	Cancer: overview;Endocrine system	ko05202//Transcriptional misregulation in cancer;ko04928//Parathyroid hormone synthesis, secretion and action	K09278;K09278	GO:0000228//nuclear chromosome;GO:0000785//chromatin;GO:0000790//nuclear chromatin;GO:0005575//cellular_component;GO:0005622//intracellular;GO:0005623//cell;GO:0005634//nucleus;GO:0005654//nucleoplasm;GO:0005667//transcription factor complex;GO:0005694//chromosome;GO:0005737//cytoplasm;GO:0005829//cytosol;GO:0031974//membrane-enclosed lumen;GO:0031981//nuclear lumen;GO:0032991//macromolecular com…	GO:0000166//nucleotide binding;GO:0000976//transcription regulatory region sequence-specific DNA binding;GO:0000977//RNA polymerase II regulatory region sequence-specific DNA binding;GO:0000978//RNA polymerase II core promoter proximal region sequence-specific DNA binding;GO:0000981//RNA polymerase II transcription factor activity, sequence-specific DNA binding;GO:0000982//transcription factor ac…	GO:0001501//skeletal system development;GO:0001503//ossification;GO:0001649//osteoblast differentiation;GO:0001775//cell activation;GO:0001958//endochondral ossification;GO:0002051//osteoblast fate commitment;GO:0002062//chondrocyte differentiation;GO:0002063//chondrocyte development;GO:0002076//osteoblast development;GO:0002376//immune system process;GO:0002520//immune system development;GO:0002…	Runt	protein_coding
	12	ncbi_101794745	TMEM131L	0.292	0.11	3.63914	0.268616	3.75998	1.70849e-75	3.89109e-71	TMEM131L	XP_027312439.1 transmembrane protein 131-like isoform X1 [Anas platyrhynchos]	-	-	-	-	GO:0005575//cellular_component;GO:0005622//intracellular;GO:0005623//cell;GO:0005737//cytoplasm;GO:0005783//endoplasmic reticulum;GO:0005886//plasma membrane;GO:0012505//endomembrane system;GO:0016020//membrane;GO:0016021//integral component of membrane;GO:0031224//intrinsic component of membrane;GO:0043226//organelle;GO:0043227//membrane-bounded organelle;GO:0043229//intracellular organelle;GO:0…	-	GO:0002682//regulation of immune system process;GO:0002683//negative regulation of immune system process;GO:0002694//regulation of leukocyte activation;GO:0002695//negative regulation of leukocyte activation;GO:0007154//cell communication;GO:0007162//negative regulation of cell adhesion;GO:0007165//signal transduction;GO:0007166//cell surface receptor signaling pathway;GO:0007267//cell-cell signa…	-	protein_coding
	12	ncbi_101798514	LBH	0.342	0.146	3.68403	0.579904	2.6674	3.62333e-73	8.25213e-69	LBH	XP_027309445.1 protein LBH [Anas platyrhynchos]	-	-	-	-	GO:0005575//cellular_component;GO:0005622//intracellular;GO:0005623//cell;GO:0005634//nucleus;GO:0005737//cytoplasm;GO:0043226//organelle;GO:0043227//membrane-bounded organelle;GO:0043229//intracellular organelle;GO:0043231//intracellular membrane-bounded organelle;GO:0044424//intracellular part;GO:0044464//cell part	-	GO:0006139//nucleobase-containing compound metabolic process;GO:0006351//transcription, DNA-templated;GO:0006355//regulation of transcription, DNA-templated;GO:0006725//cellular aromatic compound metabolic process;GO:0006807//nitrogen compound metabolic process;GO:0007275//multicellular organism development;GO:0008150//biological_process;GO:0008152//metabolic process;GO:0008284//positive regulati…	-	protein_coding
	12	ncbi_101805126	Susd3	0.307	0.119	2.32882	0.372897	2.64275	3.66638e-72	8.35018e-68	Susd3	XP_027323438.1 sushi domain-containing protein 3 [Anas platyrhynchos]	-	-	-	-	GO:0005575//cellular_component;GO:0005623//cell;GO:0005886//plasma membrane;GO:0016020//membrane;GO:0016021//integral component of membrane;GO:0019867//outer membrane;GO:0031224//intrinsic component of membrane;GO:0044425//membrane part;GO:0044464//cell part;GO:0071944//cell periphery	-	GO:0000746//conjugation;GO:0019068//virion assembly;GO:0039707//pore formation by virus in membrane of host cell;GO:0046760//viral budding from Golgi membrane	-	protein_coding
	12	ncbi_119718137	CYBA	0.325	0.133	3.08569	0.498006	2.63136	4.06087e-72	9.24864e-68	CYBA	XP_032051522.1 cytochrome b-245 light chain [Aythya fuligula]	Cellular Processes;Organismal Systems;Human Diseases;Organismal Systems;Organismal Systems;Human Diseases	Transport and catabolism;Immune system;Cardiovascular disease;Immune system;Development and regeneration;Infectious disease: parasitic	ko04145//Phagosome;ko04621//NOD-like receptor signaling pathway;ko05418//Fluid shear stress and atherosclerosis;ko04670//Leukocyte transendothelial migration;ko04380//Osteoclast differentiation;ko05140//Leishmaniasis	K08009;K08009;K08009;K08009;K08009;K08009	GO:0001725//stress fiber;GO:0005575//cellular_component;GO:0005622//intracellular;GO:0005623//cell;GO:0005634//nucleus;GO:0005737//cytoplasm;GO:0005768//endosome;GO:0005783//endoplasmic reticulum;GO:0005789//endoplasmic reticulum membrane;GO:0005794//Golgi apparatus;GO:0005856//cytoskeleton;GO:0005886//plasma membrane;GO:0005887//integral component of plasma membrane;GO:0005912//adherens junction…	GO:0003674//molecular_function;GO:0003824//catalytic activity;GO:0005488//binding;GO:0005515//protein binding;GO:0009055//electron carrier activity;GO:0016175//superoxide-generating NADPH oxidase activity;GO:0016491//oxidoreductase activity;GO:0016651//oxidoreductase activity, acting on NAD(P)H;GO:0017124//SH3 domain binding;GO:0019904//protein domain specific binding;GO:0020037//heme binding;GO:…	GO:0001101//response to acid chemical;GO:0001558//regulation of cell growth;GO:0001666//response to hypoxia;GO:0001678//cellular glucose homeostasis;GO:0001775//cell activation;GO:0001817//regulation of cytokine production;GO:0001819//positive regulation of cytokine production;GO:0001936//regulation of endothelial cell proliferation;GO:0001938//positive regulation of endothelial cell proliferatio…	-	protein_coding
	12	ncbi_101795928	RAB8B	0.423	0.225	4.04892	0.592234	2.7733	7.3744e-72	1.67952e-67	RAB8B	XP_005051747.1 PREDICTED: ras-related protein Rab-8B isoform X1 [Ficedula albicollis]	Cellular Processes	Cellular community - eukaryotes	ko04530//Tight junction	K07902	GO:0005575//cellular_component;GO:0005622//intracellular;GO:0005623//cell;GO:0005634//nucleus;GO:0005654//nucleoplasm;GO:0005737//cytoplasm;GO:0005768//endosome;GO:0005777//peroxisome;GO:0005778//peroxisomal membrane;GO:0005886//plasma membrane;GO:0008021//synaptic vesicle;GO:0010008//endosome membrane;GO:0012505//endomembrane system;GO:0012506//vesicle membrane;GO:0016020//membrane;GO:0016604//n…	GO:0000166//nucleotide binding;GO:0001882//nucleoside binding;GO:0001883//purine nucleoside binding;GO:0003674//molecular_function;GO:0003824//catalytic activity;GO:0003924//GTPase activity;GO:0005102//receptor binding;GO:0005488//binding;GO:0005515//protein binding;GO:0005524//ATP binding;GO:0005525//GTP binding;GO:0016462//pyrophosphatase activity;GO:0016787//hydrolase activity;GO:0016817//hydr…	GO:0002376//immune system process;GO:0002790//peptide secretion;GO:0002791//regulation of peptide secretion;GO:0002793//positive regulation of peptide secretion;GO:0006412//translation;GO:0006576//cellular biogenic amine metabolic process;GO:0006605//protein targeting;GO:0006612//protein targeting to membrane;GO:0006625//protein targeting to peroxisome;GO:0006810//transport;GO:0006886//intracellu…	-	protein_coding
	12	ncbi_101792182	MAP4K4	0.455	0.268	5.64972	0.754571	2.90445	5.72754e-71	1.30445e-66	MAP4K4	XP_032051937.1 nik-related protein kinase isoform X2 [Aythya fuligula]	Environmental Information Processing	Signal transduction	ko04010//MAPK signaling pathway	K04407	-	GO:0004672//protein kinase activity;GO:0005524//ATP binding	GO:0006468//protein phosphorylation	-	protein_coding
	12	ncbi_101803647	PLCL2	0.376	0.17	4.53777	0.791788	2.5188	1.35908e-70	3.0953e-66	PLCL2	XP_027306829.1 inactive phospholipase C-like protein 2 isoform X1 [Anas platyrhynchos]	-	-	-	-	GO:0005575//cellular_component;GO:0005622//intracellular;GO:0005623//cell;GO:0005737//cytoplasm;GO:0005938//cell cortex;GO:0044424//intracellular part;GO:0044464//cell part	GO:0003674//molecular_function;GO:0003824//catalytic activity;GO:0004435//phosphatidylinositol phospholipase C activity;GO:0004620//phospholipase activity;GO:0004629//phospholipase C activity;GO:0005102//receptor binding;GO:0005488//binding;GO:0005515//protein binding;GO:0005543//phospholipid binding;GO:0008081//phosphoric diester hydrolase activity;GO:0016298//lipase activity;GO:0016787//hydrola…	GO:0001775//cell activation;GO:0001923//B-1 B cell differentiation;GO:0001932//regulation of protein phosphorylation;GO:0002252//immune effector process;GO:0002263//cell activation involved in immune response;GO:0002285//lymphocyte activation involved in immune response;GO:0002312//B cell activation involved in immune response;GO:0002322//B cell proliferation involved in immune response;GO:000233…	-	protein_coding
	12	ncbi_113839605	CTSL	0.272	0.106	2.64076	0.156133	4.08011	5.57319e-67	1.26929e-62	CTSL	XP_012962481.3 cathepsin L1-like isoform X1 [Anas platyrhynchos]	Human Diseases;Cellular Processes;Cellular Processes;Cellular Processes;Cellular Processes;Human Diseases;Human Diseases;Organismal Systems	Cancer: overview;Transport and catabolism;Transport and catabolism;Transport and catabolism;Cell growth and death;Cardiovascular disease;Immune disease;Immune system	ko05205//Proteoglycans in cancer;ko04145//Phagosome;ko04140//Autophagy - animal;ko04142//Lysosome;ko04210//Apoptosis;ko05418//Fluid shear stress and atherosclerosis;ko05323//Rheumatoid arthritis;ko04612//Antigen processing and presentation	K01365;K01365;K01365;K01365;K01365;K01365;K01365;K01365	-	GO:0004197//cysteine-type endopeptidase activity;GO:0008234//cysteine-type peptidase activity	GO:0006508//proteolysis;GO:0050790//regulation of catalytic activity	-	protein_coding
	12	ncbi_101801738	HSPA8	0.736	0.679	20.1938	7.27608	1.47268	1.25795e-66	2.86499e-62	HSPA8	NP_001310129.1 heat shock cognate 71 kDa protein [Coturnix japonica]	Environmental Information Processing;Cellular Processes;Genetic Information Processing;Organismal Systems;Genetic Information Processing;Human Diseases;Human Diseases;Organismal Systems;Human Diseases;Organismal Systems	Signal transduction;Transport and catabolism;Folding, sorting and degradation;Endocrine system;Transcription;Infectious disease: viral;Infectious disease: parasitic;Aging;Infectious disease: bacterial;Immune system	ko04010//MAPK signaling pathway;ko04144//Endocytosis;ko04141//Protein processing in endoplasmic reticulum;ko04915//Estrogen signaling pathway;ko03040//Spliceosome;ko05162//Measles;ko05145//Toxoplasmosis;ko04213//Longevity regulating pathway - multiple species;ko05134//Legionellosis;ko04612//Antigen processing and presentation	K03283;K03283;K03283;K03283;K03283;K03283;K03283;K03283;K03283;K03283	GO:0000151//ubiquitin ligase complex;GO:0000323//lytic vacuole;GO:0000974//Prp19 complex;GO:0001917//photoreceptor inner segment;GO:0005575//cellular_component;GO:0005576//extracellular region;GO:0005615//extracellular space;GO:0005622//intracellular;GO:0005623//cell;GO:0005634//nucleus;GO:0005654//nucleoplasm;GO:0005681//spliceosomal complex;GO:0005730//nucleolus;GO:0005737//cytoplasm;GO:0005764…	GO:0000166//nucleotide binding;GO:0001664//G-protein coupled receptor binding;GO:0001786//phosphatidylserine binding;GO:0003674//molecular_function;GO:0003676//nucleic acid binding;GO:0003723//RNA binding;GO:0003824//catalytic activity;GO:0004856//xylulokinase activity;GO:0005102//receptor binding;GO:0005488//binding;GO:0005504//fatty acid binding;GO:0005515//protein binding;GO:0005524//ATP bindi…	GO:0000375//RNA splicing, via transesterification reactions;GO:0000377//RNA splicing, via transesterification reactions with bulged adenosine as nucleophile;GO:0000398//mRNA splicing, via spliceosome;GO:0001775//cell activation;GO:0001910//regulation of leukocyte mediated cytotoxicity;GO:0001912//positive regulation of leukocyte mediated cytotoxicity;GO:0001914//regulation of T cell mediated cyto…	-	protein_coding
	12	ncbi_101799108	B2M	0.571	0.448	13.2714	2.7438	2.27407	1.18409e-65	2.69677e-61	B2M	NP_001297750.1 beta-2-microglobulin precursor [Anas platyrhynchos]	Human Diseases;Human Diseases;Human Diseases;Human Diseases;Human Diseases;Organismal Systems	Infectious disease: viral;Infectious disease: viral;Infectious disease: viral;Infectious disease: viral;Infectious disease: viral;Immune system	ko05163//Human cytomegalovirus infection;ko05166//Human T-cell leukemia virus 1 infection;ko05169//Epstein-Barr virus infection;ko05170//Human immunodeficiency virus 1 infection;ko05168//Herpes simplex virus 1 infection;ko04612//Antigen processing and presentation	K08055;K08055;K08055;K08055;K08055;K08055	GO:0000139//Golgi membrane;GO:0005575//cellular_component;GO:0005576//extracellular region;GO:0005615//extracellular space;GO:0005622//intracellular;GO:0005623//cell;GO:0005737//cytoplasm;GO:0005768//endosome;GO:0005769//early endosome;GO:0005783//endoplasmic reticulum;GO:0005788//endoplasmic reticulum lumen;GO:0005794//Golgi apparatus;GO:0005798//Golgi-associated vesicle;GO:0005829//cytosol;GO:0…	GO:0003674//molecular_function;GO:0005488//binding;GO:0005515//protein binding;GO:0042802//identical protein binding	GO:0000041//transition metal ion transport;GO:0001775//cell activation;GO:0001817//regulation of cytokine production;GO:0001819//positive regulation of cytokine production;GO:0001910//regulation of leukocyte mediated cytotoxicity;GO:0001912//positive regulation of leukocyte mediated cytotoxicity;GO:0001914//regulation of T cell mediated cytotoxicity;GO:0001916//positive regulation of T cell media…	-	protein_coding
	12	ncbi_101795067	Man1a1	0.341	0.154	3.72221	0.487177	2.93364	1.79144e-65	4.08001e-61	Man1a1	XP_032041406.1 mannosyl-oligosaccharide 1,2-alpha-mannosidase IA [Aythya fuligula]	Metabolism;Genetic Information Processing;Metabolism;Metabolism	Global and overview maps;Folding, sorting and degradation;Glycan biosynthesis and metabolism;Glycan biosynthesis and metabolism	ko01100//Metabolic pathways;ko04141//Protein processing in endoplasmic reticulum;ko00510//N-Glycan biosynthesis;ko00513//Various types of N-glycan biosynthesis	K01230;K01230;K01230;K01230	GO:0000139//Golgi membrane;GO:0005575//cellular_component;GO:0005622//intracellular;GO:0005623//cell;GO:0005737//cytoplasm;GO:0005783//endoplasmic reticulum;GO:0005789//endoplasmic reticulum membrane;GO:0005793//endoplasmic reticulum-Golgi intermediate compartment;GO:0005794//Golgi apparatus;GO:0005829//cytosol;GO:0012505//endomembrane system;GO:0016020//membrane;GO:0016021//integral component of…	GO:0003674//molecular_function;GO:0003824//catalytic activity;GO:0004553//hydrolase activity, hydrolyzing O-glycosyl compounds;GO:0004559//alpha-mannosidase activity;GO:0004571//mannosyl-oligosaccharide 1,2-alpha-mannosidase activity;GO:0005488//binding;GO:0005509//calcium ion binding;GO:0015923//mannosidase activity;GO:0015924//mannosyl-oligosaccharide mannosidase activity;GO:0016787//hydrolase …	GO:0006464//cellular protein modification process;GO:0006486//protein glycosylation;GO:0006491//N-glycan processing;GO:0006517//protein deglycosylation;GO:0006807//nitrogen compound metabolic process;GO:0008150//biological_process;GO:0008152//metabolic process;GO:0009058//biosynthetic process;GO:0009059//macromolecule biosynthetic process;GO:0009100//glycoprotein metabolic process;GO:0009101//gly…	-	protein_coding
	12	ncbi_101802476	RAPGEF2	0.317	0.139	4.99066	0.520077	3.26243	5.57562e-64	1.26985e-59	RAPGEF2	XP_032041881.1 rap guanine nucleotide exchange factor 2 isoform X11 [Aythya fuligula]	Environmental Information Processing;Environmental Information Processing;Cellular Processes	Signal transduction;Signal transduction;Cellular community - eukaryotes	ko04010//MAPK signaling pathway;ko04015//Rap1 signaling pathway;ko04530//Tight junction	K08018;K08018;K08018	GO:0005575//cellular_component;GO:0005622//intracellular;GO:0005623//cell;GO:0005737//cytoplasm;GO:0005768//endosome;GO:0005770//late endosome;GO:0005829//cytosol;GO:0005886//plasma membrane;GO:0005887//integral component of plasma membrane;GO:0005911//cell-cell junction;GO:0005923//bicellular tight junction;GO:0012505//endomembrane system;GO:0016020//membrane;GO:0016021//integral component of me…	GO:0000166//nucleotide binding;GO:0001664//G-protein coupled receptor binding;GO:0003674//molecular_function;GO:0004222//metalloendopeptidase activity;GO:0004252//serine-type endopeptidase activity;GO:0005085//guanyl-nucleotide exchange factor activity;GO:0005088//Ras guanyl-nucleotide exchange factor activity;GO:0005096//GTPase activator activity;GO:0005102//receptor binding;GO:0005488//binding;…	GO:0000165//MAPK cascade;GO:0001568//blood vessel development;GO:0001764//neuron migration;GO:0001885//endothelial cell development;GO:0001932//regulation of protein phosphorylation;GO:0001934//positive regulation of protein phosphorylation;GO:0001944//vasculature development;GO:0002064//epithelial cell development;GO:0003158//endothelium development;GO:0006464//cellular protein modification proc…	-	protein_coding
	12	ncbi_101802546	PRKCA	0.386	0.197	5.37104	0.813529	2.72294	4.60296e-63	1.04832e-58	PRKCA	XP_027327138.1 protein kinase C alpha type isoform X1 [Anas platyrhynchos]	Human Diseases;Environmental Information Processing;Environmental Information Processing;Environmental Information Processing;Human Diseases;Environmental Information Processing;Human Diseases;Cellular Processes;Environmental Information Processing;Human Diseases;Environmental Information Processing;Human Diseases;Environmental Information Processing;Human Diseases;Environmental Information Proce…	Cancer: overview;Signal transduction;Signal transduction;Signal transduction;Cancer: overview;Signal transduction;Infectious disease: viral;Cellular community - eukaryotes;Signal transduction;Infectious disease: viral;Signal transduction;Cancer: overview;Signal transduction;Cancer: specific types;Signal transduction;Infectious disease: viral;Development and regeneration;Endocrine system;Infectiou…	ko05200//Pathways in cancer;ko04151//PI3K-Akt signaling pathway;ko04010//MAPK signaling pathway;ko04014//Ras signaling pathway;ko05205//Proteoglycans in cancer;ko04020//Calcium signaling pathway;ko05163//Human cytomegalovirus infection;ko04510//Focal adhesion;ko04015//Rap1 signaling pathway;ko05170//Human immunodeficiency virus 1 infection;ko04150//mTOR signaling pathway;ko05206//MicroRNAs in can…	K02677;K02677;K02677;K02677;K02677;K02677;K02677;K02677;K02677;K02677;K02677;K02677;K02677;K02677;K02677;K02677;K02677;K02677;K02677;K02677;K02677;K02677;K02677;K02677;K02677;K02677;K02677;K02677;K02677;K02677;K02677;K02677;K02677;K02677;K02677;K02677;K02677;K02677;K02677;K02677;K02677;K02677;K02677;K02677;K02677;K02677;K02677;K02677;K02677;K02677;K02677;K02677;K02677;K02677;K02677;K02677;K02677;…	-	GO:0004672//protein kinase activity;GO:0004674//protein serine/threonine kinase activity;GO:0005524//ATP binding	GO:0006468//protein phosphorylation;GO:0035556//intracellular signal transduction	-	protein_coding
	12	ncbi_101795964	CDK14	0.406	0.227	8.70968	0.901882	3.27161	1.89939e-61	4.32587e-57	CDK14	XP_032037295.1 cyclin-dependent kinase 14 isoform X1 [Aythya fuligula]	Human Diseases	Cancer: overview	ko05202//Transcriptional misregulation in cancer	K08821	GO:0000307//cyclin-dependent protein kinase holoenzyme complex;GO:0000308//cytoplasmic cyclin-dependent protein kinase holoenzyme complex;GO:0005575//cellular_component;GO:0005622//intracellular;GO:0005623//cell;GO:0005634//nucleus;GO:0005737//cytoplasm;GO:0005829//cytosol;GO:0005886//plasma membrane;GO:0016020//membrane;GO:0032991//macromolecular complex;GO:0043226//organelle;GO:0043227//membran…	GO:0000166//nucleotide binding;GO:0003674//molecular_function;GO:0003824//catalytic activity;GO:0004672//protein kinase activity;GO:0004674//protein serine/threonine kinase activity;GO:0004693//cyclin-dependent protein serine/threonine kinase activity;GO:0005488//binding;GO:0005515//protein binding;GO:0005524//ATP binding;GO:0008144//drug binding;GO:0016301//kinase activity;GO:0016740//transferas…	GO:0000086//G2/M transition of mitotic cell cycle;GO:0000278//mitotic cell cycle;GO:0006464//cellular protein modification process;GO:0006468//protein phosphorylation;GO:0006793//phosphorus metabolic process;GO:0006796//phosphate-containing compound metabolic process;GO:0006807//nitrogen compound metabolic process;GO:0007049//cell cycle;GO:0007154//cell communication;GO:0007165//signal transducti…	-	protein_coding
	12	ncbi_110353900	SKAP1	0.389	0.217	5.88048	0.502742	3.54804	6.5584e-61	1.49368e-56	SKAP1	XP_032058625.1 src kinase-associated phosphoprotein 1 [Aythya fuligula]	-	-	-	-	GO:0005575//cellular_component;GO:0005622//intracellular;GO:0005623//cell;GO:0005634//nucleus;GO:0005737//cytoplasm;GO:0005829//cytosol;GO:0005886//plasma membrane;GO:0005911//cell-cell junction;GO:0016020//membrane;GO:0030054//cell junction;GO:0032991//macromolecular complex;GO:0042101//T cell receptor complex;GO:0043226//organelle;GO:0043227//membrane-bounded organelle;GO:0043229//intracellular…	GO:0003674//molecular_function;GO:0005070//SH3/SH2 adaptor activity;GO:0005488//binding;GO:0005515//protein binding;GO:0017124//SH3 domain binding;GO:0019899//enzyme binding;GO:0019900//kinase binding;GO:0019901//protein kinase binding;GO:0019902//phosphatase binding;GO:0019903//protein phosphatase binding;GO:0019904//protein domain specific binding;GO:0030674//protein binding, bridging;GO:003559…	GO:0002250//adaptive immune response;GO:0002253//activation of immune response;GO:0002376//immune system process;GO:0002429//immune response-activating cell surface receptor signaling pathway;GO:0002682//regulation of immune system process;GO:0002684//positive regulation of immune system process;GO:0002757//immune response-activating signal transduction;GO:0002764//immune response-regulating sign…	-	protein_coding
	12	ncbi_101791828	rps20	0.828	0.812	32.0931	16.9689	0.919371	5.89067e-60	1.3416e-55	rps20	XP_002198037.1 40S ribosomal protein S20 [Taeniopygia guttata]	Genetic Information Processing	Translation	ko03010//Ribosome	K02969	GO:0000314//organellar small ribosomal subunit;GO:0005575//cellular_component;GO:0005622//intracellular;GO:0005623//cell;GO:0005634//nucleus;GO:0005654//nucleoplasm;GO:0005737//cytoplasm;GO:0005783//endoplasmic reticulum;GO:0005789//endoplasmic reticulum membrane;GO:0005791//rough endoplasmic reticulum;GO:0005829//cytosol;GO:0005840//ribosome;GO:0012505//endomembrane system;GO:0015935//small ribo…	GO:0003674//molecular_function;GO:0003676//nucleic acid binding;GO:0003723//RNA binding;GO:0003729//mRNA binding;GO:0003735//structural constituent of ribosome;GO:0005198//structural molecule activity;GO:0005488//binding;GO:0097159//organic cyclic compound binding;GO:1901363//heterocyclic compound binding	GO:0000184//nuclear-transcribed mRNA catabolic process, nonsense-mediated decay;GO:0000462//maturation of SSU-rRNA from tricistronic rRNA transcript (SSU-rRNA, 5.8S rRNA, LSU-rRNA);GO:0000956//nuclear-transcribed mRNA catabolic process;GO:0002181//cytoplasmic translation;GO:0006139//nucleobase-containing compound metabolic process;GO:0006364//rRNA processing;GO:0006396//RNA processing;GO:0006401/…	-	protein_coding
	12	ncbi_101801958	SH3BGRL	0.489	0.317	6.2996	1.60415	1.97345	9.30292e-59	2.11874e-54	SH3BGRL	XP_009685983.1 PREDICTED: SH3 domain-binding glutamic acid-rich-like protein [Struthio camelus australis]	-	-	-	-	GO:0005575//cellular_component;GO:0005622//intracellular;GO:0005623//cell;GO:0005634//nucleus;GO:0005737//cytoplasm;GO:0043226//organelle;GO:0043227//membrane-bounded organelle;GO:0043229//intracellular organelle;GO:0043231//intracellular membrane-bounded organelle;GO:0044424//intracellular part;GO:0044464//cell part	GO:0003674//molecular_function;GO:0005070//SH3/SH2 adaptor activity;GO:0005488//binding;GO:0005515//protein binding;GO:0015035//protein disulfide oxidoreductase activity;GO:0017124//SH3 domain binding;GO:0019904//protein domain specific binding;GO:0030674//protein binding, bridging;GO:0035591//signaling adaptor activity;GO:0060090//binding, bridging	GO:0008150//biological_process;GO:0009966//regulation of signal transduction;GO:0009967//positive regulation of signal transduction;GO:0010646//regulation of cell communication;GO:0010647//positive regulation of cell communication;GO:0023051//regulation of signaling;GO:0023056//positive regulation of signaling;GO:0048518//positive regulation of biological process;GO:0048522//positive regulation o…	-	protein_coding
	12	ncbi_101791748	CYRIB	0.41	0.237	4.63975	0.757368	2.61498	3.41872e-57	7.78612e-53	CYRIB	XP_027308503.1 protein FAM49B isoform X1 [Anas platyrhynchos]	-	-	-	-	GO:0000221//vacuolar proton-transporting V-type ATPase, V1 domain;GO:0005575//cellular_component;GO:0005576//extracellular region;GO:0005622//intracellular;GO:0005623//cell;GO:0005737//cytoplasm;GO:0005929//cilium;GO:0012505//endomembrane system;GO:0016020//membrane;GO:0030141//secretory granule;GO:0031091//platelet alpha granule;GO:0031093//platelet alpha granule lumen;GO:0031410//cytoplasmic ve…	GO:0003674//molecular_function;GO:0005102//receptor binding;GO:0005488//binding;GO:0005515//protein binding;GO:0023023//MHC protein complex binding;GO:0023025//MHC class Ib protein complex binding;GO:0023029//MHC class Ib protein binding;GO:0023030//MHC class Ib protein binding, via antigen binding groove;GO:0031267//small GTPase binding;GO:0042287//MHC protein binding;GO:0044877//macromolecular …	GO:0001817//regulation of cytokine production;GO:0001819//positive regulation of cytokine production;GO:0001910//regulation of leukocyte mediated cytotoxicity;GO:0001912//positive regulation of leukocyte mediated cytotoxicity;GO:0001914//regulation of T cell mediated cytotoxicity;GO:0001916//positive regulation of T cell mediated cytotoxicity;GO:0002576//platelet degranulation;GO:0002682//regulat…	-	protein_coding
	12	ncbi_101793494	RPL23	0.79	0.858	28.1894	14.7643	0.933037	5.15753e-56	1.17463e-51	RPL23	NP_000969.1 60S ribosomal protein L23 [Homo sapiens]	Genetic Information Processing	Translation	ko03010//Ribosome	K02894	GO:0000315//organellar large ribosomal subunit;GO:0005575//cellular_component;GO:0005622//intracellular;GO:0005623//cell;GO:0005634//nucleus;GO:0005654//nucleoplasm;GO:0005730//nucleolus;GO:0005737//cytoplasm;GO:0005783//endoplasmic reticulum;GO:0005789//endoplasmic reticulum membrane;GO:0005791//rough endoplasmic reticulum;GO:0005829//cytosol;GO:0005840//ribosome;GO:0012505//endomembrane system;…	GO:0001221//transcription cofactor binding;GO:0001223//transcription coactivator binding;GO:0003674//molecular_function;GO:0003676//nucleic acid binding;GO:0003723//RNA binding;GO:0003735//structural constituent of ribosome;GO:0004857//enzyme inhibitor activity;GO:0005198//structural molecule activity;GO:0005488//binding;GO:0005515//protein binding;GO:0008134//transcription factor binding;GO:0019…	GO:0000122//negative regulation of transcription from RNA polymerase II promoter;GO:0000184//nuclear-transcribed mRNA catabolic process, nonsense-mediated decay;GO:0000956//nuclear-transcribed mRNA catabolic process;GO:0006139//nucleobase-containing compound metabolic process;GO:0006355//regulation of transcription, DNA-templated;GO:0006357//regulation of transcription from RNA polymerase II prom…	-	protein_coding
	12	ncbi_101800494	ARAP2	0.418	0.249	7.10675	1.14839	2.62957	7.50082e-55	1.70831e-50	ARAP2	XP_027313067.1 arf-GAP with Rho-GAP domain, ANK repeat and PH domain-containing protein 2 isoform X1 [Anas platyrhynchos]	Cellular Processes	Transport and catabolism	ko04144//Endocytosis	K18440	GO:0005575//cellular_component;GO:0005622//intracellular;GO:0005623//cell;GO:0005737//cytoplasm;GO:0005829//cytosol;GO:0005938//cell cortex;GO:0044424//intracellular part;GO:0044444//cytoplasmic part;GO:0044464//cell part	GO:0003674//molecular_function;GO:0005096//GTPase activator activity;GO:0005488//binding;GO:0005515//protein binding;GO:0005543//phospholipid binding;GO:0005547//phosphatidylinositol-3,4,5-trisphosphate binding;GO:0008047//enzyme activator activity;GO:0008289//lipid binding;GO:0030234//enzyme regulator activity;GO:0030695//GTPase regulator activity;GO:0035091//phosphatidylinositol binding;GO:0043…	GO:0000398//mRNA splicing, via spliceosome;GO:0007154//cell communication;GO:0007165//signal transduction;GO:0008150//biological_process;GO:0009966//regulation of signal transduction;GO:0009987//cellular process;GO:0010646//regulation of cell communication;GO:0023051//regulation of signaling;GO:0023052//signaling;GO:0032065//cortical protein anchoring;GO:0043085//positive regulation of catalytic …	-	protein_coding
	12	ncbi_101792771	PLEKHA1	0.303	0.139	2.47832	0.363291	2.77017	1.8587e-54	4.2332e-50	PLEKHA1	XP_012956543.1 pleckstrin homology domain-containing family A member 1 isoform X1 [Anas platyrhynchos]	-	-	-	-	GO:0001726//ruffle;GO:0005575//cellular_component;GO:0005622//intracellular;GO:0005623//cell;GO:0005634//nucleus;GO:0005654//nucleoplasm;GO:0005737//cytoplasm;GO:0005829//cytosol;GO:0005886//plasma membrane;GO:0005938//cell cortex;GO:0016020//membrane;GO:0031252//cell leading edge;GO:0031253//cell projection membrane;GO:0031256//leading edge membrane;GO:0031974//membrane-enclosed lumen;GO:0031981…	GO:0003674//molecular_function;GO:0005488//binding;GO:0005515//protein binding;GO:0005543//phospholipid binding;GO:0008289//lipid binding;GO:0019904//protein domain specific binding;GO:0030165//PDZ domain binding;GO:0035091//phosphatidylinositol binding;GO:0043167//ion binding;GO:0043168//anion binding;GO:0043325//phosphatidylinositol-3,4-bisphosphate binding;GO:1901981//phosphatidylinositol phos…	GO:0000003//reproduction;GO:0000302//response to reactive oxygen species;GO:0001501//skeletal system development;GO:0001553//luteinization;GO:0002253//activation of immune response;GO:0002376//immune system process;GO:0002429//immune response-activating cell surface receptor signaling pathway;GO:0002682//regulation of immune system process;GO:0002684//positive regulation of immune system process;…	-	protein_coding
	12	ncbi_101792634	Arid1b	0.566	0.441	8.36588	2.24621	1.89702	9.1312e-54	2.07963e-49	Arid1b	XP_027310199.1 LOW QUALITY PROTEIN: AT-rich interactive domain-containing protein 1B [Anas platyrhynchos]	Organismal Systems;Human Diseases	Environmental adaptation;Cancer: specific types	ko04714//Thermogenesis;ko05225//Hepatocellular carcinoma	K11653;K11653	GO:0000228//nuclear chromosome;GO:0000785//chromatin;GO:0000790//nuclear chromatin;GO:0005575//cellular_component;GO:0005622//intracellular;GO:0005623//cell;GO:0005634//nucleus;GO:0005654//nucleoplasm;GO:0005694//chromosome;GO:0005737//cytoplasm;GO:0005829//cytosol;GO:0005886//plasma membrane;GO:0016020//membrane;GO:0016514//SWI/SNF complex;GO:0031974//membrane-enclosed lumen;GO:0031981//nuclear …	GO:0000981//RNA polymerase II transcription factor activity, sequence-specific DNA binding;GO:0003674//molecular_function;GO:0003676//nucleic acid binding;GO:0003677//DNA binding;GO:0003700//transcription factor activity, sequence-specific DNA binding;GO:0003712//transcription cofactor activity;GO:0003713//transcription coactivator activity;GO:0005488//binding;GO:0097159//organic cyclic compound …	GO:0002931//response to ischemia;GO:0006139//nucleobase-containing compound metabolic process;GO:0006325//chromatin organization;GO:0006338//chromatin remodeling;GO:0006351//transcription, DNA-templated;GO:0006355//regulation of transcription, DNA-templated;GO:0006357//regulation of transcription from RNA polymerase II promoter;GO:0006725//cellular aromatic compound metabolic process;GO:0006807//…	ARID	protein_coding
	12	ncbi_101803531	RFTN1	0.281	0.122	2.68686	0.362438	2.89011	9.35448e-54	2.13048e-49	RFTN1	XP_027306812.1 raftlin isoform X1 [Anas platyrhynchos]	-	-	-	-	GO:0005575//cellular_component;GO:0005622//intracellular;GO:0005623//cell;GO:0005737//cytoplasm;GO:0005768//endosome;GO:0005769//early endosome;GO:0005886//plasma membrane;GO:0012505//endomembrane system;GO:0016020//membrane;GO:0031410//cytoplasmic vesicle;GO:0031982//vesicle;GO:0032991//macromolecular complex;GO:0043226//organelle;GO:0043227//membrane-bounded organelle;GO:0043229//intracellular …	GO:0003674//molecular_function;GO:0003676//nucleic acid binding;GO:0003723//RNA binding;GO:0003725//double-stranded RNA binding;GO:0005488//binding;GO:0097159//organic cyclic compound binding;GO:1901363//heterocyclic compound binding	GO:0001765//membrane raft assembly;GO:0001816//cytokine production;GO:0002218//activation of innate immune response;GO:0002221//pattern recognition receptor signaling pathway;GO:0002224//toll-like receptor signaling pathway;GO:0002250//adaptive immune response;GO:0002252//immune effector process;GO:0002253//activation of immune response;GO:0002376//immune system process;GO:0002429//immune respons…	-	protein_coding
	12	ncbi_101804487	Slc4a7	0.386	0.219	4.41574	0.658761	2.74483	1.01489e-53	2.31142e-49	Slc4a7	XP_027306885.1 sodium bicarbonate cotransporter 3 isoform X1 [Anas platyrhynchos]	-	-	-	-	GO:0005575//cellular_component;GO:0005622//intracellular;GO:0005623//cell;GO:0005737//cytoplasm;GO:0005886//plasma membrane;GO:0005887//integral component of plasma membrane;GO:0016020//membrane;GO:0016021//integral component of membrane;GO:0016323//basolateral plasma membrane;GO:0016324//apical plasma membrane;GO:0031224//intrinsic component of membrane;GO:0031226//intrinsic component of plasma …	GO:0003674//molecular_function;GO:0005215//transporter activity;GO:0005452//inorganic anion exchanger activity;GO:0008324//cation transmembrane transporter activity;GO:0008509//anion transmembrane transporter activity;GO:0008510//sodium:bicarbonate symporter activity;GO:0008514//organic anion transmembrane transporter activity;GO:0015075//ion transmembrane transporter activity;GO:0015077//monoval…	GO:0001654//eye development;GO:0001754//eye photoreceptor cell differentiation;GO:0001944//vasculature development;GO:0002064//epithelial cell development;GO:0002065//columnar/cuboidal epithelial cell differentiation;GO:0002066//columnar/cuboidal epithelial cell development;GO:0003008//system process;GO:0003407//neural retina development;GO:0006810//transport;GO:0006811//ion transport;GO:0006812/…	-	protein_coding
	12	ncbi_101804984	BTG1	0.537	0.421	8.56079	1.82152	2.2326	1.99435e-53	4.54214e-49	BTG1	XP_010560166.1 PREDICTED: protein BTG1 [Haliaeetus leucocephalus]	Genetic Information Processing	Folding, sorting and degradation	ko03018//RNA degradation	K14443	GO:0005575//cellular_component;GO:0005622//intracellular;GO:0005623//cell;GO:0005634//nucleus;GO:0005737//cytoplasm;GO:0043226//organelle;GO:0043227//membrane-bounded organelle;GO:0043229//intracellular organelle;GO:0043231//intracellular membrane-bounded organelle;GO:0044424//intracellular part;GO:0044464//cell part	GO:0003674//molecular_function;GO:0003712//transcription cofactor activity;GO:0005488//binding;GO:0005506//iron ion binding;GO:0005515//protein binding;GO:0019899//enzyme binding;GO:0019900//kinase binding	GO:0000003//reproduction;GO:0001558//regulation of cell growth;GO:0003006//developmental process involved in reproduction;GO:0006355//regulation of transcription, DNA-templated;GO:0006464//cellular protein modification process;GO:0006479//protein methylation;GO:0006807//nitrogen compound metabolic process;GO:0006928//movement of cell or subcellular component;GO:0006950//response to stress;GO:0006…	-	protein_coding
	12	ncbi_101803270	MCL1	0.336	0.169	3.05659	0.569403	2.4244	2.85965e-53	6.51286e-49	MCL1	XP_032060512.1 induced myeloid leukemia cell differentiation protein Mcl-1 [Aythya fuligula]	Environmental Information Processing;Human Diseases;Environmental Information Processing;Cellular Processes	Signal transduction;Cancer: overview;Signal transduction;Cell growth and death	ko04151//PI3K-Akt signaling pathway;ko05206//MicroRNAs in cancer;ko04630//JAK-STAT signaling pathway;ko04210//Apoptosis	K02539;K02539;K02539;K02539	GO:0005575//cellular_component;GO:0005622//intracellular;GO:0005623//cell;GO:0005634//nucleus;GO:0005654//nucleoplasm;GO:0005737//cytoplasm;GO:0005739//mitochondrion;GO:0005740//mitochondrial envelope;GO:0005741//mitochondrial outer membrane;GO:0005759//mitochondrial matrix;GO:0005829//cytosol;GO:0016020//membrane;GO:0016021//integral component of membrane;GO:0019867//outer membrane;GO:0031090//o…	GO:0003674//molecular_function;GO:0005215//transporter activity;GO:0005488//binding;GO:0005515//protein binding;GO:0008320//protein transmembrane transporter activity;GO:0008565//protein transporter activity;GO:0019904//protein domain specific binding;GO:0022857//transmembrane transporter activity;GO:0022884//macromolecule transmembrane transporter activity;GO:0042802//identical protein binding;G…	GO:0001709//cell fate determination;GO:0006810//transport;GO:0006915//apoptotic process;GO:0006950//response to stress;GO:0006974//cellular response to DNA damage stimulus;GO:0006996//organelle organization;GO:0007005//mitochondrion organization;GO:0007154//cell communication;GO:0007165//signal transduction;GO:0007166//cell surface receptor signaling pathway;GO:0007275//multicellular organism dev…	-	protein_coding
	12	ncbi_101795223	Atp10a	0.263	0.112	2.5293	0.23726	3.4142	3.27511e-53	7.45906e-49	Atp10a	XP_027302572.1 LOW QUALITY PROTEIN: probable phospholipid-transporting ATPase VA [Anas platyrhynchos]	-	-	-	-	GO:0005575//cellular_component;GO:0005622//intracellular;GO:0005623//cell;GO:0005737//cytoplasm;GO:0005783//endoplasmic reticulum;GO:0005789//endoplasmic reticulum membrane;GO:0005886//plasma membrane;GO:0012505//endomembrane system;GO:0016020//membrane;GO:0016021//integral component of membrane;GO:0031004//potassium ion-transporting ATPase complex;GO:0031224//intrinsic component of membrane;GO:0…	GO:0000166//nucleotide binding;GO:0000287//magnesium ion binding;GO:0003674//molecular_function;GO:0003700//transcription factor activity, sequence-specific DNA binding;GO:0003824//catalytic activity;GO:0004008//copper-exporting ATPase activity;GO:0004012//phospholipid-translocating ATPase activity;GO:0004647//phosphoserine phosphatase activity;GO:0005215//transporter activity;GO:0005319//lipid t…	GO:0006355//regulation of transcription, DNA-templated;GO:0006545//glycine biosynthetic process;GO:0006564//L-serine biosynthetic process;GO:0006810//transport;GO:0006811//ion transport;GO:0006813//potassium ion transport;GO:0006816//calcium ion transport;GO:0006820//anion transport;GO:0006825//copper ion transport;GO:0006869//lipid transport;GO:0008150//biological_process;GO:0008152//metabolic p…	-	protein_coding
	12	ncbi_101798786	NFATC2	0.286	0.132	2.9397	0.232912	3.65781	2.32297e-52	5.29057e-48	NFATC2	XP_027298734.1 nuclear factor of activated T-cells, cytoplasmic 2 isoform X1 [Anas platyrhynchos]	Human Diseases;Human Diseases;Human Diseases;Environmental Information Processing;Human Diseases;Cellular Processes;Environmental Information Processing;Human Diseases;Organismal Systems;Organismal Systems;Human Diseases;Organismal Systems;Organismal Systems;Organismal Systems;Organismal Systems;Human Diseases;Organismal Systems;Organismal Systems;Organismal Systems;Environmental Information Proc…	Infectious disease: viral;Infectious disease: viral;Infectious disease: viral;Signal transduction;Infectious disease: viral;Cell growth and death;Signal transduction;Infectious disease: viral;Development and regeneration;Endocrine system;Infectious disease: bacterial;Immune system;Development and regeneration;Immune system;Immune system;Cancer: overview;Immune system;Immune system;Immune system;S…	ko05163//Human cytomegalovirus infection;ko05166//Human T-cell leukemia virus 1 infection;ko05170//Human immunodeficiency virus 1 infection;ko04022//cGMP-PKG signaling pathway;ko05167//Kaposi sarcoma-associated herpesvirus infection;ko04218//Cellular senescence;ko04310//Wnt signaling pathway;ko05161//Hepatitis B;ko04360//Axon guidance;ko04921//Oxytocin signaling pathway;ko05135//Yersinia infectio…	K17332;K17332;K17332;K17332;K17332;K17332;K17332;K17332;K17332;K17332;K17332;K17332;K17332;K17332;K17332;K17332;K17332;K17332;K17332;K17332	GO:0000228//nuclear chromosome;GO:0000785//chromatin;GO:0000790//nuclear chromatin;GO:0005575//cellular_component;GO:0005622//intracellular;GO:0005623//cell;GO:0005634//nucleus;GO:0005654//nucleoplasm;GO:0005667//transcription factor complex;GO:0005694//chromosome;GO:0005737//cytoplasm;GO:0005829//cytosol;GO:0031974//membrane-enclosed lumen;GO:0031981//nuclear lumen;GO:0032991//macromolecular com…	GO:0000976//transcription regulatory region sequence-specific DNA binding;GO:0000977//RNA polymerase II regulatory region sequence-specific DNA binding;GO:0000978//RNA polymerase II core promoter proximal region sequence-specific DNA binding;GO:0000981//RNA polymerase II transcription factor activity, sequence-specific DNA binding;GO:0000982//transcription factor activity, RNA polymerase II core …	GO:0000122//negative regulation of transcription from RNA polymerase II promoter;GO:0001816//cytokine production;GO:0002253//activation of immune response;GO:0002376//immune system process;GO:0002429//immune response-activating cell surface receptor signaling pathway;GO:0002682//regulation of immune system process;GO:0002684//positive regulation of immune system process;GO:0002694//regulation of …	RHD	protein_coding
	12	ncbi_101791934	ITPR2	0.403	0.238	4.49327	0.765691	2.55293	1.60146e-51	3.64733e-47	ITPR2	XP_005023037.1 inositol 1,4,5-trisphosphate receptor type 2 isoform X1 [Anas platyrhynchos]	Human Diseases;Human Diseases;Human Diseases;Environmental Information Processing;Human Diseases;Human Diseases;Environmental Information Processing;Human Diseases;Cellular Processes;Organismal Systems;Human Diseases;Organismal Systems;Organismal Systems;Environmental Information Processing;Cellular Processes;Organismal Systems;Organismal Systems;Organismal Systems;Organismal Systems;Organismal S…	Neurodegenerative disease;Infectious disease: bacterial;Cancer: overview;Signal transduction;Infectious disease: viral;Infectious disease: viral;Signal transduction;Infectious disease: viral;Cell growth and death;Endocrine system;Endocrine and metabolic disease;Immune system;Nervous system;Signal transduction;Cell growth and death;Immune system;Circulatory system;Nervous system;Endocrine system;E…	ko05010//Alzheimer disease;ko05131//Shigellosis;ko05205//Proteoglycans in cancer;ko04020//Calcium signaling pathway;ko05163//Human cytomegalovirus infection;ko05170//Human immunodeficiency virus 1 infection;ko04022//cGMP-PKG signaling pathway;ko05167//Kaposi sarcoma-associated herpesvirus infection;ko04218//Cellular senescence;ko04921//Oxytocin signaling pathway;ko04934//Cushing syndrome;ko04621/…	K04959;K04959;K04959;K04959;K04959;K04959;K04959;K04959;K04959;K04959;K04959;K04959;K04959;K04959;K04959;K04959;K04959;K04959;K04959;K04959;K04959;K04959;K04959;K04959;K04959;K04959;K04959;K04959;K04959;K04959;K04959;K04959;K04959;K04959;K04959;K04959;K04959;K04959;K04959;K04959;K04959;K04959	GO:0005789//endoplasmic reticulum membrane;GO:0016020//membrane	GO:0005216//ion channel activity;GO:0005262//calcium channel activity	GO:0006811//ion transport;GO:0055085//transmembrane transport;GO:0070588//calcium ion transmembrane transport	-	protein_coding
	12	ncbi_101794125	RPLP2	0.781	0.849	27.5207	14.6423	0.91037	4.16901e-51	9.49492e-47	RPLP2	XP_005017088.2 60S acidic ribosomal protein P2 isoform X2 [Anas platyrhynchos]	Genetic Information Processing	Translation	ko03010//Ribosome	K02943	GO:0005575//cellular_component;GO:0005622//intracellular;GO:0005623//cell;GO:0005634//nucleus;GO:0005737//cytoplasm;GO:0005829//cytosol;GO:0005840//ribosome;GO:0015934//large ribosomal subunit;GO:0022625//cytosolic large ribosomal subunit;GO:0022626//cytosolic ribosome;GO:0032991//macromolecular complex;GO:0043226//organelle;GO:0043228//non-membrane-bounded organelle;GO:0043229//intracellular org…	GO:0003674//molecular_function;GO:0003735//structural constituent of ribosome;GO:0005198//structural molecule activity;GO:0005515//protein binding	GO:0002181//cytoplasmic translation;GO:0006352//DNA-templated transcription, initiation;GO:0006412//translation;GO:0006414//translational elongation;GO:0006518//peptide metabolic process;GO:0006807//nitrogen compound metabolic process;GO:0008150//biological_process;GO:0008152//metabolic process;GO:0009058//biosynthetic process;GO:0009059//macromolecule biosynthetic process;GO:0009291//unidirectio…	-	protein_coding
	12	ncbi_101804808	Usp6nl	0.268	0.12	2.65883	0.261874	3.34385	3.75727e-50	8.55717e-46	Usp6nl	XP_027313369.1 USP6 N-terminal-like protein [Anas platyrhynchos]	-	-	-	-	-	-	-	-	protein_coding
	12	ncbi_101800437	ACTB	0.682	0.692	21.0696	7.18267	1.55257	7.00947e-50	1.59641e-45	ACTB	XP_009284687.1 PREDICTED: actin, cytoplasmic 1 isoform X1 [Aptenodytes forsteri]	Human Diseases;Human Diseases;Human Diseases;Organismal Systems;Human Diseases;Cellular Processes;Cellular Processes;Environmental Information Processing;Cellular Processes;Human Diseases;Environmental Information Processing;Organismal Systems;Human Diseases;Cellular Processes;Cellular Processes;Human Diseases;Organismal Systems;Organismal Systems;Organismal Systems;Human Diseases;Human Diseases;…	Infectious disease: bacterial;Cancer: overview;Infectious disease: bacterial;Environmental adaptation;Infectious disease: bacterial;Cellular community - eukaryotes;Cell motility;Signal transduction;Cellular community - eukaryotes;Cancer: specific types;Signal transduction;Endocrine system;Infectious disease: viral;Transport and catabolism;Cell growth and death;Cardiovascular disease;Immune system…	ko05131//Shigellosis;ko05205//Proteoglycans in cancer;ko05132//Salmonella infection;ko04714//Thermogenesis;ko05130//Pathogenic Escherichia coli infection;ko04510//Focal adhesion;ko04810//Regulation of actin cytoskeleton;ko04015//Rap1 signaling pathway;ko04530//Tight junction;ko05225//Hepatocellular carcinoma;ko04390//Hippo signaling pathway;ko04921//Oxytocin signaling pathway;ko05164//Influenza A…	K05692;K05692;K05692;K05692;K05692;K05692;K05692;K05692;K05692;K05692;K05692;K05692;K05692;K05692;K05692;K05692;K05692;K05692;K05692;K05692;K05692;K05692;K05692;K05692;K05692;K05692;K05692;K05692;K05692;K05692	GO:0000123//histone acetyltransferase complex;GO:0001725//stress fiber;GO:0002102//podosome;GO:0005575//cellular_component;GO:0005622//intracellular;GO:0005623//cell;GO:0005634//nucleus;GO:0005654//nucleoplasm;GO:0005737//cytoplasm;GO:0005829//cytosol;GO:0005856//cytoskeleton;GO:0005886//plasma membrane;GO:0005912//adherens junction;GO:0005924//cell-substrate adherens junction;GO:0005925//focal a…	GO:0000166//nucleotide binding;GO:0003674//molecular_function;GO:0005198//structural molecule activity;GO:0005200//structural constituent of cytoskeleton;GO:0005488//binding;GO:0005515//protein binding;GO:0005524//ATP binding;GO:0008092//cytoskeletal protein binding;GO:0008134//transcription factor binding;GO:0008144//drug binding;GO:0017076//purine nucleotide binding;GO:0019894//kinesin binding;…	GO:0000079//regulation of cyclin-dependent protein serine/threonine kinase activity;GO:0000902//cell morphogenesis;GO:0000904//cell morphogenesis involved in differentiation;GO:0001654//eye development;GO:0001932//regulation of protein phosphorylation;GO:0001933//negative regulation of protein phosphorylation;GO:0002252//immune effector process;GO:0002253//activation of immune response;GO:0002376…	-	protein_coding
	12	ncbi_101793733	VAV3	0.392	0.238	5.33482	0.737961	2.85382	7.09952e-50	1.61692e-45	VAV3	XP_032048355.1 guanine nucleotide exchange factor VAV3 isoform X1 [Aythya fuligula]	Environmental Information Processing;Human Diseases;Cellular Processes;Cellular Processes;Environmental Information Processing;Organismal Systems;Organismal Systems;Human Diseases;Organismal Systems;Organismal Systems;Organismal Systems;Organismal Systems;Organismal Systems	Signal transduction;Cancer: overview;Cellular community - eukaryotes;Cell motility;Signal transduction;Immune system;Immune system;Infectious disease: bacterial;Immune system;Immune system;Immune system;Immune system;Immune system	ko04024//cAMP signaling pathway;ko05205//Proteoglycans in cancer;ko04510//Focal adhesion;ko04810//Regulation of actin cytoskeleton;ko04015//Rap1 signaling pathway;ko04062//Chemokine signaling pathway;ko04670//Leukocyte transendothelial migration;ko05135//Yersinia infection;ko04660//T cell receptor signaling pathway;ko04666//Fc gamma R-mediated phagocytosis;ko04650//Natural killer cell mediated cy…	K05730;K05730;K05730;K05730;K05730;K05730;K05730;K05730;K05730;K05730;K05730;K05730;K05730	-	GO:0005085//guanyl-nucleotide exchange factor activity;GO:0005515//protein binding	GO:0035556//intracellular signal transduction	-	protein_coding
	12	ncbi_101793138	ASAP1	0.403	0.259	5.573	0.806132	2.78937	2.9472e-45	6.71224e-41	ASAP1	XP_027308510.1 arf-GAP with SH3 domain, ANK repeat and PH domain-containing protein 1 isoform X1 [Anas platyrhynchos]	Cellular Processes;Organismal Systems	Transport and catabolism;Immune system	ko04144//Endocytosis;ko04666//Fc gamma R-mediated phagocytosis	K12488;K12488	GO:0002102//podosome;GO:0005575//cellular_component;GO:0005622//intracellular;GO:0005623//cell;GO:0005737//cytoplasm;GO:0005829//cytosol;GO:0005856//cytoskeleton;GO:0005886//plasma membrane;GO:0015629//actin cytoskeleton;GO:0016020//membrane;GO:0030425//dendrite;GO:0031253//cell projection membrane;GO:0032991//macromolecular complex;GO:0036477//somatodendritic compartment;GO:0042995//cell project…	GO:0001786//phosphatidylserine binding;GO:0003674//molecular_function;GO:0005096//GTPase activator activity;GO:0005488//binding;GO:0005515//protein binding;GO:0005543//phospholipid binding;GO:0005546//phosphatidylinositol-4,5-bisphosphate binding;GO:0005547//phosphatidylinositol-3,4,5-trisphosphate binding;GO:0008047//enzyme activator activity;GO:0008289//lipid binding;GO:0017124//SH3 domain bind…	GO:0006996//organelle organization;GO:0007275//multicellular organism development;GO:0007399//nervous system development;GO:0008150//biological_process;GO:0009987//cellular process;GO:0010638//positive regulation of organelle organization;GO:0010721//negative regulation of cell development;GO:0010975//regulation of neuron projection development;GO:0010977//negative regulation of neuron projection…	-	protein_coding
	12	ncbi_101804493	RAPGEF6	0.411	0.267	4.47156	0.927247	2.26975	8.42088e-45	1.91786e-40	RAPGEF6	XP_027323999.1 rap guanine nucleotide exchange factor 6 isoform X1 [Anas platyrhynchos]	Environmental Information Processing;Cellular Processes	Signal transduction;Cellular community - eukaryotes	ko04015//Rap1 signaling pathway;ko04530//Tight junction	K08020;K08020	GO:0030288//outer membrane-bounded periplasmic space	GO:0004222//metalloendopeptidase activity;GO:0004252//serine-type endopeptidase activity;GO:0005085//guanyl-nucleotide exchange factor activity;GO:0005515//protein binding	GO:0006508//proteolysis;GO:0006950//response to stress;GO:0007165//signal transduction;GO:0007264//small GTPase mediated signal transduction	-	protein_coding
	12	ncbi_119718640	CORO1C	0.492	0.406	5.99147	1.1228	2.4158	1.968e-44	4.48212e-40	CORO1C	XP_010396597.3 coronin-1C [Corvus cornix cornix]	-	-	-	-	GO:0005575//cellular_component;GO:0005622//intracellular;GO:0005623//cell;GO:0005737//cytoplasm;GO:0005856//cytoskeleton;GO:0005886//plasma membrane;GO:0005901//caveola;GO:0015629//actin cytoskeleton;GO:0016020//membrane;GO:0016328//lateral plasma membrane;GO:0016600//flotillin complex;GO:0030027//lamellipodium;GO:0031252//cell leading edge;GO:0031982//vesicle;GO:0032991//macromolecular complex;G…	GO:0003674//molecular_function;GO:0003779//actin binding;GO:0005488//binding;GO:0005515//protein binding;GO:0008092//cytoskeletal protein binding;GO:0017016//Ras GTPase binding;GO:0017048//Rho GTPase binding;GO:0019899//enzyme binding;GO:0031267//small GTPase binding;GO:0044877//macromolecular complex binding;GO:0048365//Rac GTPase binding;GO:0051015//actin filament binding;GO:0051020//GTPase bin…	GO:0000147//actin cortical patch assembly;GO:0001667//ameboidal-type cell migration;GO:0001755//neural crest cell migration;GO:0001932//regulation of protein phosphorylation;GO:0001933//negative regulation of protein phosphorylation;GO:0001952//regulation of cell-matrix adhesion;GO:0001953//negative regulation of cell-matrix adhesion;GO:0006469//negative regulation of protein kinase activity;GO:0…	-	protein_coding
	12	ncbi_101792994	Rps6ka3	0.345	0.191	3.34186	0.70323	2.24859	1.06024e-43	2.4147e-39	Rps6ka3	XP_032053732.1 ribosomal protein S6 kinase alpha-3 isoform X1 [Aythya fuligula]	Environmental Information Processing;Organismal Systems;Environmental Information Processing;Human Diseases;Organismal Systems;Human Diseases;Cellular Processes;Organismal Systems;Organismal Systems	Signal transduction;Environmental adaptation;Signal transduction;Infectious disease: bacterial;Nervous system;Endocrine and metabolic disease;Cell growth and death;Endocrine system;Nervous system	ko04010//MAPK signaling pathway;ko04714//Thermogenesis;ko04150//mTOR signaling pathway;ko05135//Yersinia infection;ko04722//Neurotrophin signaling pathway;ko04931//Insulin resistance;ko04114//Oocyte meiosis;ko04914//Progesterone-mediated oocyte maturation;ko04720//Long-term potentiation	K04373;K04373;K04373;K04373;K04373;K04373;K04373;K04373;K04373	GO:0005575//cellular_component;GO:0005622//intracellular;GO:0005623//cell;GO:0005634//nucleus;GO:0005654//nucleoplasm;GO:0005737//cytoplasm;GO:0005829//cytosol;GO:0031974//membrane-enclosed lumen;GO:0031981//nuclear lumen;GO:0043226//organelle;GO:0043227//membrane-bounded organelle;GO:0043229//intracellular organelle;GO:0043231//intracellular membrane-bounded organelle;GO:0043233//organelle lumen…	GO:0000166//nucleotide binding;GO:0000287//magnesium ion binding;GO:0003674//molecular_function;GO:0003824//catalytic activity;GO:0004672//protein kinase activity;GO:0004674//protein serine/threonine kinase activity;GO:0004824//lysine-tRNA ligase activity;GO:0004857//enzyme inhibitor activity;GO:0004866//endopeptidase inhibitor activity;GO:0004869//cysteine-type endopeptidase inhibitor activity;G…	GO:0001501//skeletal system development;GO:0001558//regulation of cell growth;GO:0002218//activation of innate immune response;GO:0002221//pattern recognition receptor signaling pathway;GO:0002224//toll-like receptor signaling pathway;GO:0002237//response to molecule of bacterial origin;GO:0002253//activation of immune response;GO:0002376//immune system process;GO:0002682//regulation of immune sy…	-	protein_coding
	12	ncbi_101794346	EEF1A	0.83	0.883	34.3465	20.4164	0.750434	1.51261e-43	3.44497e-39	EEF1A	NP_001308445.1 elongation factor 1-alpha 1 [Gallus gallus]	Genetic Information Processing;Human Diseases;Human Diseases	Translation;Infectious disease: parasitic;Infectious disease: bacterial	ko03013//Nucleocytoplasmic transport;ko05140//Leishmaniasis;ko05134//Legionellosis	K03231;K03231;K03231	GO:0000323//lytic vacuole;GO:0001726//ruffle;GO:0005575//cellular_component;GO:0005576//extracellular region;GO:0005622//intracellular;GO:0005623//cell;GO:0005634//nucleus;GO:0005730//nucleolus;GO:0005737//cytoplasm;GO:0005764//lysosome;GO:0005765//lysosomal membrane;GO:0005773//vacuole;GO:0005774//vacuolar membrane;GO:0005829//cytosol;GO:0005853//eukaryotic translation elongation factor 1 comple…	GO:0000049//tRNA binding;GO:0000166//nucleotide binding;GO:0001882//nucleoside binding;GO:0001883//purine nucleoside binding;GO:0003674//molecular_function;GO:0003676//nucleic acid binding;GO:0003723//RNA binding;GO:0003729//mRNA binding;GO:0003743//translation initiation factor activity;GO:0003746//translation elongation factor activity;GO:0003747//translation release factor activity;GO:0003824/…	GO:0000103//sulfate assimilation;GO:0001514//selenocysteine incorporation;GO:0001775//cell activation;GO:0002252//immune effector process;GO:0002263//cell activation involved in immune response;GO:0002274//myeloid leukocyte activation;GO:0002275//myeloid cell activation involved in immune response;GO:0002283//neutrophil activation involved in immune response;GO:0002366//leukocyte activation invol…	-	protein_coding
	12	ncbi_113843167	ZFP36L2	0.362	0.214	3.73225	0.770566	2.27606	2.07026e-43	4.71502e-39	ZFP36L2	XP_027309919.1 mRNA decay activator protein ZFP36L2 [Anas platyrhynchos]	Cellular Processes	Cell growth and death	ko04218//Cellular senescence	K18753	GO:0005575//cellular_component;GO:0005622//intracellular;GO:0005623//cell;GO:0005737//cytoplasm;GO:0005829//cytosol;GO:0016020//membrane;GO:0016021//integral component of membrane;GO:0030867//rough endoplasmic reticulum membrane;GO:0031224//intrinsic component of membrane;GO:0044424//intracellular part;GO:0044425//membrane part;GO:0044444//cytoplasmic part;GO:0044464//cell part	GO:0003674//molecular_function;GO:0003676//nucleic acid binding;GO:0003677//DNA binding;GO:0003723//RNA binding;GO:0003729//mRNA binding;GO:0003730//mRNA 3'-UTR binding;GO:0005488//binding;GO:0017091//AU-rich element binding;GO:0043167//ion binding;GO:0043169//cation binding;GO:0046872//metal ion binding;GO:0097159//organic cyclic compound binding;GO:1901363//heterocyclic compound binding	GO:0000288//nuclear-transcribed mRNA catabolic process, deadenylation-dependent decay;GO:0000289//nuclear-transcribed mRNA poly(A) tail shortening;GO:0000956//nuclear-transcribed mRNA catabolic process;GO:0006139//nucleobase-containing compound metabolic process;GO:0006401//RNA catabolic process;GO:0006402//mRNA catabolic process;GO:0006417//regulation of translation;GO:0006725//cellular aromatic…	zf-CCCH	protein_coding
	12	ncbi_101799070	RPL17	0.774	0.824	25.7582	13.8069	0.899648	9.83561e-43	2.24006e-38	RPL17	NP_001002239.2 60S ribosomal protein L17 [Mus musculus]	Genetic Information Processing	Translation	ko03010//Ribosome	K02880	GO:0000311//plastid large ribosomal subunit;GO:0005575//cellular_component;GO:0005622//intracellular;GO:0005623//cell;GO:0005634//nucleus;GO:0005737//cytoplasm;GO:0005829//cytosol;GO:0005840//ribosome;GO:0005844//polysome;GO:0015934//large ribosomal subunit;GO:0022625//cytosolic large ribosomal subunit;GO:0022626//cytosolic ribosome;GO:0030016//myofibril;GO:0030017//sarcomere;GO:0031672//A band;G…	GO:0003674//molecular_function;GO:0003676//nucleic acid binding;GO:0003723//RNA binding;GO:0003735//structural constituent of ribosome;GO:0005198//structural molecule activity;GO:0005488//binding;GO:0019843//rRNA binding;GO:0070180//large ribosomal subunit rRNA binding;GO:0097159//organic cyclic compound binding;GO:1901363//heterocyclic compound binding	GO:0006412//translation;GO:0006518//peptide metabolic process;GO:0006807//nitrogen compound metabolic process;GO:0006950//response to stress;GO:0007154//cell communication;GO:0007346//regulation of mitotic cell cycle;GO:0008150//biological_process;GO:0008152//metabolic process;GO:0009058//biosynthetic process;GO:0009059//macromolecule biosynthetic process;GO:0009267//cellular response to starvati…	-	protein_coding
	12	ncbi_101796290	Eml4	0.318	0.171	3.65035	0.553097	2.72243	1.76189e-42	4.0127e-38	Eml4	XP_005015350.2 echinoderm microtubule-associated protein-like 4 isoform X1 [Anas platyrhynchos]	Human Diseases;Human Diseases;Human Diseases	Cancer: overview;Cancer: overview;Cancer: specific types	ko05200//Pathways in cancer;ko05235//PD-L1 expression and PD-1 checkpoint pathway in cancer;ko05223//Non-small cell lung cancer	K15420;K15420;K15420	GO:0005575//cellular_component;GO:0005622//intracellular;GO:0005623//cell;GO:0005634//nucleus;GO:0005737//cytoplasm;GO:0005856//cytoskeleton;GO:0005874//microtubule;GO:0015630//microtubule cytoskeleton;GO:0043226//organelle;GO:0043228//non-membrane-bounded organelle;GO:0043229//intracellular organelle;GO:0043232//intracellular non-membrane-bounded organelle;GO:0044422//organelle part;GO:0044424//…	GO:0003674//molecular_function;GO:0003676//nucleic acid binding;GO:0005488//binding;GO:0005515//protein binding;GO:0008017//microtubule binding;GO:0008092//cytoskeletal protein binding;GO:0015631//tubulin binding	GO:0000278//mitotic cell cycle;GO:0007017//microtubule-based process;GO:0007026//negative regulation of microtubule depolymerization;GO:0007049//cell cycle;GO:0008150//biological_process;GO:0009987//cellular process;GO:0010639//negative regulation of organelle organization;GO:0031110//regulation of microtubule polymerization or depolymerization;GO:0031111//negative regulation of microtubule polym…	-	protein_coding
	12	ncbi_101790972	TOX	0.343	0.206	5.6301	0.739978	2.92761	5.44161e-41	1.23933e-36	TOX	XP_012948097.1 thymocyte selection-associated high mobility group box protein TOX isoform X1 [Anas platyrhynchos]	-	-	-	-	GO:0005575//cellular_component;GO:0005622//intracellular;GO:0005623//cell;GO:0005634//nucleus;GO:0043226//organelle;GO:0043227//membrane-bounded organelle;GO:0043229//intracellular organelle;GO:0043231//intracellular membrane-bounded organelle;GO:0044424//intracellular part;GO:0044464//cell part	GO:0000981//RNA polymerase II transcription factor activity, sequence-specific DNA binding;GO:0003674//molecular_function;GO:0003676//nucleic acid binding;GO:0003677//DNA binding;GO:0003700//transcription factor activity, sequence-specific DNA binding;GO:0005488//binding;GO:0097159//organic cyclic compound binding;GO:1901363//heterocyclic compound binding	GO:0001775//cell activation;GO:0002376//immune system process;GO:0002520//immune system development;GO:0002521//leukocyte differentiation;GO:0002682//regulation of immune system process;GO:0002684//positive regulation of immune system process;GO:0002694//regulation of leukocyte activation;GO:0002696//positive regulation of leukocyte activation;GO:0006355//regulation of transcription, DNA-template…	HMG	protein_coding
	12	ncbi_101799486	EEF1B	0.716	0.762	23.508	11.1728	1.07316	2.37396e-40	5.40669e-36	EEF1B	XP_027318111.1 elongation factor 1-beta [Anas platyrhynchos]	-	-	-	-	GO:0005575//cellular_component;GO:0005622//intracellular;GO:0005623//cell;GO:0005737//cytoplasm;GO:0005783//endoplasmic reticulum;GO:0005829//cytosol;GO:0005853//eukaryotic translation elongation factor 1 complex;GO:0012505//endomembrane system;GO:0032991//macromolecular complex;GO:0043226//organelle;GO:0043227//membrane-bounded organelle;GO:0043229//intracellular organelle;GO:0043231//intracellu…	GO:0003674//molecular_function;GO:0003676//nucleic acid binding;GO:0003723//RNA binding;GO:0003746//translation elongation factor activity;GO:0005085//guanyl-nucleotide exchange factor activity;GO:0005488//binding;GO:0005515//protein binding;GO:0008135//translation factor activity, RNA binding;GO:0019899//enzyme binding;GO:0047570//3-oxoadipate enol-lactonase activity;GO:0051020//GTPase binding;G…	GO:0002181//cytoplasmic translation;GO:0002182//cytoplasmic translational elongation;GO:0006412//translation;GO:0006414//translational elongation;GO:0006417//regulation of translation;GO:0006448//regulation of translational elongation;GO:0006449//regulation of translational termination;GO:0006518//peptide metabolic process;GO:0006807//nitrogen compound metabolic process;GO:0008150//biological_pro…	-	protein_coding
	12	ncbi_113845678	RPS15	0.825	0.871	25.2049	16.266	0.631846	1.92593e-39	4.38631e-35	RPS15	XP_030365009.1 40S ribosomal protein S15 [Strigops habroptila]	Genetic Information Processing	Translation	ko03010//Ribosome	K02958	GO:0000314//organellar small ribosomal subunit;GO:0005575//cellular_component;GO:0005622//intracellular;GO:0005623//cell;GO:0005634//nucleus;GO:0005654//nucleoplasm;GO:0005737//cytoplasm;GO:0005783//endoplasmic reticulum;GO:0005789//endoplasmic reticulum membrane;GO:0005791//rough endoplasmic reticulum;GO:0005829//cytosol;GO:0005840//ribosome;GO:0012505//endomembrane system;GO:0015935//small ribo…	GO:0003674//molecular_function;GO:0003676//nucleic acid binding;GO:0003677//DNA binding;GO:0003723//RNA binding;GO:0003735//structural constituent of ribosome;GO:0005198//structural molecule activity;GO:0005488//binding;GO:0008374//O-acyltransferase activity;GO:0097159//organic cyclic compound binding;GO:1901363//heterocyclic compound binding	GO:0000028//ribosomal small subunit assembly;GO:0000054//ribosomal subunit export from nucleus;GO:0000056//ribosomal small subunit export from nucleus;GO:0000184//nuclear-transcribed mRNA catabolic process, nonsense-mediated decay;GO:0000956//nuclear-transcribed mRNA catabolic process;GO:0001889//liver development;GO:0006139//nucleobase-containing compound metabolic process;GO:0006364//rRNA proce…	-	protein_coding
	12	ncbi_101792372	AKAP13	0.58	0.474	8.2078	3.29401	1.31715	3.20924e-39	7.30905e-35	AKAP13	XP_027321974.1 A-kinase anchor protein 13 isoform X3 [Anas platyrhynchos]	Human Diseases;Organismal Systems	Infectious disease: viral;Endocrine system	ko05163//Human cytomegalovirus infection;ko04928//Parathyroid hormone synthesis, secretion and action	K16529;K16529	GO:0005575//cellular_component;GO:0005622//intracellular;GO:0005623//cell;GO:0005634//nucleus;GO:0005737//cytoplasm;GO:0005829//cytosol;GO:0005856//cytoskeleton;GO:0005884//actin filament;GO:0005938//cell cortex;GO:0015629//actin cytoskeleton;GO:0016020//membrane;GO:0030863//cortical cytoskeleton;GO:0030864//cortical actin cytoskeleton;GO:0043226//organelle;GO:0043227//membrane-bounded organelle;…	GO:0003674//molecular_function;GO:0003824//catalytic activity;GO:0004672//protein kinase activity;GO:0004674//protein serine/threonine kinase activity;GO:0004690//cyclic nucleotide-dependent protein kinase activity;GO:0004691//cAMP-dependent protein kinase activity;GO:0005078//MAP-kinase scaffold activity;GO:0005085//guanyl-nucleotide exchange factor activity;GO:0005088//Ras guanyl-nucleotide exc…	GO:0001501//skeletal system development;GO:0001932//regulation of protein phosphorylation;GO:0001934//positive regulation of protein phosphorylation;GO:0003008//system process;GO:0003013//circulatory system process;GO:0003015//heart process;GO:0006464//cellular protein modification process;GO:0006468//protein phosphorylation;GO:0006793//phosphorus metabolic process;GO:0006796//phosphate-containin…	-	protein_coding
	12	ncbi_101792760	ARPC3	0.316	0.18	2.62415	0.611285	2.10193	2.90419e-37	6.61428e-33	ARPC3	XP_027326019.1 actin-related protein 2/3 complex subunit 3 [Anas platyrhynchos]	Cellular Processes;Human Diseases;Human Diseases;Human Diseases;Cellular Processes;Organismal Systems;Human Diseases	Transport and catabolism;Infectious disease: bacterial;Infectious disease: bacterial;Infectious disease: bacterial;Cell motility;Immune system;Infectious disease: bacterial	ko04144//Endocytosis;ko05131//Shigellosis;ko05132//Salmonella infection;ko05130//Pathogenic Escherichia coli infection;ko04810//Regulation of actin cytoskeleton;ko04666//Fc gamma R-mediated phagocytosis;ko05100//Bacterial invasion of epithelial cells	K05756;K05756;K05756;K05756;K05756;K05756;K05756	GO:0005575//cellular_component;GO:0005622//intracellular;GO:0005623//cell;GO:0005737//cytoplasm;GO:0005739//mitochondrion;GO:0005829//cytosol;GO:0005856//cytoskeleton;GO:0005884//actin filament;GO:0005885//Arp2/3 protein complex;GO:0005938//cell cortex;GO:0012506//vesicle membrane;GO:0015629//actin cytoskeleton;GO:0016020//membrane;GO:0030027//lamellipodium;GO:0030139//endocytic vesicle;GO:003017…	GO:0003674//molecular_function;GO:0003779//actin binding;GO:0005198//structural molecule activity;GO:0005200//structural constituent of cytoskeleton;GO:0005488//binding;GO:0005515//protein binding;GO:0008092//cytoskeletal protein binding;GO:0044877//macromolecular complex binding;GO:0051015//actin filament binding	GO:0000001//mitochondrion inheritance;GO:0000147//actin cortical patch assembly;GO:0001667//ameboidal-type cell migration;GO:0002009//morphogenesis of an epithelium;GO:0002252//immune effector process;GO:0002253//activation of immune response;GO:0002376//immune system process;GO:0002429//immune response-activating cell surface receptor signaling pathway;GO:0002431//Fc receptor mediated stimulator…	-	protein_coding
	12	ncbi_101796752	Traf3	0.252	0.124	2.64061	0.346995	2.92789	5.53171e-37	1.25985e-32	Traf3	XP_005020759.1 TNF receptor-associated factor 3 isoform X1 [Anas platyrhynchos]	Human Diseases;Human Diseases;Human Diseases;Human Diseases;Human Diseases;Human Diseases;Human Diseases;Human Diseases;Organismal Systems;Human Diseases;Human Diseases;Environmental Information Processing;Environmental Information Processing;Organismal Systems;Human Diseases;Organismal Systems;Organismal Systems	Cancer: overview;Infectious disease: viral;Infectious disease: viral;Cancer: overview;Infectious disease: viral;Infectious disease: viral;Infectious disease: viral;Infectious disease: viral;Immune system;Infectious disease: viral;Infectious disease: viral;Signal transduction;Signal transduction;Immune system;Cancer: specific types;Immune system;Immune system	ko05200//Pathways in cancer;ko05165//Human papillomavirus infection;ko05169//Epstein-Barr virus infection;ko05203//Viral carcinogenesis;ko05168//Herpes simplex virus 1 infection;ko05167//Kaposi sarcoma-associated herpesvirus infection;ko05161//Hepatitis B;ko05164//Influenza A;ko04621//NOD-like receptor signaling pathway;ko05160//Hepatitis C;ko05162//Measles;ko04064//NF-kappa B signaling pathway;k…	K03174;K03174;K03174;K03174;K03174;K03174;K03174;K03174;K03174;K03174;K03174;K03174;K03174;K03174;K03174;K03174;K03174	GO:0005575//cellular_component;GO:0005622//intracellular;GO:0005623//cell;GO:0005737//cytoplasm;GO:0005739//mitochondrion;GO:0005768//endosome;GO:0005823//central plaque of spindle pole body;GO:0005829//cytosol;GO:0005886//plasma membrane;GO:0005887//integral component of plasma membrane;GO:0009288//bacterial-type flagellum;GO:0009898//cytoplasmic side of plasma membrane;GO:0012505//endomembrane …	GO:0003674//molecular_function;GO:0003824//catalytic activity;GO:0004842//ubiquitin-protein transferase activity;GO:0005102//receptor binding;GO:0005126//cytokine receptor binding;GO:0005164//tumor necrosis factor receptor binding;GO:0005200//structural constituent of cytoskeleton;GO:0005488//binding;GO:0005515//protein binding;GO:0005524//ATP binding;GO:0008270//zinc ion binding;GO:0008855//exod…	GO:0001817//regulation of cytokine production;GO:0002218//activation of innate immune response;GO:0002221//pattern recognition receptor signaling pathway;GO:0002224//toll-like receptor signaling pathway;GO:0002253//activation of immune response;GO:0002376//immune system process;GO:0002682//regulation of immune system process;GO:0002684//positive regulation of immune system process;GO:0002697//reg…	-	protein_coding
	12	ncbi_101790962	SLC38A1	0.337	0.203	3.17241	0.571212	2.47348	9.79128e-37	2.22996e-32	SLC38A1	XP_027312556.1 sodium-coupled neutral amino acid transporter 1 [Anas platyrhynchos]	Organismal Systems;Organismal Systems	Nervous system;Nervous system	ko04724//Glutamatergic synapse;ko04727//GABAergic synapse	K14990;K14990	GO:0005575//cellular_component;GO:0005623//cell;GO:0005886//plasma membrane;GO:0005887//integral component of plasma membrane;GO:0016020//membrane;GO:0016021//integral component of membrane;GO:0030424//axon;GO:0031224//intrinsic component of membrane;GO:0031226//intrinsic component of plasma membrane;GO:0042995//cell projection;GO:0043005//neuron projection;GO:0044425//membrane part;GO:0044459//p…	GO:0003674//molecular_function;GO:0005215//transporter activity;GO:0005283//sodium:amino acid symporter activity;GO:0005342//organic acid transmembrane transporter activity;GO:0005343//organic acid:sodium symporter activity;GO:0005416//cation:amino acid symporter activity;GO:0008324//cation transmembrane transporter activity;GO:0008509//anion transmembrane transporter activity;GO:0008514//organic…	GO:0000003//reproduction;GO:0001504//neurotransmitter uptake;GO:0001505//regulation of neurotransmitter levels;GO:0003333//amino acid transmembrane transport;GO:0006810//transport;GO:0006811//ion transport;GO:0006812//cation transport;GO:0006814//sodium ion transport;GO:0006820//anion transport;GO:0006836//neurotransmitter transport;GO:0006855//drug transmembrane transport;GO:0006865//amino acid …	-	protein_coding
	12	ncbi_101794166	MYO9B	0.288	0.156	2.44686	0.446715	2.45351	1.29679e-35	2.95344e-31	MYO9B	XP_012963607.2 unconventional myosin-IXb isoform X1 [Anas platyrhynchos]	-	-	-	-	GO:0001726//ruffle;GO:0005575//cellular_component;GO:0005622//intracellular;GO:0005623//cell;GO:0005737//cytoplasm;GO:0005829//cytosol;GO:0005856//cytoskeleton;GO:0005884//actin filament;GO:0005938//cell cortex;GO:0015629//actin cytoskeleton;GO:0016459//myosin complex;GO:0030027//lamellipodium;GO:0030175//filopodium;GO:0031252//cell leading edge;GO:0032433//filopodium tip;GO:0032991//macromolecul…	GO:0000146//microfilament motor activity;GO:0000166//nucleotide binding;GO:0003674//molecular_function;GO:0003774//motor activity;GO:0003777//microtubule motor activity;GO:0003779//actin binding;GO:0003824//catalytic activity;GO:0005096//GTPase activator activity;GO:0005102//receptor binding;GO:0005488//binding;GO:0005515//protein binding;GO:0005516//calmodulin binding;GO:0005524//ATP binding;GO:…	GO:0000902//cell morphogenesis;GO:0002376//immune system process;GO:0002548//monocyte chemotaxis;GO:0006928//movement of cell or subcellular component;GO:0006935//chemotaxis;GO:0007017//microtubule-based process;GO:0007018//microtubule-based movement;GO:0007154//cell communication;GO:0007163//establishment or maintenance of cell polarity;GO:0007165//signal transduction;GO:0007166//cell surface re…	-	protein_coding
	12	ncbi_101804747	CD47	0.489	0.416	5.61613	1.30761	2.10264	1.53883e-35	3.50469e-31	CD47	XP_027305271.1 leukocyte surface antigen CD47 isoform X1 [Anas platyrhynchos]	Environmental Information Processing	Signaling molecules and interaction	ko04512//ECM-receptor interaction	K06266	GO:0005575//cellular_component;GO:0005576//extracellular region;GO:0005615//extracellular space;GO:0005622//intracellular;GO:0005623//cell;GO:0005737//cytoplasm;GO:0005886//plasma membrane;GO:0005887//integral component of plasma membrane;GO:0012505//endomembrane system;GO:0012506//vesicle membrane;GO:0016020//membrane;GO:0016021//integral component of membrane;GO:0030141//secretory granule;GO:00…	GO:0003674//molecular_function;GO:0038023//signaling receptor activity;GO:0060089//molecular transducer activity;GO:0070053//thrombospondin receptor activity	GO:0001775//cell activation;GO:0002252//immune effector process;GO:0002263//cell activation involved in immune response;GO:0002274//myeloid leukocyte activation;GO:0002275//myeloid cell activation involved in immune response;GO:0002283//neutrophil activation involved in immune response;GO:0002366//leukocyte activation involved in immune response;GO:0002376//immune system process;GO:0002443//leuko…	-	protein_coding
	12	ncbi_101801698	FOS	0.265	0.13	4.33011	1.26822	1.77159	2.62223e-35	5.97212e-31	FOS	XP_032044440.1 proto-oncogene c-Fos [Aythya fuligula]	Human Diseases;Environmental Information Processing;Environmental Information Processing;Human Diseases;Human Diseases;Human Diseases;Human Diseases;Human Diseases;Human Diseases;Human Diseases;Organismal Systems;Cellular Processes;Human Diseases;Organismal Systems;Organismal Systems;Organismal Systems;Organismal Systems;Human Diseases;Organismal Systems;Human Diseases;Human Diseases;Human Diseas…	Cancer: overview;Signal transduction;Signal transduction;Infectious disease: bacterial;Infectious disease: bacterial;Infectious disease: viral;Infectious disease: viral;Infectious disease: viral;Infectious disease: viral;Cancer: specific types;Endocrine system;Cell growth and death;Cardiovascular disease;Nervous system;Endocrine system;Endocrine system;Endocrine system;Infectious disease: bacteri…	ko05200//Pathways in cancer;ko04010//MAPK signaling pathway;ko04024//cAMP signaling pathway;ko05132//Salmonella infection;ko05130//Pathogenic Escherichia coli infection;ko05166//Human T-cell leukemia virus 1 infection;ko05170//Human immunodeficiency virus 1 infection;ko05167//Kaposi sarcoma-associated herpesvirus infection;ko05161//Hepatitis B;ko05224//Breast cancer;ko04921//Oxytocin signaling pa…	K04379;K04379;K04379;K04379;K04379;K04379;K04379;K04379;K04379;K04379;K04379;K04379;K04379;K04379;K04379;K04379;K04379;K04379;K04379;K04379;K04379;K04379;K04379;K04379;K04379;K04379;K04379;K04379;K04379;K04379;K04379;K04379;K04379;K04379;K04379;K04379;K04379;K04379;K04379;K04379	GO:0005575//cellular_component;GO:0005622//intracellular;GO:0005623//cell;GO:0005634//nucleus;GO:0005654//nucleoplasm;GO:0005667//transcription factor complex;GO:0005737//cytoplasm;GO:0005783//endoplasmic reticulum;GO:0005829//cytosol;GO:0012505//endomembrane system;GO:0016020//membrane;GO:0016021//integral component of membrane;GO:0030867//rough endoplasmic reticulum membrane;GO:0031974//membran…	GO:0000976//transcription regulatory region sequence-specific DNA binding;GO:0000977//RNA polymerase II regulatory region sequence-specific DNA binding;GO:0000978//RNA polymerase II core promoter proximal region sequence-specific DNA binding;GO:0000979//RNA polymerase II core promoter sequence-specific DNA binding;GO:0000981//RNA polymerase II transcription factor activity, sequence-specific DNA …	GO:0000003//reproduction;GO:0000302//response to reactive oxygen species;GO:0000910//cytokinesis;GO:0001661//conditioned taste aversion;GO:0002237//response to molecule of bacterial origin;GO:0002682//regulation of immune system process;GO:0002684//positive regulation of immune system process;GO:0002761//regulation of myeloid leukocyte differentiation;GO:0002763//positive regulation of myeloid le…	-	protein_coding
	12	ncbi_101805339	GRM5	0.77	0.811	14.8323	10.0151	0.566564	2.64336e-35	6.02026e-31	GRM5	XP_027322942.1 metabotropic glutamate receptor 5 isoform X1 [Anas platyrhynchos]	Environmental Information Processing;Human Diseases;Human Diseases;Environmental Information Processing;Environmental Information Processing;Organismal Systems;Organismal Systems;Cellular Processes;Organismal Systems	Signaling molecules and interaction;Neurodegenerative disease;Neurodegenerative disease;Signal transduction;Signal transduction;Nervous system;Nervous system;Cellular community - eukaryotes;Nervous system	ko04080//Neuroactive ligand-receptor interaction;ko05010//Alzheimer disease;ko05016//Huntington disease;ko04020//Calcium signaling pathway;ko04072//Phospholipase D signaling pathway;ko04723//Retrograde endocannabinoid signaling;ko04724//Glutamatergic synapse;ko04540//Gap junction;ko04720//Long-term potentiation	K04604;K04604;K04604;K04604;K04604;K04604;K04604;K04604;K04604	GO:0005575//cellular_component;GO:0005622//intracellular;GO:0005623//cell;GO:0005737//cytoplasm;GO:0005886//plasma membrane;GO:0005887//integral component of plasma membrane;GO:0014069//postsynaptic density;GO:0016020//membrane;GO:0016021//integral component of membrane;GO:0030425//dendrite;GO:0031224//intrinsic component of membrane;GO:0031226//intrinsic component of plasma membrane;GO:0032279//…	GO:0001639//PLC activating G-protein coupled glutamate receptor activity;GO:0001664//G-protein coupled receptor binding;GO:0003674//molecular_function;GO:0004888//transmembrane signaling receptor activity;GO:0004930//G-protein coupled receptor activity;GO:0005102//receptor binding;GO:0005488//binding;GO:0005515//protein binding;GO:0005516//calmodulin binding;GO:0008047//enzyme activator activity;…	GO:0000185//activation of MAPKKK activity;GO:0001932//regulation of protein phosphorylation;GO:0001934//positive regulation of protein phosphorylation;GO:0002029//desensitization of G-protein coupled receptor protein signaling pathway;GO:0003008//system process;GO:0006355//regulation of transcription, DNA-templated;GO:0006417//regulation of translation;GO:0006448//regulation of translational elon…	-	protein_coding
	12	ncbi_101793710	PELI1	0.348	0.227	4.32916	0.499812	3.11463	3.0455e-35	6.93613e-31	PELI1	KFP25234.1 E3 ubiquitin-protein ligase pellino 1, partial [Colius striatus]	-	-	-	-	GO:0005575//cellular_component;GO:0005622//intracellular;GO:0005623//cell;GO:0005634//nucleus;GO:0005737//cytoplasm;GO:0005829//cytosol;GO:0043226//organelle;GO:0043227//membrane-bounded organelle;GO:0043229//intracellular organelle;GO:0043231//intracellular membrane-bounded organelle;GO:0044424//intracellular part;GO:0044444//cytoplasmic part;GO:0044464//cell part	GO:0003674//molecular_function;GO:0003824//catalytic activity;GO:0004672//protein kinase activity;GO:0004674//protein serine/threonine kinase activity;GO:0004842//ubiquitin-protein transferase activity;GO:0016301//kinase activity;GO:0016740//transferase activity;GO:0016772//transferase activity, transferring phosphorus-containing groups;GO:0016773//phosphotransferase activity, alcohol group as ac…	GO:0000209//protein polyubiquitination;GO:0001817//regulation of cytokine production;GO:0001819//positive regulation of cytokine production;GO:0002237//response to molecule of bacterial origin;GO:0002376//immune system process;GO:0002682//regulation of immune system process;GO:0002683//negative regulation of immune system process;GO:0002684//positive regulation of immune system process;GO:0002694…	-	protein_coding
	12	ncbi_101801313	ARID5B	0.196	0.494	2.45153	1.80744	0.439736	3.60488e-35	8.21011e-31	ARID5B	XP_032046990.1 AT-rich interactive domain-containing protein 5B isoform X1 [Aythya fuligula]	-	-	-	-	GO:0005575//cellular_component;GO:0005622//intracellular;GO:0005623//cell;GO:0005634//nucleus;GO:0005654//nucleoplasm;GO:0031974//membrane-enclosed lumen;GO:0031981//nuclear lumen;GO:0043226//organelle;GO:0043227//membrane-bounded organelle;GO:0043229//intracellular organelle;GO:0043231//intracellular membrane-bounded organelle;GO:0043233//organelle lumen;GO:0044422//organelle part;GO:0044424//in…	GO:0000976//transcription regulatory region sequence-specific DNA binding;GO:0000977//RNA polymerase II regulatory region sequence-specific DNA binding;GO:0000981//RNA polymerase II transcription factor activity, sequence-specific DNA binding;GO:0001012//RNA polymerase II regulatory region DNA binding;GO:0001067//regulatory region nucleic acid binding;GO:0001227//transcriptional repressor activit…	GO:0000003//reproduction;GO:0000122//negative regulation of transcription from RNA polymerase II promoter;GO:0001501//skeletal system development;GO:0001655//urogenital system development;GO:0001667//ameboidal-type cell migration;GO:0001822//kidney development;GO:0001889//liver development;GO:0003006//developmental process involved in reproduction;GO:0006139//nucleobase-containing compound metabo…	ARID	protein_coding
	12	ncbi_101801355	GNA13	0.425	0.324	4.75598	0.86605	2.45722	5.70957e-35	1.30035e-30	GNA13	XP_005026148.4 guanine nucleotide-binding protein subunit alpha-13 [Anas platyrhynchos]	Human Diseases;Human Diseases;Human Diseases;Cellular Processes;Environmental Information Processing;Environmental Information Processing;Environmental Information Processing;Organismal Systems;Organismal Systems;Environmental Information Processing;Organismal Systems;Organismal Systems	Cancer: overview;Infectious disease: bacterial;Infectious disease: viral;Cell motility;Signal transduction;Signal transduction;Signal transduction;Immune system;Circulatory system;Signal transduction;Endocrine system;Nervous system	ko05200//Pathways in cancer;ko05130//Pathogenic Escherichia coli infection;ko05163//Human cytomegalovirus infection;ko04810//Regulation of actin cytoskeleton;ko04022//cGMP-PKG signaling pathway;ko04072//Phospholipase D signaling pathway;ko04371//Apelin signaling pathway;ko04611//Platelet activation;ko04270//Vascular smooth muscle contraction;ko04071//Sphingolipid signaling pathway;ko04928//Parath…	K04639;K04639;K04639;K04639;K04639;K04639;K04639;K04639;K04639;K04639;K04639;K04639	GO:0005575//cellular_component;GO:0005622//intracellular;GO:0005623//cell;GO:0005634//nucleus;GO:0005737//cytoplasm;GO:0005829//cytosol;GO:0005834//heterotrimeric G-protein complex;GO:0005886//plasma membrane;GO:0005903//brush border;GO:0009898//cytoplasmic side of plasma membrane;GO:0016020//membrane;GO:0019897//extrinsic component of plasma membrane;GO:0019898//extrinsic component of membrane;G…	GO:0000166//nucleotide binding;GO:0001664//G-protein coupled receptor binding;GO:0001882//nucleoside binding;GO:0001883//purine nucleoside binding;GO:0003674//molecular_function;GO:0003677//DNA binding;GO:0003824//catalytic activity;GO:0003896//DNA primase activity;GO:0003924//GTPase activity;GO:0005085//guanyl-nucleotide exchange factor activity;GO:0005088//Ras guanyl-nucleotide exchange factor …	GO:0001525//angiogenesis;GO:0001568//blood vessel development;GO:0001569//patterning of blood vessels;GO:0001701//in utero embryonic development;GO:0001763//morphogenesis of a branching structure;GO:0001775//cell activation;GO:0001944//vasculature development;GO:0002009//morphogenesis of an epithelium;GO:0006260//DNA replication;GO:0006873//cellular ion homeostasis;GO:0006874//cellular calcium io…	-	protein_coding
	12	ncbi_101798621	SEPTIN6	0.38	0.257	3.20962	0.817843	1.97251	1.99602e-34	4.54594e-30	SEPTIN6	XP_027321054.1 septin-6 isoform X1 [Anas platyrhynchos]	Human Diseases;Human Diseases	Infectious disease: bacterial;Infectious disease: bacterial	ko05131//Shigellosis;ko05100//Bacterial invasion of epithelial cells	K16939;K16939	GO:0000148//1,3-beta-D-glucan synthase complex;GO:0000775//chromosome, centromeric region;GO:0000776//kinetochore;GO:0000777//condensed chromosome kinetochore;GO:0000779//condensed chromosome, centromeric region;GO:0000793//condensed chromosome;GO:0005575//cellular_component;GO:0005622//intracellular;GO:0005623//cell;GO:0005694//chromosome;GO:0005737//cytoplasm;GO:0005741//mitochondrial outer mem…	GO:0000166//nucleotide binding;GO:0001882//nucleoside binding;GO:0001883//purine nucleoside binding;GO:0003674//molecular_function;GO:0003677//DNA binding;GO:0003843//1,3-beta-D-glucan synthase activity;GO:0003924//GTPase activity;GO:0004521//endoribonuclease activity;GO:0005488//binding;GO:0005524//ATP binding;GO:0005525//GTP binding;GO:0008855//exodeoxyribonuclease VII activity;GO:0017076//puri…	GO:0000003//reproduction;GO:0000278//mitotic cell cycle;GO:0000281//mitotic cytokinesis;GO:0000910//cytokinesis;GO:0006075//(1->3)-beta-D-glucan biosynthetic process;GO:0006402//mRNA catabolic process;GO:0006606//protein import into nucleus;GO:0007009//plasma membrane organization;GO:0007049//cell cycle;GO:0007276//gamete generation;GO:0007283//spermatogenesis;GO:0008053//mitochondrial fusion;GO:…	-	protein_coding
	12	ncbi_101798529	GNAI2	0.327	0.201	2.59958	0.544968	2.25404	2.40256e-34	5.47183e-30	GNAI2	XP_032050208.1 guanine nucleotide-binding protein G(i) subunit alpha-2 [Aythya fuligula]	Human Diseases;Environmental Information Processing;Human Diseases;Environmental Information Processing;Human Diseases;Environmental Information Processing;Organismal Systems;Organismal Systems;Organismal Systems;Human Diseases;Human Diseases;Organismal Systems;Organismal Systems;Environmental Information Processing;Organismal Systems;Organismal Systems;Organismal Systems;Organismal Systems;Human…	Cancer: overview;Signal transduction;Infectious disease: viral;Signal transduction;Infectious disease: viral;Signal transduction;Immune system;Development and regeneration;Endocrine system;Endocrine and metabolic disease;Substance dependence;Circulatory system;Nervous system;Signal transduction;Immune system;Nervous system;Endocrine system;Endocrine system;Neurodegenerative disease;Immune system;…	ko05200//Pathways in cancer;ko04024//cAMP signaling pathway;ko05163//Human cytomegalovirus infection;ko04015//Rap1 signaling pathway;ko05170//Human immunodeficiency virus 1 infection;ko04022//cGMP-PKG signaling pathway;ko04062//Chemokine signaling pathway;ko04360//Axon guidance;ko04921//Oxytocin signaling pathway;ko04934//Cushing syndrome;ko05034//Alcoholism;ko04261//Adrenergic signaling in cardi…	K04630;K04630;K04630;K04630;K04630;K04630;K04630;K04630;K04630;K04630;K04630;K04630;K04630;K04630;K04630;K04630;K04630;K04630;K04630;K04630;K04630;K04630;K04630;K04630;K04630;K04630;K04630;K04630;K04630;K04630;K04630;K04630;K04630;K04630;K04630;K04630;K04630;K04630;K04630;K04630	GO:0005575//cellular_component;GO:0005622//intracellular;GO:0005623//cell;GO:0005634//nucleus;GO:0005654//nucleoplasm;GO:0005737//cytoplasm;GO:0005813//centrosome;GO:0005815//microtubule organizing center;GO:0005829//cytosol;GO:0005834//heterotrimeric G-protein complex;GO:0005856//cytoskeleton;GO:0005886//plasma membrane;GO:0009898//cytoplasmic side of plasma membrane;GO:0012505//endomembrane sys…	GO:0000166//nucleotide binding;GO:0001664//G-protein coupled receptor binding;GO:0001882//nucleoside binding;GO:0001883//purine nucleoside binding;GO:0003674//molecular_function;GO:0003824//catalytic activity;GO:0003924//GTPase activity;GO:0005102//receptor binding;GO:0005488//binding;GO:0005515//protein binding;GO:0005525//GTP binding;GO:0016462//pyrophosphatase activity;GO:0016787//hydrolase ac…	GO:0001932//regulation of protein phosphorylation;GO:0001934//positive regulation of protein phosphorylation;GO:0001973//adenosine receptor signaling pathway;GO:0003008//system process;GO:0003014//renal system process;GO:0006400//tRNA modification;GO:0006457//protein folding;GO:0007049//cell cycle;GO:0007154//cell communication;GO:0007165//signal transduction;GO:0007166//cell surface receptor sig…	-	protein_coding
	12	ncbi_101805158	PTMA	0.519	0.408	7.47454	3.36123	1.15299	8.3601e-34	1.90401e-29	PTMA	XP_019388078.1 PREDICTED: prothymosin alpha [Crocodylus porosus]	-	-	-	-	GO:0005575//cellular_component;GO:0005622//intracellular;GO:0005623//cell;GO:0005634//nucleus;GO:0043226//organelle;GO:0043227//membrane-bounded organelle;GO:0043229//intracellular organelle;GO:0043231//intracellular membrane-bounded organelle;GO:0044424//intracellular part;GO:0044464//cell part	-	-	-	protein_coding
	12	ncbi_101802421	RPS24	0.808	0.873	23.3395	16.123	0.533651	4.70233e-33	1.07096e-28	RPS24	XP_024417130.1 40S ribosomal protein S24 isoform X1 [Desmodus rotundus]	Genetic Information Processing	Translation	ko03010//Ribosome	K02974	GO:0005575//cellular_component;GO:0005622//intracellular;GO:0005623//cell;GO:0005634//nucleus;GO:0005654//nucleoplasm;GO:0005737//cytoplasm;GO:0005829//cytosol;GO:0005840//ribosome;GO:0015935//small ribosomal subunit;GO:0022626//cytosolic ribosome;GO:0022627//cytosolic small ribosomal subunit;GO:0031974//membrane-enclosed lumen;GO:0031981//nuclear lumen;GO:0032991//macromolecular complex;GO:00432…	GO:0003674//molecular_function;GO:0003735//structural constituent of ribosome;GO:0005198//structural molecule activity;GO:0005488//binding;GO:0005515//protein binding;GO:0031369//translation initiation factor binding	GO:0000184//nuclear-transcribed mRNA catabolic process, nonsense-mediated decay;GO:0000462//maturation of SSU-rRNA from tricistronic rRNA transcript (SSU-rRNA, 5.8S rRNA, LSU-rRNA);GO:0000956//nuclear-transcribed mRNA catabolic process;GO:0002181//cytoplasmic translation;GO:0002262//myeloid cell homeostasis;GO:0002376//immune system process;GO:0006139//nucleobase-containing compound metabolic pro…	-	protein_coding
	12	ncbi_101795656	ACTR3	0.338	0.216	2.84773	0.609448	2.22424	8.10713e-33	1.8464e-28	ACTR3	NP_989638.1 actin-related protein 3 [Gallus gallus]	Cellular Processes;Human Diseases	Cellular community - eukaryotes;Infectious disease: bacterial	ko04530//Tight junction;ko05135//Yersinia infection	K18584;K18584	GO:0000139//Golgi membrane;GO:0001726//ruffle;GO:0002102//podosome;GO:0005575//cellular_component;GO:0005622//intracellular;GO:0005623//cell;GO:0005737//cytoplasm;GO:0005794//Golgi apparatus;GO:0005829//cytosol;GO:0005856//cytoskeleton;GO:0005885//Arp2/3 protein complex;GO:0005903//brush border;GO:0005911//cell-cell junction;GO:0005912//adherens junction;GO:0005913//cell-cell adherens junction;GO…	GO:0000166//nucleotide binding;GO:0003674//molecular_function;GO:0003779//actin binding;GO:0005198//structural molecule activity;GO:0005200//structural constituent of cytoskeleton;GO:0005488//binding;GO:0005515//protein binding;GO:0005524//ATP binding;GO:0008092//cytoskeletal protein binding;GO:0008144//drug binding;GO:0017076//purine nucleotide binding;GO:0019899//enzyme binding;GO:0030554//aden…	GO:0000003//reproduction;GO:0000280//nuclear division;GO:0000910//cytokinesis;GO:0001558//regulation of cell growth;GO:0002252//immune effector process;GO:0002253//activation of immune response;GO:0002376//immune system process;GO:0002429//immune response-activating cell surface receptor signaling pathway;GO:0002431//Fc receptor mediated stimulatory signaling pathway;GO:0002433//immune response-r…	-	protein_coding
	12	ncbi_101798448	RPL39	0.77	0.836	21.2482	13.6804	0.635228	1.83539e-31	4.18009e-27	RPL39	XP_027321172.1 60S ribosomal protein L39 [Anas platyrhynchos]	Genetic Information Processing	Translation	ko03010//Ribosome	K02924	GO:0005575//cellular_component;GO:0005622//intracellular;GO:0005623//cell;GO:0005737//cytoplasm;GO:0005829//cytosol;GO:0005840//ribosome;GO:0015934//large ribosomal subunit;GO:0022625//cytosolic large ribosomal subunit;GO:0022626//cytosolic ribosome;GO:0032991//macromolecular complex;GO:0043226//organelle;GO:0043228//non-membrane-bounded organelle;GO:0043229//intracellular organelle;GO:0043232//i…	GO:0003674//molecular_function;GO:0003676//nucleic acid binding;GO:0003723//RNA binding;GO:0003735//structural constituent of ribosome;GO:0005198//structural molecule activity;GO:0005488//binding;GO:0097159//organic cyclic compound binding;GO:1901363//heterocyclic compound binding	GO:0002181//cytoplasmic translation;GO:0006412//translation;GO:0006518//peptide metabolic process;GO:0006807//nitrogen compound metabolic process;GO:0008150//biological_process;GO:0008152//metabolic process;GO:0009058//biosynthetic process;GO:0009059//macromolecule biosynthetic process;GO:0009987//cellular process;GO:0010467//gene expression;GO:0019538//protein metabolic process;GO:0034641//cellu…	-	protein_coding
	12	ncbi_101800844	RPL26	0.698	0.786	15.0885	8.72922	0.789525	2.28594e-31	5.20623e-27	RPL26	KFV90664.1 60S ribosomal protein L26, partial [Eurypyga helias]	Genetic Information Processing	Translation	ko03010//Ribosome	K02898	GO:0000315//organellar large ribosomal subunit;GO:0005575//cellular_component;GO:0005622//intracellular;GO:0005623//cell;GO:0005634//nucleus;GO:0005654//nucleoplasm;GO:0005730//nucleolus;GO:0005737//cytoplasm;GO:0005829//cytosol;GO:0005840//ribosome;GO:0015934//large ribosomal subunit;GO:0022625//cytosolic large ribosomal subunit;GO:0022626//cytosolic ribosome;GO:0030424//axon;GO:0031974//membran…	GO:0003674//molecular_function;GO:0003676//nucleic acid binding;GO:0003723//RNA binding;GO:0003729//mRNA binding;GO:0003735//structural constituent of ribosome;GO:0005198//structural molecule activity;GO:0005488//binding;GO:0048027//mRNA 5'-UTR binding;GO:0097159//organic cyclic compound binding;GO:1901363//heterocyclic compound binding	GO:0000075//cell cycle checkpoint;GO:0000077//DNA damage checkpoint;GO:0000184//nuclear-transcribed mRNA catabolic process, nonsense-mediated decay;GO:0000278//mitotic cell cycle;GO:0000956//nuclear-transcribed mRNA catabolic process;GO:0002181//cytoplasmic translation;GO:0006139//nucleobase-containing compound metabolic process;GO:0006364//rRNA processing;GO:0006396//RNA processing;GO:0006401//R…	-	protein_coding
	12	ncbi_101791718	UTRN	0.347	0.224	4.42535	0.894788	2.30617	4.01399e-31	9.14186e-27	UTRN	XP_027310097.1 utrophin isoform X1 [Anas platyrhynchos]	-	-	-	-	GO:0005575//cellular_component;GO:0005622//intracellular;GO:0005623//cell;GO:0005634//nucleus;GO:0005654//nucleoplasm;GO:0005737//cytoplasm;GO:0005856//cytoskeleton;GO:0005886//plasma membrane;GO:0005938//cell cortex;GO:0015629//actin cytoskeleton;GO:0016010//dystrophin-associated glycoprotein complex;GO:0016020//membrane;GO:0030054//cell junction;GO:0030175//filopodium;GO:0030424//axon;GO:003042…	GO:0003674//molecular_function;GO:0003779//actin binding;GO:0005102//receptor binding;GO:0005178//integrin binding;GO:0005488//binding;GO:0005515//protein binding;GO:0005524//ATP binding;GO:0008092//cytoskeletal protein binding;GO:0008270//zinc ion binding;GO:0017166//vinculin binding;GO:0019899//enzyme binding;GO:0019900//kinase binding;GO:0019901//protein kinase binding;GO:0043167//ion binding;…	GO:0001952//regulation of cell-matrix adhesion;GO:0001954//positive regulation of cell-matrix adhesion;GO:0002028//regulation of sodium ion transport;GO:0003008//system process;GO:0003012//muscle system process;GO:0006936//muscle contraction;GO:0007059//chromosome segregation;GO:0007275//multicellular organism development;GO:0007517//muscle organ development;GO:0007528//neuromuscular junction dev…	-	protein_coding
	12	ncbi_101803431	NFKB1	0.253	0.137	2.629	0.35705	2.88032	1.17247e-30	2.67029e-26	NFKB1	XP_005017736.2 nuclear factor NF-kappa-B p105 subunit isoform X1 [Anas platyrhynchos]	Human Diseases;Environmental Information Processing;Human Diseases;Human Diseases;Environmental Information Processing;Environmental Information Processing;Human Diseases;Environmental Information Processing;Human Diseases;Human Diseases;Human Diseases;Human Diseases;Human Diseases;Human Diseases;Human Diseases;Human Diseases;Human Diseases;Human Diseases;Human Diseases;Human Diseases;Organismal …	Cancer: overview;Signal transduction;Infectious disease: viral;Neurodegenerative disease;Signal transduction;Signal transduction;Infectious disease: bacterial;Signal transduction;Infectious disease: bacterial;Infectious disease: bacterial;Infectious disease: viral;Infectious disease: viral;Infectious disease: viral;Infectious disease: viral;Infectious disease: bacterial;Cancer: overview;Cancer: o…	ko05200//Pathways in cancer;ko04151//PI3K-Akt signaling pathway;ko05165//Human papillomavirus infection;ko05010//Alzheimer disease;ko04010//MAPK signaling pathway;ko04014//Ras signaling pathway;ko05131//Shigellosis;ko04024//cAMP signaling pathway;ko05132//Salmonella infection;ko05130//Pathogenic Escherichia coli infection;ko05163//Human cytomegalovirus infection;ko05166//Human T-cell leukemia vir…	K02580;K02580;K02580;K02580;K02580;K02580;K02580;K02580;K02580;K02580;K02580;K02580;K02580;K02580;K02580;K02580;K02580;K02580;K02580;K02580;K02580;K02580;K02580;K02580;K02580;K02580;K02580;K02580;K02580;K02580;K02580;K02580;K02580;K02580;K02580;K02580;K02580;K02580;K02580;K02580;K02580;K02580;K02580;K02580;K02580;K02580;K02580;K02580;K02580;K02580;K02580;K02580;K02580;K02580;K02580;K02580;K02580;…	GO:0005575//cellular_component;GO:0005576//extracellular region;GO:0005622//intracellular;GO:0005623//cell;GO:0005634//nucleus;GO:0005654//nucleoplasm;GO:0005737//cytoplasm;GO:0005739//mitochondrion;GO:0005829//cytosol;GO:0012505//endomembrane system;GO:0030141//secretory granule;GO:0031410//cytoplasmic vesicle;GO:0031974//membrane-enclosed lumen;GO:0031981//nuclear lumen;GO:0031982//vesicle;GO:0…	GO:0000976//transcription regulatory region sequence-specific DNA binding;GO:0000977//RNA polymerase II regulatory region sequence-specific DNA binding;GO:0000980//RNA polymerase II distal enhancer sequence-specific DNA binding;GO:0000981//RNA polymerase II transcription factor activity, sequence-specific DNA binding;GO:0001012//RNA polymerase II regulatory region DNA binding;GO:0001067//regulato…	GO:0000122//negative regulation of transcription from RNA polymerase II promoter;GO:0000165//MAPK cascade;GO:0001775//cell activation;GO:0001817//regulation of cytokine production;GO:0001818//negative regulation of cytokine production;GO:0001819//positive regulation of cytokine production;GO:0002218//activation of innate immune response;GO:0002220//innate immune response activating cell surface r…	RHD	protein_coding
	12	ncbi_101795750	ETV6	0.316	0.197	3.43324	0.59664	2.52464	3.84386e-30	8.75439e-26	ETV6	XP_027310046.1 transcription factor ETV6 [Anas platyrhynchos]	Human Diseases;Environmental Information Processing;Organismal Systems	Cancer: overview;Signal transduction;Development and regeneration	ko05202//Transcriptional misregulation in cancer;ko04013//MAPK signaling pathway - fly;ko04320//Dorso-ventral axis formation	K03211;K03211;K03211	GO:0005575//cellular_component;GO:0005622//intracellular;GO:0005623//cell;GO:0005634//nucleus;GO:0005730//nucleolus;GO:0005737//cytoplasm;GO:0005829//cytosol;GO:0031974//membrane-enclosed lumen;GO:0031981//nuclear lumen;GO:0043226//organelle;GO:0043227//membrane-bounded organelle;GO:0043228//non-membrane-bounded organelle;GO:0043229//intracellular organelle;GO:0043231//intracellular membrane-boun…	GO:0000976//transcription regulatory region sequence-specific DNA binding;GO:0000977//RNA polymerase II regulatory region sequence-specific DNA binding;GO:0000978//RNA polymerase II core promoter proximal region sequence-specific DNA binding;GO:0000981//RNA polymerase II transcription factor activity, sequence-specific DNA binding;GO:0000982//transcription factor activity, RNA polymerase II core …	GO:0000003//reproduction;GO:0000122//negative regulation of transcription from RNA polymerase II promoter;GO:0000165//MAPK cascade;GO:0001654//eye development;GO:0001667//ameboidal-type cell migration;GO:0001700//embryonic development via the syncytial blastoderm;GO:0001709//cell fate determination;GO:0001736//establishment of planar polarity;GO:0001738//morphogenesis of a polarized epithelium;GO…	ETS	protein_coding
	12	ncbi_101790883	GALNT1	0.286	0.167	2.3549	0.463293	2.34567	5.20884e-30	1.18631e-25	GALNT1	NP_001006381.1 polypeptide N-acetylgalactosaminyltransferase 1 [Gallus gallus]	Metabolism;Metabolism;Metabolism	Global and overview maps;Glycan biosynthesis and metabolism;Glycan biosynthesis and metabolism	ko01100//Metabolic pathways;ko00514//Other types of O-glycan biosynthesis;ko00512//Mucin type O-glycan biosynthesis	K00710;K00710;K00710	GO:0000139//Golgi membrane;GO:0005575//cellular_component;GO:0005576//extracellular region;GO:0005622//intracellular;GO:0005623//cell;GO:0005737//cytoplasm;GO:0005783//endoplasmic reticulum;GO:0005789//endoplasmic reticulum membrane;GO:0005794//Golgi apparatus;GO:0005795//Golgi stack;GO:0012505//endomembrane system;GO:0016020//membrane;GO:0016021//integral component of membrane;GO:0031090//organe…	GO:0003674//molecular_function;GO:0003824//catalytic activity;GO:0004653//polypeptide N-acetylgalactosaminyltransferase activity;GO:0005488//binding;GO:0008194//UDP-glycosyltransferase activity;GO:0008376//acetylgalactosaminyltransferase activity;GO:0016740//transferase activity;GO:0016757//transferase activity, transferring glycosyl groups;GO:0016758//transferase activity, transferring hexosyl g…	GO:0006464//cellular protein modification process;GO:0006486//protein glycosylation;GO:0006493//protein O-linked glycosylation;GO:0006807//nitrogen compound metabolic process;GO:0008150//biological_process;GO:0008152//metabolic process;GO:0009058//biosynthetic process;GO:0009059//macromolecule biosynthetic process;GO:0009100//glycoprotein metabolic process;GO:0009101//glycoprotein biosynthetic pr…	-	protein_coding
	12	ncbi_101796643	CLEC2D	0.468	0.321	7.29785	3.31615	1.13796	1.25621e-29	2.86101e-25	CLEC2D	XP_005027785.2 C-type lectin domain family 2 member B [Anas platyrhynchos]	-	-	-	-	GO:0016020//membrane	-	-	-	protein_coding
	12	ncbi_101791445	RPS23	0.76	0.842	21.2881	13.5344	0.653417	2.5904e-29	5.89964e-25	RPS23	NP_001016.1 40S ribosomal protein S23 [Homo sapiens]	Genetic Information Processing	Translation	ko03010//Ribosome	K02973	GO:0000314//organellar small ribosomal subunit;GO:0005575//cellular_component;GO:0005622//intracellular;GO:0005623//cell;GO:0005634//nucleus;GO:0005654//nucleoplasm;GO:0005737//cytoplasm;GO:0005783//endoplasmic reticulum;GO:0005789//endoplasmic reticulum membrane;GO:0005791//rough endoplasmic reticulum;GO:0005829//cytosol;GO:0005840//ribosome;GO:0005844//polysome;GO:0012505//endomembrane system;G…	GO:0003674//molecular_function;GO:0003735//structural constituent of ribosome;GO:0005198//structural molecule activity;GO:0045182//translation regulator activity	GO:0000184//nuclear-transcribed mRNA catabolic process, nonsense-mediated decay;GO:0000956//nuclear-transcribed mRNA catabolic process;GO:0002181//cytoplasmic translation;GO:0006139//nucleobase-containing compound metabolic process;GO:0006401//RNA catabolic process;GO:0006402//mRNA catabolic process;GO:0006412//translation;GO:0006413//translational initiation;GO:0006417//regulation of translation…	-	protein_coding
	12	ncbi_101795217	ACTN1	0.253	0.14	2.47299	0.385539	2.68131	7.09372e-29	1.6156e-24	ACTN1	XP_027313422.1 alpha-actinin-1 isoform X9 [Anas platyrhynchos]	Human Diseases;Cellular Processes;Cellular Processes;Cellular Processes;Human Diseases;Organismal Systems;Human Diseases;Human Diseases;Cellular Processes	Infectious disease: bacterial;Cellular community - eukaryotes;Cell motility;Cellular community - eukaryotes;Cancer: overview;Immune system;Infectious disease: parasitic;Immune disease;Cellular community - eukaryotes	ko05131//Shigellosis;ko04510//Focal adhesion;ko04810//Regulation of actin cytoskeleton;ko04530//Tight junction;ko05203//Viral carcinogenesis;ko04670//Leukocyte transendothelial migration;ko05146//Amoebiasis;ko05322//Systemic lupus erythematosus;ko04520//Adherens junction	K05699;K05699;K05699;K05699;K05699;K05699;K05699;K05699;K05699	GO:0001725//stress fiber;GO:0001726//ruffle;GO:0005575//cellular_component;GO:0005576//extracellular region;GO:0005622//intracellular;GO:0005623//cell;GO:0005634//nucleus;GO:0005737//cytoplasm;GO:0005829//cytosol;GO:0005856//cytoskeleton;GO:0005884//actin filament;GO:0005886//plasma membrane;GO:0005903//brush border;GO:0005911//cell-cell junction;GO:0005912//adherens junction;GO:0005913//cell-cel…	GO:0003674//molecular_function;GO:0003676//nucleic acid binding;GO:0003712//transcription cofactor activity;GO:0003713//transcription coactivator activity;GO:0003723//RNA binding;GO:0003725//double-stranded RNA binding;GO:0003779//actin binding;GO:0004371//glycerone kinase activity;GO:0005102//receptor binding;GO:0005178//integrin binding;GO:0005488//binding;GO:0005509//calcium ion binding;GO:000…	GO:0000902//cell morphogenesis;GO:0000904//cell morphogenesis involved in differentiation;GO:0001505//regulation of neurotransmitter levels;GO:0002376//immune system process;GO:0002520//immune system development;GO:0002576//platelet degranulation;GO:0006071//glycerol metabolic process;GO:0006810//transport;GO:0006887//exocytosis;GO:0006996//organelle organization;GO:0007010//cytoskeleton organiza…	-	protein_coding
	12	ncbi_101804378	TNRC6C	0.453	0.386	6.0244	1.13574	2.40719	8.48165e-29	1.9317e-24	TNRC6C	EOB01334.1 Trinucleotide repeat-containing gene 6C protein, partial [Anas platyrhynchos]	-	-	-	-	GO:0000932//cytoplasmic mRNA processing body;GO:0005575//cellular_component;GO:0005622//intracellular;GO:0005623//cell;GO:0005737//cytoplasm;GO:0005829//cytosol;GO:0032991//macromolecular complex;GO:0035770//ribonucleoprotein granule;GO:0036464//cytoplasmic ribonucleoprotein granule;GO:0043226//organelle;GO:0043228//non-membrane-bounded organelle;GO:0043229//intracellular organelle;GO:0043232//in…	GO:0003674//molecular_function;GO:0003676//nucleic acid binding;GO:0003723//RNA binding;GO:0005488//binding;GO:0005515//protein binding;GO:0097159//organic cyclic compound binding;GO:1901363//heterocyclic compound binding	GO:0001700//embryonic development via the syncytial blastoderm;GO:0001704//formation of primary germ layer;GO:0001706//endoderm formation;GO:0002376//immune system process;GO:0002520//immune system development;GO:0002682//regulation of immune system process;GO:0006139//nucleobase-containing compound metabolic process;GO:0006401//RNA catabolic process;GO:0006402//mRNA catabolic process;GO:0006417/…	-	protein_coding
	12	ncbi_101802834	MAPRE2	0.277	0.163	2.39982	0.395397	2.60155	1.57681e-28	3.59118e-24	MAPRE2	XP_027307917.1 microtubule-associated protein RP/EB family member 2 isoform X1 [Anas platyrhynchos]	-	-	-	-	GO:0000444//MIS12/MIND type complex;GO:0005575//cellular_component;GO:0005622//intracellular;GO:0005623//cell;GO:0005737//cytoplasm;GO:0005856//cytoskeleton;GO:0005874//microtubule;GO:0015630//microtubule cytoskeleton;GO:0035371//microtubule plus-end;GO:0043226//organelle;GO:0043228//non-membrane-bounded organelle;GO:0043229//intracellular organelle;GO:0043232//intracellular non-membrane-bounded …	GO:0003674//molecular_function;GO:0005488//binding;GO:0005515//protein binding;GO:0008017//microtubule binding;GO:0008092//cytoskeletal protein binding;GO:0015631//tubulin binding;GO:0042802//identical protein binding	GO:0006289//nucleotide-excision repair;GO:0007049//cell cycle;GO:0007059//chromosome segregation;GO:0007154//cell communication;GO:0007165//signal transduction;GO:0008150//biological_process;GO:0008283//cell proliferation;GO:0009987//cellular process;GO:0023052//signaling;GO:0050789//regulation of biological process;GO:0050794//regulation of cellular process;GO:0050896//response to stimulus;GO:00…	-	protein_coding
	12	ncbi_101801471	ASXL2	0.361	0.263	3.37509	0.581836	2.53624	6.18611e-28	1.40889e-23	ASXL2	XP_027311307.1 putative Polycomb group protein ASXL2 [Anas platyrhynchos]	-	-	-	-	GO:0000785//chromatin;GO:0005575//cellular_component;GO:0005622//intracellular;GO:0005623//cell;GO:0005634//nucleus;GO:0005654//nucleoplasm;GO:0005694//chromosome;GO:0031519//PcG protein complex;GO:0031974//membrane-enclosed lumen;GO:0031981//nuclear lumen;GO:0032991//macromolecular complex;GO:0035517//PR-DUB complex;GO:0043226//organelle;GO:0043227//membrane-bounded organelle;GO:0043228//non-mem…	GO:0003674//molecular_function;GO:0003676//nucleic acid binding;GO:0003677//DNA binding;GO:0003682//chromatin binding;GO:0005102//receptor binding;GO:0005488//binding;GO:0005515//protein binding;GO:0008047//enzyme activator activity;GO:0016504//peptidase activator activity;GO:0030234//enzyme regulator activity;GO:0035800//deubiquitinase activator activity;GO:0042975//peroxisome proliferator activ…	GO:0000122//negative regulation of transcription from RNA polymerase II promoter;GO:0000278//mitotic cell cycle;GO:0001501//skeletal system development;GO:0001709//cell fate determination;GO:0002009//morphogenesis of an epithelium;GO:0002165//instar larval or pupal development;GO:0002682//regulation of immune system process;GO:0002684//positive regulation of immune system process;GO:0002761//regu…	-	protein_coding
	12	ncbi_101798743	RPS17	0.782	0.861	21.7777	14.9675	0.541024	6.80731e-28	1.55037e-23	RPS17	NP_001232596.1 40S ribosomal protein S17 [Taeniopygia guttata]	Genetic Information Processing	Translation	ko03010//Ribosome	K02962	GO:0005575//cellular_component;GO:0005622//intracellular;GO:0005623//cell;GO:0005634//nucleus;GO:0005654//nucleoplasm;GO:0005737//cytoplasm;GO:0005829//cytosol;GO:0005840//ribosome;GO:0015935//small ribosomal subunit;GO:0022626//cytosolic ribosome;GO:0022627//cytosolic small ribosomal subunit;GO:0031974//membrane-enclosed lumen;GO:0031981//nuclear lumen;GO:0032991//macromolecular complex;GO:00432…	GO:0003674//molecular_function;GO:0003735//structural constituent of ribosome;GO:0005198//structural molecule activity	GO:0000028//ribosomal small subunit assembly;GO:0000184//nuclear-transcribed mRNA catabolic process, nonsense-mediated decay;GO:0000956//nuclear-transcribed mRNA catabolic process;GO:0002181//cytoplasmic translation;GO:0002262//myeloid cell homeostasis;GO:0002376//immune system process;GO:0006139//nucleobase-containing compound metabolic process;GO:0006364//rRNA processing;GO:0006396//RNA process…	-	protein_coding
	12	ncbi_101797919	TBL1XR1	0.42	0.324	5.01388	1.2483	2.00597	7.73008e-28	1.76052e-23	TBL1XR1	XP_012959772.1 F-box-like/WD repeat-containing protein TBL1XR1 isoform X1 [Anas platyrhynchos]	Environmental Information Processing;Environmental Information Processing	Signal transduction;Signal transduction	ko04310//Wnt signaling pathway;ko04013//MAPK signaling pathway - fly	K04508;K04508	GO:0000118//histone deacetylase complex;GO:0000151//ubiquitin ligase complex;GO:0000228//nuclear chromosome;GO:0000785//chromatin;GO:0000790//nuclear chromatin;GO:0005575//cellular_component;GO:0005622//intracellular;GO:0005623//cell;GO:0005634//nucleus;GO:0005654//nucleoplasm;GO:0005694//chromosome;GO:0005700//polytene chromosome;GO:0005819//spindle;GO:0005856//cytoskeleton;GO:0005874//microtubu…	GO:0001067//regulatory region nucleic acid binding;GO:0003674//molecular_function;GO:0003676//nucleic acid binding;GO:0003677//DNA binding;GO:0003682//chromatin binding;GO:0003712//transcription cofactor activity;GO:0003714//transcription corepressor activity;GO:0005198//structural molecule activity;GO:0005488//binding;GO:0005515//protein binding;GO:0008013//beta-catenin binding;GO:0008134//trans…	GO:0000122//negative regulation of transcription from RNA polymerase II promoter;GO:0001654//eye development;GO:0001745//compound eye morphogenesis;GO:0001932//regulation of protein phosphorylation;GO:0001933//negative regulation of protein phosphorylation;GO:0001934//positive regulation of protein phosphorylation;GO:0002009//morphogenesis of an epithelium;GO:0002021//response to dietary excess;G…	-	protein_coding
	12	ncbi_101794462	RPS4	0.813	0.872	23.2068	16.707	0.474093	1.55783e-27	3.54797e-23	RPS4	NP_990439.1 40S ribosomal protein S4 [Gallus gallus]	Genetic Information Processing	Translation	ko03010//Ribosome	K02987	GO:0005575//cellular_component;GO:0005622//intracellular;GO:0005623//cell;GO:0005737//cytoplasm;GO:0005829//cytosol;GO:0005840//ribosome;GO:0005856//cytoskeleton;GO:0015935//small ribosomal subunit;GO:0022626//cytosolic ribosome;GO:0022627//cytosolic small ribosomal subunit;GO:0032991//macromolecular complex;GO:0043226//organelle;GO:0043228//non-membrane-bounded organelle;GO:0043229//intracellula…	GO:0000822//inositol hexakisphosphate binding;GO:0003674//molecular_function;GO:0003676//nucleic acid binding;GO:0003723//RNA binding;GO:0003735//structural constituent of ribosome;GO:0005198//structural molecule activity;GO:0005488//binding;GO:0008144//drug binding;GO:0019843//rRNA binding;GO:0036094//small molecule binding;GO:0043167//ion binding;GO:0043168//anion binding;GO:0043178//alcohol bi…	GO:0002181//cytoplasmic translation;GO:0006412//translation;GO:0006518//peptide metabolic process;GO:0006807//nitrogen compound metabolic process;GO:0006996//organelle organization;GO:0007010//cytoskeleton organization;GO:0007275//multicellular organism development;GO:0007399//nervous system development;GO:0007417//central nervous system development;GO:0007420//brain development;GO:0008150//biolo…	-	protein_coding
	12	ncbi_101798636	BMPR1A	0.174	0.421	1.79511	1.32614	0.436842	1.00853e-26	2.29693e-22	BMPR1A	XP_005026305.1 bone morphogenetic protein receptor type-1A [Anas platyrhynchos]	Environmental Information Processing;Environmental Information Processing;Cellular Processes;Human Diseases;Environmental Information Processing	Signaling molecules and interaction;Signal transduction;Cellular community - eukaryotes;Cardiovascular disease;Signal transduction	ko04060//Cytokine-cytokine receptor interaction;ko04390//Hippo signaling pathway;ko04550//Signaling pathways regulating pluripotency of stem cells;ko05418//Fluid shear stress and atherosclerosis;ko04350//TGF-beta signaling pathway	K04673;K04673;K04673;K04673;K04673	GO:0005575//cellular_component;GO:0005623//cell;GO:0005886//plasma membrane;GO:0005901//caveola;GO:0009897//external side of plasma membrane;GO:0009986//cell surface;GO:0016020//membrane;GO:0016021//integral component of membrane;GO:0030425//dendrite;GO:0031224//intrinsic component of membrane;GO:0032991//macromolecular complex;GO:0036477//somatodendritic compartment;GO:0042995//cell projection;G…	GO:0000166//nucleotide binding;GO:0000981//RNA polymerase II transcription factor activity, sequence-specific DNA binding;GO:0003674//molecular_function;GO:0003700//transcription factor activity, sequence-specific DNA binding;GO:0003824//catalytic activity;GO:0004672//protein kinase activity;GO:0004674//protein serine/threonine kinase activity;GO:0004675//transmembrane receptor protein serine/thr…	GO:0000003//reproduction;GO:0001501//skeletal system development;GO:0001568//blood vessel development;GO:0001701//in utero embryonic development;GO:0001704//formation of primary germ layer;GO:0001707//mesoderm formation;GO:0001756//somitogenesis;GO:0001880//Mullerian duct regression;GO:0001932//regulation of protein phosphorylation;GO:0001934//positive regulation of protein phosphorylation;GO:000…	-	protein_coding
	12	ncbi_101797174	ELF1	0.319	0.213	2.53078	0.516142	2.29374	1.05844e-26	2.41059e-22	ELF1	XP_005023500.2 ETS-related transcription factor Elf-1 [Anas platyrhynchos]	Cellular Processes	Cell growth and death	ko04214//Apoptosis - fly	K09428	GO:0005575//cellular_component;GO:0005622//intracellular;GO:0005623//cell;GO:0005634//nucleus;GO:0005654//nucleoplasm;GO:0031974//membrane-enclosed lumen;GO:0031981//nuclear lumen;GO:0043226//organelle;GO:0043227//membrane-bounded organelle;GO:0043229//intracellular organelle;GO:0043231//intracellular membrane-bounded organelle;GO:0043233//organelle lumen;GO:0044422//organelle part;GO:0044424//in…	GO:0000976//transcription regulatory region sequence-specific DNA binding;GO:0000977//RNA polymerase II regulatory region sequence-specific DNA binding;GO:0000978//RNA polymerase II core promoter proximal region sequence-specific DNA binding;GO:0000981//RNA polymerase II transcription factor activity, sequence-specific DNA binding;GO:0000982//transcription factor activity, RNA polymerase II core …	GO:0000003//reproduction;GO:0001817//regulation of cytokine production;GO:0001959//regulation of cytokine-mediated signaling pathway;GO:0002682//regulation of immune system process;GO:0002683//negative regulation of immune system process;GO:0003006//developmental process involved in reproduction;GO:0006139//nucleobase-containing compound metabolic process;GO:0006351//transcription, DNA-templated;…	ETS	protein_coding
	12	ncbi_101798974	RPS7	0.748	0.841	23.1017	13.9634	0.726355	1.90909e-26	4.34795e-22	RPS7	KFV49706.1 40S ribosomal protein S7, partial [Tyto alba]	Genetic Information Processing	Translation	ko03010//Ribosome	K02993	GO:0005575//cellular_component;GO:0005622//intracellular;GO:0005623//cell;GO:0005634//nucleus;GO:0005654//nucleoplasm;GO:0005730//nucleolus;GO:0005737//cytoplasm;GO:0005815//microtubule organizing center;GO:0005829//cytosol;GO:0005840//ribosome;GO:0005856//cytoskeleton;GO:0015630//microtubule cytoskeleton;GO:0015935//small ribosomal subunit;GO:0022626//cytosolic ribosome;GO:0022627//cytosolic sma…	GO:0003674//molecular_function;GO:0003676//nucleic acid binding;GO:0003723//RNA binding;GO:0003729//mRNA binding;GO:0003730//mRNA 3'-UTR binding;GO:0003735//structural constituent of ribosome;GO:0004857//enzyme inhibitor activity;GO:0005198//structural molecule activity;GO:0005488//binding;GO:0005515//protein binding;GO:0019899//enzyme binding;GO:0019900//kinase binding;GO:0019901//protein kinase…	GO:0000184//nuclear-transcribed mRNA catabolic process, nonsense-mediated decay;GO:0000956//nuclear-transcribed mRNA catabolic process;GO:0001838//embryonic epithelial tube formation;GO:0001841//neural tube formation;GO:0001843//neural tube closure;GO:0002009//morphogenesis of an epithelium;GO:0002181//cytoplasmic translation;GO:0002376//immune system process;GO:0002520//immune system development…	-	protein_coding
	12	ncbi_119713792	TXNIP	0.288	0.176	2.9607	0.734541	2.01102	2.34696e-26	5.34519e-22	TXNIP	XP_029882022.1 thioredoxin-interacting protein isoform X1 [Aquila chrysaetos chrysaetos]	Organismal Systems	Immune system	ko04621//NOD-like receptor signaling pathway	K20910	GO:0005575//cellular_component;GO:0005622//intracellular;GO:0005623//cell;GO:0005634//nucleus;GO:0005737//cytoplasm;GO:0005739//mitochondrion;GO:0005740//mitochondrial envelope;GO:0005758//mitochondrial intermembrane space;GO:0005829//cytosol;GO:0031967//organelle envelope;GO:0031970//organelle envelope lumen;GO:0031974//membrane-enclosed lumen;GO:0031975//envelope;GO:0043226//organelle;GO:004322…	GO:0003674//molecular_function;GO:0004857//enzyme inhibitor activity;GO:0005488//binding;GO:0005515//protein binding;GO:0019899//enzyme binding;GO:0030234//enzyme regulator activity;GO:0031625//ubiquitin protein ligase binding;GO:0044389//ubiquitin-like protein ligase binding;GO:0098772//molecular function regulator	GO:0000122//negative regulation of transcription from RNA polymerase II promoter;GO:0000302//response to reactive oxygen species;GO:0002347//response to tumor cell;GO:0006139//nucleobase-containing compound metabolic process;GO:0006351//transcription, DNA-templated;GO:0006355//regulation of transcription, DNA-templated;GO:0006357//regulation of transcription from RNA polymerase II promoter;GO:000…	-	protein_coding
	12	ncbi_101801991	RPL35	0.804	0.873	26.0475	17.321	0.58862	2.4269e-26	5.52726e-22	RPL35	XP_027326860.1 60S ribosomal protein L35 [Anas platyrhynchos]	Genetic Information Processing	Translation	ko03010//Ribosome	K02918	GO:0000315//organellar large ribosomal subunit;GO:0005575//cellular_component;GO:0005622//intracellular;GO:0005623//cell;GO:0005634//nucleus;GO:0005730//nucleolus;GO:0005737//cytoplasm;GO:0005783//endoplasmic reticulum;GO:0005789//endoplasmic reticulum membrane;GO:0005791//rough endoplasmic reticulum;GO:0005829//cytosol;GO:0005840//ribosome;GO:0012505//endomembrane system;GO:0015934//large riboso…	GO:0003674//molecular_function;GO:0003676//nucleic acid binding;GO:0003723//RNA binding;GO:0003729//mRNA binding;GO:0003735//structural constituent of ribosome;GO:0003824//catalytic activity;GO:0005198//structural molecule activity;GO:0005488//binding;GO:0097159//organic cyclic compound binding;GO:1901363//heterocyclic compound binding	GO:0000184//nuclear-transcribed mRNA catabolic process, nonsense-mediated decay;GO:0000463//maturation of LSU-rRNA from tricistronic rRNA transcript (SSU-rRNA, 5.8S rRNA, LSU-rRNA);GO:0000470//maturation of LSU-rRNA;GO:0000956//nuclear-transcribed mRNA catabolic process;GO:0002181//cytoplasmic translation;GO:0002262//myeloid cell homeostasis;GO:0002376//immune system process;GO:0002520//immune sy…	-	protein_coding
	12	ncbi_101804631	RPS15A	0.753	0.851	25.1388	15.1534	0.730273	2.63386e-26	5.99862e-22	RPS15A	KPP80161.1 40S ribosomal protein S15a-like [Scleropages formosus]	Genetic Information Processing	Translation	ko03010//Ribosome	K02957	GO:0005575//cellular_component;GO:0005622//intracellular;GO:0005623//cell;GO:0005737//cytoplasm;GO:0005829//cytosol;GO:0005840//ribosome;GO:0015935//small ribosomal subunit;GO:0022626//cytosolic ribosome;GO:0022627//cytosolic small ribosomal subunit;GO:0032991//macromolecular complex;GO:0043226//organelle;GO:0043228//non-membrane-bounded organelle;GO:0043229//intracellular organelle;GO:0043232//i…	GO:0003674//molecular_function;GO:0003676//nucleic acid binding;GO:0003723//RNA binding;GO:0003735//structural constituent of ribosome;GO:0005198//structural molecule activity;GO:0005488//binding;GO:0019843//rRNA binding;GO:0097159//organic cyclic compound binding;GO:1901363//heterocyclic compound binding	GO:0006412//translation;GO:0006518//peptide metabolic process;GO:0006807//nitrogen compound metabolic process;GO:0007275//multicellular organism development;GO:0007568//aging;GO:0008150//biological_process;GO:0008152//metabolic process;GO:0008340//determination of adult lifespan;GO:0009058//biosynthetic process;GO:0009059//macromolecule biosynthetic process;GO:0009987//cellular process;GO:0010259…	-	protein_coding
	12	ncbi_101792456	NCOA2	0.413	0.336	5.27282	1.08946	2.27496	5.74051e-26	1.3074e-21	NCOA2	XP_005021278.2 nuclear receptor coactivator 2 [Anas platyrhynchos]	Organismal Systems;Organismal Systems	Endocrine system;Endocrine system	ko04919//Thyroid hormone signaling pathway;ko04915//Estrogen signaling pathway	K11255;K11255	GO:0005575//cellular_component;GO:0005622//intracellular;GO:0005623//cell;GO:0005634//nucleus;GO:0005654//nucleoplasm;GO:0005737//cytoplasm;GO:0005783//endoplasmic reticulum;GO:0005791//rough endoplasmic reticulum;GO:0005794//Golgi apparatus;GO:0005856//cytoskeleton;GO:0005874//microtubule;GO:0012505//endomembrane system;GO:0014069//postsynaptic density;GO:0015630//microtubule cytoskeleton;GO:001…	GO:0000976//transcription regulatory region sequence-specific DNA binding;GO:0000977//RNA polymerase II regulatory region sequence-specific DNA binding;GO:0000978//RNA polymerase II core promoter proximal region sequence-specific DNA binding;GO:0000981//RNA polymerase II transcription factor activity, sequence-specific DNA binding;GO:0000987//core promoter proximal region sequence-specific DNA bi…	GO:0000003//reproduction;GO:0000122//negative regulation of transcription from RNA polymerase II promoter;GO:0000902//cell morphogenesis;GO:0000904//cell morphogenesis involved in differentiation;GO:0001667//ameboidal-type cell migration;GO:0002064//epithelial cell development;GO:0002065//columnar/cuboidal epithelial cell differentiation;GO:0002066//columnar/cuboidal epithelial cell development;G…	bHLH	protein_coding
	12	ncbi_101797789	SUSD6	0.296	0.188	3.02473	0.592456	2.35203	1.02708e-25	2.33917e-21	SUSD6	XP_012956910.2 sushi domain-containing protein 6 isoform X1 [Anas platyrhynchos]	-	-	-	-	GO:0005575//cellular_component;GO:0016020//membrane;GO:0016021//integral component of membrane;GO:0031224//intrinsic component of membrane;GO:0044425//membrane part	-	GO:0006950//response to stress;GO:0006974//cellular response to DNA damage stimulus;GO:0008150//biological_process;GO:0008219//cell death;GO:0009987//cellular process;GO:0033554//cellular response to stress;GO:0050896//response to stimulus;GO:0051716//cellular response to stimulus	-	protein_coding
	12	ncbi_101797663	Cabin1	0.142	0.364	1.4234	1.01517	0.487625	1.05591e-25	2.40483e-21	Cabin1	XP_027325867.1 calcineurin-binding protein cabin-1 isoform X2 [Anas platyrhynchos]	-	-	-	-	GO:0005575//cellular_component;GO:0005622//intracellular;GO:0005623//cell;GO:0005634//nucleus;GO:0005654//nucleoplasm;GO:0005737//cytoplasm;GO:0005829//cytosol;GO:0016234//inclusion body;GO:0016235//aggresome;GO:0031974//membrane-enclosed lumen;GO:0031981//nuclear lumen;GO:0043226//organelle;GO:0043227//membrane-bounded organelle;GO:0043229//intracellular organelle;GO:0043231//intracellular membr…	GO:0003674//molecular_function;GO:0004857//enzyme inhibitor activity;GO:0004864//protein phosphatase inhibitor activity;GO:0005488//binding;GO:0005515//protein binding;GO:0019208//phosphatase regulator activity;GO:0019212//phosphatase inhibitor activity;GO:0019888//protein phosphatase regulator activity;GO:0019899//enzyme binding;GO:0019902//phosphatase binding;GO:0019903//protein phosphatase bin…	GO:0006323//DNA packaging;GO:0006325//chromatin organization;GO:0006333//chromatin assembly or disassembly;GO:0006334//nucleosome assembly;GO:0006336//DNA replication-independent nucleosome assembly;GO:0006996//organelle organization;GO:0007154//cell communication;GO:0007165//signal transduction;GO:0007166//cell surface receptor signaling pathway;GO:0008150//biological_process;GO:0009892//negativ…	-	protein_coding
	12	ncbi_113843692	Ifitm3	0.39	0.261	6.45099	2.67521	1.26987	2.30312e-25	5.24535e-21	Ifitm3	XP_027313423.1 dispanin subfamily A member 2b-like [Anas platyrhynchos]	-	-	-	-	GO:0016021//integral component of membrane	-	GO:0015979//photosynthesis	-	protein_coding
	12	ncbi_101804643	STXBP5	0.275	0.17	2.76341	0.449655	2.61956	2.35834e-25	5.37111e-21	STXBP5	XP_027310126.1 syntaxin-binding protein 5 isoform X1 [Anas platyrhynchos]	-	-	-	-	GO:0005575//cellular_component;GO:0005622//intracellular;GO:0005623//cell;GO:0005737//cytoplasm;GO:0005829//cytosol;GO:0005886//plasma membrane;GO:0005887//integral component of plasma membrane;GO:0005892//acetylcholine-gated channel complex;GO:0008021//synaptic vesicle;GO:0012505//endomembrane system;GO:0012506//vesicle membrane;GO:0016020//membrane;GO:0016021//integral component of membrane;GO:…	GO:0000149//SNARE binding;GO:0003674//molecular_function;GO:0005096//GTPase activator activity;GO:0005488//binding;GO:0005515//protein binding;GO:0008047//enzyme activator activity;GO:0017016//Ras GTPase binding;GO:0017075//syntaxin-1 binding;GO:0017137//Rab GTPase binding;GO:0019899//enzyme binding;GO:0019905//syntaxin binding;GO:0030234//enzyme regulator activity;GO:0030695//GTPase regulator ac…	GO:0000902//cell morphogenesis;GO:0000904//cell morphogenesis involved in differentiation;GO:0002791//regulation of peptide secretion;GO:0006355//regulation of transcription, DNA-templated;GO:0006810//transport;GO:0006887//exocytosis;GO:0007275//multicellular organism development;GO:0007399//nervous system development;GO:0007409//axonogenesis;GO:0008104//protein localization;GO:0008150//biologica…	-	protein_coding
	12	ncbi_101797546	RBMS1	0.351	0.251	3.34323	0.758339	2.14033	2.87393e-25	6.54537e-21	RBMS1	XP_027317640.1 RNA-binding motif, single-stranded-interacting protein 1 isoform X1 [Anas platyrhynchos]	-	-	-	-	GO:0005575//cellular_component;GO:0005622//intracellular;GO:0005623//cell;GO:0005634//nucleus;GO:0005737//cytoplasm;GO:0005829//cytosol;GO:0043226//organelle;GO:0043227//membrane-bounded organelle;GO:0043229//intracellular organelle;GO:0043231//intracellular membrane-bounded organelle;GO:0044424//intracellular part;GO:0044444//cytoplasmic part;GO:0044464//cell part	GO:0003674//molecular_function;GO:0003676//nucleic acid binding;GO:0003677//DNA binding;GO:0003690//double-stranded DNA binding;GO:0003697//single-stranded DNA binding;GO:0003723//RNA binding;GO:0005488//binding;GO:0097159//organic cyclic compound binding;GO:1901363//heterocyclic compound binding	GO:0006139//nucleobase-containing compound metabolic process;GO:0006259//DNA metabolic process;GO:0006260//DNA replication;GO:0006396//RNA processing;GO:0006725//cellular aromatic compound metabolic process;GO:0006807//nitrogen compound metabolic process;GO:0008150//biological_process;GO:0008152//metabolic process;GO:0008380//RNA splicing;GO:0009058//biosynthetic process;GO:0009059//macromolecule…	-	protein_coding
	12	ncbi_101789902	PHIP	0.332	0.22	3.44518	0.854628	2.01121	6.30844e-25	1.43675e-20	PHIP	XP_032039888.1 PH-interacting protein isoform X1 [Aythya fuligula]	-	-	-	-	GO:0005575//cellular_component;GO:0005622//intracellular;GO:0005623//cell;GO:0005634//nucleus;GO:0043226//organelle;GO:0043227//membrane-bounded organelle;GO:0043229//intracellular organelle;GO:0043231//intracellular membrane-bounded organelle;GO:0044424//intracellular part;GO:0044464//cell part	GO:0003674//molecular_function;GO:0003677//DNA binding;GO:0005102//receptor binding;GO:0005158//insulin receptor binding;GO:0005488//binding;GO:0005515//protein binding;GO:0042393//histone binding;GO:0044877//macromolecular complex binding;GO:0070577//lysine-acetylated histone binding	GO:0001932//regulation of protein phosphorylation;GO:0001934//positive regulation of protein phosphorylation;GO:0006355//regulation of transcription, DNA-templated;GO:0006357//regulation of transcription from RNA polymerase II promoter;GO:0006606//protein import into nucleus;GO:0006810//transport;GO:0006886//intracellular protein transport;GO:0006913//nucleocytoplasmic transport;GO:0006996//organ…	-	protein_coding
	12	ncbi_101796221	septin7	0.418	0.337	3.97665	1.21614	1.70924	1.13237e-24	2.57898e-20	septin7	XP_027307228.1 septin-7 isoform X1 [Anas platyrhynchos]	Human Diseases	Infectious disease: bacterial	ko05131//Shigellosis	K16944	GO:0000775//chromosome, centromeric region;GO:0000776//kinetochore;GO:0000777//condensed chromosome kinetochore;GO:0000779//condensed chromosome, centromeric region;GO:0000793//condensed chromosome;GO:0001725//stress fiber;GO:0005575//cellular_component;GO:0005576//extracellular region;GO:0005622//intracellular;GO:0005623//cell;GO:0005634//nucleus;GO:0005694//chromosome;GO:0005737//cytoplasm;GO:0…	GO:0000166//nucleotide binding;GO:0001882//nucleoside binding;GO:0001883//purine nucleoside binding;GO:0003674//molecular_function;GO:0003779//actin binding;GO:0003824//catalytic activity;GO:0003924//GTPase activity;GO:0005198//structural molecule activity;GO:0005488//binding;GO:0005515//protein binding;GO:0005524//ATP binding;GO:0005525//GTP binding;GO:0008017//microtubule binding;GO:0008092//cy…	GO:0000003//reproduction;GO:0000278//mitotic cell cycle;GO:0000281//mitotic cytokinesis;GO:0000902//cell morphogenesis;GO:0000904//cell morphogenesis involved in differentiation;GO:0000910//cytokinesis;GO:0000912//assembly of actomyosin apparatus involved in cytokinesis;GO:0000915//actomyosin contractile ring assembly;GO:0006412//translation;GO:0006915//apoptotic process;GO:0006996//organelle org…	-	protein_coding
	12	ncbi_101802828	NCK2	0.4	0.332	6.93755	0.92147	2.91242	1.5719e-24	3.58e-20	NCK2	XP_005031105.1 cytoplasmic protein NCK2 isoform X1 [Anas platyrhynchos]	Human Diseases;Organismal Systems;Organismal Systems;Organismal Systems;Environmental Information Processing	Infectious disease: bacterial;Development and regeneration;Immune system;Development and regeneration;Signal transduction	ko05130//Pathogenic Escherichia coli infection;ko04360//Axon guidance;ko04660//T cell receptor signaling pathway;ko04361//Axon regeneration;ko04012//ErbB signaling pathway	K19862;K19862;K19862;K19862;K19862	GO:0005575//cellular_component;GO:0005622//intracellular;GO:0005623//cell;GO:0005634//nucleus;GO:0005737//cytoplasm;GO:0005783//endoplasmic reticulum;GO:0005829//cytosol;GO:0012505//endomembrane system;GO:0012506//vesicle membrane;GO:0014069//postsynaptic density;GO:0016020//membrane;GO:0031090//organelle membrane;GO:0031982//vesicle;GO:0032279//asymmetric synapse;GO:0043226//organelle;GO:0043227…	GO:0001784//phosphotyrosine binding;GO:0003674//molecular_function;GO:0003824//catalytic activity;GO:0005070//SH3/SH2 adaptor activity;GO:0005102//receptor binding;GO:0005158//insulin receptor binding;GO:0005198//structural molecule activity;GO:0005488//binding;GO:0005515//protein binding;GO:0008092//cytoskeletal protein binding;GO:0008093//cytoskeletal adaptor activity;GO:0016301//kinase activit…	GO:0000122//negative regulation of transcription from RNA polymerase II promoter;GO:0000768//syncytium formation by plasma membrane fusion;GO:0000902//cell morphogenesis;GO:0000904//cell morphogenesis involved in differentiation;GO:0001771//immunological synapse formation;GO:0001775//cell activation;GO:0001932//regulation of protein phosphorylation;GO:0001933//negative regulation of protein phosp…	-	protein_coding
	12	ncbi_101805084	KMT2E	0.502	0.476	6.20068	1.76246	1.81483	1.64082e-24	3.73696e-20	KMT2E	XP_027319487.1 inactive histone-lysine N-methyltransferase 2E isoform X1 [Anas platyrhynchos]	Metabolism;Metabolism	Global and overview maps;Amino acid metabolism	ko01100//Metabolic pathways;ko00310//Lysine degradation	K09189;K09189	GO:0000785//chromatin;GO:0005575//cellular_component;GO:0005622//intracellular;GO:0005623//cell;GO:0005634//nucleus;GO:0005654//nucleoplasm;GO:0005694//chromosome;GO:0005700//polytene chromosome;GO:0005737//cytoplasm;GO:0005815//microtubule organizing center;GO:0005856//cytoskeleton;GO:0005886//plasma membrane;GO:0015630//microtubule cytoskeleton;GO:0016020//membrane;GO:0016604//nuclear body;GO:0…	GO:0003674//molecular_function;GO:0003682//chromatin binding;GO:0003712//transcription cofactor activity;GO:0003713//transcription coactivator activity;GO:0003824//catalytic activity;GO:0005488//binding;GO:0005515//protein binding;GO:0008168//methyltransferase activity;GO:0008170//N-methyltransferase activity;GO:0008276//protein methyltransferase activity;GO:0008757//S-adenosylmethionine-dependen…	GO:0001775//cell activation;GO:0002252//immune effector process;GO:0002262//myeloid cell homeostasis;GO:0002274//myeloid leukocyte activation;GO:0002376//immune system process;GO:0002443//leukocyte mediated immunity;GO:0002444//myeloid leukocyte mediated immunity;GO:0002446//neutrophil mediated immunity;GO:0002520//immune system development;GO:0002682//regulation of immune system process;GO:00061…	-	protein_coding
	12	ncbi_101802637	NFATC3	0.278	0.177	2.69574	0.442856	2.60577	7.4392e-24	1.69428e-19	NFATC3	XP_027322953.1 nuclear factor of activated T-cells, cytoplasmic 3 isoform X1 [Anas platyrhynchos]	Environmental Information Processing;Human Diseases;Human Diseases;Human Diseases;Environmental Information Processing;Human Diseases;Cellular Processes;Environmental Information Processing;Human Diseases;Organismal Systems;Organismal Systems;Human Diseases;Organismal Systems;Organismal Systems;Organismal Systems;Human Diseases;Organismal Systems;Organismal Systems	Signal transduction;Infectious disease: viral;Infectious disease: viral;Infectious disease: viral;Signal transduction;Infectious disease: viral;Cell growth and death;Signal transduction;Infectious disease: viral;Development and regeneration;Endocrine system;Infectious disease: bacterial;Immune system;Immune system;Immune system;Cancer: overview;Immune system;Immune system	ko04010//MAPK signaling pathway;ko05163//Human cytomegalovirus infection;ko05166//Human T-cell leukemia virus 1 infection;ko05170//Human immunodeficiency virus 1 infection;ko04022//cGMP-PKG signaling pathway;ko05167//Kaposi sarcoma-associated herpesvirus infection;ko04218//Cellular senescence;ko04310//Wnt signaling pathway;ko05161//Hepatitis B;ko04360//Axon guidance;ko04921//Oxytocin signaling pa…	K17333;K17333;K17333;K17333;K17333;K17333;K17333;K17333;K17333;K17333;K17333;K17333;K17333;K17333;K17333;K17333;K17333;K17333	GO:0005575//cellular_component;GO:0005622//intracellular;GO:0005623//cell;GO:0005634//nucleus;GO:0005654//nucleoplasm;GO:0005737//cytoplasm;GO:0005829//cytosol;GO:0031974//membrane-enclosed lumen;GO:0031981//nuclear lumen;GO:0043226//organelle;GO:0043227//membrane-bounded organelle;GO:0043229//intracellular organelle;GO:0043231//intracellular membrane-bounded organelle;GO:0043233//organelle lumen…	GO:0000976//transcription regulatory region sequence-specific DNA binding;GO:0000977//RNA polymerase II regulatory region sequence-specific DNA binding;GO:0000978//RNA polymerase II core promoter proximal region sequence-specific DNA binding;GO:0000981//RNA polymerase II transcription factor activity, sequence-specific DNA binding;GO:0000982//transcription factor activity, RNA polymerase II core …	GO:0000122//negative regulation of transcription from RNA polymerase II promoter;GO:0001525//angiogenesis;GO:0001568//blood vessel development;GO:0001569//patterning of blood vessels;GO:0001666//response to hypoxia;GO:0001763//morphogenesis of a branching structure;GO:0001775//cell activation;GO:0001944//vasculature development;GO:0001974//blood vessel remodeling;GO:0002009//morphogenesis of an e…	RHD	protein_coding
	12	ncbi_101797373	TSPAN5	0.396	0.33	5.72159	0.878844	2.70274	8.15935e-24	1.85829e-19	TSPAN5	NP_001069587.1 tetraspanin-5 [Bos taurus]	-	-	-	-	GO:0005575//cellular_component;GO:0005623//cell;GO:0005886//plasma membrane;GO:0005887//integral component of plasma membrane;GO:0016020//membrane;GO:0016021//integral component of membrane;GO:0031224//intrinsic component of membrane;GO:0031226//intrinsic component of plasma membrane;GO:0044425//membrane part;GO:0044459//plasma membrane part;GO:0044464//cell part;GO:0071944//cell periphery	GO:0003674//molecular_function;GO:0005488//binding;GO:0005515//protein binding;GO:0019899//enzyme binding	GO:0006807//nitrogen compound metabolic process;GO:0007154//cell communication;GO:0007155//cell adhesion;GO:0007165//signal transduction;GO:0007166//cell surface receptor signaling pathway;GO:0008104//protein localization;GO:0008150//biological_process;GO:0008152//metabolic process;GO:0008283//cell proliferation;GO:0008593//regulation of Notch signaling pathway;GO:0009966//regulation of signal tr…	-	protein_coding
	12	ncbi_101804249	RPL37A	0.816	0.883	22.9297	17.0359	0.428646	9.40413e-24	2.14179e-19	RPL37A	XP_007420224.2 60S ribosomal protein L37a [Python bivittatus]	Genetic Information Processing	Translation	ko03010//Ribosome	K02921	GO:0000315//organellar large ribosomal subunit;GO:0005575//cellular_component;GO:0005622//intracellular;GO:0005623//cell;GO:0005737//cytoplasm;GO:0005829//cytosol;GO:0005840//ribosome;GO:0015934//large ribosomal subunit;GO:0022625//cytosolic large ribosomal subunit;GO:0022626//cytosolic ribosome;GO:0032991//macromolecular complex;GO:0043226//organelle;GO:0043228//non-membrane-bounded organelle;GO…	GO:0003674//molecular_function;GO:0003676//nucleic acid binding;GO:0003677//DNA binding;GO:0003723//RNA binding;GO:0003735//structural constituent of ribosome;GO:0003824//catalytic activity;GO:0005198//structural molecule activity;GO:0005488//binding;GO:0008270//zinc ion binding;GO:0019843//rRNA binding;GO:0043167//ion binding;GO:0043169//cation binding;GO:0046872//metal ion binding;GO:0046983//p…	GO:0002181//cytoplasmic translation;GO:0006412//translation;GO:0006518//peptide metabolic process;GO:0006807//nitrogen compound metabolic process;GO:0008150//biological_process;GO:0008152//metabolic process;GO:0009058//biosynthetic process;GO:0009059//macromolecule biosynthetic process;GO:0009987//cellular process;GO:0010467//gene expression;GO:0019538//protein metabolic process;GO:0034641//cellu…	-	protein_coding
	12	ncbi_101790200	RPL22	0.668	0.741	12.9253	7.69963	0.747342	1.07186e-23	2.44116e-19	RPL22	NP_989472.1 60S ribosomal protein L22 [Gallus gallus]	Genetic Information Processing	Translation	ko03010//Ribosome	K02891	GO:0005575//cellular_component;GO:0005622//intracellular;GO:0005623//cell;GO:0005634//nucleus;GO:0005737//cytoplasm;GO:0005783//endoplasmic reticulum;GO:0005789//endoplasmic reticulum membrane;GO:0005791//rough endoplasmic reticulum;GO:0005829//cytosol;GO:0005840//ribosome;GO:0012505//endomembrane system;GO:0015934//large ribosomal subunit;GO:0016020//membrane;GO:0022625//cytosolic large ribosoma…	GO:0003674//molecular_function;GO:0003676//nucleic acid binding;GO:0003723//RNA binding;GO:0003735//structural constituent of ribosome;GO:0005198//structural molecule activity;GO:0005488//binding;GO:0005539//glycosaminoglycan binding;GO:0008201//heparin binding;GO:0043167//ion binding;GO:0043168//anion binding;GO:0097159//organic cyclic compound binding;GO:0097367//carbohydrate derivative binding…	GO:0000184//nuclear-transcribed mRNA catabolic process, nonsense-mediated decay;GO:0000746//conjugation;GO:0000956//nuclear-transcribed mRNA catabolic process;GO:0001775//cell activation;GO:0002181//cytoplasmic translation;GO:0002376//immune system process;GO:0002520//immune system development;GO:0002521//leukocyte differentiation;GO:0006139//nucleobase-containing compound metabolic process;GO:00…	-	protein_coding
	12	ncbi_101803158	RICTOR	0.312	0.211	2.77995	0.563743	2.30195	1.45686e-23	3.31799e-19	RICTOR	XP_032061257.1 rapamycin-insensitive companion of mTOR isoform X1 [Aythya fuligula]	Environmental Information Processing	Signal transduction	ko04150//mTOR signaling pathway	K08267	GO:0005575//cellular_component;GO:0005622//intracellular;GO:0005623//cell;GO:0005737//cytoplasm;GO:0005773//vacuole;GO:0005774//vacuolar membrane;GO:0005829//cytosol;GO:0005886//plasma membrane;GO:0016020//membrane;GO:0016021//integral component of membrane;GO:0031090//organelle membrane;GO:0031224//intrinsic component of membrane;GO:0031932//TORC2 complex;GO:0032991//macromolecular complex;GO:00…	GO:0003674//molecular_function;GO:0005085//guanyl-nucleotide exchange factor activity;GO:0005488//binding;GO:0005515//protein binding;GO:0008047//enzyme activator activity;GO:0019899//enzyme binding;GO:0019900//kinase binding;GO:0019901//protein kinase binding;GO:0030234//enzyme regulator activity;GO:0043021//ribonucleoprotein complex binding;GO:0043022//ribosome binding;GO:0044877//macromolecula…	GO:0000003//reproduction;GO:0000902//cell morphogenesis;GO:0000904//cell morphogenesis involved in differentiation;GO:0001558//regulation of cell growth;GO:0001932//regulation of protein phosphorylation;GO:0001934//positive regulation of protein phosphorylation;GO:0001936//regulation of endothelial cell proliferation;GO:0001938//positive regulation of endothelial cell proliferation;GO:0006355//re…	-	protein_coding
	12	ncbi_101804987	BMP2K	0.44	0.37	5.22453	1.63567	1.67542	2.57055e-23	5.85442e-19	BMP2K	XP_027312793.1 BMP-2-inducible protein kinase isoform X1 [Anas platyrhynchos]	Human Diseases	Cancer: overview	ko05202//Transcriptional misregulation in cancer	K08854	GO:0005575//cellular_component;GO:0005622//intracellular;GO:0005623//cell;GO:0005634//nucleus;GO:0005654//nucleoplasm;GO:0005737//cytoplasm;GO:0016604//nuclear body;GO:0016607//nuclear speck;GO:0031974//membrane-enclosed lumen;GO:0031981//nuclear lumen;GO:0043226//organelle;GO:0043227//membrane-bounded organelle;GO:0043229//intracellular organelle;GO:0043231//intracellular membrane-bounded organe…	GO:0000166//nucleotide binding;GO:0003674//molecular_function;GO:0003824//catalytic activity;GO:0004672//protein kinase activity;GO:0004674//protein serine/threonine kinase activity;GO:0005488//binding;GO:0005524//ATP binding;GO:0008144//drug binding;GO:0016301//kinase activity;GO:0016740//transferase activity;GO:0016772//transferase activity, transferring phosphorus-containing groups;GO:0016773/…	GO:0006464//cellular protein modification process;GO:0006468//protein phosphorylation;GO:0006793//phosphorus metabolic process;GO:0006796//phosphate-containing compound metabolic process;GO:0006807//nitrogen compound metabolic process;GO:0008150//biological_process;GO:0008152//metabolic process;GO:0008593//regulation of Notch signaling pathway;GO:0009966//regulation of signal transduction;GO:0009…	-	protein_coding
	12	ncbi_101795190	Wnk1	0.439	0.37	5.12932	1.41343	1.85956	8.48757e-23	1.93304e-18	Wnk1	XP_027319221.1 serine/threonine-protein kinase WNK1 isoform X1 [Anas platyrhynchos]	-	-	-	-	GO:0005575//cellular_component;GO:0005622//intracellular;GO:0005623//cell;GO:0005737//cytoplasm;GO:0005829//cytosol;GO:0016020//membrane;GO:0044424//intracellular part;GO:0044444//cytoplasmic part;GO:0044464//cell part	GO:0000166//nucleotide binding;GO:0000287//magnesium ion binding;GO:0003674//molecular_function;GO:0003824//catalytic activity;GO:0004672//protein kinase activity;GO:0004674//protein serine/threonine kinase activity;GO:0004857//enzyme inhibitor activity;GO:0004860//protein kinase inhibitor activity;GO:0005488//binding;GO:0005515//protein binding;GO:0005524//ATP binding;GO:0008047//enzyme activato…	GO:0001932//regulation of protein phosphorylation;GO:0001933//negative regulation of protein phosphorylation;GO:0001934//positive regulation of protein phosphorylation;GO:0002028//regulation of sodium ion transport;GO:0003008//system process;GO:0003013//circulatory system process;GO:0003073//regulation of systemic arterial blood pressure;GO:0003084//positive regulation of systemic arterial blood …	-	protein_coding
	12	ncbi_101797133	RPS8	0.769	0.861	22.2209	15.2927	0.539078	1.10237e-22	2.51064e-18	RPS8	NP_001239055.1 40S ribosomal protein S8 [Gallus gallus]	Genetic Information Processing	Translation	ko03010//Ribosome	K02995	GO:0000313//organellar ribosome;GO:0000314//organellar small ribosomal subunit;GO:0005575//cellular_component;GO:0005622//intracellular;GO:0005623//cell;GO:0005634//nucleus;GO:0005654//nucleoplasm;GO:0005737//cytoplasm;GO:0005783//endoplasmic reticulum;GO:0005829//cytosol;GO:0005840//ribosome;GO:0009507//chloroplast;GO:0009532//plastid stroma;GO:0009536//plastid;GO:0009547//plastid ribosome;GO:00…	GO:0003674//molecular_function;GO:0003735//structural constituent of ribosome;GO:0005198//structural molecule activity;GO:0008013//beta-catenin binding	GO:0000184//nuclear-transcribed mRNA catabolic process, nonsense-mediated decay;GO:0000462//maturation of SSU-rRNA from tricistronic rRNA transcript (SSU-rRNA, 5.8S rRNA, LSU-rRNA);GO:0000956//nuclear-transcribed mRNA catabolic process;GO:0002164//larval development;GO:0002181//cytoplasmic translation;GO:0002376//immune system process;GO:0002520//immune system development;GO:0006139//nucleobase-c…	-	protein_coding
	12	ncbi_101792280	Lnpep	0.316	0.217	2.70205	0.673408	2.0045	1.23457e-22	2.81172e-18	Lnpep	XP_027301943.1 LOW QUALITY PROTEIN: leucyl-cystinyl aminopeptidase [Anas platyrhynchos]	Organismal Systems	Endocrine system	ko04614//Renin-angiotensin system	K01257	GO:0005575//cellular_component;GO:0005576//extracellular region;GO:0005622//intracellular;GO:0005623//cell;GO:0005737//cytoplasm;GO:0005768//endosome;GO:0005769//early endosome;GO:0005829//cytosol;GO:0005886//plasma membrane;GO:0005887//integral component of plasma membrane;GO:0012505//endomembrane system;GO:0012506//vesicle membrane;GO:0016020//membrane;GO:0016021//integral component of membrane…	GO:0003674//molecular_function;GO:0003824//catalytic activity;GO:0004177//aminopeptidase activity;GO:0005488//binding;GO:0008233//peptidase activity;GO:0008235//metalloexopeptidase activity;GO:0008237//metallopeptidase activity;GO:0008238//exopeptidase activity;GO:0008270//zinc ion binding;GO:0016787//hydrolase activity;GO:0033218//amide binding;GO:0042277//peptide binding;GO:0043167//ion binding…	GO:0000003//reproduction;GO:0000209//protein polyubiquitination;GO:0002376//immune system process;GO:0002474//antigen processing and presentation of peptide antigen via MHC class I;GO:0002478//antigen processing and presentation of exogenous peptide antigen;GO:0002480//antigen processing and presentation of exogenous peptide antigen via MHC class I, TAP-independent;GO:0003008//system process;GO:0…	-	protein_coding
	12	ncbi_101805142	TSPAN18	0.367	0.261	5.30708	1.72265	1.62329	1.23999e-22	2.82408e-18	TSPAN18	XP_027315038.1 tetraspanin-18 [Anas platyrhynchos]	-	-	-	-	GO:0005575//cellular_component;GO:0005623//cell;GO:0005886//plasma membrane;GO:0005887//integral component of plasma membrane;GO:0016020//membrane;GO:0016021//integral component of membrane;GO:0031224//intrinsic component of membrane;GO:0031226//intrinsic component of plasma membrane;GO:0044425//membrane part;GO:0044459//plasma membrane part;GO:0044464//cell part;GO:0071944//cell periphery	-	GO:0007154//cell communication;GO:0007165//signal transduction;GO:0007166//cell surface receptor signaling pathway;GO:0008150//biological_process;GO:0009987//cellular process;GO:0023052//signaling;GO:0050789//regulation of biological process;GO:0050794//regulation of cellular process;GO:0050896//response to stimulus;GO:0051716//cellular response to stimulus;GO:0065007//biological regulation	-	protein_coding
	12	ncbi_101801656	ITPK1	0.296	0.202	3.13566	0.478405	2.71246	1.28822e-22	2.93393e-18	ITPK1	XP_027315436.1 inositol-tetrakisphosphate 1-kinase isoform X1 [Anas platyrhynchos]	Metabolism;Environmental Information Processing;Metabolism	Global and overview maps;Signal transduction;Carbohydrate metabolism	ko01100//Metabolic pathways;ko04070//Phosphatidylinositol signaling system;ko00562//Inositol phosphate metabolism	K00913;K00913;K00913	GO:0005575//cellular_component;GO:0005622//intracellular;GO:0005623//cell;GO:0005737//cytoplasm;GO:0005829//cytosol;GO:0005886//plasma membrane;GO:0016020//membrane;GO:0016324//apical plasma membrane;GO:0044424//intracellular part;GO:0044425//membrane part;GO:0044444//cytoplasmic part;GO:0044459//plasma membrane part;GO:0044464//cell part;GO:0045177//apical part of cell;GO:0071944//cell periphery…	GO:0000166//nucleotide binding;GO:0000287//magnesium ion binding;GO:0003674//molecular_function;GO:0003824//catalytic activity;GO:0005488//binding;GO:0005524//ATP binding;GO:0008144//drug binding;GO:0016301//kinase activity;GO:0016740//transferase activity;GO:0016772//transferase activity, transferring phosphorus-containing groups;GO:0016773//phosphotransferase activity, alcohol group as acceptor…	GO:0006066//alcohol metabolic process;GO:0006793//phosphorus metabolic process;GO:0006796//phosphate-containing compound metabolic process;GO:0006950//response to stress;GO:0007154//cell communication;GO:0007165//signal transduction;GO:0007275//multicellular organism development;GO:0007399//nervous system development;GO:0007596//blood coagulation;GO:0007599//hemostasis;GO:0008150//biological_proc…	-	protein_coding
	12	ncbi_101792422	KDM6A	0.504	0.472	6.80476	2.21231	1.62099	1.41691e-22	3.227e-18	KDM6A	XP_032041812.1 lysine-specific demethylase 6A isoform X6 [Aythya fuligula]	Human Diseases	Cancer: overview	ko05202//Transcriptional misregulation in cancer	K11447	GO:0000228//nuclear chromosome;GO:0000785//chromatin;GO:0000790//nuclear chromatin;GO:0005575//cellular_component;GO:0005622//intracellular;GO:0005623//cell;GO:0005634//nucleus;GO:0005654//nucleoplasm;GO:0005694//chromosome;GO:0005700//polytene chromosome;GO:0005705//polytene chromosome interband;GO:0005737//cytoplasm;GO:0017053//transcriptional repressor complex;GO:0031974//membrane-enclosed lum…	GO:0000976//transcription regulatory region sequence-specific DNA binding;GO:0000977//RNA polymerase II regulatory region sequence-specific DNA binding;GO:0000978//RNA polymerase II core promoter proximal region sequence-specific DNA binding;GO:0000987//core promoter proximal region sequence-specific DNA binding;GO:0000988//transcription factor activity, protein binding;GO:0000989//transcription …	GO:0000122//negative regulation of transcription from RNA polymerase II promoter;GO:0000578//embryonic axis specification;GO:0001701//in utero embryonic development;GO:0001704//formation of primary germ layer;GO:0001707//mesoderm formation;GO:0001708//cell fate specification;GO:0001756//somitogenesis;GO:0001838//embryonic epithelial tube formation;GO:0001841//neural tube formation;GO:0001843//neu…	-	protein_coding
	12	ncbi_101791775	Uhrf2	0.18	0.409	1.7489	1.1658	0.585127	2.09016e-22	4.76034e-18	Uhrf2	XP_032062065.1 E3 ubiquitin-protein ligase UHRF2 isoform X1 [Aythya fuligula]	-	-	-	-	GO:0000109//nucleotide-excision repair complex;GO:0000228//nuclear chromosome;GO:0000785//chromatin;GO:0000790//nuclear chromatin;GO:0000792//heterochromatin;GO:0005575//cellular_component;GO:0005622//intracellular;GO:0005623//cell;GO:0005634//nucleus;GO:0005654//nucleoplasm;GO:0005694//chromosome;GO:0005720//nuclear heterochromatin;GO:0031974//membrane-enclosed lumen;GO:0031981//nuclear lumen;GO…	GO:0003674//molecular_function;GO:0003676//nucleic acid binding;GO:0003677//DNA binding;GO:0003824//catalytic activity;GO:0004842//ubiquitin-protein transferase activity;GO:0005488//binding;GO:0005515//protein binding;GO:0016740//transferase activity;GO:0019787//ubiquitin-like protein transferase activity;GO:0042393//histone binding;GO:0043167//ion binding;GO:0043169//cation binding;GO:0046872//m…	GO:0006139//nucleobase-containing compound metabolic process;GO:0006259//DNA metabolic process;GO:0006289//nucleotide-excision repair;GO:0006355//regulation of transcription, DNA-templated;GO:0006464//cellular protein modification process;GO:0006725//cellular aromatic compound metabolic process;GO:0006807//nitrogen compound metabolic process;GO:0007049//cell cycle;GO:0008150//biological_process;G…	-	protein_coding
	12	ncbi_101804415	JARID2	0.387	0.304	6.05985	1.27775	2.24567	2.51382e-22	5.72522e-18	JARID2	XP_027307058.1 protein Jumonji isoform X3 [Anas platyrhynchos]	Cellular Processes	Cellular community - eukaryotes	ko04550//Signaling pathways regulating pluripotency of stem cells	K11478	GO:0000228//nuclear chromosome;GO:0000785//chromatin;GO:0000790//nuclear chromatin;GO:0000791//euchromatin;GO:0005575//cellular_component;GO:0005622//intracellular;GO:0005623//cell;GO:0005634//nucleus;GO:0005654//nucleoplasm;GO:0005694//chromosome;GO:0005700//polytene chromosome;GO:0005719//nuclear euchromatin;GO:0005737//cytoplasm;GO:0005739//mitochondrion;GO:0031519//PcG protein complex;GO:0031…	GO:0000976//transcription regulatory region sequence-specific DNA binding;GO:0000977//RNA polymerase II regulatory region sequence-specific DNA binding;GO:0000981//RNA polymerase II transcription factor activity, sequence-specific DNA binding;GO:0001012//RNA polymerase II regulatory region DNA binding;GO:0001067//regulatory region nucleic acid binding;GO:0001227//transcriptional repressor activit…	GO:0000122//negative regulation of transcription from RNA polymerase II promoter;GO:0001889//liver development;GO:0002376//immune system process;GO:0002520//immune system development;GO:0006139//nucleobase-containing compound metabolic process;GO:0006325//chromatin organization;GO:0006351//transcription, DNA-templated;GO:0006355//regulation of transcription, DNA-templated;GO:0006357//regulation o…	ARID	protein_coding
	12	ncbi_101797330	ROCK1	0.428	0.372	4.77901	1.13701	2.07147	2.94297e-22	6.70262e-18	ROCK1	XP_027307776.1 rho-associated protein kinase 1 [Anas platyrhynchos]	Human Diseases;Human Diseases;Environmental Information Processing;Human Diseases;Human Diseases;Human Diseases;Cellular Processes;Cellular Processes;Cellular Processes;Environmental Information Processing;Human Diseases;Organismal Systems;Organismal Systems;Organismal Systems;Organismal Systems;Organismal Systems;Organismal Systems;Human Diseases;Environmental Information Processing;Environmenta…	Cancer: overview;Infectious disease: bacterial;Signal transduction;Cancer: overview;Infectious disease: bacterial;Infectious disease: viral;Cellular community - eukaryotes;Cell motility;Cellular community - eukaryotes;Signal transduction;Cancer: overview;Immune system;Development and regeneration;Endocrine system;Immune system;Circulatory system;Immune system;Infectious disease: bacterial;Signal …	ko05200//Pathways in cancer;ko05131//Shigellosis;ko04024//cAMP signaling pathway;ko05205//Proteoglycans in cancer;ko05130//Pathogenic Escherichia coli infection;ko05163//Human cytomegalovirus infection;ko04510//Focal adhesion;ko04810//Regulation of actin cytoskeleton;ko04530//Tight junction;ko04022//cGMP-PKG signaling pathway;ko05206//MicroRNAs in cancer;ko04062//Chemokine signaling pathway;ko043…	K04514;K04514;K04514;K04514;K04514;K04514;K04514;K04514;K04514;K04514;K04514;K04514;K04514;K04514;K04514;K04514;K04514;K04514;K04514;K04514	GO:0000139//Golgi membrane;GO:0001726//ruffle;GO:0005575//cellular_component;GO:0005576//extracellular region;GO:0005622//intracellular;GO:0005623//cell;GO:0005737//cytoplasm;GO:0005794//Golgi apparatus;GO:0005814//centriole;GO:0005815//microtubule organizing center;GO:0005829//cytosol;GO:0005856//cytoskeleton;GO:0005886//plasma membrane;GO:0010494//cytoplasmic stress granule;GO:0012505//endomemb…	GO:0000166//nucleotide binding;GO:0003674//molecular_function;GO:0003824//catalytic activity;GO:0004672//protein kinase activity;GO:0004674//protein serine/threonine kinase activity;GO:0005488//binding;GO:0005515//protein binding;GO:0005524//ATP binding;GO:0008144//drug binding;GO:0016301//kinase activity;GO:0016740//transferase activity;GO:0016772//transferase activity, transferring phosphorus-c…	GO:0000003//reproduction;GO:0000280//nuclear division;GO:0000902//cell morphogenesis;GO:0000904//cell morphogenesis involved in differentiation;GO:0000910//cytokinesis;GO:0001775//cell activation;GO:0001932//regulation of protein phosphorylation;GO:0001934//positive regulation of protein phosphorylation;GO:0001952//regulation of cell-matrix adhesion;GO:0001954//positive regulation of cell-matrix …	-	protein_coding
	12	ncbi_101798163	RPS11	0.678	0.766	13.4513	8.46185	0.668704	3.26385e-22	7.43341e-18	RPS11	XP_005230846.1 40S ribosomal protein S11 [Falco peregrinus]	Genetic Information Processing	Translation	ko03010//Ribosome	K02949	GO:0000228//nuclear chromosome;GO:0005575//cellular_component;GO:0005622//intracellular;GO:0005623//cell;GO:0005634//nucleus;GO:0005654//nucleoplasm;GO:0005694//chromosome;GO:0005730//nucleolus;GO:0005737//cytoplasm;GO:0005829//cytosol;GO:0005840//ribosome;GO:0015935//small ribosomal subunit;GO:0022626//cytosolic ribosome;GO:0022627//cytosolic small ribosomal subunit;GO:0031974//membrane-enclosed…	GO:0003674//molecular_function;GO:0003676//nucleic acid binding;GO:0003723//RNA binding;GO:0003735//structural constituent of ribosome;GO:0005198//structural molecule activity;GO:0005488//binding;GO:0019843//rRNA binding;GO:0097159//organic cyclic compound binding;GO:1901363//heterocyclic compound binding	GO:0000184//nuclear-transcribed mRNA catabolic process, nonsense-mediated decay;GO:0000956//nuclear-transcribed mRNA catabolic process;GO:0002181//cytoplasmic translation;GO:0006139//nucleobase-containing compound metabolic process;GO:0006401//RNA catabolic process;GO:0006402//mRNA catabolic process;GO:0006412//translation;GO:0006413//translational initiation;GO:0006518//peptide metabolic process…	-	protein_coding
	12	ncbi_101800560	ZMYND8	0.318	0.227	2.97808	0.564959	2.39817	6.34674e-22	1.44547e-17	ZMYND8	XP_005016433.1 protein kinase C-binding protein 1 isoform X1 [Anas platyrhynchos]	-	-	-	-	GO:0005575//cellular_component;GO:0005622//intracellular;GO:0005623//cell;GO:0005634//nucleus;GO:0005737//cytoplasm;GO:0030425//dendrite;GO:0036477//somatodendritic compartment;GO:0042995//cell projection;GO:0043005//neuron projection;GO:0043197//dendritic spine;GO:0043198//dendritic shaft;GO:0043226//organelle;GO:0043227//membrane-bounded organelle;GO:0043229//intracellular organelle;GO:0043231/…	GO:0000976//transcription regulatory region sequence-specific DNA binding;GO:0000977//RNA polymerase II regulatory region sequence-specific DNA binding;GO:0001012//RNA polymerase II regulatory region DNA binding;GO:0001067//regulatory region nucleic acid binding;GO:0003674//molecular_function;GO:0003676//nucleic acid binding;GO:0003677//DNA binding;GO:0003682//chromatin binding;GO:0003690//double…	GO:0000122//negative regulation of transcription from RNA polymerase II promoter;GO:0006139//nucleobase-containing compound metabolic process;GO:0006325//chromatin organization;GO:0006351//transcription, DNA-templated;GO:0006355//regulation of transcription, DNA-templated;GO:0006357//regulation of transcription from RNA polymerase II promoter;GO:0006464//cellular protein modification process;GO:0…	-	protein_coding
	12	ncbi_101792811	VGLL4	0.148	0.353	1.43755	0.96694	0.572117	7.09182e-22	1.61516e-17	VGLL4	XP_005013819.1 transcription cofactor vestigial-like protein 4 isoform X1 [Anas platyrhynchos]	-	-	-	-	GO:0005575//cellular_component;GO:0005622//intracellular;GO:0005623//cell;GO:0005634//nucleus;GO:0043226//organelle;GO:0043227//membrane-bounded organelle;GO:0043229//intracellular organelle;GO:0043231//intracellular membrane-bounded organelle;GO:0044424//intracellular part;GO:0044464//cell part	-	GO:0006139//nucleobase-containing compound metabolic process;GO:0006351//transcription, DNA-templated;GO:0006355//regulation of transcription, DNA-templated;GO:0006725//cellular aromatic compound metabolic process;GO:0006807//nitrogen compound metabolic process;GO:0008150//biological_process;GO:0008152//metabolic process;GO:0009058//biosynthetic process;GO:0009059//macromolecule biosynthetic proc…	-	protein_coding
	12	ncbi_101792876	SPEN	0.369	0.281	3.45327	0.954576	1.85503	8.47033e-22	1.92912e-17	SPEN	XP_027298890.1 msx2-interacting protein isoform X1 [Anas platyrhynchos]	-	-	-	-	GO:0005575//cellular_component;GO:0005622//intracellular;GO:0005623//cell;GO:0005634//nucleus;GO:0005654//nucleoplasm;GO:0017053//transcriptional repressor complex;GO:0031974//membrane-enclosed lumen;GO:0031981//nuclear lumen;GO:0032991//macromolecular complex;GO:0043226//organelle;GO:0043227//membrane-bounded organelle;GO:0043229//intracellular organelle;GO:0043231//intracellular membrane-bounde…	GO:0000988//transcription factor activity, protein binding;GO:0000989//transcription factor activity, transcription factor binding;GO:0001076//transcription factor activity, RNA polymerase II transcription factor binding;GO:0001085//RNA polymerase II transcription factor binding;GO:0001191//transcriptional repressor activity, RNA polymerase II transcription factor binding;GO:0003674//molecular_fu…	GO:0000122//negative regulation of transcription from RNA polymerase II promoter;GO:0000375//RNA splicing, via transesterification reactions;GO:0000377//RNA splicing, via transesterification reactions with bulged adenosine as nucleophile;GO:0000398//mRNA splicing, via spliceosome;GO:0000902//cell morphogenesis;GO:0000904//cell morphogenesis involved in differentiation;GO:0001654//eye development;…	-	protein_coding
	12	ncbi_101798421	RPL35A	0.737	0.835	19.4955	13.3441	0.54694	1.07603e-21	2.45065e-17	RPL35A	XP_027320566.1 60S ribosomal protein L35a [Anas platyrhynchos]	Genetic Information Processing	Translation	ko03010//Ribosome	K02917	GO:0005575//cellular_component;GO:0005622//intracellular;GO:0005623//cell;GO:0005737//cytoplasm;GO:0005829//cytosol;GO:0005840//ribosome;GO:0015934//large ribosomal subunit;GO:0022625//cytosolic large ribosomal subunit;GO:0022626//cytosolic ribosome;GO:0032991//macromolecular complex;GO:0043226//organelle;GO:0043228//non-membrane-bounded organelle;GO:0043229//intracellular organelle;GO:0043232//i…	GO:0000049//tRNA binding;GO:0003674//molecular_function;GO:0003676//nucleic acid binding;GO:0003723//RNA binding;GO:0003735//structural constituent of ribosome;GO:0005198//structural molecule activity;GO:0005488//binding;GO:0043021//ribonucleoprotein complex binding;GO:0044877//macromolecular complex binding;GO:0097159//organic cyclic compound binding;GO:1901363//heterocyclic compound binding	GO:0000184//nuclear-transcribed mRNA catabolic process, nonsense-mediated decay;GO:0000956//nuclear-transcribed mRNA catabolic process;GO:0002181//cytoplasmic translation;GO:0006139//nucleobase-containing compound metabolic process;GO:0006364//rRNA processing;GO:0006396//RNA processing;GO:0006401//RNA catabolic process;GO:0006402//mRNA catabolic process;GO:0006412//translation;GO:0006413//transla…	-	protein_coding
	12	ncbi_101800296	RAP1A	0.413	0.364	4.20658	1.03266	2.02629	1.2215e-21	2.78197e-17	RAP1A	NP_001290132.1 ras-related protein Rap-1A [Meleagris gallopavo]	Environmental Information Processing;Environmental Information Processing;Environmental Information Processing;Cellular Processes;Environmental Information Processing;Cellular Processes;Organismal Systems;Human Diseases;Organismal Systems;Organismal Systems;Organismal Systems;Organismal Systems;Human Diseases;Organismal Systems	Signal transduction;Signal transduction;Signal transduction;Cellular community - eukaryotes;Signal transduction;Cellular community - eukaryotes;Immune system;Endocrine and metabolic disease;Immune system;Immune system;Nervous system;Digestive system;Cancer: specific types;Nervous system	ko04010//MAPK signaling pathway;ko04014//Ras signaling pathway;ko04024//cAMP signaling pathway;ko04510//Focal adhesion;ko04015//Rap1 signaling pathway;ko04530//Tight junction;ko04062//Chemokine signaling pathway;ko04934//Cushing syndrome;ko04611//Platelet activation;ko04670//Leukocyte transendothelial migration;ko04722//Neurotrophin signaling pathway;ko04972//Pancreatic secretion;ko05211//Renal c…	K04353;K04353;K04353;K04353;K04353;K04353;K04353;K04353;K04353;K04353;K04353;K04353;K04353;K04353	GO:0005575//cellular_component;GO:0005622//intracellular;GO:0005623//cell;GO:0005737//cytoplasm;GO:0005768//endosome;GO:0005769//early endosome;GO:0005770//late endosome;GO:0005829//cytosol;GO:0005886//plasma membrane;GO:0012505//endomembrane system;GO:0012506//vesicle membrane;GO:0016020//membrane;GO:0030054//cell junction;GO:0030139//endocytic vesicle;GO:0030141//secretory granule;GO:0030659//c…	GO:0000166//nucleotide binding;GO:0001882//nucleoside binding;GO:0001883//purine nucleoside binding;GO:0003674//molecular_function;GO:0003743//translation initiation factor activity;GO:0003824//catalytic activity;GO:0003924//GTPase activity;GO:0005085//guanyl-nucleotide exchange factor activity;GO:0005088//Ras guanyl-nucleotide exchange factor activity;GO:0005215//transporter activity;GO:0005488/…	GO:0001505//regulation of neurotransmitter levels;GO:0001678//cellular glucose homeostasis;GO:0001775//cell activation;GO:0001885//endothelial cell development;GO:0001889//liver development;GO:0001932//regulation of protein phosphorylation;GO:0001934//positive regulation of protein phosphorylation;GO:0002064//epithelial cell development;GO:0002252//immune effector process;GO:0002263//cell activat…	-	protein_coding
	12	ncbi_101792776	Rasa3	0.366	0.285	4.43041	0.9386	2.23886	3.07363e-21	7.00019e-17	Rasa3	XP_027300492.1 ras GTPase-activating protein 3 isoform X1 [Anas platyrhynchos]	-	-	-	-	GO:0005575//cellular_component;GO:0005622//intracellular;GO:0005623//cell;GO:0005737//cytoplasm;GO:0005829//cytosol;GO:0005886//plasma membrane;GO:0009898//cytoplasmic side of plasma membrane;GO:0016020//membrane;GO:0031224//intrinsic component of membrane;GO:0031226//intrinsic component of plasma membrane;GO:0031235//intrinsic component of the cytoplasmic side of the plasma membrane;GO:0044424//…	GO:0003674//molecular_function;GO:0005096//GTPase activator activity;GO:0005215//transporter activity;GO:0005216//ion channel activity;GO:0005217//intracellular ligand-gated ion channel activity;GO:0005261//cation channel activity;GO:0005262//calcium channel activity;GO:0005488//binding;GO:0008047//enzyme activator activity;GO:0008324//cation transmembrane transporter activity;GO:0015075//ion tra…	GO:0000165//MAPK cascade;GO:0006464//cellular protein modification process;GO:0006468//protein phosphorylation;GO:0006793//phosphorus metabolic process;GO:0006796//phosphate-containing compound metabolic process;GO:0006807//nitrogen compound metabolic process;GO:0006810//transport;GO:0006811//ion transport;GO:0006812//cation transport;GO:0006816//calcium ion transport;GO:0006873//cellular ion hom…	-	protein_coding
	12	ncbi_101801708	SEPTIN9	0.327	0.229	3.04173	0.864274	1.81533	3.52441e-21	8.02684e-17	SEPTIN9	XP_025907207.1 septin-9 isoform X1 [Nothoprocta perdicaria]	Human Diseases;Human Diseases	Infectious disease: bacterial;Infectious disease: bacterial	ko05131//Shigellosis;ko05100//Bacterial invasion of epithelial cells	K16938;K16938	GO:0001725//stress fiber;GO:0005575//cellular_component;GO:0005622//intracellular;GO:0005623//cell;GO:0005737//cytoplasm;GO:0005856//cytoskeleton;GO:0005874//microtubule;GO:0005887//integral component of plasma membrane;GO:0005929//cilium;GO:0005930//axoneme;GO:0005938//cell cortex;GO:0015629//actin cytoskeleton;GO:0015630//microtubule cytoskeleton;GO:0016020//membrane;GO:0031105//septin complex;…	GO:0000166//nucleotide binding;GO:0001882//nucleoside binding;GO:0001883//purine nucleoside binding;GO:0003674//molecular_function;GO:0003677//DNA binding;GO:0003824//catalytic activity;GO:0003924//GTPase activity;GO:0005488//binding;GO:0005524//ATP binding;GO:0005525//GTP binding;GO:0016462//pyrophosphatase activity;GO:0016787//hydrolase activity;GO:0016817//hydrolase activity, acting on acid an…	GO:0006412//translation;GO:0006576//cellular biogenic amine metabolic process;GO:0006810//transport;GO:0007049//cell cycle;GO:0007186//G-protein coupled receptor signaling pathway;GO:0008150//biological_process;GO:0009987//cellular process;GO:0010638//positive regulation of organelle organization;GO:0016043//cellular component organization;GO:0022607//cellular component assembly;GO:0031344//regul…	-	protein_coding
	12	ncbi_101790317	Ptpra	0.126	0.314	0.974516	0.661338	0.559298	6.65896e-21	1.51658e-16	Ptpra	XP_027311623.1 receptor-type tyrosine-protein phosphatase alpha [Anas platyrhynchos]	-	-	-	-	GO:0005575//cellular_component;GO:0005622//intracellular;GO:0005623//cell;GO:0005886//plasma membrane;GO:0005887//integral component of plasma membrane;GO:0016020//membrane;GO:0016021//integral component of membrane;GO:0031224//intrinsic component of membrane;GO:0031226//intrinsic component of plasma membrane;GO:0032991//macromolecular complex;GO:0043226//organelle;GO:0043227//membrane-bounded or…	GO:0003674//molecular_function;GO:0003824//catalytic activity;GO:0004564//beta-fructofuranosidase activity;GO:0004575//sucrose alpha-glucosidase activity;GO:0004721//phosphoprotein phosphatase activity;GO:0004725//protein tyrosine phosphatase activity;GO:0004888//transmembrane signaling receptor activity;GO:0005001//transmembrane receptor protein tyrosine phosphatase activity;GO:0005085//guanyl-n…	GO:0000165//MAPK cascade;GO:0000902//cell morphogenesis;GO:0000904//cell morphogenesis involved in differentiation;GO:0006464//cellular protein modification process;GO:0006468//protein phosphorylation;GO:0006470//protein dephosphorylation;GO:0006793//phosphorus metabolic process;GO:0006796//phosphate-containing compound metabolic process;GO:0006807//nitrogen compound metabolic process;GO:0006928/…	-	protein_coding
	12	ncbi_119717831	ncbi_119717831	0.416	0.329	4.77875	1.67688	1.51086	1.20996e-20	2.75568e-16	ncbi_119717831	-	-	-	-	-	-	-	-	-	lncRNA
	12	ncbi_101803199	KDM4A	0.148	0.345	1.06574	0.81975	0.378599	2.44176e-20	5.5611e-16	KDM4A	XP_032047969.1 lysine-specific demethylase 4A [Aythya fuligula]	-	-	-	-	GO:0000775//chromosome, centromeric region;GO:0000785//chromatin;GO:0000792//heterochromatin;GO:0001650//fibrillar center;GO:0005575//cellular_component;GO:0005622//intracellular;GO:0005623//cell;GO:0005634//nucleus;GO:0005654//nucleoplasm;GO:0005694//chromosome;GO:0005721//pericentric heterochromatin;GO:0005730//nucleolus;GO:0005737//cytoplasm;GO:0005829//cytosol;GO:0031974//membrane-enclosed lu…	GO:0003674//molecular_function;GO:0003824//catalytic activity;GO:0005488//binding;GO:0005515//protein binding;GO:0008270//zinc ion binding;GO:0016491//oxidoreductase activity;GO:0016705//oxidoreductase activity, acting on paired donors, with incorporation or reduction of molecular oxygen;GO:0016706//oxidoreductase activity, acting on paired donors, with incorporation or reduction of molecular oxy…	GO:0003008//system process;GO:0003012//muscle system process;GO:0003299//muscle hypertrophy in response to stress;GO:0003300//cardiac muscle hypertrophy;GO:0006139//nucleobase-containing compound metabolic process;GO:0006325//chromatin organization;GO:0006351//transcription, DNA-templated;GO:0006355//regulation of transcription, DNA-templated;GO:0006464//cellular protein modification process;GO:0…	-	protein_coding
	12	ncbi_101796448	Tmem161b	0.104	0.274	0.875082	0.680276	0.363299	2.73455e-20	6.22794e-16	Tmem161b	XP_027302052.1 transmembrane protein 161B isoform X1 [Anas platyrhynchos]	-	-	-	-	GO:0005575//cellular_component;GO:0016020//membrane;GO:0016021//integral component of membrane;GO:0031224//intrinsic component of membrane;GO:0044425//membrane part	-	-	-	protein_coding
	12	ncbi_101794411	Fcho2	0.155	0.353	1.33543	0.953657	0.485761	3.14267e-20	7.15742e-16	Fcho2	XP_025913121.1 F-BAR domain only protein 2 isoform X1 [Apteryx rowi]	-	-	-	-	GO:0005575//cellular_component;GO:0005622//intracellular;GO:0005623//cell;GO:0005737//cytoplasm;GO:0005829//cytosol;GO:0005886//plasma membrane;GO:0005905//coated pit;GO:0012505//endomembrane system;GO:0016020//membrane;GO:0016021//integral component of membrane;GO:0030135//coated vesicle;GO:0030136//clathrin-coated vesicle;GO:0031410//cytoplasmic vesicle;GO:0031982//vesicle;GO:0042734//presynapt…	GO:0001786//phosphatidylserine binding;GO:0003674//molecular_function;GO:0005488//binding;GO:0005515//protein binding;GO:0005543//phospholipid binding;GO:0005546//phosphatidylinositol-4,5-bisphosphate binding;GO:0008289//lipid binding;GO:0035091//phosphatidylinositol binding;GO:0042802//identical protein binding;GO:0043167//ion binding;GO:0043168//anion binding;GO:0072341//modified amino acid bin…	GO:0006810//transport;GO:0006897//endocytosis;GO:0006898//receptor-mediated endocytosis;GO:0007275//multicellular organism development;GO:0008104//protein localization;GO:0008150//biological_process;GO:0009790//embryo development;GO:0009792//embryo development ending in birth or egg hatching;GO:0009987//cellular process;GO:0010324//membrane invagination;GO:0016043//cellular component organization…	-	protein_coding
	12	ncbi_101797236	CARS1	0.111	0.283	0.962884	0.691003	0.478671	3.80202e-20	8.65911e-16	CARS1	XP_027314221.1 cysteine--tRNA ligase, cytoplasmic isoform X1 [Anas platyrhynchos]	Genetic Information Processing	Translation	ko00970//Aminoacyl-tRNA biosynthesis	K01883	GO:0005575//cellular_component;GO:0005622//intracellular;GO:0005623//cell;GO:0005737//cytoplasm;GO:0005829//cytosol;GO:0005853//eukaryotic translation elongation factor 1 complex;GO:0032991//macromolecular complex;GO:0044424//intracellular part;GO:0044444//cytoplasmic part;GO:0044464//cell part	GO:0000049//tRNA binding;GO:0000166//nucleotide binding;GO:0003674//molecular_function;GO:0003676//nucleic acid binding;GO:0003723//RNA binding;GO:0003746//translation elongation factor activity;GO:0003824//catalytic activity;GO:0004812//aminoacyl-tRNA ligase activity;GO:0004817//cysteine-tRNA ligase activity;GO:0004822//isoleucine-tRNA ligase activity;GO:0004823//leucine-tRNA ligase activity;GO:…	GO:0002181//cytoplasmic translation;GO:0006082//organic acid metabolic process;GO:0006139//nucleobase-containing compound metabolic process;GO:0006399//tRNA metabolic process;GO:0006412//translation;GO:0006414//translational elongation;GO:0006418//tRNA aminoacylation for protein translation;GO:0006423//cysteinyl-tRNA aminoacylation;GO:0006428//isoleucyl-tRNA aminoacylation;GO:0006429//leucyl-tRNA…	-	protein_coding
	12	ncbi_101790778	Tmx4	0.094	0.257	0.765703	0.524961	0.544574	4.10929e-20	9.35891e-16	Tmx4	XP_005010890.3 thioredoxin-related transmembrane protein 4 [Anas platyrhynchos]	-	-	-	-	GO:0005575//cellular_component;GO:0005622//intracellular;GO:0005623//cell;GO:0005737//cytoplasm;GO:0005783//endoplasmic reticulum;GO:0005887//integral component of plasma membrane;GO:0012505//endomembrane system;GO:0016020//membrane;GO:0016021//integral component of membrane;GO:0031224//intrinsic component of membrane;GO:0043226//organelle;GO:0043227//membrane-bounded organelle;GO:0043229//intrac…	GO:0003674//molecular_function;GO:0003756//protein disulfide isomerase activity;GO:0003824//catalytic activity;GO:0015036//disulfide oxidoreductase activity;GO:0016667//oxidoreductase activity, acting on a sulfur group of donors;GO:0016853//isomerase activity;GO:0016860//intramolecular oxidoreductase activity;GO:0016864//intramolecular oxidoreductase activity, transposing S-S bonds	GO:0006457//protein folding;GO:0006790//sulfur compound metabolic process;GO:0006950//response to stress;GO:0008150//biological_process;GO:0008152//metabolic process;GO:0009987//cellular process;GO:0019725//cellular homeostasis;GO:0033554//cellular response to stress;GO:0034976//response to endoplasmic reticulum stress;GO:0042592//homeostatic process;GO:0045454//cell redox homeostasis;GO:0050789/…	-	protein_coding
	12	ncbi_101797299	DYNC1LI1	0.14	0.324	0.970936	0.712031	0.447434	1.31392e-19	2.99246e-15	DYNC1LI1	XP_027306906.1 cytoplasmic dynein 1 light intermediate chain 1 [Anas platyrhynchos]	Human Diseases;Cellular Processes;Organismal Systems	Infectious disease: bacterial;Transport and catabolism;Excretory system	ko05132//Salmonella infection;ko04145//Phagosome;ko04962//Vasopressin-regulated water reabsorption	K10416;K10416;K10416	GO:0000775//chromosome, centromeric region;GO:0000776//kinetochore;GO:0000777//condensed chromosome kinetochore;GO:0000779//condensed chromosome, centromeric region;GO:0000793//condensed chromosome;GO:0000922//spindle pole;GO:0005575//cellular_component;GO:0005622//intracellular;GO:0005623//cell;GO:0005694//chromosome;GO:0005737//cytoplasm;GO:0005813//centrosome;GO:0005815//microtubule organizing…	GO:0000166//nucleotide binding;GO:0001882//nucleoside binding;GO:0001883//purine nucleoside binding;GO:0003674//molecular_function;GO:0003774//motor activity;GO:0003777//microtubule motor activity;GO:0003824//catalytic activity;GO:0003924//GTPase activity;GO:0005488//binding;GO:0005515//protein binding;GO:0005524//ATP binding;GO:0005525//GTP binding;GO:0008144//drug binding;GO:0015412//molybdate …	GO:0000226//microtubule cytoskeleton organization;GO:0000278//mitotic cell cycle;GO:0001775//cell activation;GO:0002252//immune effector process;GO:0002263//cell activation involved in immune response;GO:0002274//myeloid leukocyte activation;GO:0002275//myeloid cell activation involved in immune response;GO:0002283//neutrophil activation involved in immune response;GO:0002366//leukocyte activatio…	-	protein_coding
	12	ncbi_101800495	SAMHD1	0.259	0.165	2.09328	0.553824	1.91827	1.40989e-19	3.21102e-15	SAMHD1	XP_027328695.1 deoxynucleoside triphosphate triphosphohydrolase SAMHD1 isoform X1 [Anas platyrhynchos]	Human Diseases	Infectious disease: viral	ko05170//Human immunodeficiency virus 1 infection	K22544	GO:0005575//cellular_component;GO:0005622//intracellular;GO:0005623//cell;GO:0005634//nucleus;GO:0005654//nucleoplasm;GO:0005886//plasma membrane;GO:0016020//membrane;GO:0031974//membrane-enclosed lumen;GO:0031981//nuclear lumen;GO:0043226//organelle;GO:0043227//membrane-bounded organelle;GO:0043229//intracellular organelle;GO:0043231//intracellular membrane-bounded organelle;GO:0043233//organell…	GO:0000166//nucleotide binding;GO:0003674//molecular_function;GO:0003676//nucleic acid binding;GO:0003723//RNA binding;GO:0003824//catalytic activity;GO:0004114//3',5'-cyclic-nucleotide phosphodiesterase activity;GO:0004518//nuclease activity;GO:0004521//endoribonuclease activity;GO:0004540//ribonuclease activity;GO:0005488//binding;GO:0005515//protein binding;GO:0008270//zinc ion binding;GO:0008…	GO:0002252//immune effector process;GO:0002376//immune system process;GO:0002682//regulation of immune system process;GO:0006139//nucleobase-containing compound metabolic process;GO:0006163//purine nucleotide metabolic process;GO:0006195//purine nucleotide catabolic process;GO:0006203//dGTP catabolic process;GO:0006725//cellular aromatic compound metabolic process;GO:0006753//nucleoside phosphate…	-	protein_coding
	12	ncbi_101792100	WAC	0.224	0.46	1.99561	1.43538	0.47539	1.49113e-19	3.39606e-15	WAC	XP_027306365.1 WW domain-containing adapter protein with coiled-coil isoform X1 [Anas platyrhynchos]	-	-	-	-	GO:0000323//lytic vacuole;GO:0005575//cellular_component;GO:0005622//intracellular;GO:0005623//cell;GO:0005634//nucleus;GO:0005654//nucleoplasm;GO:0005681//spliceosomal complex;GO:0005737//cytoplasm;GO:0005764//lysosome;GO:0005773//vacuole;GO:0016604//nuclear body;GO:0016607//nuclear speck;GO:0031974//membrane-enclosed lumen;GO:0031981//nuclear lumen;GO:0032991//macromolecular complex;GO:0043226/…	GO:0000993//RNA polymerase II core binding;GO:0001098//basal transcription machinery binding;GO:0001099//basal RNA polymerase II transcription machinery binding;GO:0003674//molecular_function;GO:0003682//chromatin binding;GO:0005488//binding;GO:0005515//protein binding;GO:0019899//enzyme binding;GO:0043175//RNA polymerase core enzyme binding;GO:0044877//macromolecular complex binding;GO:0070063//…	GO:0000075//cell cycle checkpoint;GO:0000077//DNA damage checkpoint;GO:0003008//system process;GO:0006139//nucleobase-containing compound metabolic process;GO:0006325//chromatin organization;GO:0006351//transcription, DNA-templated;GO:0006355//regulation of transcription, DNA-templated;GO:0006464//cellular protein modification process;GO:0006513//protein monoubiquitination;GO:0006725//cellular ar…	-	protein_coding
	12	ncbi_101805412	MKLN1	0.147	0.337	1.13613	0.797883	0.509878	1.81307e-19	4.12927e-15	MKLN1	XP_027316922.1 muskelin isoform X1 [Anas platyrhynchos]	-	-	-	-	GO:0001726//ruffle;GO:0005575//cellular_component;GO:0005622//intracellular;GO:0005623//cell;GO:0005737//cytoplasm;GO:0005829//cytosol;GO:0005938//cell cortex;GO:0031252//cell leading edge;GO:0042995//cell projection;GO:0044424//intracellular part;GO:0044444//cytoplasmic part;GO:0044464//cell part;GO:0071944//cell periphery;GO:0099568//cytoplasmic region	GO:0003674//molecular_function;GO:0005488//binding;GO:0005515//protein binding;GO:0042802//identical protein binding	GO:0000003//reproduction;GO:0001556//oocyte maturation;GO:0001952//regulation of cell-matrix adhesion;GO:0003006//developmental process involved in reproduction;GO:0006996//organelle organization;GO:0007010//cytoskeleton organization;GO:0007154//cell communication;GO:0007155//cell adhesion;GO:0007160//cell-matrix adhesion;GO:0007165//signal transduction;GO:0007276//gamete generation;GO:0007281//g…	-	protein_coding
	12	ncbi_101791443	ESRRG	0.179	0.384	2.52815	1.75345	0.527886	1.939e-19	4.41606e-15	ESRRG	XP_021125556.1 estrogen-related receptor gamma isoform X1 [Anas platyrhynchos]	-	-	-	-	GO:0005575//cellular_component;GO:0005622//intracellular;GO:0005623//cell;GO:0005634//nucleus;GO:0005654//nucleoplasm;GO:0031974//membrane-enclosed lumen;GO:0031981//nuclear lumen;GO:0043226//organelle;GO:0043227//membrane-bounded organelle;GO:0043229//intracellular organelle;GO:0043231//intracellular membrane-bounded organelle;GO:0043233//organelle lumen;GO:0044422//organelle part;GO:0044424//in…	GO:0000976//transcription regulatory region sequence-specific DNA binding;GO:0000977//RNA polymerase II regulatory region sequence-specific DNA binding;GO:0000981//RNA polymerase II transcription factor activity, sequence-specific DNA binding;GO:0001012//RNA polymerase II regulatory region DNA binding;GO:0001067//regulatory region nucleic acid binding;GO:0001228//transcriptional activator activit…	GO:0006139//nucleobase-containing compound metabolic process;GO:0006351//transcription, DNA-templated;GO:0006352//DNA-templated transcription, initiation;GO:0006355//regulation of transcription, DNA-templated;GO:0006357//regulation of transcription from RNA polymerase II promoter;GO:0006366//transcription from RNA polymerase II promoter;GO:0006367//transcription initiation from RNA polymerase II …	ESR-like	protein_coding
	12	ncbi_101790912	TRPS1	0.47	0.43	6.79551	2.30809	1.55788	3.12023e-19	7.10633e-15	TRPS1	XP_027308420.1 zinc finger transcription factor Trps1 isoform X1 [Anas platyrhynchos]	-	-	-	-	GO:0000228//nuclear chromosome;GO:0000785//chromatin;GO:0000790//nuclear chromatin;GO:0005575//cellular_component;GO:0005622//intracellular;GO:0005623//cell;GO:0005634//nucleus;GO:0005654//nucleoplasm;GO:0005667//transcription factor complex;GO:0005694//chromosome;GO:0031974//membrane-enclosed lumen;GO:0031981//nuclear lumen;GO:0032991//macromolecular complex;GO:0043226//organelle;GO:0043227//mem…	GO:0000976//transcription regulatory region sequence-specific DNA binding;GO:0000977//RNA polymerase II regulatory region sequence-specific DNA binding;GO:0000978//RNA polymerase II core promoter proximal region sequence-specific DNA binding;GO:0000981//RNA polymerase II transcription factor activity, sequence-specific DNA binding;GO:0000982//transcription factor activity, RNA polymerase II core …	GO:0000122//negative regulation of transcription from RNA polymerase II promoter;GO:0001501//skeletal system development;GO:0001942//hair follicle development;GO:0002062//chondrocyte differentiation;GO:0006139//nucleobase-containing compound metabolic process;GO:0006351//transcription, DNA-templated;GO:0006355//regulation of transcription, DNA-templated;GO:0006357//regulation of transcription fro…	zf-GATA	protein_coding
	12	ncbi_101791384	DPH6	0.111	0.275	1.02382	0.783585	0.385795	4.64969e-19	1.05897e-14	DPH6	XP_027314046.1 diphthine--ammonia ligase isoform X1 [Anas platyrhynchos]	-	-	-	-	GO:0005575//cellular_component;GO:0005622//intracellular;GO:0005623//cell;GO:0005634//nucleus;GO:0005730//nucleolus;GO:0005737//cytoplasm;GO:0005829//cytosol;GO:0031974//membrane-enclosed lumen;GO:0031981//nuclear lumen;GO:0043226//organelle;GO:0043227//membrane-bounded organelle;GO:0043228//non-membrane-bounded organelle;GO:0043229//intracellular organelle;GO:0043231//intracellular membrane-boun…	GO:0000166//nucleotide binding;GO:0003674//molecular_function;GO:0003677//DNA binding;GO:0003824//catalytic activity;GO:0003899//DNA-directed RNA polymerase activity;GO:0005085//guanyl-nucleotide exchange factor activity;GO:0005488//binding;GO:0005524//ATP binding;GO:0008144//drug binding;GO:0016874//ligase activity;GO:0016879//ligase activity, forming carbon-nitrogen bonds;GO:0016880//acid-ammon…	GO:0000003//reproduction;GO:0006351//transcription, DNA-templated;GO:0006417//regulation of translation;GO:0006448//regulation of translational elongation;GO:0006464//cellular protein modification process;GO:0006807//nitrogen compound metabolic process;GO:0007049//cell cycle;GO:0008150//biological_process;GO:0008152//metabolic process;GO:0009058//biosynthetic process;GO:0009889//regulation of bio…	-	protein_coding
	12	ncbi_101805289	USP3	0.307	0.224	2.87693	0.554066	2.3764	5.14214e-19	1.17112e-14	USP3	XP_005028009.1 ubiquitin carboxyl-terminal hydrolase 3 isoform X1 [Anas platyrhynchos]	-	-	-	-	GO:0000228//nuclear chromosome;GO:0000785//chromatin;GO:0000790//nuclear chromatin;GO:0005575//cellular_component;GO:0005622//intracellular;GO:0005623//cell;GO:0005634//nucleus;GO:0005654//nucleoplasm;GO:0005694//chromosome;GO:0005737//cytoplasm;GO:0030496//midbody;GO:0031974//membrane-enclosed lumen;GO:0031981//nuclear lumen;GO:0032991//macromolecular complex;GO:0035770//ribonucleoprotein granul…	GO:0000976//transcription regulatory region sequence-specific DNA binding;GO:0000977//RNA polymerase II regulatory region sequence-specific DNA binding;GO:0000978//RNA polymerase II core promoter proximal region sequence-specific DNA binding;GO:0000987//core promoter proximal region sequence-specific DNA binding;GO:0001012//RNA polymerase II regulatory region DNA binding;GO:0001067//regulatory re…	GO:0000122//negative regulation of transcription from RNA polymerase II promoter;GO:0000278//mitotic cell cycle;GO:0006139//nucleobase-containing compound metabolic process;GO:0006259//DNA metabolic process;GO:0006281//DNA repair;GO:0006325//chromatin organization;GO:0006355//regulation of transcription, DNA-templated;GO:0006357//regulation of transcription from RNA polymerase II promoter;GO:0006…	-	protein_coding
	12	ncbi_101796019	ABCA1	0.255	0.164	2.66925	0.664495	2.00611	5.36344e-19	1.22152e-14	ABCA1	XP_032061190.1 phospholipid-transporting ATPase ABCA1 isoform X1 [Aythya fuligula]	Organismal Systems;Environmental Information Processing;Organismal Systems	Digestive system;Membrane transport;Digestive system	ko04979//Cholesterol metabolism;ko02010//ABC transporters;ko04975//Fat digestion and absorption	K05641;K05641;K05641	GO:0005575//cellular_component;GO:0005622//intracellular;GO:0005623//cell;GO:0005737//cytoplasm;GO:0005783//endoplasmic reticulum;GO:0005789//endoplasmic reticulum membrane;GO:0005794//Golgi apparatus;GO:0005886//plasma membrane;GO:0005887//integral component of plasma membrane;GO:0009380//excinuclease repair complex;GO:0009897//external side of plasma membrane;GO:0009898//cytoplasmic side of pla…	GO:0000149//SNARE binding;GO:0000166//nucleotide binding;GO:0003674//molecular_function;GO:0003824//catalytic activity;GO:0003924//GTPase activity;GO:0004012//phospholipid-translocating ATPase activity;GO:0004888//transmembrane signaling receptor activity;GO:0005047//signal recognition particle binding;GO:0005102//receptor binding;GO:0005215//transporter activity;GO:0005260//channel-conductance-c…	GO:0000910//cytokinesis;GO:0001101//response to acid chemical;GO:0001816//cytokine production;GO:0002237//response to molecule of bacterial origin;GO:0002790//peptide secretion;GO:0006066//alcohol metabolic process;GO:0006289//nucleotide-excision repair;GO:0006464//cellular protein modification process;GO:0006497//protein lipidation;GO:0006629//lipid metabolic process;GO:0006807//nitrogen compoun…	-	protein_coding
	12	ncbi_101793550	XPO4	0.143	0.326	1.13758	0.843038	0.4323	6.90456e-19	1.57251e-14	XPO4	XP_013043632.1 PREDICTED: exportin-4 isoform X1 [Anser cygnoides domesticus]	-	-	-	-	GO:0005575//cellular_component;GO:0005622//intracellular;GO:0005623//cell;GO:0005634//nucleus;GO:0005635//nuclear envelope;GO:0005643//nuclear pore;GO:0005654//nucleoplasm;GO:0005737//cytoplasm;GO:0005829//cytosol;GO:0012505//endomembrane system;GO:0031967//organelle envelope;GO:0031974//membrane-enclosed lumen;GO:0031975//envelope;GO:0031981//nuclear lumen;GO:0032991//macromolecular complex;GO:0…	GO:0003674//molecular_function;GO:0005049//nuclear export signal receptor activity;GO:0005488//binding;GO:0005515//protein binding;GO:0008536//Ran GTPase binding;GO:0017016//Ras GTPase binding;GO:0019899//enzyme binding;GO:0031267//small GTPase binding;GO:0051020//GTPase binding	GO:0006611//protein export from nucleus;GO:0006810//transport;GO:0006886//intracellular protein transport;GO:0006913//nucleocytoplasmic transport;GO:0008104//protein localization;GO:0008150//biological_process;GO:0015031//protein transport;GO:0015833//peptide transport;GO:0032386//regulation of intracellular transport;GO:0032388//positive regulation of intracellular transport;GO:0032879//regulati…	-	protein_coding
	12	ncbi_101802509	CLEC16A	0.176	0.378	1.41545	0.982061	0.527372	1.09761e-18	2.49981e-14	CLEC16A	XP_027325268.1 protein CLEC16A [Anas platyrhynchos]	-	-	-	-	GO:0000139//Golgi membrane;GO:0000323//lytic vacuole;GO:0005575//cellular_component;GO:0005622//intracellular;GO:0005623//cell;GO:0005737//cytoplasm;GO:0005764//lysosome;GO:0005765//lysosomal membrane;GO:0005768//endosome;GO:0005770//late endosome;GO:0005773//vacuole;GO:0005774//vacuolar membrane;GO:0005794//Golgi apparatus;GO:0005829//cytosol;GO:0010008//endosome membrane;GO:0012505//endomembran…	GO:0003674//molecular_function;GO:0005488//binding;GO:0005515//protein binding;GO:0017016//Ras GTPase binding;GO:0017137//Rab GTPase binding;GO:0019899//enzyme binding;GO:0031267//small GTPase binding;GO:0051020//GTPase binding	GO:0001708//cell fate specification;GO:0006810//transport;GO:0006914//autophagy;GO:0006950//response to stress;GO:0007034//vacuolar transport;GO:0007041//lysosomal transport;GO:0007154//cell communication;GO:0007165//signal transduction;GO:0008150//biological_process;GO:0008152//metabolic process;GO:0008333//endosome to lysosome transport;GO:0009056//catabolic process;GO:0009058//biosynthetic pro…	-	protein_coding
	12	ncbi_101791704	TCF20	0.17	0.364	1.36549	1.01758	0.424274	1.64416e-18	3.74457e-14	TCF20	XP_027309538.1 transcription factor 20 isoform X1 [Anas platyrhynchos]	-	-	-	-	GO:0005575//cellular_component;GO:0005622//intracellular;GO:0005623//cell;GO:0005634//nucleus;GO:0005654//nucleoplasm;GO:0016604//nuclear body;GO:0031974//membrane-enclosed lumen;GO:0031981//nuclear lumen;GO:0043226//organelle;GO:0043227//membrane-bounded organelle;GO:0043229//intracellular organelle;GO:0043231//intracellular membrane-bounded organelle;GO:0043233//organelle lumen;GO:0044422//orga…	GO:0001067//regulatory region nucleic acid binding;GO:0003674//molecular_function;GO:0003676//nucleic acid binding;GO:0003677//DNA binding;GO:0003700//transcription factor activity, sequence-specific DNA binding;GO:0003712//transcription cofactor activity;GO:0003713//transcription coactivator activity;GO:0005488//binding;GO:0043167//ion binding;GO:0043169//cation binding;GO:0044212//transcription…	GO:0006139//nucleobase-containing compound metabolic process;GO:0006351//transcription, DNA-templated;GO:0006355//regulation of transcription, DNA-templated;GO:0006357//regulation of transcription from RNA polymerase II promoter;GO:0006725//cellular aromatic compound metabolic process;GO:0006807//nitrogen compound metabolic process;GO:0008150//biological_process;GO:0008152//metabolic process;GO:0…	-	protein_coding
	12	ncbi_101797277	USP6NL	0.165	0.362	1.46027	0.956907	0.609784	1.7115e-18	3.89793e-14	USP6NL	XP_005009700.1 USP6 N-terminal-like protein isoform X1 [Anas platyrhynchos]	-	-	-	-	GO:0000139//Golgi membrane;GO:0005575//cellular_component;GO:0005622//intracellular;GO:0005623//cell;GO:0005737//cytoplasm;GO:0005794//Golgi apparatus;GO:0005802//trans-Golgi network;GO:0005829//cytosol;GO:0005886//plasma membrane;GO:0012505//endomembrane system;GO:0016020//membrane;GO:0031090//organelle membrane;GO:0031410//cytoplasmic vesicle;GO:0031982//vesicle;GO:0031984//organelle subcompart…	GO:0003674//molecular_function;GO:0005096//GTPase activator activity;GO:0005488//binding;GO:0005515//protein binding;GO:0008047//enzyme activator activity;GO:0017016//Ras GTPase binding;GO:0017137//Rab GTPase binding;GO:0019899//enzyme binding;GO:0030234//enzyme regulator activity;GO:0030695//GTPase regulator activity;GO:0031267//small GTPase binding;GO:0051020//GTPase binding;GO:0060589//nucleos…	GO:0000003//reproduction;GO:0001667//ameboidal-type cell migration;GO:0002064//epithelial cell development;GO:0002065//columnar/cuboidal epithelial cell differentiation;GO:0002066//columnar/cuboidal epithelial cell development;GO:0003006//developmental process involved in reproduction;GO:0006810//transport;GO:0006886//intracellular protein transport;GO:0006928//movement of cell or subcellular com…	-	protein_coding
	12	ncbi_101791375	ncbi_101791375	0.102	0.258	0.649464	0.495718	0.38973	1.87626e-18	4.27318e-14	ncbi_101791375	-	-	-	-	-	-	-	-	-	lncRNA
	12	ncbi_101803445	ATXN1	0.442	0.394	6.11676	1.79373	1.7698	1.88616e-18	4.29573e-14	ATXN1	XP_027307066.1 ataxin-1 [Anas platyrhynchos]	Human Diseases;Environmental Information Processing	Neurodegenerative disease;Signal transduction	ko05017//Spinocerebellar ataxia;ko04330//Notch signaling pathway	K23616;K23616	GO:0005575//cellular_component;GO:0005622//intracellular;GO:0005623//cell;GO:0005634//nucleus;GO:0005654//nucleoplasm;GO:0005730//nucleolus;GO:0005737//cytoplasm;GO:0005829//cytosol;GO:0016234//inclusion body;GO:0016363//nuclear matrix;GO:0031974//membrane-enclosed lumen;GO:0031981//nuclear lumen;GO:0032991//macromolecular complex;GO:0034399//nuclear periphery;GO:0042272//nuclear RNA export facto…	GO:0003674//molecular_function;GO:0003676//nucleic acid binding;GO:0003677//DNA binding;GO:0003682//chromatin binding;GO:0003723//RNA binding;GO:0003727//single-stranded RNA binding;GO:0005488//binding;GO:0005515//protein binding;GO:0008022//protein C-terminus binding;GO:0008187//poly-pyrimidine tract binding;GO:0008266//poly(U) RNA binding;GO:0034046//poly(G) binding;GO:0042802//identical protei…	GO:0000122//negative regulation of transcription from RNA polymerase II promoter;GO:0001894//tissue homeostasis;GO:0001895//retina homeostasis;GO:0002009//morphogenesis of an epithelium;GO:0002165//instar larval or pupal development;GO:0003002//regionalization;GO:0003008//system process;GO:0006139//nucleobase-containing compound metabolic process;GO:0006351//transcription, DNA-templated;GO:000635…	-	protein_coding
	12	ncbi_101805238	SCAMP1	0.146	0.328	1.02497	0.788362	0.378657	2.56994e-18	5.85304e-14	SCAMP1	NP_001264922.1 secretory carrier-associated membrane protein 1 [Gallus gallus]	-	-	-	-	GO:0005575//cellular_component;GO:0005622//intracellular;GO:0005623//cell;GO:0005737//cytoplasm;GO:0005768//endosome;GO:0005794//Golgi apparatus;GO:0005802//trans-Golgi network;GO:0005886//plasma membrane;GO:0008021//synaptic vesicle;GO:0010008//endosome membrane;GO:0012505//endomembrane system;GO:0012506//vesicle membrane;GO:0016020//membrane;GO:0016021//integral component of membrane;GO:0030133…	GO:0003674//molecular_function;GO:0005488//binding;GO:0005515//protein binding;GO:0019904//protein domain specific binding	GO:0001775//cell activation;GO:0002252//immune effector process;GO:0002263//cell activation involved in immune response;GO:0002274//myeloid leukocyte activation;GO:0002275//myeloid cell activation involved in immune response;GO:0002283//neutrophil activation involved in immune response;GO:0002366//leukocyte activation involved in immune response;GO:0002376//immune system process;GO:0002443//leuko…	-	protein_coding
	12	ncbi_101802389	RBM5	0.542	0.544	6.46279	2.82471	1.19405	4.95389e-18	1.12825e-13	RBM5	XP_027323720.1 RNA-binding protein 5 [Anas platyrhynchos]	-	-	-	-	GO:0005575//cellular_component;GO:0005622//intracellular;GO:0005623//cell;GO:0005634//nucleus;GO:0005654//nucleoplasm;GO:0005681//spliceosomal complex;GO:0031974//membrane-enclosed lumen;GO:0031981//nuclear lumen;GO:0032991//macromolecular complex;GO:0043226//organelle;GO:0043227//membrane-bounded organelle;GO:0043229//intracellular organelle;GO:0043231//intracellular membrane-bounded organelle;G…	GO:0003674//molecular_function;GO:0003676//nucleic acid binding;GO:0003677//DNA binding;GO:0003723//RNA binding;GO:0003729//mRNA binding;GO:0004356//glutamate-ammonia ligase activity;GO:0005488//binding;GO:0043167//ion binding;GO:0043169//cation binding;GO:0046872//metal ion binding;GO:0097159//organic cyclic compound binding;GO:1901363//heterocyclic compound binding	GO:0000245//spliceosomal complex assembly;GO:0000375//RNA splicing, via transesterification reactions;GO:0000377//RNA splicing, via transesterification reactions with bulged adenosine as nucleophile;GO:0000381//regulation of alternative mRNA splicing, via spliceosome;GO:0000398//mRNA splicing, via spliceosome;GO:0006139//nucleobase-containing compound metabolic process;GO:0006396//RNA processing;…	-	protein_coding
	12	ncbi_119718577	KIAA1671	0.116	0.278	0.851474	0.654478	0.379619	5.71399e-18	1.30136e-13	KIAA1671	XP_032054579.1 uncharacterized protein KIAA1671 homolog [Aythya fuligula]	-	-	-	-	-	-	-	-	protein_coding
	12	ncbi_101802687	CNOT4	0.108	0.265	0.886011	0.635037	0.480485	6.11637e-18	1.393e-13	CNOT4	XP_005024602.3 CCR4-NOT transcription complex subunit 4 isoform X1 [Anas platyrhynchos]	Genetic Information Processing	Folding, sorting and degradation	ko03018//RNA degradation	K10643	GO:0005575//cellular_component;GO:0005622//intracellular;GO:0005623//cell;GO:0005634//nucleus;GO:0005737//cytoplasm;GO:0005829//cytosol;GO:0030014//CCR4-NOT complex;GO:0030015//CCR4-NOT core complex;GO:0032991//macromolecular complex;GO:0043226//organelle;GO:0043227//membrane-bounded organelle;GO:0043229//intracellular organelle;GO:0043231//intracellular membrane-bounded organelle;GO:0044424//int…	GO:0003674//molecular_function;GO:0003676//nucleic acid binding;GO:0003677//DNA binding;GO:0003723//RNA binding;GO:0003824//catalytic activity;GO:0004842//ubiquitin-protein transferase activity;GO:0005488//binding;GO:0005515//protein binding;GO:0008270//zinc ion binding;GO:0016740//transferase activity;GO:0019787//ubiquitin-like protein transferase activity;GO:0043167//ion binding;GO:0043169//cat…	GO:0000075//cell cycle checkpoint;GO:0000077//DNA damage checkpoint;GO:0000209//protein polyubiquitination;GO:0000278//mitotic cell cycle;GO:0000288//nuclear-transcribed mRNA catabolic process, deadenylation-dependent decay;GO:0000289//nuclear-transcribed mRNA poly(A) tail shortening;GO:0000956//nuclear-transcribed mRNA catabolic process;GO:0002682//regulation of immune system process;GO:0006139/…	-	protein_coding
	12	ncbi_101803189	MARCHF6	0.176	0.375	1.35278	0.997333	0.439776	7.56772e-18	1.72355e-13	MARCHF6	XP_027307539.1 E3 ubiquitin-protein ligase MARCH6 isoform X1 [Anas platyrhynchos]	Genetic Information Processing	Folding, sorting and degradation	ko04141//Protein processing in endoplasmic reticulum	K10661	GO:0000151//ubiquitin ligase complex;GO:0000153//cytoplasmic ubiquitin ligase complex;GO:0000835//ER ubiquitin ligase complex;GO:0000837//Doa10p ubiquitin ligase complex;GO:0005575//cellular_component;GO:0005622//intracellular;GO:0005623//cell;GO:0005634//nucleus;GO:0005635//nuclear envelope;GO:0005637//nuclear inner membrane;GO:0005737//cytoplasm;GO:0005783//endoplasmic reticulum;GO:0005789//end…	GO:0002020//protease binding;GO:0003674//molecular_function;GO:0003824//catalytic activity;GO:0004842//ubiquitin-protein transferase activity;GO:0005488//binding;GO:0005515//protein binding;GO:0008270//zinc ion binding;GO:0016740//transferase activity;GO:0019787//ubiquitin-like protein transferase activity;GO:0019899//enzyme binding;GO:0031624//ubiquitin conjugating enzyme binding;GO:0043167//ion…	GO:0000209//protein polyubiquitination;GO:0006464//cellular protein modification process;GO:0006508//proteolysis;GO:0006511//ubiquitin-dependent protein catabolic process;GO:0006517//protein deglycosylation;GO:0006807//nitrogen compound metabolic process;GO:0006950//response to stress;GO:0008150//biological_process;GO:0008152//metabolic process;GO:0009056//catabolic process;GO:0009057//macromolec…	-	protein_coding
	12	ncbi_101797035	LMBRD1	0.126	0.295	0.979963	0.690147	0.505823	8.68024e-18	1.97693e-13	LMBRD1	XP_005009780.1 probable lysosomal cobalamin transporter isoform X1 [Anas platyrhynchos]	-	-	-	-	GO:0000323//lytic vacuole;GO:0005575//cellular_component;GO:0005622//intracellular;GO:0005623//cell;GO:0005737//cytoplasm;GO:0005764//lysosome;GO:0005765//lysosomal membrane;GO:0005773//vacuole;GO:0005774//vacuolar membrane;GO:0005886//plasma membrane;GO:0016020//membrane;GO:0016021//integral component of membrane;GO:0030135//coated vesicle;GO:0030136//clathrin-coated vesicle;GO:0030139//endocyti…	GO:0003674//molecular_function;GO:0003824//catalytic activity;GO:0005102//receptor binding;GO:0005158//insulin receptor binding;GO:0005215//transporter activity;GO:0005488//binding;GO:0005515//protein binding;GO:0008144//drug binding;GO:0015238//drug transmembrane transporter activity;GO:0015399//primary active transmembrane transporter activity;GO:0015405//P-P-bond-hydrolysis-driven transmembran…	GO:0006725//cellular aromatic compound metabolic process;GO:0006766//vitamin metabolic process;GO:0006767//water-soluble vitamin metabolic process;GO:0006807//nitrogen compound metabolic process;GO:0006810//transport;GO:0006855//drug transmembrane transport;GO:0006897//endocytosis;GO:0006898//receptor-mediated endocytosis;GO:0008150//biological_process;GO:0008152//metabolic process;GO:0009235//co…	-	protein_coding
	12	ncbi_101804893	MBNL3	0.408	0.35	4.11008	1.32136	1.63714	1.30484e-17	2.97177e-13	MBNL3	XP_005021869.1 muscleblind-like protein 3 isoform X1 [Anas platyrhynchos]	-	-	-	-	GO:0005575//cellular_component;GO:0005622//intracellular;GO:0005623//cell;GO:0005634//nucleus;GO:0005737//cytoplasm;GO:0043226//organelle;GO:0043227//membrane-bounded organelle;GO:0043229//intracellular organelle;GO:0043231//intracellular membrane-bounded organelle;GO:0044424//intracellular part;GO:0044464//cell part	GO:0000981//RNA polymerase II transcription factor activity, sequence-specific DNA binding;GO:0003674//molecular_function;GO:0003700//transcription factor activity, sequence-specific DNA binding;GO:0005488//binding;GO:0043167//ion binding;GO:0043169//cation binding;GO:0046872//metal ion binding	GO:0006139//nucleobase-containing compound metabolic process;GO:0006355//regulation of transcription, DNA-templated;GO:0006357//regulation of transcription from RNA polymerase II promoter;GO:0006396//RNA processing;GO:0006397//mRNA processing;GO:0006725//cellular aromatic compound metabolic process;GO:0006807//nitrogen compound metabolic process;GO:0007275//multicellular organism development;GO:0…	zf-CCCH	protein_coding
	12	ncbi_119714523	RPL37	0.677	0.781	13.3642	8.89906	0.586654	1.43874e-17	3.27672e-13	RPL37	NP_001070167.1 60S ribosomal protein L37 [Taeniopygia guttata]	Genetic Information Processing	Translation	ko03010//Ribosome	K02922	GO:0005575//cellular_component;GO:0005622//intracellular;GO:0005623//cell;GO:0005737//cytoplasm;GO:0005829//cytosol;GO:0005840//ribosome;GO:0015934//large ribosomal subunit;GO:0022625//cytosolic large ribosomal subunit;GO:0022626//cytosolic ribosome;GO:0032991//macromolecular complex;GO:0043226//organelle;GO:0043228//non-membrane-bounded organelle;GO:0043229//intracellular organelle;GO:0043232//i…	GO:0003674//molecular_function;GO:0003676//nucleic acid binding;GO:0003723//RNA binding;GO:0003735//structural constituent of ribosome;GO:0005198//structural molecule activity;GO:0005488//binding;GO:0005515//protein binding;GO:0016151//nickel cation binding;GO:0019838//growth factor binding;GO:0019843//rRNA binding;GO:0043167//ion binding;GO:0043169//cation binding;GO:0046872//metal ion binding;G…	GO:0000184//nuclear-transcribed mRNA catabolic process, nonsense-mediated decay;GO:0000956//nuclear-transcribed mRNA catabolic process;GO:0006139//nucleobase-containing compound metabolic process;GO:0006401//RNA catabolic process;GO:0006402//mRNA catabolic process;GO:0006412//translation;GO:0006413//translational initiation;GO:0006518//peptide metabolic process;GO:0006605//protein targeting;GO:00…	-	protein_coding
	12	ncbi_101802121	RPL29	0.59	0.669	9.05901	4.85547	0.899744	1.75899e-17	4.0061e-13	RPL29	XP_032049938.1 60S ribosomal protein L29 [Aythya fuligula]	Genetic Information Processing	Translation	ko03010//Ribosome	K02905	GO:0005575//cellular_component;GO:0005622//intracellular;GO:0005623//cell;GO:0005634//nucleus;GO:0005730//nucleolus;GO:0005737//cytoplasm;GO:0005783//endoplasmic reticulum;GO:0005789//endoplasmic reticulum membrane;GO:0005791//rough endoplasmic reticulum;GO:0005829//cytosol;GO:0005840//ribosome;GO:0012505//endomembrane system;GO:0015934//large ribosomal subunit;GO:0016020//membrane;GO:0022625//cy…	GO:0003674//molecular_function;GO:0003682//chromatin binding;GO:0003735//structural constituent of ribosome;GO:0005198//structural molecule activity;GO:0005488//binding;GO:0005539//glycosaminoglycan binding;GO:0008201//heparin binding;GO:0043167//ion binding;GO:0043168//anion binding;GO:0097367//carbohydrate derivative binding;GO:1901681//sulfur compound binding	GO:0000003//reproduction;GO:0000184//nuclear-transcribed mRNA catabolic process, nonsense-mediated decay;GO:0000956//nuclear-transcribed mRNA catabolic process;GO:0002181//cytoplasmic translation;GO:0006139//nucleobase-containing compound metabolic process;GO:0006401//RNA catabolic process;GO:0006402//mRNA catabolic process;GO:0006412//translation;GO:0006413//translational initiation;GO:0006518//…	-	protein_coding
	12	ncbi_101789879	IRF2	0.318	0.248	2.68235	0.554208	2.275	2.50768e-17	5.71123e-13	IRF2	XP_027312090.1 interferon regulatory factor 2 isoform X1 [Anas platyrhynchos]	-	-	-	-	GO:0005575//cellular_component;GO:0005622//intracellular;GO:0005623//cell;GO:0005634//nucleus;GO:0005654//nucleoplasm;GO:0005737//cytoplasm;GO:0005829//cytosol;GO:0005912//adherens junction;GO:0005924//cell-substrate adherens junction;GO:0005925//focal adhesion;GO:0030054//cell junction;GO:0030055//cell-substrate junction;GO:0031974//membrane-enclosed lumen;GO:0031981//nuclear lumen;GO:0043226//o…	GO:0000976//transcription regulatory region sequence-specific DNA binding;GO:0000977//RNA polymerase II regulatory region sequence-specific DNA binding;GO:0000981//RNA polymerase II transcription factor activity, sequence-specific DNA binding;GO:0001012//RNA polymerase II regulatory region DNA binding;GO:0001067//regulatory region nucleic acid binding;GO:0001228//transcriptional activator activit…	GO:0000122//negative regulation of transcription from RNA polymerase II promoter;GO:0002252//immune effector process;GO:0002376//immune system process;GO:0006139//nucleobase-containing compound metabolic process;GO:0006351//transcription, DNA-templated;GO:0006355//regulation of transcription, DNA-templated;GO:0006357//regulation of transcription from RNA polymerase II promoter;GO:0006366//transcr…	IRF	protein_coding
	12	ncbi_101802252	ABCC5	0.13	0.3	1.1349	0.735586	0.625603	2.58911e-17	5.8967e-13	ABCC5	XP_013057146.1 PREDICTED: multidrug resistance-associated protein 5 isoform X1 [Anser cygnoides domesticus]	Environmental Information Processing;Human Diseases	Membrane transport;Drug resistance: antineoplastic	ko02010//ABC transporters;ko01523//Antifolate resistance	K05668;K05668	GO:0005575//cellular_component;GO:0005622//intracellular;GO:0005623//cell;GO:0005737//cytoplasm;GO:0005886//plasma membrane;GO:0005887//integral component of plasma membrane;GO:0009380//excinuclease repair complex;GO:0009898//cytoplasmic side of plasma membrane;GO:0016020//membrane;GO:0016021//integral component of membrane;GO:0031224//intrinsic component of membrane;GO:0031226//intrinsic compone…	GO:0000166//nucleotide binding;GO:0003674//molecular_function;GO:0003697//single-stranded DNA binding;GO:0003824//catalytic activity;GO:0003924//GTPase activity;GO:0004527//exonuclease activity;GO:0004849//uridine kinase activity;GO:0005215//transporter activity;GO:0005260//channel-conductance-controlling ATPase activity;GO:0005319//lipid transporter activity;GO:0005488//binding;GO:0005524//ATP b…	GO:0000910//cytokinesis;GO:0002237//response to molecule of bacterial origin;GO:0002949//tRNA threonylcarbamoyladenosine modification;GO:0006022//aminoglycan metabolic process;GO:0006023//aminoglycan biosynthetic process;GO:0006024//glycosaminoglycan biosynthetic process;GO:0006082//organic acid metabolic process;GO:0006260//DNA replication;GO:0006281//DNA repair;GO:0006289//nucleotide-excision r…	-	protein_coding
	12	ncbi_101805153	ZNRF2	0.399	0.356	4.17648	0.980511	2.09068	3.64603e-17	8.30383e-13	ZNRF2	XP_027306932.1 E3 ubiquitin-protein ligase ZNRF2 [Anas platyrhynchos]	-	-	-	-	GO:0000323//lytic vacuole;GO:0005575//cellular_component;GO:0005622//intracellular;GO:0005623//cell;GO:0005737//cytoplasm;GO:0005764//lysosome;GO:0005765//lysosomal membrane;GO:0005768//endosome;GO:0005773//vacuole;GO:0005774//vacuolar membrane;GO:0005829//cytosol;GO:0005886//plasma membrane;GO:0010008//endosome membrane;GO:0012505//endomembrane system;GO:0012506//vesicle membrane;GO:0016020//mem…	GO:0003674//molecular_function;GO:0003824//catalytic activity;GO:0004842//ubiquitin-protein transferase activity;GO:0005488//binding;GO:0008270//zinc ion binding;GO:0016740//transferase activity;GO:0019787//ubiquitin-like protein transferase activity;GO:0043167//ion binding;GO:0043169//cation binding;GO:0046872//metal ion binding;GO:0046914//transition metal ion binding;GO:0061630//ubiquitin prot…	GO:0000209//protein polyubiquitination;GO:0006464//cellular protein modification process;GO:0006508//proteolysis;GO:0006511//ubiquitin-dependent protein catabolic process;GO:0006807//nitrogen compound metabolic process;GO:0008150//biological_process;GO:0008152//metabolic process;GO:0009056//catabolic process;GO:0009057//macromolecule catabolic process;GO:0009987//cellular process;GO:0010498//prot…	-	protein_coding
	12	ncbi_101790448	Mycbp2	0.482	0.474	5.47546	1.87906	1.54297	3.81126e-17	8.68015e-13	Mycbp2	XP_032039515.1 E3 ubiquitin-protein ligase MYCBP2 isoform X1 [Aythya fuligula]	Organismal Systems	Development and regeneration	ko04361//Axon regeneration	K10693	GO:0005575//cellular_component;GO:0005622//intracellular;GO:0005623//cell;GO:0005634//nucleus;GO:0005737//cytoplasm;GO:0005856//cytoskeleton;GO:0005886//plasma membrane;GO:0015630//microtubule cytoskeleton;GO:0016020//membrane;GO:0030424//axon;GO:0031410//cytoplasmic vesicle;GO:0031982//vesicle;GO:0042995//cell projection;GO:0043005//neuron projection;GO:0043226//organelle;GO:0043227//membrane-bo…	GO:0003674//molecular_function;GO:0003824//catalytic activity;GO:0004842//ubiquitin-protein transferase activity;GO:0005085//guanyl-nucleotide exchange factor activity;GO:0005488//binding;GO:0005515//protein binding;GO:0008270//zinc ion binding;GO:0008536//Ran GTPase binding;GO:0016740//transferase activity;GO:0017016//Ras GTPase binding;GO:0019787//ubiquitin-like protein transferase activity;GO:…	GO:0000902//cell morphogenesis;GO:0000904//cell morphogenesis involved in differentiation;GO:0003008//system process;GO:0006355//regulation of transcription, DNA-templated;GO:0006357//regulation of transcription from RNA polymerase II promoter;GO:0006464//cellular protein modification process;GO:0006807//nitrogen compound metabolic process;GO:0006914//autophagy;GO:0006928//movement of cell or sub…	-	protein_coding
	12	ncbi_101791965	DCP1B	0.123	0.286	0.893627	0.605734	0.560989	3.86169e-17	8.795e-13	DCP1B	XP_005010274.2 mRNA-decapping enzyme 1B isoform X1 [Anas platyrhynchos]	Genetic Information Processing	Folding, sorting and degradation	ko03018//RNA degradation	K12611	GO:0000932//cytoplasmic mRNA processing body;GO:0005575//cellular_component;GO:0005622//intracellular;GO:0005623//cell;GO:0005634//nucleus;GO:0005737//cytoplasm;GO:0005829//cytosol;GO:0032991//macromolecular complex;GO:0035770//ribonucleoprotein granule;GO:0036464//cytoplasmic ribonucleoprotein granule;GO:0043186//P granule;GO:0043226//organelle;GO:0043227//membrane-bounded organelle;GO:0043228//…	GO:0003674//molecular_function;GO:0003676//nucleic acid binding;GO:0003723//RNA binding;GO:0003729//mRNA binding;GO:0003824//catalytic activity;GO:0005488//binding;GO:0005515//protein binding;GO:0008047//enzyme activator activity;GO:0016787//hydrolase activity;GO:0030234//enzyme regulator activity;GO:0097159//organic cyclic compound binding;GO:0098772//molecular function regulator;GO:1901363//het…	GO:0000003//reproduction;GO:0000184//nuclear-transcribed mRNA catabolic process, nonsense-mediated decay;GO:0000288//nuclear-transcribed mRNA catabolic process, deadenylation-dependent decay;GO:0000290//deadenylation-dependent decapping of nuclear-transcribed mRNA;GO:0000291//nuclear-transcribed mRNA catabolic process, exonucleolytic;GO:0000578//embryonic axis specification;GO:0000956//nuclear-tr…	-	protein_coding
	12	ncbi_101792999	ZEB2	0.335	0.248	6.88192	1.84786	1.89695	4.48715e-17	1.02195e-12	ZEB2	XP_005011939.1 zinc finger E-box-binding homeobox 2 isoform X1 [Anas platyrhynchos]	Human Diseases	Cancer: overview	ko05206//MicroRNAs in cancer	K23560	GO:0000228//nuclear chromosome;GO:0000785//chromatin;GO:0000790//nuclear chromatin;GO:0005575//cellular_component;GO:0005622//intracellular;GO:0005623//cell;GO:0005634//nucleus;GO:0005694//chromosome;GO:0005730//nucleolus;GO:0005737//cytoplasm;GO:0005829//cytosol;GO:0031974//membrane-enclosed lumen;GO:0031981//nuclear lumen;GO:0043226//organelle;GO:0043227//membrane-bounded organelle;GO:0043228//…	GO:0000981//RNA polymerase II transcription factor activity, sequence-specific DNA binding;GO:0001205//transcriptional activator activity, RNA polymerase II distal enhancer sequence-specific binding;GO:0001227//transcriptional repressor activity, RNA polymerase II transcription regulatory region sequence-specific binding;GO:0001228//transcriptional activator activity, RNA polymerase II transcript…	GO:0000122//negative regulation of transcription from RNA polymerase II promoter;GO:0000902//cell morphogenesis;GO:0000904//cell morphogenesis involved in differentiation;GO:0001667//ameboidal-type cell migration;GO:0001755//neural crest cell migration;GO:0001756//somitogenesis;GO:0001838//embryonic epithelial tube formation;GO:0001841//neural tube formation;GO:0001843//neural tube closure;GO:000…	zf-C2H2	protein_coding
	12	ncbi_101790020	FBXL17	0.281	0.199	3.10309	0.638967	2.27989	4.59095e-17	1.04559e-12	FBXL17	XP_027301898.1 F-box/LRR-repeat protein 17 isoform X1 [Anas platyrhynchos]	-	-	-	-	-	GO:0005515//protein binding;GO:0008915//lipid-A-disaccharide synthase activity	GO:0007217//tachykinin receptor signaling pathway;GO:0009245//lipid A biosynthetic process	-	protein_coding
	12	ncbi_101790413	BCL11A	0.132	0.298	1.24524	0.886941	0.48951	6.61967e-17	1.50763e-12	BCL11A	XP_032041643.1 B-cell lymphoma/leukemia 11A isoform X1 [Aythya fuligula]	-	-	-	-	GO:0005575//cellular_component;GO:0005576//extracellular region;GO:0005622//intracellular;GO:0005623//cell;GO:0005634//nucleus;GO:0005654//nucleoplasm;GO:0005737//cytoplasm;GO:0014069//postsynaptic density;GO:0016604//nuclear body;GO:0031974//membrane-enclosed lumen;GO:0031981//nuclear lumen;GO:0032279//asymmetric synapse;GO:0043226//organelle;GO:0043227//membrane-bounded organelle;GO:0043229//in…	GO:0000976//transcription regulatory region sequence-specific DNA binding;GO:0000977//RNA polymerase II regulatory region sequence-specific DNA binding;GO:0000978//RNA polymerase II core promoter proximal region sequence-specific DNA binding;GO:0000981//RNA polymerase II transcription factor activity, sequence-specific DNA binding;GO:0000982//transcription factor activity, RNA polymerase II core …	GO:0000122//negative regulation of transcription from RNA polymerase II promoter;GO:0001503//ossification;GO:0001558//regulation of cell growth;GO:0001775//cell activation;GO:0002376//immune system process;GO:0002520//immune system development;GO:0002521//leukocyte differentiation;GO:0006139//nucleobase-containing compound metabolic process;GO:0006351//transcription, DNA-templated;GO:0006355//reg…	zf-C2H2	protein_coding
	12	ncbi_101793443	ELL	0.199	0.402	1.42262	1.09634	0.375855	6.83784e-17	1.55732e-12	ELL	XP_027328188.1 RNA polymerase II elongation factor ELL isoform X1 [Anas platyrhynchos]	-	-	-	-	GO:0000785//chromatin;GO:0005575//cellular_component;GO:0005622//intracellular;GO:0005623//cell;GO:0005634//nucleus;GO:0005654//nucleoplasm;GO:0005694//chromosome;GO:0008023//transcription elongation factor complex;GO:0015030//Cajal body;GO:0016604//nuclear body;GO:0016607//nuclear speck;GO:0031974//membrane-enclosed lumen;GO:0031981//nuclear lumen;GO:0032991//macromolecular complex;GO:0035327//t…	GO:0003674//molecular_function;GO:0005488//binding;GO:0005515//protein binding;GO:0005524//ATP binding;GO:0019899//enzyme binding;GO:0019902//phosphatase binding	GO:0001701//in utero embryonic development;GO:0006139//nucleobase-containing compound metabolic process;GO:0006351//transcription, DNA-templated;GO:0006354//DNA-templated transcription, elongation;GO:0006355//regulation of transcription, DNA-templated;GO:0006357//regulation of transcription from RNA polymerase II promoter;GO:0006359//regulation of transcription from RNA polymerase III promoter;GO…	-	protein_coding
	12	ncbi_101791929	EVL	0.282	0.204	3.76089	0.68688	2.45294	1.15948e-16	2.64072e-12	EVL	XP_027313302.1 ena/VASP-like protein isoform X1 [Anas platyrhynchos]	-	-	-	-	GO:0005575//cellular_component;GO:0005622//intracellular;GO:0005623//cell;GO:0005737//cytoplasm;GO:0005829//cytosol;GO:0005856//cytoskeleton;GO:0005912//adherens junction;GO:0005924//cell-substrate adherens junction;GO:0005925//focal adhesion;GO:0030027//lamellipodium;GO:0030054//cell junction;GO:0030055//cell-substrate junction;GO:0030139//endocytic vesicle;GO:0031252//cell leading edge;GO:00314…	GO:0003674//molecular_function;GO:0003779//actin binding;GO:0005488//binding;GO:0005515//protein binding;GO:0005522//profilin binding;GO:0008092//cytoskeletal protein binding;GO:0017124//SH3 domain binding;GO:0019904//protein domain specific binding	GO:0000902//cell morphogenesis;GO:0000904//cell morphogenesis involved in differentiation;GO:0001775//cell activation;GO:0002376//immune system process;GO:0006928//movement of cell or subcellular component;GO:0006935//chemotaxis;GO:0006950//response to stress;GO:0006952//defense response;GO:0006955//immune response;GO:0006996//organelle organization;GO:0007010//cytoskeleton organization;GO:000701…	-	protein_coding
	12	ncbi_101789498	ANKRD10	0.365	0.296	3.8979	1.16217	1.74587	1.39037e-16	3.16656e-12	ANKRD10	XP_027300021.1 ankyrin repeat domain-containing protein 10 isoform X1 [Anas platyrhynchos]	-	-	-	-	-	GO:0005515//protein binding	GO:0008150//biological_process;GO:0009966//regulation of signal transduction;GO:0010646//regulation of cell communication;GO:0023051//regulation of signaling;GO:0030111//regulation of Wnt signaling pathway;GO:0048583//regulation of response to stimulus;GO:0050789//regulation of biological process;GO:0050794//regulation of cellular process;GO:0060828//regulation of canonical Wnt signaling pathway;…	-	protein_coding
	12	ncbi_101799481	MED13L	0.415	0.37	4.95112	1.46164	1.76017	1.39112e-16	3.16828e-12	MED13L	XP_027325834.1 mediator of RNA polymerase II transcription subunit 13-like isoform X1 [Anas platyrhynchos]	Organismal Systems	Endocrine system	ko04919//Thyroid hormone signaling pathway	K15164	GO:0005575//cellular_component;GO:0005622//intracellular;GO:0005623//cell;GO:0005634//nucleus;GO:0005654//nucleoplasm;GO:0016592//mediator complex;GO:0031974//membrane-enclosed lumen;GO:0031981//nuclear lumen;GO:0032991//macromolecular complex;GO:0043226//organelle;GO:0043227//membrane-bounded organelle;GO:0043229//intracellular organelle;GO:0043231//intracellular membrane-bounded organelle;GO:00…	GO:0003712//transcription cofactor activity	GO:0006139//nucleobase-containing compound metabolic process;GO:0006351//transcription, DNA-templated;GO:0006355//regulation of transcription, DNA-templated;GO:0006357//regulation of transcription from RNA polymerase II promoter;GO:0006366//transcription from RNA polymerase II promoter;GO:0006725//cellular aromatic compound metabolic process;GO:0006807//nitrogen compound metabolic process;GO:0008…	-	protein_coding
	12	ncbi_101804362	DDX5	0.525	0.567	5.9927	2.42776	1.30358	2.05004e-16	4.66896e-12	DDX5	XP_032055408.1 probable ATP-dependent RNA helicase DDX5 isoform X1 [Aythya fuligula]	Human Diseases;Human Diseases;Genetic Information Processing	Cancer: overview;Cancer: overview;Transcription	ko05205//Proteoglycans in cancer;ko05202//Transcriptional misregulation in cancer;ko03040//Spliceosome	K12823;K12823;K12823	GO:0005575//cellular_component;GO:0005622//intracellular;GO:0005623//cell;GO:0005634//nucleus;GO:0005654//nucleoplasm;GO:0005658//alpha DNA polymerase:primase complex;GO:0005681//spliceosomal complex;GO:0005730//nucleolus;GO:0005737//cytoplasm;GO:0009380//excinuclease repair complex;GO:0031974//membrane-enclosed lumen;GO:0031981//nuclear lumen;GO:0032991//macromolecular complex;GO:0035770//ribonu…	GO:0000166//nucleotide binding;GO:0003674//molecular_function;GO:0003676//nucleic acid binding;GO:0003677//DNA binding;GO:0003682//chromatin binding;GO:0003688//DNA replication origin binding;GO:0003690//double-stranded DNA binding;GO:0003712//transcription cofactor activity;GO:0003723//RNA binding;GO:0003724//RNA helicase activity;GO:0003729//mRNA binding;GO:0003730//mRNA 3'-UTR binding;GO:00038…	GO:0000122//negative regulation of transcription from RNA polymerase II promoter;GO:0000375//RNA splicing, via transesterification reactions;GO:0000377//RNA splicing, via transesterification reactions with bulged adenosine as nucleophile;GO:0000380//alternative mRNA splicing, via spliceosome;GO:0000381//regulation of alternative mRNA splicing, via spliceosome;GO:0000398//mRNA splicing, via splice…	-	protein_coding
	12	ncbi_101802956	NIPBL	0.46	0.456	5.52656	1.68302	1.71533	3.31859e-16	7.55809e-12	NIPBL	XP_032061378.1 nipped-B-like protein isoform X1 [Aythya fuligula]	-	-	-	-	GO:0000785//chromatin;GO:0005575//cellular_component;GO:0005622//intracellular;GO:0005623//cell;GO:0005634//nucleus;GO:0005694//chromosome;GO:0005700//polytene chromosome;GO:0032116//SMC loading complex;GO:0032991//macromolecular complex;GO:0035327//transcriptionally active chromatin;GO:0043226//organelle;GO:0043227//membrane-bounded organelle;GO:0043228//non-membrane-bounded organelle;GO:0043229…	GO:0003674//molecular_function;GO:0003682//chromatin binding;GO:0005488//binding;GO:0005515//protein binding	GO:0000003//reproduction;GO:0000070//mitotic sister chromatid segregation;GO:0000278//mitotic cell cycle;GO:0000280//nuclear division;GO:0000819//sister chromatid segregation;GO:0001501//skeletal system development;GO:0002009//morphogenesis of an epithelium;GO:0003007//heart morphogenesis;GO:0003008//system process;GO:0003143//embryonic heart tube morphogenesis;GO:0003146//heart jogging;GO:000613…	-	protein_coding
	12	ncbi_101795299	TNKS	0.22	0.435	1.87015	1.22011	0.616149	4.05949e-16	9.24548e-12	TNKS	XP_027311680.1 tankyrase-1 isoform X2 [Anas platyrhynchos]	-	-	-	-	GO:0000139//Golgi membrane;GO:0000228//nuclear chromosome;GO:0000242//pericentriolar material;GO:0000775//chromosome, centromeric region;GO:0000781//chromosome, telomeric region;GO:0000784//nuclear chromosome, telomeric region;GO:0000922//spindle pole;GO:0005575//cellular_component;GO:0005622//intracellular;GO:0005623//cell;GO:0005634//nucleus;GO:0005635//nuclear envelope;GO:0005643//nuclear pore…	GO:0003674//molecular_function;GO:0003824//catalytic activity;GO:0003950//NAD+ ADP-ribosyltransferase activity;GO:0005488//binding;GO:0005515//protein binding;GO:0008270//zinc ion binding;GO:0016740//transferase activity;GO:0016757//transferase activity, transferring glycosyl groups;GO:0016763//transferase activity, transferring pentosyl groups;GO:0042393//histone binding;GO:0043167//ion binding;…	GO:0000209//protein polyubiquitination;GO:0000226//microtubule cytoskeleton organization;GO:0000278//mitotic cell cycle;GO:0006355//regulation of transcription, DNA-templated;GO:0006357//regulation of transcription from RNA polymerase II promoter;GO:0006403//RNA localization;GO:0006464//cellular protein modification process;GO:0006468//protein phosphorylation;GO:0006471//protein ADP-ribosylation;…	-	protein_coding
	12	ncbi_101801234	Zmynd11	0.345	0.271	3.52706	1.06951	1.72152	4.30654e-16	9.80813e-12	Zmynd11	XP_012985436.1 zinc finger MYND domain-containing protein 11 isoform X1 [Melopsittacus undulatus]	-	-	-	-	GO:0005575//cellular_component;GO:0005622//intracellular;GO:0005623//cell;GO:0005634//nucleus;GO:0005654//nucleoplasm;GO:0005694//chromosome;GO:0031974//membrane-enclosed lumen;GO:0031981//nuclear lumen;GO:0043226//organelle;GO:0043227//membrane-bounded organelle;GO:0043228//non-membrane-bounded organelle;GO:0043229//intracellular organelle;GO:0043231//intracellular membrane-bounded organelle;GO:…	GO:0000976//transcription regulatory region sequence-specific DNA binding;GO:0000977//RNA polymerase II regulatory region sequence-specific DNA binding;GO:0001012//RNA polymerase II regulatory region DNA binding;GO:0001067//regulatory region nucleic acid binding;GO:0003674//molecular_function;GO:0003676//nucleic acid binding;GO:0003677//DNA binding;GO:0003682//chromatin binding;GO:0003690//double…	GO:0000122//negative regulation of transcription from RNA polymerase II promoter;GO:0001932//regulation of protein phosphorylation;GO:0001933//negative regulation of protein phosphorylation;GO:0002252//immune effector process;GO:0002376//immune system process;GO:0006139//nucleobase-containing compound metabolic process;GO:0006325//chromatin organization;GO:0006351//transcription, DNA-templated;GO…	-	protein_coding
	12	ncbi_101792849	ITGB1	0.406	0.345	4.5294	1.65595	1.45166	5.41432e-16	1.23311e-11	ITGB1	XP_021133400.2 integrin beta-1 isoform X3 [Anas platyrhynchos]	Human Diseases;Environmental Information Processing;Human Diseases;Human Diseases;Human Diseases;Human Diseases;Cellular Processes;Cellular Processes;Environmental Information Processing;Cellular Processes;Organismal Systems;Cellular Processes;Environmental Information Processing;Organismal Systems;Organismal Systems;Human Diseases;Human Diseases;Environmental Information Processing;Human Disease…	Cancer: overview;Signal transduction;Infectious disease: viral;Infectious disease: bacterial;Cancer: overview;Infectious disease: bacterial;Cellular community - eukaryotes;Cell motility;Signal transduction;Cellular community - eukaryotes;Development and regeneration;Transport and catabolism;Signaling molecules and interaction;Immune system;Immune system;Infectious disease: bacterial;Infectious di…	ko05200//Pathways in cancer;ko04151//PI3K-Akt signaling pathway;ko05165//Human papillomavirus infection;ko05131//Shigellosis;ko05205//Proteoglycans in cancer;ko05130//Pathogenic Escherichia coli infection;ko04510//Focal adhesion;ko04810//Regulation of actin cytoskeleton;ko04015//Rap1 signaling pathway;ko04530//Tight junction;ko04360//Axon guidance;ko04145//Phagosome;ko04514//Cell adhesion molecul…	K05719;K05719;K05719;K05719;K05719;K05719;K05719;K05719;K05719;K05719;K05719;K05719;K05719;K05719;K05719;K05719;K05719;K05719;K05719;K05719;K05719;K05719;K05719;K05719;K05719	GO:0001669//acrosomal vesicle;GO:0001726//ruffle;GO:0005575//cellular_component;GO:0005576//extracellular region;GO:0005604//basement membrane;GO:0005622//intracellular;GO:0005623//cell;GO:0005737//cytoplasm;GO:0005768//endosome;GO:0005886//plasma membrane;GO:0005887//integral component of plasma membrane;GO:0005911//cell-cell junction;GO:0005912//adherens junction;GO:0005924//cell-substrate adhe…	GO:0001618//virus receptor activity;GO:0001968//fibronectin binding;GO:0002020//protease binding;GO:0003674//molecular_function;GO:0003779//actin binding;GO:0005102//receptor binding;GO:0005178//integrin binding;GO:0005488//binding;GO:0005515//protein binding;GO:0005518//collagen binding;GO:0008092//cytoskeletal protein binding;GO:0015026//coreceptor activity;GO:0019899//enzyme binding;GO:0019900…	GO:0000003//reproduction;GO:0000082//G1/S transition of mitotic cell cycle;GO:0000278//mitotic cell cycle;GO:0000902//cell morphogenesis;GO:0000904//cell morphogenesis involved in differentiation;GO:0001525//angiogenesis;GO:0001568//blood vessel development;GO:0001667//ameboidal-type cell migration;GO:0001701//in utero embryonic development;GO:0001704//formation of primary germ layer;GO:0001707//…	-	protein_coding
	12	ncbi_101792223	RABGAP1L	0.43	0.405	5.095	1.40715	1.85631	6.96932e-16	1.58726e-11	RABGAP1L	XP_027319255.1 rab GTPase-activating protein 1-like isoform X1 [Anas platyrhynchos]	-	-	-	-	GO:0005575//cellular_component;GO:0005622//intracellular;GO:0005623//cell;GO:0005634//nucleus;GO:0005737//cytoplasm;GO:0005768//endosome;GO:0005769//early endosome;GO:0005794//Golgi apparatus;GO:0005929//cilium;GO:0012505//endomembrane system;GO:0031410//cytoplasmic vesicle;GO:0031982//vesicle;GO:0042995//cell projection;GO:0043226//organelle;GO:0043227//membrane-bounded organelle;GO:0043229//int…	GO:0003674//molecular_function;GO:0005096//GTPase activator activity;GO:0005488//binding;GO:0005515//protein binding;GO:0005524//ATP binding;GO:0008047//enzyme activator activity;GO:0017016//Ras GTPase binding;GO:0017137//Rab GTPase binding;GO:0019899//enzyme binding;GO:0030234//enzyme regulator activity;GO:0030695//GTPase regulator activity;GO:0031267//small GTPase binding;GO:0051020//GTPase bin…	GO:0001501//skeletal system development;GO:0002376//immune system process;GO:0002520//immune system development;GO:0006810//transport;GO:0006886//intracellular protein transport;GO:0006897//endocytosis;GO:0007049//cell cycle;GO:0007059//chromosome segregation;GO:0007275//multicellular organism development;GO:0008104//protein localization;GO:0008150//biological_process;GO:0009987//cellular process…	-	protein_coding
	12	ncbi_101798239	PIP5K1B	0.137	0.301	1.36746	0.778526	0.812683	1.0026e-15	2.28342e-11	PIP5K1B	XP_012949196.2 phosphatidylinositol 4-phosphate 5-kinase type-1 beta isoform X1 [Anas platyrhynchos]	Metabolism;Cellular Processes;Cellular Processes;Environmental Information Processing;Human Diseases;Human Diseases;Environmental Information Processing;Organismal Systems;Metabolism	Global and overview maps;Transport and catabolism;Cell motility;Signal transduction;Infectious disease: bacterial;Cancer: overview;Signal transduction;Immune system;Carbohydrate metabolism	ko01100//Metabolic pathways;ko04144//Endocytosis;ko04810//Regulation of actin cytoskeleton;ko04072//Phospholipase D signaling pathway;ko05135//Yersinia infection;ko05231//Choline metabolism in cancer;ko04070//Phosphatidylinositol signaling system;ko04666//Fc gamma R-mediated phagocytosis;ko00562//Inositol phosphate metabolism	K00889;K00889;K00889;K00889;K00889;K00889;K00889;K00889;K00889	GO:0001931//uropod;GO:0005575//cellular_component;GO:0005622//intracellular;GO:0005623//cell;GO:0005737//cytoplasm;GO:0005829//cytosol;GO:0012505//endomembrane system;GO:0016020//membrane;GO:0031254//cell trailing edge;GO:0042995//cell projection;GO:0044424//intracellular part;GO:0044444//cytoplasmic part;GO:0044464//cell part	GO:0000166//nucleotide binding;GO:0000285//1-phosphatidylinositol-3-phosphate 5-kinase activity;GO:0003674//molecular_function;GO:0003824//catalytic activity;GO:0005488//binding;GO:0005524//ATP binding;GO:0008144//drug binding;GO:0016301//kinase activity;GO:0016307//phosphatidylinositol phosphate kinase activity;GO:0016308//1-phosphatidylinositol-4-phosphate 5-kinase activity;GO:0016740//transfer…	GO:0006629//lipid metabolic process;GO:0006644//phospholipid metabolic process;GO:0006650//glycerophospholipid metabolic process;GO:0006661//phosphatidylinositol biosynthetic process;GO:0006793//phosphorus metabolic process;GO:0006796//phosphate-containing compound metabolic process;GO:0008150//biological_process;GO:0008152//metabolic process;GO:0008610//lipid biosynthetic process;GO:0008654//pho…	-	protein_coding
	12	ncbi_101791826	ANKIB1	0.148	0.311	1.25309	0.867399	0.53072	1.33683e-15	3.04462e-11	ANKIB1	XP_005010975.1 ankyrin repeat and IBR domain-containing protein 1 isoform X1 [Anas platyrhynchos]	-	-	-	-	GO:0000151//ubiquitin ligase complex;GO:0005575//cellular_component;GO:0005622//intracellular;GO:0005623//cell;GO:0005737//cytoplasm;GO:0032991//macromolecular complex;GO:0044424//intracellular part;GO:0044464//cell part;GO:1902494//catalytic complex;GO:1990234//transferase complex	GO:0003674//molecular_function;GO:0003824//catalytic activity;GO:0004842//ubiquitin-protein transferase activity;GO:0005488//binding;GO:0005515//protein binding;GO:0016740//transferase activity;GO:0019787//ubiquitin-like protein transferase activity;GO:0019899//enzyme binding;GO:0031624//ubiquitin conjugating enzyme binding;GO:0043167//ion binding;GO:0043169//cation binding;GO:0044390//ubiquitin-…	GO:0000209//protein polyubiquitination;GO:0006464//cellular protein modification process;GO:0006807//nitrogen compound metabolic process;GO:0008150//biological_process;GO:0008152//metabolic process;GO:0009893//positive regulation of metabolic process;GO:0009894//regulation of catabolic process;GO:0009896//positive regulation of catabolic process;GO:0009987//cellular process;GO:0010604//positive r…	-	protein_coding
	12	ncbi_101796460	Rpl12	0.775	0.852	19.9122	15.306	0.37955	1.68714e-15	3.84246e-11	Rpl12	XP_027326379.1 60S ribosomal protein L12 [Anas platyrhynchos]	Genetic Information Processing	Translation	ko03010//Ribosome	K02870	GO:0000315//organellar large ribosomal subunit;GO:0005575//cellular_component;GO:0005622//intracellular;GO:0005623//cell;GO:0005737//cytoplasm;GO:0005829//cytosol;GO:0005840//ribosome;GO:0015934//large ribosomal subunit;GO:0022625//cytosolic large ribosomal subunit;GO:0022626//cytosolic ribosome;GO:0032991//macromolecular complex;GO:0043226//organelle;GO:0043228//non-membrane-bounded organelle;GO…	GO:0003674//molecular_function;GO:0003676//nucleic acid binding;GO:0003723//RNA binding;GO:0003735//structural constituent of ribosome;GO:0005198//structural molecule activity;GO:0005488//binding;GO:0019843//rRNA binding;GO:0097159//organic cyclic compound binding;GO:1901363//heterocyclic compound binding	GO:0000027//ribosomal large subunit assembly;GO:0000184//nuclear-transcribed mRNA catabolic process, nonsense-mediated decay;GO:0000381//regulation of alternative mRNA splicing, via spliceosome;GO:0000956//nuclear-transcribed mRNA catabolic process;GO:0002181//cytoplasmic translation;GO:0006139//nucleobase-containing compound metabolic process;GO:0006401//RNA catabolic process;GO:0006402//mRNA ca…	-	protein_coding
	12	ncbi_101789593	GPATCH8	0.265	0.189	2.28561	0.485044	2.23639	1.99852e-15	4.55162e-11	GPATCH8	XP_027301580.1 G patch domain-containing protein 8 isoform X1 [Anas platyrhynchos]	-	-	-	-	GO:0005575//cellular_component;GO:0005622//intracellular;GO:0005623//cell;GO:0005634//nucleus;GO:0043226//organelle;GO:0043227//membrane-bounded organelle;GO:0043229//intracellular organelle;GO:0043231//intracellular membrane-bounded organelle;GO:0044424//intracellular part;GO:0044464//cell part	GO:0003674//molecular_function;GO:0003676//nucleic acid binding;GO:0003677//DNA binding;GO:0005488//binding;GO:0043167//ion binding;GO:0043169//cation binding;GO:0046872//metal ion binding;GO:0097159//organic cyclic compound binding;GO:1901363//heterocyclic compound binding	GO:0006139//nucleobase-containing compound metabolic process;GO:0006351//transcription, DNA-templated;GO:0006355//regulation of transcription, DNA-templated;GO:0006725//cellular aromatic compound metabolic process;GO:0006807//nitrogen compound metabolic process;GO:0008150//biological_process;GO:0008152//metabolic process;GO:0009058//biosynthetic process;GO:0009059//macromolecule biosynthetic proc…	-	protein_coding
	12	ncbi_101805334	SMAD2	0.166	0.343	1.49301	0.864791	0.787801	3.13182e-15	7.13273e-11	SMAD2	XP_005232021.1 mothers against decapentaplegic homolog 2 isoform X1 [Falco peregrinus]	Human Diseases;Cellular Processes;Human Diseases;Human Diseases;Human Diseases;Environmental Information Processing;Cellular Processes;Human Diseases;Cellular Processes;Environmental Information Processing;Cellular Processes;Organismal Systems;Human Diseases;Organismal Systems;Environmental Information Processing;Human Diseases;Human Diseases;Human Diseases;Human Diseases	Cancer: overview;Transport and catabolism;Cancer: overview;Infectious disease: viral;Cancer: specific types;Signal transduction;Cell growth and death;Cancer: specific types;Cellular community - eukaryotes;Signal transduction;Cell growth and death;Endocrine system;Infectious disease: parasitic;Immune system;Signal transduction;Endocrine and metabolic disease;Cancer: specific types;Cancer: specific…	ko05200//Pathways in cancer;ko04144//Endocytosis;ko05205//Proteoglycans in cancer;ko05166//Human T-cell leukemia virus 1 infection;ko05225//Hepatocellular carcinoma;ko04390//Hippo signaling pathway;ko04218//Cellular senescence;ko05226//Gastric cancer;ko04550//Signaling pathways regulating pluripotency of stem cells;ko04371//Apelin signaling pathway;ko04110//Cell cycle;ko04926//Relaxin signaling p…	K04500;K04500;K04500;K04500;K04500;K04500;K04500;K04500;K04500;K04500;K04500;K04500;K04500;K04500;K04500;K04500;K04500;K04500;K04500	GO:0000228//nuclear chromosome;GO:0000785//chromatin;GO:0000790//nuclear chromatin;GO:0005575//cellular_component;GO:0005622//intracellular;GO:0005623//cell;GO:0005634//nucleus;GO:0005654//nucleoplasm;GO:0005667//transcription factor complex;GO:0005694//chromosome;GO:0005737//cytoplasm;GO:0005829//cytosol;GO:0031974//membrane-enclosed lumen;GO:0031981//nuclear lumen;GO:0032444//activin responsive…	GO:0000976//transcription regulatory region sequence-specific DNA binding;GO:0000977//RNA polymerase II regulatory region sequence-specific DNA binding;GO:0000978//RNA polymerase II core promoter proximal region sequence-specific DNA binding;GO:0000981//RNA polymerase II transcription factor activity, sequence-specific DNA binding;GO:0000982//transcription factor activity, RNA polymerase II core …	GO:0000122//negative regulation of transcription from RNA polymerase II promoter;GO:0000578//embryonic axis specification;GO:0001501//skeletal system development;GO:0001655//urogenital system development;GO:0001657//ureteric bud development;GO:0001701//in utero embryonic development;GO:0001704//formation of primary germ layer;GO:0001706//endoderm formation;GO:0001707//mesoderm formation;GO:000182…	MH1	protein_coding
	12	ncbi_101803153	ncbi_101803153	0.253	0.179	3.20754	0.56848	2.49628	3.75017e-15	8.54101e-11	ncbi_101803153	XP_027323966.1 treacle protein isoform X3 [Anas platyrhynchos]	Genetic Information Processing	Translation	ko03008//Ribosome biogenesis in eukaryotes	K14562	GO:0001650//fibrillar center;GO:0005575//cellular_component;GO:0005622//intracellular;GO:0005623//cell;GO:0005634//nucleus;GO:0005730//nucleolus;GO:0005737//cytoplasm;GO:0005829//cytosol;GO:0031974//membrane-enclosed lumen;GO:0031981//nuclear lumen;GO:0043226//organelle;GO:0043227//membrane-bounded organelle;GO:0043228//non-membrane-bounded organelle;GO:0043229//intracellular organelle;GO:0043231…	GO:0001042//RNA polymerase I core binding;GO:0003674//molecular_function;GO:0005215//transporter activity;GO:0005488//binding;GO:0005515//protein binding;GO:0019899//enzyme binding;GO:0043175//RNA polymerase core enzyme binding;GO:0046982//protein heterodimerization activity;GO:0046983//protein dimerization activity;GO:0070063//RNA polymerase binding;GO:0097110//scaffold protein binding	GO:0001501//skeletal system development;GO:0001837//epithelial to mesenchymal transition;GO:0006139//nucleobase-containing compound metabolic process;GO:0006351//transcription, DNA-templated;GO:0006360//transcription from RNA polymerase I promoter;GO:0006417//regulation of translation;GO:0006725//cellular aromatic compound metabolic process;GO:0006807//nitrogen compound metabolic process;GO:00072…	-	protein_coding
	12	ncbi_101792873	RPL32	0.8	0.892	24.7984	19.2384	0.366255	3.79011e-15	8.63198e-11	RPL32	NP_001232799.1 60S ribosomal protein L32 [Taeniopygia guttata]	Genetic Information Processing	Translation	ko03010//Ribosome	K02912	GO:0000228//nuclear chromosome;GO:0005575//cellular_component;GO:0005622//intracellular;GO:0005623//cell;GO:0005634//nucleus;GO:0005694//chromosome;GO:0005730//nucleolus;GO:0005737//cytoplasm;GO:0005829//cytosol;GO:0005840//ribosome;GO:0005844//polysome;GO:0015934//large ribosomal subunit;GO:0022625//cytosolic large ribosomal subunit;GO:0022626//cytosolic ribosome;GO:0031974//membrane-enclosed lu…	GO:0003674//molecular_function;GO:0003735//structural constituent of ribosome;GO:0005198//structural molecule activity	GO:0000184//nuclear-transcribed mRNA catabolic process, nonsense-mediated decay;GO:0000956//nuclear-transcribed mRNA catabolic process;GO:0001889//liver development;GO:0002181//cytoplasmic translation;GO:0006139//nucleobase-containing compound metabolic process;GO:0006401//RNA catabolic process;GO:0006402//mRNA catabolic process;GO:0006412//translation;GO:0006413//translational initiation;GO:0006…	-	protein_coding
	12	ncbi_101804842	DOP1A	0.111	0.254	0.706275	0.548831	0.363868	4.03641e-15	9.19293e-11	DOP1A	XP_032041484.1 protein dopey-1 isoform X1 [Aythya fuligula]	-	-	-	-	GO:0005575//cellular_component;GO:0005622//intracellular;GO:0005623//cell;GO:0005737//cytoplasm;GO:0005768//endosome;GO:0005794//Golgi apparatus;GO:0005802//trans-Golgi network;GO:0005829//cytosol;GO:0012505//endomembrane system;GO:0031410//cytoplasmic vesicle;GO:0031982//vesicle;GO:0031984//organelle subcompartment;GO:0043226//organelle;GO:0043227//membrane-bounded organelle;GO:0043229//intracel…	-	GO:0006810//transport;GO:0006892//post-Golgi vesicle-mediated transport;GO:0006895//Golgi to endosome transport;GO:0008104//protein localization;GO:0008150//biological_process;GO:0015031//protein transport;GO:0015833//peptide transport;GO:0016192//vesicle-mediated transport;GO:0016482//cytoplasmic transport;GO:0033036//macromolecule localization;GO:0042886//amide transport;GO:0045184//establishme…	-	protein_coding
[truncated: 5,383 more rows]
