# Supplementary material for: Construction and differential analysis of testicular atlas between 10-week-old and 23-week-old ducks using single-cell RNA sequencing
Source: Poult Sci. 2025 Aug 22;104(11):105715. doi: 10.1016/j.psj.2025.105715 (PMC12419092; doi:10.1016/j.psj.2025.105715)
Supplement: Supplementary file 3 [file mmc3.xlsx]

## Sheet: all.genes.differ.stat.xls
				Table S5. The list of upregulated genes number of germ cells and Sertoli cells.
Cluster Name	Target_Cluster	Gene ID	Gene Name		Other_Cluster_pct	Target_Cluster_mean	Other_Cluster_mean	Log2FC	Pvalue	FDR	Symbol	Description	KEGG_A_class	KEGG_B_class	Pathway	K_ID	GO Component	GO Function	GO Process	TF_family	Gene_type
SC1	0	ncbi_101804134	ncbi_101804134	0.677	0.363	14.8734	1.64872	3.17332	0	0	ncbi_101804134	-	-	-	-	-	-	-	-	-	protein_coding
	0	ncbi_101790497	Mr1	0.722	0.308	13.2506	1.59852	3.05126	0	0	Mr1	XP_027326313.1 class I histocompatibility antigen, F10 alpha chain isoform X2 [Anas platyrhynchos]	Human Diseases;Cellular Processes;Human Diseases;Human Diseases;Human Diseases;Human Diseases;Human Diseases;Human Diseases;Human Diseases;Cellular Processes;Cellular Processes;Environmental Information Processing;Human Diseases;Organismal Systems;Human Diseases;Human Diseases;Human Diseases;Human Diseases	Infectious disease: viral;Transport and catabolism;Infectious disease: viral;Infectious disease: viral;Infectious disease: viral;Infectious disease: viral;Cancer: overview;Infectious disease: viral;Infectious disease: viral;Cell growth and death;Transport and catabolism;Signaling molecules and interaction;Cardiovascular disease;Immune system;Immune disease;Immune disease;Endocrine and metabolic d…	ko05165//Human papillomavirus infection;ko04144//Endocytosis;ko05163//Human cytomegalovirus infection;ko05166//Human T-cell leukemia virus 1 infection;ko05169//Epstein-Barr virus infection;ko05170//Human immunodeficiency virus 1 infection;ko05203//Viral carcinogenesis;ko05168//Herpes simplex virus 1 infection;ko05167//Kaposi sarcoma-associated herpesvirus infection;ko04218//Cellular senescence;ko…	K06751;K06751;K06751;K06751;K06751;K06751;K06751;K06751;K06751;K06751;K06751;K06751;K06751;K06751;K06751;K06751;K06751;K06751	-	-	-	-	protein_coding
	0	ncbi_113843283	Phlda1	0.311	0.082	1.94795	0.243818	2.99808	0	0	Phlda1	XP_032063422.1 pleckstrin homology-like domain family A member 1 [Aythya fuligula]	-	-	-	-	-	-	-	-	protein_coding
	0	ncbi_101800466	CHRNA10	0.281	0.083	3.12408	0.392408	2.99301	0	0	CHRNA10	XP_027321183.1 neuronal acetylcholine receptor subunit alpha-10 isoform X1 [Anas platyrhynchos]	Environmental Information Processing	Signaling molecules and interaction	ko04080//Neuroactive ligand-receptor interaction	K04811	GO:0005575//cellular_component;GO:0005623//cell;GO:0005886//plasma membrane;GO:0016020//membrane;GO:0016021//integral component of membrane;GO:0030054//cell junction;GO:0030424//axon;GO:0031224//intrinsic component of membrane;GO:0036477//somatodendritic compartment;GO:0042995//cell projection;GO:0043005//neuron projection;GO:0043025//neuronal cell body;GO:0043204//perikaryon;GO:0044297//cell bod…	GO:0003674//molecular_function;GO:0004888//transmembrane signaling receptor activity;GO:0005102//receptor binding;GO:0005215//transporter activity;GO:0005216//ion channel activity;GO:0005230//extracellular ligand-gated ion channel activity;GO:0005231//excitatory extracellular ligand-gated ion channel activity;GO:0005261//cation channel activity;GO:0005262//calcium channel activity;GO:0005488//bin…	GO:0001932//regulation of protein phosphorylation;GO:0001933//negative regulation of protein phosphorylation;GO:0003008//system process;GO:0006810//transport;GO:0006811//ion transport;GO:0006812//cation transport;GO:0006816//calcium ion transport;GO:0006873//cellular ion homeostasis;GO:0006874//cellular calcium ion homeostasis;GO:0006875//cellular metal ion homeostasis;GO:0007154//cell communicat…	-	protein_coding
	0	ncbi_101793396	DBI	0.381	0.118	2.813	0.368527	2.93227	0	0	DBI	XP_005017941.1 acyl-CoA-binding protein [Anas platyrhynchos]	-	-	-	-	GO:0005634//nucleus	GO:0000062//fatty-acyl-CoA binding;GO:0000166//nucleotide binding;GO:0003674//molecular_function;GO:0005488//binding;GO:0008289//lipid binding;GO:0017076//purine nucleotide binding;GO:0030554//adenyl nucleotide binding;GO:0032553//ribonucleotide binding;GO:0032555//purine ribonucleotide binding;GO:0032559//adenyl ribonucleotide binding;GO:0033218//amide binding;GO:0036094//small molecule binding;…	GO:0009405//pathogenesis;GO:0042254//ribosome biogenesis	-	protein_coding
	0	ncbi_113845660	isyna1-a	0.818	0.314	18.029	2.45399	2.87712	0	0	isyna1-a	XP_032059720.1 inositol-3-phosphate synthase 1 isoform X1 [Aythya fuligula]	Metabolism;Metabolism	Global and overview maps;Carbohydrate metabolism	ko01100//Metabolic pathways;ko00562//Inositol phosphate metabolism	K01858;K01858	GO:0005575//cellular_component;GO:0005618//cell wall;GO:0005622//intracellular;GO:0005623//cell;GO:0005737//cytoplasm;GO:0005829//cytosol;GO:0009277//fungal-type cell wall;GO:0009986//cell surface;GO:0030312//external encapsulating structure;GO:0030446//hyphal cell wall;GO:0044424//intracellular part;GO:0044444//cytoplasmic part;GO:0044464//cell part;GO:0071944//cell periphery	GO:0003674//molecular_function;GO:0003824//catalytic activity;GO:0004512//inositol-3-phosphate synthase activity;GO:0016853//isomerase activity;GO:0016872//intramolecular lyase activity	GO:0005975//carbohydrate metabolic process;GO:0006020//inositol metabolic process;GO:0006021//inositol biosynthetic process;GO:0006066//alcohol metabolic process;GO:0006629//lipid metabolic process;GO:0006644//phospholipid metabolic process;GO:0006793//phosphorus metabolic process;GO:0006796//phosphate-containing compound metabolic process;GO:0008150//biological_process;GO:0008152//metabolic proc…	-	protein_coding
	0	ncbi_101793565	Mmd	0.746	0.287	12.1642	1.67693	2.85875	0	0	Mmd	XP_013034609.1 PREDICTED: monocyte to macrophage differentiation factor isoform X3 [Anser cygnoides domesticus]	-	-	-	-	GO:0000323//lytic vacuole;GO:0005575//cellular_component;GO:0005622//intracellular;GO:0005623//cell;GO:0005737//cytoplasm;GO:0005764//lysosome;GO:0005765//lysosomal membrane;GO:0005768//endosome;GO:0005770//late endosome;GO:0005773//vacuole;GO:0005774//vacuolar membrane;GO:0005794//Golgi apparatus;GO:0005886//plasma membrane;GO:0005887//integral component of plasma membrane;GO:0010008//endosome m…	GO:0003674//molecular_function;GO:0003824//catalytic activity;GO:0004672//protein kinase activity;GO:0015267//channel activity;GO:0016301//kinase activity;GO:0016740//transferase activity;GO:0016772//transferase activity, transferring phosphorus-containing groups;GO:0016773//phosphotransferase activity, alcohol group as acceptor;GO:0038023//signaling receptor activity;GO:0060089//molecular transd…	GO:0001932//regulation of protein phosphorylation;GO:0001934//positive regulation of protein phosphorylation;GO:0006464//cellular protein modification process;GO:0006468//protein phosphorylation;GO:0006793//phosphorus metabolic process;GO:0006796//phosphate-containing compound metabolic process;GO:0006807//nitrogen compound metabolic process;GO:0007154//cell communication;GO:0007165//signal trans…	-	protein_coding
	0	ncbi_101802643	ecrg4	0.703	0.199	9.90018	1.36929	2.85403	0	0	ecrg4	XP_021135249.2 augurin isoform X1 [Anas platyrhynchos]	-	-	-	-	GO:0005575//cellular_component;GO:0005576//extracellular region;GO:0005615//extracellular space;GO:0005622//intracellular;GO:0005623//cell;GO:0005737//cytoplasm;GO:0005886//plasma membrane;GO:0012505//endomembrane system;GO:0016020//membrane;GO:0016324//apical plasma membrane;GO:0030133//transport vesicle;GO:0030141//secretory granule;GO:0031045//dense core granule;GO:0031410//cytoplasmic vesicle…	GO:0003674//molecular_function;GO:0005102//receptor binding;GO:0005179//hormone activity;GO:0005184//neuropeptide hormone activity;GO:0005488//binding;GO:0005515//protein binding;GO:0030545//receptor regulator activity;GO:0048018//receptor agonist activity;GO:0098772//molecular function regulator	GO:0002790//peptide secretion;GO:0002791//regulation of peptide secretion;GO:0002793//positive regulation of peptide secretion;GO:0006508//proteolysis;GO:0006511//ubiquitin-dependent protein catabolic process;GO:0006807//nitrogen compound metabolic process;GO:0006810//transport;GO:0006950//response to stress;GO:0007049//cell cycle;GO:0007154//cell communication;GO:0007165//signal transduction;GO:…	-	protein_coding
	0	ncbi_101804478	PRDX6	0.724	0.248	9.5707	1.33389	2.84298	0	0	PRDX6	XP_027318457.1 peroxiredoxin-6 [Anas platyrhynchos]	-	-	-	-	GO:0000323//lytic vacuole;GO:0005575//cellular_component;GO:0005576//extracellular region;GO:0005615//extracellular space;GO:0005622//intracellular;GO:0005623//cell;GO:0005634//nucleus;GO:0005737//cytoplasm;GO:0005764//lysosome;GO:0005766//primary lysosome;GO:0005773//vacuole;GO:0005775//vacuolar lumen;GO:0005829//cytosol;GO:0012505//endomembrane system;GO:0030141//secretory granule;GO:0031410//c…	GO:0003674//molecular_function;GO:0003824//catalytic activity;GO:0004601//peroxidase activity;GO:0004602//glutathione peroxidase activity;GO:0004620//phospholipase activity;GO:0004623//phospholipase A2 activity;GO:0005488//binding;GO:0005515//protein binding;GO:0016209//antioxidant activity;GO:0016298//lipase activity;GO:0016491//oxidoreductase activity;GO:0016684//oxidoreductase activity, acting…	GO:0000302//response to reactive oxygen species;GO:0001775//cell activation;GO:0002252//immune effector process;GO:0002263//cell activation involved in immune response;GO:0002274//myeloid leukocyte activation;GO:0002275//myeloid cell activation involved in immune response;GO:0002283//neutrophil activation involved in immune response;GO:0002366//leukocyte activation involved in immune response;GO:…	-	protein_coding
	0	ncbi_101798048	Gsta4	0.631	0.182	7.34095	1.04557	2.81168	0	0	Gsta4	EOB08918.1 Glutathione S-transferase, partial [Anas platyrhynchos]	Metabolism;Human Diseases;Human Diseases;Human Diseases;Organismal Systems;Human Diseases;Metabolism;Human Diseases;Metabolism;Metabolism;Metabolism	Global and overview maps;Cancer: overview;Cancer: specific types;Cardiovascular disease;Aging;Drug resistance: antineoplastic;Xenobiotics biodegradation and metabolism;Cancer: overview;Metabolism of other amino acids;Xenobiotics biodegradation and metabolism;Xenobiotics biodegradation and metabolism	ko01100//Metabolic pathways;ko05200//Pathways in cancer;ko05225//Hepatocellular carcinoma;ko05418//Fluid shear stress and atherosclerosis;ko04212//Longevity regulating pathway - worm;ko01524//Platinum drug resistance;ko00983//Drug metabolism - other enzymes;ko05204//Chemical carcinogenesis - DNA adducts;ko00480//Glutathione metabolism;ko00980//Metabolism of xenobiotics by cytochrome P450;ko00982/…	K00799;K00799;K00799;K00799;K00799;K00799;K00799;K00799;K00799;K00799;K00799	GO:0005575//cellular_component;GO:0005622//intracellular;GO:0005623//cell;GO:0005737//cytoplasm;GO:0044424//intracellular part;GO:0044464//cell part	GO:0003674//molecular_function;GO:0003824//catalytic activity;GO:0004364//glutathione transferase activity;GO:0005515//protein binding;GO:0016034//maleylacetoacetate isomerase activity;GO:0016740//transferase activity;GO:0016765//transferase activity, transferring alkyl or aryl (other than methyl) groups	GO:0006518//peptide metabolic process;GO:0006559//L-phenylalanine catabolic process;GO:0006572//tyrosine catabolic process;GO:0006575//cellular modified amino acid metabolic process;GO:0006749//glutathione metabolic process;GO:0006790//sulfur compound metabolic process;GO:0006807//nitrogen compound metabolic process;GO:0008150//biological_process;GO:0008152//metabolic process;GO:0009987//cellular…	-	protein_coding
	0	ncbi_119713196	TIMP2	0.628	0.196	6.4261	0.921795	2.80143	0	0	TIMP2	XP_031454814.1 metalloproteinase inhibitor 2 [Phasianus colchicus]	-	-	-	-	GO:0005575//cellular_component;GO:0005576//extracellular region;GO:0005604//basement membrane;GO:0005615//extracellular space;GO:0005622//intracellular;GO:0005623//cell;GO:0005737//cytoplasm;GO:0009986//cell surface;GO:0012505//endomembrane system;GO:0030141//secretory granule;GO:0030424//axon;GO:0030426//growth cone;GO:0030427//site of polarized growth;GO:0031012//extracellular matrix;GO:0031410…	GO:0002020//protease binding;GO:0003674//molecular_function;GO:0004857//enzyme inhibitor activity;GO:0004866//endopeptidase inhibitor activity;GO:0005102//receptor binding;GO:0005178//integrin binding;GO:0005488//binding;GO:0005515//protein binding;GO:0008047//enzyme activator activity;GO:0008191//metalloendopeptidase inhibitor activity;GO:0008270//zinc ion binding;GO:0019899//enzyme binding;GO:0…	GO:0000003//reproduction;GO:0001775//cell activation;GO:0001932//regulation of protein phosphorylation;GO:0001934//positive regulation of protein phosphorylation;GO:0002252//immune effector process;GO:0002263//cell activation involved in immune response;GO:0002274//myeloid leukocyte activation;GO:0002275//myeloid cell activation involved in immune response;GO:0002283//neutrophil activation involv…	-	protein_coding
	0	ncbi_101801433	ncbi_101801433	0.799	0.279	17.7537	2.56754	2.78966	0	0	ncbi_101801433	-	-	-	-	-	-	-	-	-	protein_coding
	0	ncbi_101790754	Gldn	0.36	0.115	2.33935	0.366609	2.6738	0	0	Gldn	XP_005027236.2 gliomedin [Anas platyrhynchos]	-	-	-	-	GO:0005575//cellular_component;GO:0005576//extracellular region;GO:0005581//collagen trimer;GO:0005615//extracellular space;GO:0005623//cell;GO:0005886//plasma membrane;GO:0016020//membrane;GO:0016021//integral component of membrane;GO:0030424//axon;GO:0031224//intrinsic component of membrane;GO:0032991//macromolecular complex;GO:0042995//cell projection;GO:0043005//neuron projection;GO:0044421//…	GO:0003674//molecular_function;GO:0005488//binding;GO:0005515//protein binding;GO:0086080//protein binding involved in heterotypic cell-cell adhesion;GO:0098631//protein binding involved in cell adhesion;GO:0098632//protein binding involved in cell-cell adhesion	GO:0007155//cell adhesion;GO:0007275//multicellular organism development;GO:0007399//nervous system development;GO:0008150//biological_process;GO:0009987//cellular process;GO:0016043//cellular component organization;GO:0021700//developmental maturation;GO:0022008//neurogenesis;GO:0022610//biological adhesion;GO:0030030//cell projection organization;GO:0030154//cell differentiation;GO:0030182//neu…	-	protein_coding
	0	ncbi_101804961	PRSS23	0.308	0.102	1.95441	0.30629	2.67376	0	0	PRSS23	XP_005027825.1 serine protease 23 isoform X1 [Anas platyrhynchos]	-	-	-	-	GO:0005575//cellular_component;GO:0005576//extracellular region;GO:0005622//intracellular;GO:0005623//cell;GO:0005634//nucleus;GO:0005737//cytoplasm;GO:0005783//endoplasmic reticulum;GO:0005788//endoplasmic reticulum lumen;GO:0012505//endomembrane system;GO:0031974//membrane-enclosed lumen;GO:0043226//organelle;GO:0043227//membrane-bounded organelle;GO:0043229//intracellular organelle;GO:0043231/…	GO:0003674//molecular_function;GO:0003824//catalytic activity;GO:0004175//endopeptidase activity;GO:0004252//serine-type endopeptidase activity;GO:0008233//peptidase activity;GO:0008236//serine-type peptidase activity;GO:0016787//hydrolase activity;GO:0017171//serine hydrolase activity;GO:0070011//peptidase activity, acting on L-amino acid peptides	GO:0006464//cellular protein modification process;GO:0006508//proteolysis;GO:0006807//nitrogen compound metabolic process;GO:0008150//biological_process;GO:0008152//metabolic process;GO:0009987//cellular process;GO:0019538//protein metabolic process;GO:0036211//protein modification process;GO:0043170//macromolecule metabolic process;GO:0043412//macromolecule modification;GO:0043687//post-translat…	-	protein_coding
	0	ncbi_101796769	Cavin2	0.868	0.339	28.306	4.46528	2.66428	0	0	Cavin2	XP_027317694.1 caveolae-associated protein 2 [Anas platyrhynchos]	-	-	-	-	GO:0005575//cellular_component;GO:0005622//intracellular;GO:0005623//cell;GO:0005634//nucleus;GO:0005654//nucleoplasm;GO:0005737//cytoplasm;GO:0005829//cytosol;GO:0005856//cytoskeleton;GO:0005886//plasma membrane;GO:0005901//caveola;GO:0015629//actin cytoskeleton;GO:0016020//membrane;GO:0031974//membrane-enclosed lumen;GO:0031981//nuclear lumen;GO:0043226//organelle;GO:0043227//membrane-bounded o…	GO:0001786//phosphatidylserine binding;GO:0003674//molecular_function;GO:0005080//protein kinase C binding;GO:0005488//binding;GO:0005515//protein binding;GO:0005543//phospholipid binding;GO:0008289//lipid binding;GO:0019899//enzyme binding;GO:0019900//kinase binding;GO:0019901//protein kinase binding;GO:0043167//ion binding;GO:0043168//anion binding;GO:0072341//modified amino acid binding	GO:0000902//cell morphogenesis;GO:0006355//regulation of transcription, DNA-templated;GO:0006357//regulation of transcription from RNA polymerase II promoter;GO:0006955//immune response;GO:0007009//plasma membrane organization;GO:0008150//biological_process;GO:0009889//regulation of biosynthetic process;GO:0009891//positive regulation of biosynthetic process;GO:0009893//positive regulation of met…	-	protein_coding
	0	ncbi_101790965	Ndrg1	0.371	0.121	2.82774	0.461044	2.61667	0	0	Ndrg1	XP_027308532.1 protein NDRG1 [Anas platyrhynchos]	-	-	-	-	GO:0005575//cellular_component;GO:0005622//intracellular;GO:0005623//cell;GO:0005634//nucleus;GO:0005737//cytoplasm;GO:0005768//endosome;GO:0005813//centrosome;GO:0005815//microtubule organizing center;GO:0005829//cytosol;GO:0005856//cytoskeleton;GO:0005874//microtubule;GO:0005886//plasma membrane;GO:0005911//cell-cell junction;GO:0005912//adherens junction;GO:0005913//cell-cell adherens junction…	GO:0003674//molecular_function;GO:0003824//catalytic activity;GO:0005488//binding;GO:0005515//protein binding;GO:0008017//microtubule binding;GO:0008092//cytoskeletal protein binding;GO:0015631//tubulin binding;GO:0017016//Ras GTPase binding;GO:0017137//Rab GTPase binding;GO:0019899//enzyme binding;GO:0031267//small GTPase binding;GO:0043015//gamma-tubulin binding;GO:0045296//cadherin binding;GO:…	GO:0001655//urogenital system development;GO:0001666//response to hypoxia;GO:0001775//cell activation;GO:0001822//kidney development;GO:0002274//myeloid leukocyte activation;GO:0002376//immune system process;GO:0006950//response to stress;GO:0006974//cellular response to DNA damage stimulus;GO:0007009//plasma membrane organization;GO:0007154//cell communication;GO:0007165//signal transduction;GO:…	-	protein_coding
	0	ncbi_119718492	HVCN1	0.401	0.12	2.32717	0.384559	2.5973	0	0	HVCN1	XP_032054655.1 voltage-gated hydrogen channel 1 [Aythya fuligula]	-	-	-	-	GO:0005575//cellular_component;GO:0005622//intracellular;GO:0005623//cell;GO:0005737//cytoplasm;GO:0005886//plasma membrane;GO:0005887//integral component of plasma membrane;GO:0012505//endomembrane system;GO:0012506//vesicle membrane;GO:0016020//membrane;GO:0016021//integral component of membrane;GO:0030141//secretory granule;GO:0030659//cytoplasmic vesicle membrane;GO:0030667//secretory granule…	GO:0003674//molecular_function;GO:0005215//transporter activity;GO:0005216//ion channel activity;GO:0005244//voltage-gated ion channel activity;GO:0005261//cation channel activity;GO:0005488//binding;GO:0005515//protein binding;GO:0008270//zinc ion binding;GO:0008324//cation transmembrane transporter activity;GO:0008808//cardiolipin synthase activity;GO:0015075//ion transmembrane transporter acti…	GO:0000003//reproduction;GO:0001775//cell activation;GO:0002252//immune effector process;GO:0002263//cell activation involved in immune response;GO:0002274//myeloid leukocyte activation;GO:0002275//myeloid cell activation involved in immune response;GO:0002283//neutrophil activation involved in immune response;GO:0002366//leukocyte activation involved in immune response;GO:0002376//immune system …	-	protein_coding
	0	ncbi_101798454	NPC2	0.832	0.364	15.5187	2.56781	2.5954	0	0	NPC2	XP_027313546.1 NPC intracellular cholesterol transporter 2 [Anas platyrhynchos]	Cellular Processes;Organismal Systems	Transport and catabolism;Digestive system	ko04142//Lysosome;ko04979//Cholesterol metabolism	K13443;K13443	GO:0000323//lytic vacuole;GO:0005575//cellular_component;GO:0005576//extracellular region;GO:0005615//extracellular space;GO:0005622//intracellular;GO:0005623//cell;GO:0005737//cytoplasm;GO:0005764//lysosome;GO:0005766//primary lysosome;GO:0005773//vacuole;GO:0005775//vacuolar lumen;GO:0005783//endoplasmic reticulum;GO:0012505//endomembrane system;GO:0030141//secretory granule;GO:0031410//cytopla…	GO:0001530//lipopolysaccharide binding;GO:0003674//molecular_function;GO:0003823//antigen binding;GO:0005215//transporter activity;GO:0005319//lipid transporter activity;GO:0005488//binding;GO:0005496//steroid binding;GO:0005515//protein binding;GO:0005539//glycosaminoglycan binding;GO:0008289//lipid binding;GO:0015248//sterol transporter activity;GO:0015485//cholesterol binding;GO:0017127//chole…	GO:0001775//cell activation;GO:0002165//instar larval or pupal development;GO:0002252//immune effector process;GO:0002263//cell activation involved in immune response;GO:0002274//myeloid leukocyte activation;GO:0002275//myeloid cell activation involved in immune response;GO:0002283//neutrophil activation involved in immune response;GO:0002366//leukocyte activation involved in immune response;GO:0…	-	protein_coding
	0	ncbi_101805307	CAV2	0.595	0.212	4.86809	0.813007	2.58202	0	0	CAV2	XP_027313432.1 caveolin-2 [Anas platyrhynchos]	Cellular Processes;Human Diseases;Cellular Processes;Human Diseases;Human Diseases	Transport and catabolism;Cancer: overview;Cellular community - eukaryotes;Cardiovascular disease;Infectious disease: bacterial	ko04144//Endocytosis;ko05205//Proteoglycans in cancer;ko04510//Focal adhesion;ko05418//Fluid shear stress and atherosclerosis;ko05100//Bacterial invasion of epithelial cells	K12958;K12958;K12958;K12958;K12958	GO:0000139//Golgi membrane;GO:0001669//acrosomal vesicle;GO:0002080//acrosomal membrane;GO:0005575//cellular_component;GO:0005622//intracellular;GO:0005623//cell;GO:0005634//nucleus;GO:0005635//nuclear envelope;GO:0005637//nuclear inner membrane;GO:0005737//cytoplasm;GO:0005783//endoplasmic reticulum;GO:0005794//Golgi apparatus;GO:0005811//lipid particle;GO:0005829//cytosol;GO:0005886//plasma mem…	GO:0000149//SNARE binding;GO:0001664//G-protein coupled receptor binding;GO:0003674//molecular_function;GO:0005102//receptor binding;GO:0005198//structural molecule activity;GO:0005215//transporter activity;GO:0005319//lipid transporter activity;GO:0005488//binding;GO:0005515//protein binding;GO:0019899//enzyme binding;GO:0019900//kinase binding;GO:0019901//protein kinase binding;GO:0019905//synt…	GO:0000003//reproduction;GO:0001765//membrane raft assembly;GO:0001932//regulation of protein phosphorylation;GO:0001934//positive regulation of protein phosphorylation;GO:0001936//regulation of endothelial cell proliferation;GO:0001937//negative regulation of endothelial cell proliferation;GO:0001938//positive regulation of endothelial cell proliferation;GO:0006810//transport;GO:0006869//lipid t…	-	protein_coding
	0	ncbi_101799123	ENPP2	0.351	0.113	2.54681	0.429371	2.56839	0	0	ENPP2	XP_027308445.1 ectonucleotide pyrophosphatase/phosphodiesterase family member 2 isoform X2 [Anas platyrhynchos]	Metabolism	Lipid metabolism	ko00565//Ether lipid metabolism	K01122	GO:0005575//cellular_component;GO:0005576//extracellular region;GO:0005615//extracellular space;GO:0005622//intracellular;GO:0005623//cell;GO:0005737//cytoplasm;GO:0005794//Golgi apparatus;GO:0005886//plasma membrane;GO:0005887//integral component of plasma membrane;GO:0012505//endomembrane system;GO:0016020//membrane;GO:0016021//integral component of membrane;GO:0031224//intrinsic component of m…	GO:0001871//pattern binding;GO:0003674//molecular_function;GO:0003676//nucleic acid binding;GO:0003824//catalytic activity;GO:0004518//nuclease activity;GO:0004527//exonuclease activity;GO:0004528//phosphodiesterase I activity;GO:0004551//nucleotide diphosphatase activity;GO:0004620//phospholipase activity;GO:0004622//lysophospholipase activity;GO:0005044//scavenger receptor activity;GO:0005488//…	GO:0001932//regulation of protein phosphorylation;GO:0001934//positive regulation of protein phosphorylation;GO:0001952//regulation of cell-matrix adhesion;GO:0001953//negative regulation of cell-matrix adhesion;GO:0001954//positive regulation of cell-matrix adhesion;GO:0002376//immune system process;GO:0006139//nucleobase-containing compound metabolic process;GO:0006629//lipid metabolic process;…	-	protein_coding
	0	ncbi_101794489	SNCA	0.29	0.129	1.9101	0.327083	2.54591	0	0	SNCA	XP_032043272.1 alpha-synuclein [Aythya fuligula]	Human Diseases;Human Diseases	Neurodegenerative disease;Neurodegenerative disease	ko05010//Alzheimer disease;ko05012//Parkinson disease	K04528;K04528	GO:0000323//lytic vacuole;GO:0005575//cellular_component;GO:0005576//extracellular region;GO:0005615//extracellular space;GO:0005622//intracellular;GO:0005623//cell;GO:0005634//nucleus;GO:0005635//nuclear envelope;GO:0005640//nuclear outer membrane;GO:0005737//cytoplasm;GO:0005739//mitochondrion;GO:0005740//mitochondrial envelope;GO:0005741//mitochondrial outer membrane;GO:0005743//mitochondrial …	GO:0000287//magnesium ion binding;GO:0001067//regulatory region nucleic acid binding;GO:0003674//molecular_function;GO:0003676//nucleic acid binding;GO:0003677//DNA binding;GO:0003779//actin binding;GO:0003824//catalytic activity;GO:0004857//enzyme inhibitor activity;GO:0004866//endopeptidase inhibitor activity;GO:0004869//cysteine-type endopeptidase inhibitor activity;GO:0005488//binding;GO:0005…	GO:0000122//negative regulation of transcription from RNA polymerase II promoter;GO:0001504//neurotransmitter uptake;GO:0001505//regulation of neurotransmitter levels;GO:0001774//microglial cell activation;GO:0001775//cell activation;GO:0001919//regulation of receptor recycling;GO:0001921//positive regulation of receptor recycling;GO:0001932//regulation of protein phosphorylation;GO:0001933//nega…	-	protein_coding
	0	ncbi_101797741	CLDN1	0.623	0.188	6.26812	1.09406	2.51834	0	0	CLDN1	XP_012964010.3 claudin-1 [Anas platyrhynchos]	Human Diseases;Cellular Processes;Human Diseases;Environmental Information Processing;Organismal Systems	Infectious disease: bacterial;Cellular community - eukaryotes;Infectious disease: viral;Signaling molecules and interaction;Immune system	ko05130//Pathogenic Escherichia coli infection;ko04530//Tight junction;ko05160//Hepatitis C;ko04514//Cell adhesion molecules;ko04670//Leukocyte transendothelial migration	K06087;K06087;K06087;K06087;K06087	GO:0005575//cellular_component;GO:0005622//intracellular;GO:0005623//cell;GO:0005737//cytoplasm;GO:0005886//plasma membrane;GO:0005887//integral component of plasma membrane;GO:0005911//cell-cell junction;GO:0005923//bicellular tight junction;GO:0016020//membrane;GO:0016021//integral component of membrane;GO:0016323//basolateral plasma membrane;GO:0016324//apical plasma membrane;GO:0016328//later…	GO:0001618//virus receptor activity;GO:0003674//molecular_function;GO:0005198//structural molecule activity;GO:0005488//binding;GO:0005515//protein binding;GO:0042802//identical protein binding	GO:0001101//response to acid chemical;GO:0001885//endothelial cell development;GO:0001889//liver development;GO:0002064//epithelial cell development;GO:0002237//response to molecule of bacterial origin;GO:0002376//immune system process;GO:0003158//endothelium development;GO:0006810//transport;GO:0006950//response to stress;GO:0006952//defense response;GO:0006955//immune response;GO:0006970//respo…	-	protein_coding
	0	ncbi_101800465	PLP1	0.517	0.159	4.59372	0.821598	2.48316	0	0	PLP1	XP_027320832.1 myelin proteolipid protein isoform X1 [Anas platyrhynchos]	-	-	-	-	GO:0005575//cellular_component;GO:0005623//cell;GO:0005886//plasma membrane;GO:0005887//integral component of plasma membrane;GO:0016020//membrane;GO:0016021//integral component of membrane;GO:0031224//intrinsic component of membrane;GO:0031226//intrinsic component of plasma membrane;GO:0043209//myelin sheath;GO:0044425//membrane part;GO:0044459//plasma membrane part;GO:0044464//cell part;GO:0071…	GO:0003674//molecular_function;GO:0005198//structural molecule activity;GO:0005488//binding;GO:0005515//protein binding;GO:0019911//structural constituent of myelin sheath;GO:0042802//identical protein binding	GO:0001676//long-chain fatty acid metabolic process;GO:0006082//organic acid metabolic process;GO:0006629//lipid metabolic process;GO:0006631//fatty acid metabolic process;GO:0006633//fatty acid biosynthetic process;GO:0006950//response to stress;GO:0006952//defense response;GO:0006954//inflammatory response;GO:0007154//cell communication;GO:0007165//signal transduction;GO:0007166//cell surface r…	-	protein_coding
	0	ncbi_101799360	ncbi_101799360	0.774	0.392	14.658	2.62762	2.47986	0	0	ncbi_101799360	-	-	-	-	-	-	-	-	-	protein_coding
	0	ncbi_101791980	LY6E	0.862	0.357	19.1623	3.55071	2.43209	0	0	LY6E	XP_027308579.1 lymphocyte antigen 6E [Anas platyrhynchos]	-	-	-	-	GO:0005575//cellular_component;GO:0005623//cell;GO:0005886//plasma membrane;GO:0009986//cell surface;GO:0016020//membrane;GO:0031224//intrinsic component of membrane;GO:0031225//anchored component of membrane;GO:0044425//membrane part;GO:0044464//cell part;GO:0071944//cell periphery	-	GO:0002244//hematopoietic progenitor cell differentiation;GO:0002320//lymphoid progenitor cell differentiation;GO:0002376//immune system process;GO:0002520//immune system development;GO:0007275//multicellular organism development;GO:0008150//biological_process;GO:0008283//cell proliferation;GO:0009987//cellular process;GO:0030097//hemopoiesis;GO:0030154//cell differentiation;GO:0032501//multicell…	-	protein_coding
	0	ncbi_101801117	MRPS6	0.871	0.447	17.4431	3.265	2.4175	0	0	MRPS6	XP_021124060.1 28S ribosomal protein S6, mitochondrial [Anas platyrhynchos]	Genetic Information Processing	Translation	ko03010//Ribosome	K02990	GO:0000313//organellar ribosome;GO:0000314//organellar small ribosomal subunit;GO:0005575//cellular_component;GO:0005622//intracellular;GO:0005623//cell;GO:0005737//cytoplasm;GO:0005739//mitochondrion;GO:0005740//mitochondrial envelope;GO:0005743//mitochondrial inner membrane;GO:0005759//mitochondrial matrix;GO:0005761//mitochondrial ribosome;GO:0005763//mitochondrial small ribosomal subunit;GO:0…	GO:0003674//molecular_function;GO:0003676//nucleic acid binding;GO:0003723//RNA binding;GO:0003735//structural constituent of ribosome;GO:0005198//structural molecule activity;GO:0005488//binding;GO:0019843//rRNA binding;GO:0070181//small ribosomal subunit rRNA binding;GO:0097159//organic cyclic compound binding;GO:1901363//heterocyclic compound binding	GO:0006412//translation;GO:0006414//translational elongation;GO:0006415//translational termination;GO:0006518//peptide metabolic process;GO:0006807//nitrogen compound metabolic process;GO:0008150//biological_process;GO:0008152//metabolic process;GO:0009058//biosynthetic process;GO:0009059//macromolecule biosynthetic process;GO:0009987//cellular process;GO:0010467//gene expression;GO:0016043//cell…	-	protein_coding
	0	ncbi_101801891	CAV1	0.431	0.142	2.67822	0.501765	2.41619	0	0	CAV1	XP_032053125.1 caveolin-1 [Aythya fuligula]	Cellular Processes;Human Diseases;Cellular Processes;Human Diseases;Human Diseases;Human Diseases	Transport and catabolism;Cancer: overview;Cellular community - eukaryotes;Cardiovascular disease;Infectious disease: bacterial;Cardiovascular disease	ko04144//Endocytosis;ko05205//Proteoglycans in cancer;ko04510//Focal adhesion;ko05418//Fluid shear stress and atherosclerosis;ko05100//Bacterial invasion of epithelial cells;ko05416//Viral myocarditis	K06278;K06278;K06278;K06278;K06278;K06278	GO:0000139//Golgi membrane;GO:0001669//acrosomal vesicle;GO:0002080//acrosomal membrane;GO:0005575//cellular_component;GO:0005622//intracellular;GO:0005623//cell;GO:0005634//nucleus;GO:0005737//cytoplasm;GO:0005739//mitochondrion;GO:0005768//endosome;GO:0005769//early endosome;GO:0005777//peroxisome;GO:0005778//peroxisomal membrane;GO:0005783//endoplasmic reticulum;GO:0005789//endoplasmic reticul…	GO:0000149//SNARE binding;GO:0001664//G-protein coupled receptor binding;GO:0003674//molecular_function;GO:0005102//receptor binding;GO:0005113//patched binding;GO:0005198//structural molecule activity;GO:0005488//binding;GO:0005496//steroid binding;GO:0005515//protein binding;GO:0008047//enzyme activator activity;GO:0008200//ion channel inhibitor activity;GO:0008289//lipid binding;GO:0015459//po…	GO:0000003//reproduction;GO:0000122//negative regulation of transcription from RNA polymerase II promoter;GO:0000188//inactivation of MAPK activity;GO:0000226//microtubule cytoskeleton organization;GO:0001505//regulation of neurotransmitter levels;GO:0001525//angiogenesis;GO:0001568//blood vessel development;GO:0001570//vasculogenesis;GO:0001666//response to hypoxia;GO:0001765//membrane raft asse…		protein_coding
	0	ncbi_101793430	Igfbp7	0.932	0.537	49.2427	9.35523	2.39607	0	0	Igfbp7	XP_005028955.2 insulin-like growth factor-binding protein 7 [Anas platyrhynchos]	-	-	-	-	GO:0005575//cellular_component;GO:0005576//extracellular region;GO:0005622//intracellular;GO:0005623//cell;GO:0005737//cytoplasm;GO:0005783//endoplasmic reticulum;GO:0005788//endoplasmic reticulum lumen;GO:0012505//endomembrane system;GO:0031974//membrane-enclosed lumen;GO:0043226//organelle;GO:0043227//membrane-bounded organelle;GO:0043229//intracellular organelle;GO:0043231//intracellular membr…	GO:0003674//molecular_function;GO:0005488//binding;GO:0005515//protein binding;GO:0005520//insulin-like growth factor binding;GO:0019838//growth factor binding	GO:0000003//reproduction;GO:0001101//response to acid chemical;GO:0001558//regulation of cell growth;GO:0006464//cellular protein modification process;GO:0006807//nitrogen compound metabolic process;GO:0006950//response to stress;GO:0007155//cell adhesion;GO:0007275//multicellular organism development;GO:0007423//sensory organ development;GO:0007565//female pregnancy;GO:0007566//embryo implantati…	-	protein_coding
	0	ncbi_101801824	Synm	0.412	0.145	2.67777	0.510161	2.39201	0	0	Synm	XP_027321519.1 synemin [Anas platyrhynchos]	-	-	-	-	GO:0005575//cellular_component;GO:0005622//intracellular;GO:0005623//cell;GO:0005737//cytoplasm;GO:0005856//cytoskeleton;GO:0005882//intermediate filament;GO:0005886//plasma membrane;GO:0005912//adherens junction;GO:0016020//membrane;GO:0030016//myofibril;GO:0030017//sarcomere;GO:0030018//Z disc;GO:0030054//cell junction;GO:0031674//I band;GO:0042383//sarcolemma;GO:0043034//costamere;GO:0043226//…	GO:0000155//phosphorelay sensor kinase activity;GO:0003674//molecular_function;GO:0005198//structural molecule activity;GO:0005200//structural constituent of cytoskeleton;GO:0005488//binding;GO:0005515//protein binding;GO:0008092//cytoskeletal protein binding;GO:0008307//structural constituent of muscle;GO:0017166//vinculin binding;GO:0019215//intermediate filament binding;GO:0030674//protein bin…	GO:0003008//system process;GO:0003009//skeletal muscle contraction;GO:0003010//voluntary skeletal muscle contraction;GO:0003012//muscle system process;GO:0006936//muscle contraction;GO:0006941//striated muscle contraction;GO:0006996//organelle organization;GO:0007010//cytoskeleton organization;GO:0007165//signal transduction;GO:0008150//biological_process;GO:0009987//cellular process;GO:0014721//…	-	protein_coding
	0	ncbi_113844223	INHA	0.331	0.104	1.80569	0.344341	2.39064	0	0	INHA	XP_027318116.1 inhibin alpha chain [Anas platyrhynchos]	Environmental Information Processing	Signaling molecules and interaction	ko04060//Cytokine-cytokine receptor interaction	K05500	GO:0001750//photoreceptor outer segment;GO:0001917//photoreceptor inner segment;GO:0005575//cellular_component;GO:0005576//extracellular region;GO:0005615//extracellular space;GO:0005622//intracellular;GO:0005623//cell;GO:0005737//cytoplasm;GO:0005886//plasma membrane;GO:0005929//cilium;GO:0016020//membrane;GO:0032991//macromolecular complex;GO:0034673//inhibin-betaglycan-ActRII complex;GO:003647…	GO:0003674//molecular_function;GO:0005102//receptor binding;GO:0005125//cytokine activity;GO:0005126//cytokine receptor binding;GO:0005160//transforming growth factor beta receptor binding;GO:0005179//hormone activity;GO:0005488//binding;GO:0005515//protein binding;GO:0008083//growth factor activity;GO:0030545//receptor regulator activity;GO:0034711//inhibin binding;GO:0046982//protein heterodime…	GO:0000003//reproduction;GO:0001501//skeletal system development;GO:0001541//ovarian follicle development;GO:0001817//regulation of cytokine production;GO:0001818//negative regulation of cytokine production;GO:0001932//regulation of protein phosphorylation;GO:0001934//positive regulation of protein phosphorylation;GO:0002262//myeloid cell homeostasis;GO:0002376//immune system process;GO:0002520//…	-	protein_coding
	0	ncbi_119713510	PRNP	0.252	0.085	0.998412	0.19737	2.33873	0	0	PRNP	XP_032059938.1 major prion protein homolog [Aythya fuligula]	Cellular Processes;Human Diseases	Cell growth and death;Neurodegenerative disease	ko04216//Ferroptosis;ko05020//Prion disease	K05634;K05634	GO:0005575//cellular_component;GO:0005576//extracellular region;GO:0005604//basement membrane;GO:0005605//basal lamina;GO:0005622//intracellular;GO:0005623//cell;GO:0005634//nucleus;GO:0005635//nuclear envelope;GO:0005737//cytoplasm;GO:0005739//mitochondrion;GO:0005740//mitochondrial envelope;GO:0005741//mitochondrial outer membrane;GO:0005783//endoplasmic reticulum;GO:0005794//Golgi apparatus;GO…	GO:0001540//beta-amyloid binding;GO:0001664//G-protein coupled receptor binding;GO:0002020//protease binding;GO:0003674//molecular_function;GO:0005102//receptor binding;GO:0005488//binding;GO:0005507//copper ion binding;GO:0005515//protein binding;GO:0005521//lamin binding;GO:0005539//glycosaminoglycan binding;GO:0008017//microtubule binding;GO:0008092//cytoskeletal protein binding;GO:0015631//tu…	GO:0001817//regulation of cytokine production;GO:0001818//negative regulation of cytokine production;GO:0001932//regulation of protein phosphorylation;GO:0001933//negative regulation of protein phosphorylation;GO:0001934//positive regulation of protein phosphorylation;GO:0002682//regulation of immune system process;GO:0002683//negative regulation of immune system process;GO:0002694//regulation of…	-	protein_coding
	0	ncbi_101800414	PON2	0.465	0.193	3.10309	0.615347	2.33424	0	0	PON2	XP_027306618.1 serum paraoxonase/arylesterase 2 [Anas platyrhynchos]	-	-	-	-	GO:0000323//lytic vacuole;GO:0005575//cellular_component;GO:0005576//extracellular region;GO:0005622//intracellular;GO:0005623//cell;GO:0005634//nucleus;GO:0005737//cytoplasm;GO:0005739//mitochondrion;GO:0005764//lysosome;GO:0005773//vacuole;GO:0005886//plasma membrane;GO:0016020//membrane;GO:0043226//organelle;GO:0043227//membrane-bounded organelle;GO:0043229//intracellular organelle;GO:0043231/…	GO:0003674//molecular_function;GO:0003824//catalytic activity;GO:0004063//aryldialkylphosphatase activity;GO:0004064//arylesterase activity;GO:0005488//binding;GO:0005515//protein binding;GO:0016787//hydrolase activity;GO:0016788//hydrolase activity, acting on ester bonds;GO:0016791//phosphatase activity;GO:0016844//strictosidine synthase activity;GO:0042578//phosphoric ester hydrolase activity;G…	GO:0006082//organic acid metabolic process;GO:0006629//lipid metabolic process;GO:0006631//fatty acid metabolic process;GO:0006690//icosanoid metabolic process;GO:0006725//cellular aromatic compound metabolic process;GO:0006793//phosphorus metabolic process;GO:0006796//phosphate-containing compound metabolic process;GO:0006950//response to stress;GO:0006979//response to oxidative stress;GO:000815…	-	protein_coding
	0	ncbi_101797062	RTN4	0.82	0.549	15.7921	3.17674	2.31359	0	0	RTN4	XP_027309046.1 reticulon-4 isoform X1 [Anas platyrhynchos]	Human Diseases	Neurodegenerative disease	ko05010//Alzheimer disease	K20720	GO:0005575//cellular_component;GO:0005622//intracellular;GO:0005623//cell;GO:0005634//nucleus;GO:0005635//nuclear envelope;GO:0005737//cytoplasm;GO:0005783//endoplasmic reticulum;GO:0005789//endoplasmic reticulum membrane;GO:0005886//plasma membrane;GO:0012505//endomembrane system;GO:0014069//postsynaptic density;GO:0016020//membrane;GO:0016021//integral component of membrane;GO:0030176//integral…	GO:0003674//molecular_function;GO:0005488//binding;GO:0005515//protein binding;GO:0019899//enzyme binding;GO:0031625//ubiquitin protein ligase binding;GO:0044389//ubiquitin-like protein ligase binding;GO:0044877//macromolecular complex binding	GO:0001525//angiogenesis;GO:0001558//regulation of cell growth;GO:0001568//blood vessel development;GO:0001837//epithelial to mesenchymal transition;GO:0001944//vasculature development;GO:0003007//heart morphogenesis;GO:0006915//apoptotic process;GO:0006928//movement of cell or subcellular component;GO:0006996//organelle organization;GO:0006997//nucleus organization;GO:0006999//nuclear pore organ…	-	protein_coding
	0	ncbi_101791574	Trim25	0.294	0.098	1.3954	0.280841	2.31285	0	0	Trim25	XP_005012382.2 E3 ubiquitin/ISG15 ligase TRIM25 isoform X1 [Anas platyrhynchos]	Human Diseases;Environmental Information Processing;Organismal Systems	Infectious disease: viral;Signal transduction;Immune system	ko05164//Influenza A;ko04064//NF-kappa B signaling pathway;ko04622//RIG-I-like receptor signaling pathway	K10652;K10652;K10652	GO:0000109//nucleotide-excision repair complex;GO:0005575//cellular_component;GO:0005622//intracellular;GO:0005623//cell;GO:0005634//nucleus;GO:0005654//nucleoplasm;GO:0005737//cytoplasm;GO:0005829//cytosol;GO:0016604//nuclear body;GO:0031974//membrane-enclosed lumen;GO:0031981//nuclear lumen;GO:0043226//organelle;GO:0043227//membrane-bounded organelle;GO:0043229//intracellular organelle;GO:00432…	GO:0003674//molecular_function;GO:0003700//transcription factor activity, sequence-specific DNA binding;GO:0003824//catalytic activity;GO:0004842//ubiquitin-protein transferase activity;GO:0005488//binding;GO:0005515//protein binding;GO:0008270//zinc ion binding;GO:0016740//transferase activity;GO:0016874//ligase activity;GO:0019787//ubiquitin-like protein transferase activity;GO:0043167//ion bin…	GO:0000731//DNA synthesis involved in DNA repair;GO:0001817//regulation of cytokine production;GO:0001818//negative regulation of cytokine production;GO:0002252//immune effector process;GO:0002376//immune system process;GO:0006139//nucleobase-containing compound metabolic process;GO:0006259//DNA metabolic process;GO:0006281//DNA repair;GO:0006289//nucleotide-excision repair;GO:0006301//postreplic…	-	protein_coding
	0	ncbi_101798758	FADS2	0.463	0.151	2.86875	0.589247	2.28348	0	0	FADS2	XP_005024317.1 acyl-CoA 6-desaturase [Anas platyrhynchos]	Metabolism;Organismal Systems;Metabolism;Metabolism;Metabolism	Global and overview maps;Endocrine system;Global and overview maps;Lipid metabolism;Lipid metabolism	ko01100//Metabolic pathways;ko03320//PPAR signaling pathway;ko01212//Fatty acid metabolism;ko01040//Biosynthesis of unsaturated fatty acids;ko00592//alpha-Linolenic acid metabolism	K10226;K10226;K10226;K10226;K10226	GO:0005575//cellular_component;GO:0005622//intracellular;GO:0005623//cell;GO:0005737//cytoplasm;GO:0005783//endoplasmic reticulum;GO:0005789//endoplasmic reticulum membrane;GO:0005886//plasma membrane;GO:0005887//integral component of plasma membrane;GO:0012505//endomembrane system;GO:0016020//membrane;GO:0016021//integral component of membrane;GO:0031224//intrinsic component of membrane;GO:00312…	GO:0003674//molecular_function;GO:0003824//catalytic activity;GO:0004768//stearoyl-CoA 9-desaturase activity;GO:0016213//linoleoyl-CoA desaturase activity;GO:0016215//acyl-CoA desaturase activity;GO:0016491//oxidoreductase activity;GO:0016705//oxidoreductase activity, acting on paired donors, with incorporation or reduction of molecular oxygen;GO:0016717//oxidoreductase activity, acting on paired…	GO:0000038//very long-chain fatty acid metabolic process;GO:0001676//long-chain fatty acid metabolic process;GO:0001889//liver development;GO:0006082//organic acid metabolic process;GO:0006629//lipid metabolic process;GO:0006631//fatty acid metabolic process;GO:0006633//fatty acid biosynthetic process;GO:0006636//unsaturated fatty acid biosynthetic process;GO:0007275//multicellular organism devel…	-	protein_coding
	0	ncbi_113842314	Mid1ip1	0.622	0.292	5.25828	1.0831	2.27943	0	0	Mid1ip1	KAF1399485.1 Mid1-interacting protein 1, partial [Spheniscus magellanicus]	-	-	-	-	GO:0005575//cellular_component;GO:0005622//intracellular;GO:0005623//cell;GO:0005634//nucleus;GO:0005737//cytoplasm;GO:0005829//cytosol;GO:0005856//cytoskeleton;GO:0005874//microtubule;GO:0015630//microtubule cytoskeleton;GO:0043226//organelle;GO:0043227//membrane-bounded organelle;GO:0043228//non-membrane-bounded organelle;GO:0043229//intracellular organelle;GO:0043231//intracellular membrane-bo…	GO:0003674//molecular_function;GO:0005488//binding;GO:0005515//protein binding;GO:0008022//protein C-terminus binding;GO:0042802//identical protein binding	GO:0006629//lipid metabolic process;GO:0006810//transport;GO:0006811//ion transport;GO:0006820//anion transport;GO:0006839//mitochondrial transport;GO:0006853//carnitine shuttle;GO:0006869//lipid transport;GO:0007026//negative regulation of microtubule depolymerization;GO:0008150//biological_process;GO:0008152//metabolic process;GO:0009889//regulation of biosynthetic process;GO:0009891//positive …	-	protein_coding
	0	ncbi_101794702	CNP	0.407	0.124	2.23408	0.469567	2.25027	0	0	CNP	XP_027301001.1 2',3'-cyclic-nucleotide 3'-phosphodiesterase isoform X1 [Anas platyrhynchos]	-	-	-	-	GO:0005575//cellular_component;GO:0005576//extracellular region;GO:0005615//extracellular space;GO:0005622//intracellular;GO:0005623//cell;GO:0005634//nucleus;GO:0005654//nucleoplasm;GO:0005737//cytoplasm;GO:0005739//mitochondrion;GO:0005740//mitochondrial envelope;GO:0005741//mitochondrial outer membrane;GO:0005743//mitochondrial inner membrane;GO:0005829//cytosol;GO:0005856//cytoskeleton;GO:000…	GO:0000166//nucleotide binding;GO:0003674//molecular_function;GO:0003676//nucleic acid binding;GO:0003723//RNA binding;GO:0003824//catalytic activity;GO:0003873//6-phosphofructo-2-kinase activity;GO:0003924//GTPase activity;GO:0004020//adenylylsulfate kinase activity;GO:0004112//cyclic-nucleotide phosphodiesterase activity;GO:0004113//2',3'-cyclic-nucleotide 3'-phosphodiesterase activity;GO:00041…	GO:0000226//microtubule cytoskeleton organization;GO:0000902//cell morphogenesis;GO:0000904//cell morphogenesis involved in differentiation;GO:0002237//response to molecule of bacterial origin;GO:0006000//fructose metabolic process;GO:0006139//nucleobase-containing compound metabolic process;GO:0006281//DNA repair;GO:0006310//DNA recombination;GO:0006355//regulation of transcription, DNA-template…	-	protein_coding
	0	ncbi_101797577	SCPEP1	0.569	0.313	4.82886	1.01609	2.24866	0	0	SCPEP1	XP_032055380.1 retinoid-inducible serine carboxypeptidase [Aythya fuligula]	-	-	-	-	GO:0005575//cellular_component;GO:0005576//extracellular region;GO:0005622//intracellular;GO:0005623//cell;GO:0005737//cytoplasm;GO:0005829//cytosol;GO:0044424//intracellular part;GO:0044444//cytoplasmic part;GO:0044464//cell part	GO:0003674//molecular_function;GO:0003824//catalytic activity;GO:0004180//carboxypeptidase activity;GO:0004185//serine-type carboxypeptidase activity;GO:0008233//peptidase activity;GO:0008236//serine-type peptidase activity;GO:0008238//exopeptidase activity;GO:0016787//hydrolase activity;GO:0017171//serine hydrolase activity;GO:0070008//serine-type exopeptidase activity;GO:0070011//peptidase acti…	GO:0001523//retinoid metabolic process;GO:0003008//system process;GO:0003013//circulatory system process;GO:0003018//vascular process in circulatory system;GO:0006082//organic acid metabolic process;GO:0006508//proteolysis;GO:0006629//lipid metabolic process;GO:0006720//isoprenoid metabolic process;GO:0006721//terpenoid metabolic process;GO:0006807//nitrogen compound metabolic process;GO:0008015/…	-	protein_coding
	0	ncbi_101794247	SQOR	0.256	0.088	1.07217	0.227056	2.23942	0	0	SQOR	EOB01421.1 Sulfide:quinone oxidoreductase, mitochondrial, partial [Anas platyrhynchos]	Metabolism;Metabolism	Global and overview maps;Energy metabolism	ko01100//Metabolic pathways;ko00920//Sulfur metabolism	K22470;K22470	GO:0005575//cellular_component;GO:0005622//intracellular;GO:0005623//cell;GO:0005737//cytoplasm;GO:0005739//mitochondrion;GO:0043226//organelle;GO:0043227//membrane-bounded organelle;GO:0043229//intracellular organelle;GO:0043231//intracellular membrane-bounded organelle;GO:0044424//intracellular part;GO:0044444//cytoplasmic part;GO:0044464//cell part	GO:0000166//nucleotide binding;GO:0003674//molecular_function;GO:0003824//catalytic activity;GO:0005488//binding;GO:0016491//oxidoreductase activity;GO:0016667//oxidoreductase activity, acting on a sulfur group of donors;GO:0016672//oxidoreductase activity, acting on a sulfur group of donors, quinone or similar compound as acceptor;GO:0036094//small molecule binding;GO:0043167//ion binding;GO:004…	GO:0006518//peptide metabolic process;GO:0006575//cellular modified amino acid metabolic process;GO:0006749//glutathione metabolic process;GO:0006750//glutathione biosynthetic process;GO:0006790//sulfur compound metabolic process;GO:0006807//nitrogen compound metabolic process;GO:0006873//cellular ion homeostasis;GO:0006950//response to stress;GO:0008150//biological_process;GO:0008152//metabolic …	-	protein_coding
	0	ncbi_101799108	B2M	0.657	0.386	6.51396	1.37986	2.23901	0	0	B2M	NP_001297750.1 beta-2-microglobulin precursor [Anas platyrhynchos]	Human Diseases;Human Diseases;Human Diseases;Human Diseases;Human Diseases;Organismal Systems	Infectious disease: viral;Infectious disease: viral;Infectious disease: viral;Infectious disease: viral;Infectious disease: viral;Immune system	ko05163//Human cytomegalovirus infection;ko05166//Human T-cell leukemia virus 1 infection;ko05169//Epstein-Barr virus infection;ko05170//Human immunodeficiency virus 1 infection;ko05168//Herpes simplex virus 1 infection;ko04612//Antigen processing and presentation	K08055;K08055;K08055;K08055;K08055;K08055	GO:0000139//Golgi membrane;GO:0005575//cellular_component;GO:0005576//extracellular region;GO:0005615//extracellular space;GO:0005622//intracellular;GO:0005623//cell;GO:0005737//cytoplasm;GO:0005768//endosome;GO:0005769//early endosome;GO:0005783//endoplasmic reticulum;GO:0005788//endoplasmic reticulum lumen;GO:0005794//Golgi apparatus;GO:0005798//Golgi-associated vesicle;GO:0005829//cytosol;GO:0…	GO:0003674//molecular_function;GO:0005488//binding;GO:0005515//protein binding;GO:0042802//identical protein binding	GO:0000041//transition metal ion transport;GO:0001775//cell activation;GO:0001817//regulation of cytokine production;GO:0001819//positive regulation of cytokine production;GO:0001910//regulation of leukocyte mediated cytotoxicity;GO:0001912//positive regulation of leukocyte mediated cytotoxicity;GO:0001914//regulation of T cell mediated cytotoxicity;GO:0001916//positive regulation of T cell media…	-	protein_coding
	0	ncbi_101803103	GPAM	0.457	0.232	4.32948	0.918573	2.23673	0	0	GPAM	EOB05105.1 Glycerol-3-phosphate acyltransferase, mitochondrial, partial [Anas platyrhynchos]	Metabolism;Metabolism;Metabolism	Global and overview maps;Lipid metabolism;Lipid metabolism	ko01100//Metabolic pathways;ko00564//Glycerophospholipid metabolism;ko00561//Glycerolipid metabolism	K00629;K00629;K00629	GO:0005575//cellular_component;GO:0005576//extracellular region;GO:0005622//intracellular;GO:0005623//cell;GO:0005737//cytoplasm;GO:0005739//mitochondrion;GO:0005740//mitochondrial envelope;GO:0005741//mitochondrial outer membrane;GO:0005783//endoplasmic reticulum;GO:0005886//plasma membrane;GO:0012505//endomembrane system;GO:0016020//membrane;GO:0016021//integral component of membrane;GO:0019867…	GO:0003674//molecular_function;GO:0003824//catalytic activity;GO:0004366//glycerol-3-phosphate O-acyltransferase activity;GO:0008374//O-acyltransferase activity;GO:0016740//transferase activity;GO:0016746//transferase activity, transferring acyl groups;GO:0016747//transferase activity, transferring acyl groups other than amino-acyl groups	GO:0001816//cytokine production;GO:0001817//regulation of cytokine production;GO:0002252//immune effector process;GO:0002376//immune system process;GO:0002682//regulation of immune system process;GO:0002683//negative regulation of immune system process;GO:0002684//positive regulation of immune system process;GO:0002694//regulation of leukocyte activation;GO:0002696//positive regulation of leukocy…	-	protein_coding
	0	ncbi_119718518	ALDH2	0.786	0.372	10.7151	2.27954	2.23282	0	0	ALDH2	XP_032055096.1 aldehyde dehydrogenase, mitochondrial [Aythya fuligula]	Metabolism;Metabolism;Metabolism;Metabolism;Metabolism;Metabolism;Metabolism;Metabolism;Metabolism;Metabolism;Metabolism;Metabolism;Metabolism	Global and overview maps;Lipid metabolism;Amino acid metabolism;Carbohydrate metabolism;Amino acid metabolism;Amino acid metabolism;Amino acid metabolism;Lipid metabolism;Carbohydrate metabolism;Metabolism of other amino acids;Amino acid metabolism;Carbohydrate metabolism;Metabolism of terpenoids and polyketides	ko01100//Metabolic pathways;ko00561//Glycerolipid metabolism;ko00310//Lysine degradation;ko00010//Glycolysis / Gluconeogenesis;ko00280//Valine, leucine and isoleucine degradation;ko00330//Arginine and proline metabolism;ko00380//Tryptophan metabolism;ko00071//Fatty acid degradation;ko00620//Pyruvate metabolism;ko00410//beta-Alanine metabolism;ko00340//Histidine metabolism;ko00053//Ascorbate and a…	K00128;K00128;K00128;K00128;K00128;K00128;K00128;K00128;K00128;K00128;K00128;K00128;K00128	GO:0005575//cellular_component;GO:0005622//intracellular;GO:0005623//cell;GO:0005737//cytoplasm;GO:0005739//mitochondrion;GO:0005759//mitochondrial matrix;GO:0031974//membrane-enclosed lumen;GO:0043226//organelle;GO:0043227//membrane-bounded organelle;GO:0043229//intracellular organelle;GO:0043231//intracellular membrane-bounded organelle;GO:0043233//organelle lumen;GO:0044422//organelle part;GO:…	GO:0000166//nucleotide binding;GO:0003674//molecular_function;GO:0003824//catalytic activity;GO:0003842//1-pyrroline-5-carboxylate dehydrogenase activity;GO:0004029//aldehyde dehydrogenase (NAD) activity;GO:0004350//glutamate-5-semialdehyde dehydrogenase activity;GO:0004491//methylmalonate-semialdehyde dehydrogenase (acylating) activity;GO:0004777//succinate-semialdehyde dehydrogenase (NAD+) acti…	GO:0001101//response to acid chemical;GO:0001889//liver development;GO:0002237//response to molecule of bacterial origin;GO:0006066//alcohol metabolic process;GO:0006067//ethanol metabolic process;GO:0006068//ethanol catabolic process;GO:0006081//cellular aldehyde metabolic process;GO:0006082//organic acid metabolic process;GO:0006090//pyruvate metabolic process;GO:0006117//acetaldehyde metabolic…	-	protein_coding
	0	ncbi_101791650	OPTN	0.401	0.146	2.20821	0.471566	2.22735	0	0	OPTN	XP_005018895.2 optineurin [Anas platyrhynchos]	Cellular Processes	Transport and catabolism	ko04137//Mitophagy - animal	K19946	GO:0000139//Golgi membrane;GO:0005575//cellular_component;GO:0005622//intracellular;GO:0005623//cell;GO:0005634//nucleus;GO:0005654//nucleoplasm;GO:0005737//cytoplasm;GO:0005768//endosome;GO:0005773//vacuole;GO:0005776//autophagosome;GO:0005794//Golgi apparatus;GO:0005802//trans-Golgi network;GO:0005829//cytosol;GO:0010008//endosome membrane;GO:0012505//endomembrane system;GO:0016020//membrane;GO…	GO:0001025//RNA polymerase III transcription factor binding;GO:0001155//TFIIIA-class transcription factor binding;GO:0003674//molecular_function;GO:0005488//binding;GO:0005515//protein binding;GO:0008022//protein C-terminus binding;GO:0008134//transcription factor binding;GO:0017016//Ras GTPase binding;GO:0017137//Rab GTPase binding;GO:0019899//enzyme binding;GO:0030674//protein binding, bridging…	GO:0000086//G2/M transition of mitotic cell cycle;GO:0000278//mitotic cell cycle;GO:0000302//response to reactive oxygen species;GO:0000902//cell morphogenesis;GO:0000904//cell morphogenesis involved in differentiation;GO:0001101//response to acid chemical;GO:0001654//eye development;GO:0001816//cytokine production;GO:0001817//regulation of cytokine production;GO:0001819//positive regulation of c…	-	protein_coding
	0	ncbi_101797558	EPS8L2	0.254	0.094	1.19363	0.257713	2.21152	0	0	EPS8L2	XP_027314161.1 epidermal growth factor receptor kinase substrate 8-like protein 2 [Anas platyrhynchos]	-	-	-	-	GO:0001726//ruffle;GO:0005575//cellular_component;GO:0005622//intracellular;GO:0005623//cell;GO:0005737//cytoplasm;GO:0005829//cytosol;GO:0005886//plasma membrane;GO:0016020//membrane;GO:0031252//cell leading edge;GO:0031253//cell projection membrane;GO:0031256//leading edge membrane;GO:0032420//stereocilium;GO:0032421//stereocilium bundle;GO:0032426//stereocilium tip;GO:0032587//ruffle membrane;…	GO:0003674//molecular_function;GO:0003779//actin binding;GO:0005085//guanyl-nucleotide exchange factor activity;GO:0005088//Ras guanyl-nucleotide exchange factor activity;GO:0005089//Rho guanyl-nucleotide exchange factor activity;GO:0005488//binding;GO:0005515//protein binding;GO:0008092//cytoskeletal protein binding;GO:0008987//quinolinate synthetase A activity;GO:0017016//Ras GTPase binding;GO:…	GO:0003008//system process;GO:0007154//cell communication;GO:0007165//signal transduction;GO:0007264//small GTPase mediated signal transduction;GO:0007265//Ras protein signal transduction;GO:0007266//Rho protein signal transduction;GO:0007600//sensory perception;GO:0007605//sensory perception of sound;GO:0008150//biological_process;GO:0009966//regulation of signal transduction;GO:0009987//cellula…	-	protein_coding
	0	ncbi_101799471	GPR37	0.318	0.116	1.95738	0.423495	2.2085	0	0	GPR37	XP_027313967.1 prosaposin receptor GPR37 [Anas platyrhynchos]	Human Diseases	Neurodegenerative disease	ko05012//Parkinson disease	K04243	GO:0000151//ubiquitin ligase complex;GO:0005575//cellular_component;GO:0005622//intracellular;GO:0005623//cell;GO:0005737//cytoplasm;GO:0005783//endoplasmic reticulum;GO:0005789//endoplasmic reticulum membrane;GO:0005886//plasma membrane;GO:0005887//integral component of plasma membrane;GO:0012505//endomembrane system;GO:0016020//membrane;GO:0016021//integral component of membrane;GO:0031224//int…	GO:0001653//peptide receptor activity;GO:0003674//molecular_function;GO:0004129//cytochrome-c oxidase activity;GO:0004888//transmembrane signaling receptor activity;GO:0004930//G-protein coupled receptor activity;GO:0005488//binding;GO:0005515//protein binding;GO:0008528//G-protein coupled peptide receptor activity;GO:0019899//enzyme binding;GO:0020037//heme binding;GO:0030544//Hsp70 protein bind…	GO:0001932//regulation of protein phosphorylation;GO:0001934//positive regulation of protein phosphorylation;GO:0006584//catecholamine metabolic process;GO:0006725//cellular aromatic compound metabolic process;GO:0006807//nitrogen compound metabolic process;GO:0007154//cell communication;GO:0007165//signal transduction;GO:0007186//G-protein coupled receptor signaling pathway;GO:0007187//G-protein…	-	protein_coding
	0	ncbi_101793444	AKAP12	0.753	0.286	13.9509	3.05465	2.19128	0	0	AKAP12	XP_027310168.1 LOW QUALITY PROTEIN: A-kinase anchor protein 12 [Anas platyrhynchos]	-	-	-	-	GO:0005575//cellular_component;GO:0005622//intracellular;GO:0005623//cell;GO:0005737//cytoplasm;GO:0005829//cytosol;GO:0005856//cytoskeleton;GO:0005886//plasma membrane;GO:0005938//cell cortex;GO:0016020//membrane;GO:0043226//organelle;GO:0043228//non-membrane-bounded organelle;GO:0043229//intracellular organelle;GO:0043232//intracellular non-membrane-bounded organelle;GO:0044424//intracellular p…	GO:0003674//molecular_function;GO:0005198//structural molecule activity;GO:0005488//binding;GO:0005515//protein binding;GO:0005516//calmodulin binding;GO:0008179//adenylate cyclase binding;GO:0019899//enzyme binding;GO:0030159//receptor signaling complex scaffold activity;GO:0032947//protein complex scaffold;GO:0051018//protein kinase A binding	GO:0006605//protein targeting;GO:0006810//transport;GO:0006886//intracellular protein transport;GO:0007154//cell communication;GO:0007165//signal transduction;GO:0007186//G-protein coupled receptor signaling pathway;GO:0007187//G-protein coupled receptor signaling pathway, coupled to cyclic nucleotide second messenger;GO:0007188//adenylate cyclase-modulating G-protein coupled receptor signaling p…	-	protein_coding
	0	ncbi_101800839	Mfge8	0.692	0.258	7.88752	1.73549	2.18423	0	0	Mfge8	XP_027321929.1 lactadherin isoform X1 [Anas platyrhynchos]	-	-	-	-	GO:0005575//cellular_component;GO:0005576//extracellular region;GO:0005615//extracellular space;GO:0005622//intracellular;GO:0005623//cell;GO:0005737//cytoplasm;GO:0005783//endoplasmic reticulum;GO:0005788//endoplasmic reticulum lumen;GO:0005886//plasma membrane;GO:0009897//external side of plasma membrane;GO:0009986//cell surface;GO:0012505//endomembrane system;GO:0016020//membrane;GO:0019897//e…	GO:0001786//phosphatidylserine binding;GO:0003674//molecular_function;GO:0005102//receptor binding;GO:0005178//integrin binding;GO:0005488//binding;GO:0005515//protein binding;GO:0005543//phospholipid binding;GO:0008289//lipid binding;GO:0008429//phosphatidylethanolamine binding;GO:0043167//ion binding;GO:0043168//anion binding;GO:0044877//macromolecular complex binding;GO:0050839//cell adhesion …	GO:0000003//reproduction;GO:0001525//angiogenesis;GO:0001568//blood vessel development;GO:0001944//vasculature development;GO:0006464//cellular protein modification process;GO:0006807//nitrogen compound metabolic process;GO:0006810//transport;GO:0006897//endocytosis;GO:0006909//phagocytosis;GO:0006910//phagocytosis, recognition;GO:0006911//phagocytosis, engulfment;GO:0007155//cell adhesion;GO:000…	-	protein_coding
	0	ncbi_101791120	IFI35	0.311	0.117	1.44702	0.319769	2.17799	0	0	IFI35	QCY58623.1 interferon induced protein 35 [Anas platyrhynchos]	-	-	-	-	GO:0005575//cellular_component;GO:0005622//intracellular;GO:0005623//cell;GO:0005634//nucleus;GO:0005737//cytoplasm;GO:0005801//cis-Golgi network;GO:0005829//cytosol;GO:0016020//membrane;GO:0019031//viral envelope;GO:0031514//motile cilium;GO:0043226//organelle;GO:0043227//membrane-bounded organelle;GO:0043229//intracellular organelle;GO:0043231//intracellular membrane-bounded organelle;GO:004442…	GO:0005524//ATP binding	GO:0002376//immune system process;GO:0006886//intracellular protein transport;GO:0006950//response to stress;GO:0006952//defense response;GO:0006955//immune response;GO:0007059//chromosome segregation;GO:0007154//cell communication;GO:0007155//cell adhesion;GO:0007165//signal transduction;GO:0007166//cell surface receptor signaling pathway;GO:0008150//biological_process;GO:0009987//cellular proce…	-	protein_coding
	0	ncbi_101797340	Wasl	0.75	0.356	11.9191	2.6353	2.17724	0	0	Wasl	XP_027313920.1 neural Wiskott-Aldrich syndrome protein isoform X1 [Anas platyrhynchos]	Cellular Processes;Human Diseases;Human Diseases;Human Diseases;Cellular Processes;Human Diseases;Human Diseases;Cellular Processes	Transport and catabolism;Infectious disease: bacterial;Infectious disease: bacterial;Infectious disease: bacterial;Cell motility;Infectious disease: bacterial;Infectious disease: bacterial;Cellular community - eukaryotes	ko04144//Endocytosis;ko05131//Shigellosis;ko05132//Salmonella infection;ko05130//Pathogenic Escherichia coli infection;ko04810//Regulation of actin cytoskeleton;ko05135//Yersinia infection;ko05100//Bacterial invasion of epithelial cells;ko04520//Adherens junction	K23612;K23612;K23612;K23612;K23612;K23612;K23612;K23612	GO:0000139//Golgi membrane;GO:0005575//cellular_component;GO:0005622//intracellular;GO:0005623//cell;GO:0005634//nucleus;GO:0005737//cytoplasm;GO:0005794//Golgi apparatus;GO:0005829//cytosol;GO:0005856//cytoskeleton;GO:0005886//plasma membrane;GO:0005902//microvillus;GO:0005937//mating projection;GO:0005938//cell cortex;GO:0012505//endomembrane system;GO:0012506//vesicle membrane;GO:0015629//acti…	GO:0003674//molecular_function;GO:0003779//actin binding;GO:0005198//structural molecule activity;GO:0005488//binding;GO:0005515//protein binding;GO:0005519//cytoskeletal regulatory protein binding;GO:0008092//cytoskeletal protein binding;GO:0017016//Ras GTPase binding;GO:0017048//Rho GTPase binding;GO:0019899//enzyme binding;GO:0030234//enzyme regulator activity;GO:0030695//GTPase regulator acti…	GO:0000003//reproduction;GO:0000147//actin cortical patch assembly;GO:0000226//microtubule cytoskeleton organization;GO:0000278//mitotic cell cycle;GO:0000281//mitotic cytokinesis;GO:0000768//syncytium formation by plasma membrane fusion;GO:0000902//cell morphogenesis;GO:0000904//cell morphogenesis involved in differentiation;GO:0000910//cytokinesis;GO:0000912//assembly of actomyosin apparatus in…	-	protein_coding
	0	ncbi_101802580	UACA	0.315	0.16	1.99599	0.441397	2.17695	0	0	UACA	XP_027321412.1 uveal autoantigen with coiled-coil domains and ankyrin repeats isoform X1 [Anas platyrhynchos]	-	-	-	-	GO:0005575//cellular_component;GO:0005576//extracellular region;GO:0005622//intracellular;GO:0005623//cell;GO:0005634//nucleus;GO:0005635//nuclear envelope;GO:0005737//cytoplasm;GO:0005829//cytosol;GO:0005856//cytoskeleton;GO:0012505//endomembrane system;GO:0016020//membrane;GO:0031967//organelle envelope;GO:0031975//envelope;GO:0032991//macromolecular complex;GO:0043226//organelle;GO:0043227//me…	GO:0005515//protein binding;GO:0005524//ATP binding;GO:0042302//structural constituent of cuticle	GO:0006915//apoptotic process;GO:0006950//response to stress;GO:0006974//cellular response to DNA damage stimulus;GO:0006979//response to oxidative stress;GO:0007059//chromosome segregation;GO:0007154//cell communication;GO:0007165//signal transduction;GO:0008150//biological_process;GO:0008219//cell death;GO:0008630//intrinsic apoptotic signaling pathway in response to DNA damage;GO:0008631//intr…	-	protein_coding
	0	ncbi_101789916	RIPOR2	0.428	0.14	3.37932	0.750036	2.1717	0	0	RIPOR2	XP_012958418.2 LOW QUALITY PROTEIN: rho family-interacting cell polarization regulator 2 [Anas platyrhynchos]	-	-	-	-	GO:0005575//cellular_component;GO:0005622//intracellular;GO:0005623//cell;GO:0005737//cytoplasm;GO:0005856//cytoskeleton;GO:0005886//plasma membrane;GO:0016020//membrane;GO:0016324//apical plasma membrane;GO:0030175//filopodium;GO:0031252//cell leading edge;GO:0031253//cell projection membrane;GO:0031256//leading edge membrane;GO:0032420//stereocilium;GO:0032421//stereocilium bundle;GO:0032589//n…	GO:0003674//molecular_function;GO:0005488//binding;GO:0005515//protein binding;GO:0042802//identical protein binding;GO:0043531//ADP binding;GO:0071889//14-3-3 protein binding	GO:0000902//cell morphogenesis;GO:0000904//cell morphogenesis involved in differentiation;GO:0002064//epithelial cell development;GO:0002065//columnar/cuboidal epithelial cell differentiation;GO:0002066//columnar/cuboidal epithelial cell development;GO:0002093//auditory receptor cell morphogenesis;GO:0002682//regulation of immune system process;GO:0002683//negative regulation of immune system pro…	-	protein_coding
	0	ncbi_101793959	GPT2	0.518	0.193	3.44905	0.766227	2.17035	0	0	GPT2	XP_027323015.1 alanine aminotransferase 2 [Anas platyrhynchos]	Metabolism;Metabolism;Metabolism;Metabolism;Metabolism;Metabolism	Global and overview maps;Global and overview maps;Global and overview maps;Amino acid metabolism;Amino acid metabolism;Global and overview maps	ko01100//Metabolic pathways;ko01200//Carbon metabolism;ko01230//Biosynthesis of amino acids;ko00250//Alanine, aspartate and glutamate metabolism;ko00220//Arginine biosynthesis;ko01210//2-Oxocarboxylic acid metabolism	K00814;K00814;K00814;K00814;K00814;K00814	GO:0005575//cellular_component;GO:0005622//intracellular;GO:0005623//cell;GO:0005737//cytoplasm;GO:0005739//mitochondrion;GO:0005759//mitochondrial matrix;GO:0031974//membrane-enclosed lumen;GO:0043226//organelle;GO:0043227//membrane-bounded organelle;GO:0043229//intracellular organelle;GO:0043231//intracellular membrane-bounded organelle;GO:0043233//organelle lumen;GO:0044422//organelle part;GO:…	GO:0003674//molecular_function;GO:0003824//catalytic activity;GO:0004021//L-alanine:2-oxoglutarate aminotransferase activity;GO:0004400//histidinol-phosphate transaminase activity;GO:0004838//L-tyrosine:2-oxoglutarate aminotransferase activity;GO:0005488//binding;GO:0008144//drug binding;GO:0008483//transaminase activity;GO:0009016//succinyldiaminopimelate transaminase activity;GO:0016740//transf…	GO:0000105//histidine biosynthetic process;GO:0006082//organic acid metabolic process;GO:0006103//2-oxoglutarate metabolic process;GO:0006520//cellular amino acid metabolic process;GO:0006522//alanine metabolic process;GO:0006524//alanine catabolic process;GO:0006531//aspartate metabolic process;GO:0006559//L-phenylalanine catabolic process;GO:0006572//tyrosine catabolic process;GO:0006807//nitro…	-	protein_coding
	0	ncbi_119713660	MARCKSL1	0.95	0.554	55.3267	12.3053	2.1687	0	0	MARCKSL1	XP_032058316.1 MARCKS-related protein [Aythya fuligula]	-	-	-	-	GO:0005575//cellular_component;GO:0005622//intracellular;GO:0005623//cell;GO:0005737//cytoplasm;GO:0005886//plasma membrane;GO:0016020//membrane;GO:0044424//intracellular part;GO:0044464//cell part;GO:0071944//cell periphery	GO:0003674//molecular_function;GO:0003779//actin binding;GO:0005488//binding;GO:0005515//protein binding;GO:0005516//calmodulin binding;GO:0008092//cytoskeletal protein binding	GO:0008150//biological_process;GO:0008284//positive regulation of cell proliferation;GO:0042127//regulation of cell proliferation;GO:0048518//positive regulation of biological process;GO:0048522//positive regulation of cellular process;GO:0050789//regulation of biological process;GO:0050794//regulation of cellular process;GO:0065007//biological regulation	-	protein_coding
	0	ncbi_101797138	Gsta4	0.853	0.315	16.1412	3.59137	2.16814	0	0	Gsta4	EOB08916.1 Glutathione S-transferase 3, partial [Anas platyrhynchos]	Metabolism;Human Diseases;Human Diseases;Human Diseases;Organismal Systems;Human Diseases;Metabolism;Human Diseases;Metabolism;Metabolism;Metabolism	Global and overview maps;Cancer: overview;Cancer: specific types;Cardiovascular disease;Aging;Drug resistance: antineoplastic;Xenobiotics biodegradation and metabolism;Cancer: overview;Metabolism of other amino acids;Xenobiotics biodegradation and metabolism;Xenobiotics biodegradation and metabolism	ko01100//Metabolic pathways;ko05200//Pathways in cancer;ko05225//Hepatocellular carcinoma;ko05418//Fluid shear stress and atherosclerosis;ko04212//Longevity regulating pathway - worm;ko01524//Platinum drug resistance;ko00983//Drug metabolism - other enzymes;ko05204//Chemical carcinogenesis - DNA adducts;ko00480//Glutathione metabolism;ko00980//Metabolism of xenobiotics by cytochrome P450;ko00982/…	K00799;K00799;K00799;K00799;K00799;K00799;K00799;K00799;K00799;K00799;K00799	GO:0005575//cellular_component;GO:0005622//intracellular;GO:0005623//cell;GO:0005737//cytoplasm;GO:0005739//mitochondrion;GO:0043226//organelle;GO:0043227//membrane-bounded organelle;GO:0043229//intracellular organelle;GO:0043231//intracellular membrane-bounded organelle;GO:0044424//intracellular part;GO:0044444//cytoplasmic part;GO:0044464//cell part	GO:0003674//molecular_function;GO:0003676//nucleic acid binding;GO:0003824//catalytic activity;GO:0004364//glutathione transferase activity;GO:0004519//endonuclease activity;GO:0005488//binding;GO:0005515//protein binding;GO:0008144//drug binding;GO:0016034//maleylacetoacetate isomerase activity;GO:0016740//transferase activity;GO:0016765//transferase activity, transferring alkyl or aryl (other t…	GO:0006518//peptide metabolic process;GO:0006559//L-phenylalanine catabolic process;GO:0006572//tyrosine catabolic process;GO:0006575//cellular modified amino acid metabolic process;GO:0006749//glutathione metabolic process;GO:0006790//sulfur compound metabolic process;GO:0006805//xenobiotic metabolic process;GO:0006807//nitrogen compound metabolic process;GO:0006950//response to stress;GO:000815…	-	protein_coding
	0	ncbi_101797212	BCAS1	0.817	0.298	15.4508	3.45084	2.16267	0	0	BCAS1	XP_021132313.2 breast carcinoma-amplified sequence 1 isoform X1 [Anas platyrhynchos]	-	-	-	-	-	-	-	-	protein_coding
	0	ncbi_101796401	PSAP	0.728	0.401	11.0089	2.46012	2.16187	0	0	PSAP	XP_027316346.1 prosaposin isoform X4 [Anas platyrhynchos]	Cellular Processes	Transport and catabolism	ko04142//Lysosome	K12382	GO:0000323//lytic vacuole;GO:0005575//cellular_component;GO:0005576//extracellular region;GO:0005615//extracellular space;GO:0005622//intracellular;GO:0005623//cell;GO:0005737//cytoplasm;GO:0005764//lysosome;GO:0005765//lysosomal membrane;GO:0005766//primary lysosome;GO:0005768//endosome;GO:0005770//late endosome;GO:0005773//vacuole;GO:0005774//vacuolar membrane;GO:0005775//vacuolar lumen;GO:0005…	GO:0001664//G-protein coupled receptor binding;GO:0003674//molecular_function;GO:0003824//catalytic activity;GO:0004553//hydrolase activity, hydrolyzing O-glycosyl compounds;GO:0004565//beta-galactosidase activity;GO:0005102//receptor binding;GO:0005488//binding;GO:0005515//protein binding;GO:0005543//phospholipid binding;GO:0008047//enzyme activator activity;GO:0008289//lipid binding;GO:0015925/…	GO:0000003//reproduction;GO:0001655//urogenital system development;GO:0001775//cell activation;GO:0001932//regulation of protein phosphorylation;GO:0001934//positive regulation of protein phosphorylation;GO:0002252//immune effector process;GO:0002263//cell activation involved in immune response;GO:0002274//myeloid leukocyte activation;GO:0002275//myeloid cell activation involved in immune respons…	-	protein_coding
	0	ncbi_101792603	Bcar1	0.261	0.11	1.05687	0.236428	2.16032	0	0	Bcar1	XP_032051712.1 breast cancer anti-estrogen resistance protein 1 isoform X1 [Aythya fuligula]	Human Diseases;Cellular Processes;Cellular Processes;Environmental Information Processing;Organismal Systems;Organismal Systems;Organismal Systems;Human Diseases;Human Diseases	Infectious disease: viral;Cellular community - eukaryotes;Cell motility;Signal transduction;Immune system;Endocrine system;Immune system;Infectious disease: bacterial;Infectious disease: bacterial	ko05163//Human cytomegalovirus infection;ko04510//Focal adhesion;ko04810//Regulation of actin cytoskeleton;ko04015//Rap1 signaling pathway;ko04062//Chemokine signaling pathway;ko04935//Growth hormone synthesis, secretion and action;ko04670//Leukocyte transendothelial migration;ko05135//Yersinia infection;ko05100//Bacterial invasion of epithelial cells	K05726;K05726;K05726;K05726;K05726;K05726;K05726;K05726;K05726	GO:0001726//ruffle;GO:0005575//cellular_component;GO:0005622//intracellular;GO:0005623//cell;GO:0005737//cytoplasm;GO:0005829//cytosol;GO:0005856//cytoskeleton;GO:0005886//plasma membrane;GO:0005912//adherens junction;GO:0005924//cell-substrate adherens junction;GO:0005925//focal adhesion;GO:0015629//actin cytoskeleton;GO:0016020//membrane;GO:0030027//lamellipodium;GO:0030054//cell junction;GO:00…	GO:0003674//molecular_function;GO:0005488//binding;GO:0005515//protein binding;GO:0017124//SH3 domain binding;GO:0019899//enzyme binding;GO:0019900//kinase binding;GO:0019901//protein kinase binding;GO:0019904//protein domain specific binding	GO:0000302//response to reactive oxygen species;GO:0001558//regulation of cell growth;GO:0002253//activation of immune response;GO:0002376//immune system process;GO:0002429//immune response-activating cell surface receptor signaling pathway;GO:0002682//regulation of immune system process;GO:0002684//positive regulation of immune system process;GO:0002757//immune response-activating signal transdu…	-	protein_coding
	0	ncbi_101790761	HOPX	0.425	0.147	2.81141	0.632786	2.1515	0	0	HOPX	XP_027491233.1 homeodomain-only protein isoform X1 [Corapipo altera]	-	-	-	-	GO:0005575//cellular_component;GO:0005622//intracellular;GO:0005623//cell;GO:0005634//nucleus;GO:0005737//cytoplasm;GO:0043226//organelle;GO:0043227//membrane-bounded organelle;GO:0043229//intracellular organelle;GO:0043231//intracellular membrane-bounded organelle;GO:0044424//intracellular part;GO:0044464//cell part	GO:0000981//RNA polymerase II transcription factor activity, sequence-specific DNA binding;GO:0003674//molecular_function;GO:0003676//nucleic acid binding;GO:0003677//DNA binding;GO:0003700//transcription factor activity, sequence-specific DNA binding;GO:0005488//binding;GO:0015643//toxic substance binding;GO:0097159//organic cyclic compound binding;GO:1901363//heterocyclic compound binding	GO:0000122//negative regulation of transcription from RNA polymerase II promoter;GO:0001701//in utero embryonic development;GO:0001824//blastocyst development;GO:0001825//blastocyst formation;GO:0001829//trophectodermal cell differentiation;GO:0006139//nucleobase-containing compound metabolic process;GO:0006325//chromatin organization;GO:0006351//transcription, DNA-templated;GO:0006355//regulatio…	TF_Otx	protein_coding
	0	ncbi_101802248	DHCR24	0.446	0.191	2.97581	0.677689	2.13459	0	0	DHCR24	XP_027318219.1 delta(24)-sterol reductase [Anas platyrhynchos]	Metabolism;Metabolism	Global and overview maps;Lipid metabolism	ko01100//Metabolic pathways;ko00100//Steroid biosynthesis	K09828;K09828	GO:0000139//Golgi membrane;GO:0005575//cellular_component;GO:0005622//intracellular;GO:0005623//cell;GO:0005634//nucleus;GO:0005737//cytoplasm;GO:0005773//vacuole;GO:0005774//vacuolar membrane;GO:0005783//endoplasmic reticulum;GO:0005789//endoplasmic reticulum membrane;GO:0005794//Golgi apparatus;GO:0005829//cytosol;GO:0005856//cytoskeleton;GO:0005886//plasma membrane;GO:0012505//endomembrane sys…	GO:0000166//nucleotide binding;GO:0000246//delta24(24-1) sterol reductase activity;GO:0003674//molecular_function;GO:0003823//antigen binding;GO:0003824//catalytic activity;GO:0005488//binding;GO:0005515//protein binding;GO:0005516//calmodulin binding;GO:0008891//glycolate oxidase activity;GO:0016491//oxidoreductase activity;GO:0016614//oxidoreductase activity, acting on CH-OH group of donors;GO:…	GO:0000003//reproduction;GO:0000902//cell morphogenesis;GO:0003006//developmental process involved in reproduction;GO:0005975//carbohydrate metabolic process;GO:0006066//alcohol metabolic process;GO:0006508//proteolysis;GO:0006629//lipid metabolic process;GO:0006694//steroid biosynthetic process;GO:0006695//cholesterol biosynthetic process;GO:0006725//cellular aromatic compound metabolic process;…	-	protein_coding
	0	ncbi_101799362	APOH	0.331	0.108	1.90413	0.433777	2.1341	0	0	APOH	XP_005016154.2 LOW QUALITY PROTEIN: beta-2-glycoprotein 1 [Anas platyrhynchos]	Organismal Systems	Digestive system	ko04979//Cholesterol metabolism	K17305	GO:0005575//cellular_component;GO:0005576//extracellular region;GO:0005615//extracellular space;GO:0005622//intracellular;GO:0005623//cell;GO:0005737//cytoplasm;GO:0005886//plasma membrane;GO:0009986//cell surface;GO:0012505//endomembrane system;GO:0016020//membrane;GO:0030141//secretory granule;GO:0031089//platelet dense granule lumen;GO:0031410//cytoplasmic vesicle;GO:0031974//membrane-enclosed…	GO:0003674//molecular_function;GO:0004930//G-protein coupled receptor activity;GO:0005488//binding;GO:0005515//protein binding;GO:0005539//glycosaminoglycan binding;GO:0005543//phospholipid binding;GO:0008047//enzyme activator activity;GO:0008201//heparin binding;GO:0008289//lipid binding;GO:0030234//enzyme regulator activity;GO:0042802//identical protein binding;GO:0043167//ion binding;GO:004316…	GO:0001936//regulation of endothelial cell proliferation;GO:0001937//negative regulation of endothelial cell proliferation;GO:0002576//platelet degranulation;GO:0006508//proteolysis;GO:0006629//lipid metabolic process;GO:0006638//neutral lipid metabolic process;GO:0006639//acylglycerol metabolic process;GO:0006641//triglyceride metabolic process;GO:0006807//nitrogen compound metabolic process;GO:…	-	protein_coding
	0	ncbi_113844461	CLDN11	0.697	0.233	7.60031	1.73231	2.13336	0	0	CLDN11	XP_005146942.1 claudin-11 [Melopsittacus undulatus]	Human Diseases;Cellular Processes;Human Diseases;Environmental Information Processing;Organismal Systems	Infectious disease: bacterial;Cellular community - eukaryotes;Infectious disease: viral;Signaling molecules and interaction;Immune system	ko05130//Pathogenic Escherichia coli infection;ko04530//Tight junction;ko05160//Hepatitis C;ko04514//Cell adhesion molecules;ko04670//Leukocyte transendothelial migration	K06087;K06087;K06087;K06087;K06087	GO:0005575//cellular_component;GO:0005623//cell;GO:0005886//plasma membrane;GO:0005887//integral component of plasma membrane;GO:0005911//cell-cell junction;GO:0005923//bicellular tight junction;GO:0016020//membrane;GO:0016021//integral component of membrane;GO:0030054//cell junction;GO:0031224//intrinsic component of membrane;GO:0031226//intrinsic component of plasma membrane;GO:0043209//myelin …	GO:0003674//molecular_function;GO:0005198//structural molecule activity;GO:0005488//binding;GO:0005515//protein binding;GO:0042802//identical protein binding	GO:0000003//reproduction;GO:0007155//cell adhesion;GO:0007272//ensheathment of neurons;GO:0007275//multicellular organism development;GO:0007276//gamete generation;GO:0007283//spermatogenesis;GO:0007399//nervous system development;GO:0008150//biological_process;GO:0008366//axon ensheathment;GO:0009987//cellular process;GO:0016338//calcium-independent cell-cell adhesion via plasma membrane cell-ad…	-	protein_coding
	0	ncbi_101794407	Gngt1	0.582	0.2	5.13691	1.17179	2.13219	0	0	Gngt1	XP_030827578.1 guanine nucleotide-binding protein G(I)/G(S)/G(O) subunit gamma-11 isoform X1 [Camarhynchus parvulus]	Human Diseases;Environmental Information Processing;Environmental Information Processing;Human Diseases;Human Diseases;Human Diseases;Organismal Systems;Human Diseases;Organismal Systems;Environmental Information Processing;Organismal Systems;Organismal Systems;Organismal Systems;Organismal Systems;Organismal Systems;Organismal Systems;Human Diseases;Organismal Systems	Cancer: overview;Signal transduction;Signal transduction;Infectious disease: viral;Infectious disease: viral;Infectious disease: viral;Immune system;Substance dependence;Nervous system;Signal transduction;Nervous system;Endocrine system;Nervous system;Nervous system;Nervous system;Environmental adaptation;Substance dependence;Nervous system	ko05200//Pathways in cancer;ko04151//PI3K-Akt signaling pathway;ko04014//Ras signaling pathway;ko05163//Human cytomegalovirus infection;ko05170//Human immunodeficiency virus 1 infection;ko05167//Kaposi sarcoma-associated herpesvirus infection;ko04062//Chemokine signaling pathway;ko05034//Alcoholism;ko04723//Retrograde endocannabinoid signaling;ko04371//Apelin signaling pathway;ko04728//Dopaminerg…	K04546;K04546;K04546;K04546;K04546;K04546;K04546;K04546;K04546;K04546;K04546;K04546;K04546;K04546;K04546;K04546;K04546;K04546	GO:0005575//cellular_component;GO:0005622//intracellular;GO:0005623//cell;GO:0005834//heterotrimeric G-protein complex;GO:0005886//plasma membrane;GO:0009898//cytoplasmic side of plasma membrane;GO:0016020//membrane;GO:0019897//extrinsic component of plasma membrane;GO:0019898//extrinsic component of membrane;GO:0031234//extrinsic component of cytoplasmic side of plasma membrane;GO:0032991//macro…	GO:0003674//molecular_function;GO:0003824//catalytic activity;GO:0003924//GTPase activity;GO:0016462//pyrophosphatase activity;GO:0016787//hydrolase activity;GO:0016817//hydrolase activity, acting on acid anhydrides;GO:0016818//hydrolase activity, acting on acid anhydrides, in phosphorus-containing anhydrides;GO:0017111//nucleoside-triphosphatase activity	GO:0007154//cell communication;GO:0007165//signal transduction;GO:0007186//G-protein coupled receptor signaling pathway;GO:0008150//biological_process;GO:0009987//cellular process;GO:0023052//signaling;GO:0050789//regulation of biological process;GO:0050794//regulation of cellular process;GO:0050896//response to stimulus;GO:0051225//spindle assembly;GO:0051716//cellular response to stimulus;GO:00…	-	protein_coding
	0	ncbi_101794534	Aif1l	0.852	0.442	16.9918	3.87826	2.13136	0	0	Aif1l	KAF1406933.1 Allograft inflammatory factor 1-like, partial [Spheniscus humboldti]	-	-	-	-	GO:0001726//ruffle;GO:0005575//cellular_component;GO:0005622//intracellular;GO:0005623//cell;GO:0005737//cytoplasm;GO:0005856//cytoskeleton;GO:0005884//actin filament;GO:0005886//plasma membrane;GO:0005912//adherens junction;GO:0005924//cell-substrate adherens junction;GO:0005925//focal adhesion;GO:0015629//actin cytoskeleton;GO:0016020//membrane;GO:0030054//cell junction;GO:0030055//cell-substra…	GO:0003674//molecular_function;GO:0003779//actin binding;GO:0005488//binding;GO:0005509//calcium ion binding;GO:0005515//protein binding;GO:0008092//cytoskeletal protein binding;GO:0043167//ion binding;GO:0043169//cation binding;GO:0044877//macromolecular complex binding;GO:0046872//metal ion binding;GO:0051015//actin filament binding	-	-	protein_coding
	0	ncbi_113840116	GNG10	0.789	0.36	11.8837	2.73817	2.11771	0	0	GNG10	XP_027302024.1 guanine nucleotide-binding protein G(I)/G(S)/G(O) subunit gamma-10 [Anas platyrhynchos]	Human Diseases;Environmental Information Processing;Environmental Information Processing;Human Diseases;Human Diseases;Human Diseases;Organismal Systems;Human Diseases;Organismal Systems;Environmental Information Processing;Organismal Systems;Organismal Systems;Organismal Systems;Organismal Systems;Organismal Systems;Organismal Systems;Human Diseases;Organismal Systems	Cancer: overview;Signal transduction;Signal transduction;Infectious disease: viral;Infectious disease: viral;Infectious disease: viral;Immune system;Substance dependence;Nervous system;Signal transduction;Nervous system;Endocrine system;Nervous system;Nervous system;Nervous system;Environmental adaptation;Substance dependence;Nervous system	ko05200//Pathways in cancer;ko04151//PI3K-Akt signaling pathway;ko04014//Ras signaling pathway;ko05163//Human cytomegalovirus infection;ko05170//Human immunodeficiency virus 1 infection;ko05167//Kaposi sarcoma-associated herpesvirus infection;ko04062//Chemokine signaling pathway;ko05034//Alcoholism;ko04723//Retrograde endocannabinoid signaling;ko04371//Apelin signaling pathway;ko04728//Dopaminerg…	K04545;K04545;K04545;K04545;K04545;K04545;K04545;K04545;K04545;K04545;K04545;K04545;K04545;K04545;K04545;K04545;K04545;K04545	GO:0005575//cellular_component;GO:0005622//intracellular;GO:0005623//cell;GO:0005834//heterotrimeric G-protein complex;GO:0005886//plasma membrane;GO:0009898//cytoplasmic side of plasma membrane;GO:0016020//membrane;GO:0019897//extrinsic component of plasma membrane;GO:0019898//extrinsic component of membrane;GO:0031234//extrinsic component of cytoplasmic side of plasma membrane;GO:0032991//macro…	GO:0003674//molecular_function;GO:0003824//catalytic activity;GO:0003924//GTPase activity;GO:0016462//pyrophosphatase activity;GO:0016787//hydrolase activity;GO:0016817//hydrolase activity, acting on acid anhydrides;GO:0016818//hydrolase activity, acting on acid anhydrides, in phosphorus-containing anhydrides;GO:0017111//nucleoside-triphosphatase activity	GO:0007154//cell communication;GO:0007165//signal transduction;GO:0007186//G-protein coupled receptor signaling pathway;GO:0008150//biological_process;GO:0009987//cellular process;GO:0023052//signaling;GO:0050789//regulation of biological process;GO:0050794//regulation of cellular process;GO:0050896//response to stimulus;GO:0051716//cellular response to stimulus;GO:0065007//biological regulation	-	protein_coding
	0	ncbi_119713796	S100A11	0.703	0.284	7.51657	1.73725	2.11327	0	0	S100A11	XP_032060374.1 protein S100-A11 [Aythya fuligula]	-	-	-	-	GO:0001726//ruffle;GO:0005575//cellular_component;GO:0005622//intracellular;GO:0005623//cell;GO:0005634//nucleus;GO:0005737//cytoplasm;GO:0012505//endomembrane system;GO:0030141//secretory granule;GO:0031252//cell leading edge;GO:0031410//cytoplasmic vesicle;GO:0031974//membrane-enclosed lumen;GO:0031982//vesicle;GO:0031983//vesicle lumen;GO:0034774//secretory granule lumen;GO:0042995//cell proje…	GO:0003674//molecular_function;GO:0005488//binding;GO:0005509//calcium ion binding;GO:0005515//protein binding;GO:0042802//identical protein binding;GO:0042803//protein homodimerization activity;GO:0043167//ion binding;GO:0043169//cation binding;GO:0044548//S100 protein binding;GO:0046872//metal ion binding;GO:0046983//protein dimerization activity;GO:0048306//calcium-dependent protein binding	GO:0001775//cell activation;GO:0002252//immune effector process;GO:0002263//cell activation involved in immune response;GO:0002274//myeloid leukocyte activation;GO:0002275//myeloid cell activation involved in immune response;GO:0002283//neutrophil activation involved in immune response;GO:0002366//leukocyte activation involved in immune response;GO:0002376//immune system process;GO:0002443//leuko…	-	protein_coding
	0	ncbi_101798843	PDGFD	0.274	0.101	1.60398	0.371538	2.11008	0	0	PDGFD	XP_027320870.1 platelet-derived growth factor D, partial [Anas platyrhynchos]	Environmental Information Processing;Environmental Information Processing;Environmental Information Processing;Cellular Processes;Cellular Processes;Environmental Information Processing;Environmental Information Processing;Human Diseases;Human Diseases;Cellular Processes;Human Diseases;Human Diseases	Signal transduction;Signal transduction;Signal transduction;Cellular community - eukaryotes;Cell motility;Signal transduction;Signal transduction;Cancer: overview;Cancer: specific types;Cellular community - eukaryotes;Drug resistance: antineoplastic;Cancer: specific types	ko04151//PI3K-Akt signaling pathway;ko04010//MAPK signaling pathway;ko04014//Ras signaling pathway;ko04510//Focal adhesion;ko04810//Regulation of actin cytoskeleton;ko04015//Rap1 signaling pathway;ko04072//Phospholipase D signaling pathway;ko05231//Choline metabolism in cancer;ko05215//Prostate cancer;ko04540//Gap junction;ko01521//EGFR tyrosine kinase inhibitor resistance;ko05218//Melanoma	K05450;K05450;K05450;K05450;K05450;K05450;K05450;K05450;K05450;K05450;K05450;K05450	GO:0000139//Golgi membrane;GO:0005575//cellular_component;GO:0005576//extracellular region;GO:0005615//extracellular space;GO:0005622//intracellular;GO:0005623//cell;GO:0005737//cytoplasm;GO:0005783//endoplasmic reticulum;GO:0005788//endoplasmic reticulum lumen;GO:0005794//Golgi apparatus;GO:0012505//endomembrane system;GO:0016020//membrane;GO:0031090//organelle membrane;GO:0031974//membrane-encl…	GO:0003674//molecular_function;GO:0005102//receptor binding;GO:0005161//platelet-derived growth factor receptor binding;GO:0005488//binding;GO:0005515//protein binding;GO:0008083//growth factor activity;GO:0030545//receptor regulator activity;GO:0048018//receptor agonist activity;GO:0070851//growth factor receptor binding;GO:0098772//molecular function regulator	GO:0000302//response to reactive oxygen species;GO:0001101//response to acid chemical;GO:0001932//regulation of protein phosphorylation;GO:0001934//positive regulation of protein phosphorylation;GO:0002682//regulation of immune system process;GO:0002684//positive regulation of immune system process;GO:0002685//regulation of leukocyte migration;GO:0002687//positive regulation of leukocyte migratio…	-	protein_coding
	0	ncbi_101804807	Pttg1ip	0.302	0.119	1.40745	0.326017	2.11007	0	0	Pttg1ip	XP_032049297.1 pituitary tumor-transforming gene 1 protein-interacting protein [Aythya fuligula]	-	-	-	-	GO:0016021//integral component of membrane	-	-	-	protein_coding
	0	ncbi_113840221	MAP1B	0.53	0.172	4.16835	0.966817	2.10816	0	0	MAP1B	KAF1668471.1 Microtubule-associated protein 1B, partial [Aptenodytes patagonicus]	-	-	-	-	GO:0001750//photoreceptor outer segment;GO:0005575//cellular_component;GO:0005622//intracellular;GO:0005623//cell;GO:0005737//cytoplasm;GO:0005829//cytosol;GO:0005856//cytoskeleton;GO:0005874//microtubule;GO:0005875//microtubule associated complex;GO:0005886//plasma membrane;GO:0005929//cilium;GO:0014069//postsynaptic density;GO:0015630//microtubule cytoskeleton;GO:0016020//membrane;GO:0030054//c…	GO:0003674//molecular_function;GO:0003779//actin binding;GO:0005198//structural molecule activity;GO:0005488//binding;GO:0005515//protein binding;GO:0005519//cytoskeletal regulatory protein binding;GO:0005543//phospholipid binding;GO:0008017//microtubule binding;GO:0008092//cytoskeletal protein binding;GO:0008289//lipid binding;GO:0015631//tubulin binding;GO:0043167//ion binding;GO:0043168//anion…	GO:0000226//microtubule cytoskeleton organization;GO:0000902//cell morphogenesis;GO:0000904//cell morphogenesis involved in differentiation;GO:0001558//regulation of cell growth;GO:0001578//microtubule bundle formation;GO:0001764//neuron migration;GO:0006810//transport;GO:0006928//movement of cell or subcellular component;GO:0006950//response to stress;GO:0006996//organelle organization;GO:000701…	-	protein_coding
	0	ncbi_101802609	Ppif	0.464	0.192	2.67322	0.621907	2.10381	0	0	Ppif	XP_027316007.1 peptidyl-prolyl cis-trans isomerase F, mitochondrial [Anas platyrhynchos]	Human Diseases;Human Diseases;Environmental Information Processing;Environmental Information Processing;Human Diseases;Human Diseases	Neurodegenerative disease;Neurodegenerative disease;Signal transduction;Signal transduction;Neurodegenerative disease;Infectious disease: parasitic	ko05010//Alzheimer disease;ko05016//Huntington disease;ko04020//Calcium signaling pathway;ko04022//cGMP-PKG signaling pathway;ko05012//Parkinson disease;ko05145//Toxoplasmosis	K09565;K09565;K09565;K09565;K09565;K09565	GO:0005575//cellular_component;GO:0005622//intracellular;GO:0005623//cell;GO:0005737//cytoplasm;GO:0005739//mitochondrion;GO:0005740//mitochondrial envelope;GO:0005743//mitochondrial inner membrane;GO:0005757//mitochondrial permeability transition pore complex;GO:0005759//mitochondrial matrix;GO:0016020//membrane;GO:0016021//integral component of membrane;GO:0019866//organelle inner membrane;GO:0…	GO:0003674//molecular_function;GO:0003755//peptidyl-prolyl cis-trans isomerase activity;GO:0003824//catalytic activity;GO:0005488//binding;GO:0008144//drug binding;GO:0016018//cyclosporin A binding;GO:0016853//isomerase activity;GO:0016859//cis-trans isomerase activity;GO:0033218//amide binding;GO:0042277//peptide binding	GO:0000302//response to reactive oxygen species;GO:0000413//protein peptidyl-prolyl isomerization;GO:0002082//regulation of oxidative phosphorylation;GO:0002931//response to ischemia;GO:0006140//regulation of nucleotide metabolic process;GO:0006457//protein folding;GO:0006464//cellular protein modification process;GO:0006807//nitrogen compound metabolic process;GO:0006810//transport;GO:0006839//m…	-	protein_coding
	0	ncbi_101795171	TPM2	0.385	0.127	1.90467	0.444223	2.10018	0	0	TPM2	XP_029862955.1 tropomyosin alpha-3 chain isoform X4 [Aquila chrysaetos chrysaetos]	Organismal Systems;Human Diseases;Human Diseases;Organismal Systems	Circulatory system;Cardiovascular disease;Cardiovascular disease;Circulatory system	ko04261//Adrenergic signaling in cardiomyocytes;ko05414//Dilated cardiomyopathy;ko05410//Hypertrophic cardiomyopathy;ko04260//Cardiac muscle contraction	K10374;K10374;K10374;K10374	GO:0001725//stress fiber;GO:0002102//podosome;GO:0005575//cellular_component;GO:0005577//fibrinogen complex;GO:0005622//intracellular;GO:0005623//cell;GO:0005737//cytoplasm;GO:0005829//cytosol;GO:0005856//cytoskeleton;GO:0005862//muscle thin filament tropomyosin;GO:0005865//striated muscle thin filament;GO:0005884//actin filament;GO:0005886//plasma membrane;GO:0005938//cell cortex;GO:0015629//act…	GO:0003674//molecular_function;GO:0003779//actin binding;GO:0005102//receptor binding;GO:0005198//structural molecule activity;GO:0005488//binding;GO:0005515//protein binding;GO:0005524//ATP binding;GO:0008092//cytoskeletal protein binding;GO:0008134//transcription factor binding;GO:0008307//structural constituent of muscle;GO:0031013//troponin I binding;GO:0042802//identical protein binding;GO:0…	GO:0003008//system process;GO:0003012//muscle system process;GO:0003013//circulatory system process;GO:0003015//heart process;GO:0006928//movement of cell or subcellular component;GO:0006936//muscle contraction;GO:0006941//striated muscle contraction;GO:0006996//organelle organization;GO:0007010//cytoskeleton organization;GO:0007015//actin filament organization;GO:0007030//Golgi organization;GO:0…	-	protein_coding
	0	ncbi_101805318	Gpm6b	0.441	0.156	3.0505	0.711934	2.09923	0	0	Gpm6b	XP_013055565.1 PREDICTED: neuronal membrane glycoprotein M6-b isoform X1 [Anser cygnoides domesticus]	-	-	-	-	GO:0005575//cellular_component;GO:0005623//cell;GO:0005886//plasma membrane;GO:0005887//integral component of plasma membrane;GO:0016020//membrane;GO:0016021//integral component of membrane;GO:0031224//intrinsic component of membrane;GO:0044425//membrane part;GO:0044464//cell part;GO:0045121//membrane raft;GO:0071944//cell periphery;GO:0098589//membrane region;GO:0098805//whole membrane;GO:009885…	-	GO:0001503//ossification;GO:0001505//regulation of neurotransmitter levels;GO:0001952//regulation of cell-matrix adhesion;GO:0006355//regulation of transcription, DNA-templated;GO:0006810//transport;GO:0007275//multicellular organism development;GO:0007399//nervous system development;GO:0008104//protein localization;GO:0008150//biological_process;GO:0009271//phage shock;GO:0009987//cellular proce…	-	protein_coding
	0	ncbi_101801300	SPARC	0.853	0.39	33.8375	7.92852	2.0935	0	0	SPARC	XP_005010591.1 SPARC isoform X1 [Anas platyrhynchos]	-	-	-	-	GO:0005575//cellular_component;GO:0005576//extracellular region;GO:0005604//basement membrane;GO:0005615//extracellular space;GO:0005622//intracellular;GO:0005623//cell;GO:0005634//nucleus;GO:0005737//cytoplasm;GO:0009986//cell surface;GO:0012505//endomembrane system;GO:0012506//vesicle membrane;GO:0016020//membrane;GO:0016363//nuclear matrix;GO:0030139//endocytic vesicle;GO:0030141//secretory gr…	GO:0003674//molecular_function;GO:0005488//binding;GO:0005509//calcium ion binding;GO:0005515//protein binding;GO:0005518//collagen binding;GO:0043167//ion binding;GO:0043169//cation binding;GO:0044877//macromolecular complex binding;GO:0046872//metal ion binding;GO:0050840//extracellular matrix binding	GO:0001101//response to acid chemical;GO:0001501//skeletal system development;GO:0001503//ossification;GO:0001655//urogenital system development;GO:0001936//regulation of endothelial cell proliferation;GO:0001937//negative regulation of endothelial cell proliferation;GO:0002009//morphogenesis of an epithelium;GO:0002164//larval development;GO:0002165//instar larval or pupal development;GO:0002168…	-	protein_coding
	0	ncbi_101792449	CTSD	0.736	0.332	10.9237	2.56463	2.09064	0	0	CTSD	XP_027313685.1 cathepsin D [Anas platyrhynchos]	Human Diseases;Cellular Processes;Cellular Processes;Cellular Processes;Organismal Systems;Environmental Information Processing	Infectious disease: bacterial;Transport and catabolism;Transport and catabolism;Cell growth and death;Endocrine system;Signal transduction	ko05152//Tuberculosis;ko04140//Autophagy - animal;ko04142//Lysosome;ko04210//Apoptosis;ko04915//Estrogen signaling pathway;ko04071//Sphingolipid signaling pathway	K01379;K01379;K01379;K01379;K01379;K01379	GO:0000323//lytic vacuole;GO:0005575//cellular_component;GO:0005576//extracellular region;GO:0005615//extracellular space;GO:0005622//intracellular;GO:0005623//cell;GO:0005737//cytoplasm;GO:0005764//lysosome;GO:0005773//vacuole;GO:0016020//membrane;GO:0031410//cytoplasmic vesicle;GO:0031982//vesicle;GO:0042470//melanosome;GO:0043226//organelle;GO:0043227//membrane-bounded organelle;GO:0043229//in…	GO:0003674//molecular_function;GO:0003824//catalytic activity;GO:0004175//endopeptidase activity;GO:0004190//aspartic-type endopeptidase activity;GO:0005488//binding;GO:0008233//peptidase activity;GO:0016787//hydrolase activity;GO:0033218//amide binding;GO:0042277//peptide binding;GO:0070001//aspartic-type peptidase activity;GO:0070011//peptidase activity, acting on L-amino acid peptides	GO:0000045//autophagosome assembly;GO:0006508//proteolysis;GO:0006807//nitrogen compound metabolic process;GO:0006914//autophagy;GO:0006996//organelle organization;GO:0007033//vacuole organization;GO:0008150//biological_process;GO:0008152//metabolic process;GO:0008219//cell death;GO:0009056//catabolic process;GO:0009057//macromolecule catabolic process;GO:0009605//response to external stimulus;GO…	-	protein_coding
	0	ncbi_101802905	Carhsp1	0.672	0.239	5.99012	1.40777	2.08917	0	0	Carhsp1	XP_027325300.1 calcium-regulated heat-stable protein 1 isoform X1 [Anas platyrhynchos]	-	-	-	-	GO:0000177//cytoplasmic exosome (RNase complex);GO:0000178//exosome (RNase complex);GO:0000932//cytoplasmic mRNA processing body;GO:0005575//cellular_component;GO:0005622//intracellular;GO:0005623//cell;GO:0005737//cytoplasm;GO:0005829//cytosol;GO:0032991//macromolecular complex;GO:0035770//ribonucleoprotein granule;GO:0036464//cytoplasmic ribonucleoprotein granule;GO:0043186//P granule;GO:004322…	GO:0000981//RNA polymerase II transcription factor activity, sequence-specific DNA binding;GO:0003674//molecular_function;GO:0003676//nucleic acid binding;GO:0003677//DNA binding;GO:0003700//transcription factor activity, sequence-specific DNA binding;GO:0003723//RNA binding;GO:0003729//mRNA binding;GO:0003730//mRNA 3'-UTR binding;GO:0005488//binding;GO:0005515//protein binding;GO:0019899//enzyme…	GO:0000902//cell morphogenesis;GO:0000904//cell morphogenesis involved in differentiation;GO:0006355//regulation of transcription, DNA-templated;GO:0006357//regulation of transcription from RNA polymerase II promoter;GO:0007154//cell communication;GO:0007165//signal transduction;GO:0007275//multicellular organism development;GO:0007399//nervous system development;GO:0008150//biological_process;GO…	CSD	protein_coding
	0	ncbi_119713190	PMP22	0.459	0.153	2.89718	0.683439	2.08376	0	0	PMP22	XP_032055695.1 peripheral myelin protein 22 [Aythya fuligula]	-	-	-	-	GO:0005575//cellular_component;GO:0005623//cell;GO:0005886//plasma membrane;GO:0005911//cell-cell junction;GO:0005923//bicellular tight junction;GO:0016020//membrane;GO:0016021//integral component of membrane;GO:0030054//cell junction;GO:0031224//intrinsic component of membrane;GO:0043209//myelin sheath;GO:0043218//compact myelin;GO:0043296//apical junction complex;GO:0044425//membrane part;GO:00…	-	GO:0007049//cell cycle;GO:0007050//cell cycle arrest;GO:0007154//cell communication;GO:0007267//cell-cell signaling;GO:0007268//synaptic transmission;GO:0007272//ensheathment of neurons;GO:0007275//multicellular organism development;GO:0007399//nervous system development;GO:0007422//peripheral nervous system development;GO:0008150//biological_process;GO:0008219//cell death;GO:0008285//negative re…	-	protein_coding
	0	ncbi_101793368	EHD4	0.318	0.119	1.45696	0.34598	2.0742	0	0	EHD4	XP_005030493.1 EH domain-containing protein 4 [Anas platyrhynchos]	Cellular Processes	Transport and catabolism	ko04144//Endocytosis	K12477	GO:0005575//cellular_component;GO:0005622//intracellular;GO:0005623//cell;GO:0005634//nucleus;GO:0005737//cytoplasm;GO:0005768//endosome;GO:0005769//early endosome;GO:0005783//endoplasmic reticulum;GO:0005886//plasma membrane;GO:0010008//endosome membrane;GO:0012505//endomembrane system;GO:0016020//membrane;GO:0031090//organelle membrane;GO:0031410//cytoplasmic vesicle;GO:0031901//early endosome …	GO:0000166//nucleotide binding;GO:0001882//nucleoside binding;GO:0001883//purine nucleoside binding;GO:0003674//molecular_function;GO:0003676//nucleic acid binding;GO:0003924//GTPase activity;GO:0005488//binding;GO:0005509//calcium ion binding;GO:0005515//protein binding;GO:0005524//ATP binding;GO:0005525//GTP binding;GO:0008144//drug binding;GO:0017076//purine nucleotide binding;GO:0019001//guan…	GO:0001932//regulation of protein phosphorylation;GO:0001934//positive regulation of protein phosphorylation;GO:0002949//tRNA threonylcarbamoyladenosine modification;GO:0006400//tRNA modification;GO:0006810//transport;GO:0006897//endocytosis;GO:0006907//pinocytosis;GO:0008150//biological_process;GO:0009893//positive regulation of metabolic process;GO:0009987//cellular process;GO:0010033//response…	-	protein_coding
	0	ncbi_101797831	LAPTM4A	0.905	0.648	30.6879	7.35035	2.06179	0	0	LAPTM4A	XP_032537456.1 lysosomal-associated transmembrane protein 4A isoform X1 [Chiroxiphia lanceolata]	Cellular Processes	Transport and catabolism	ko04142//Lysosome	K12387	GO:0000323//lytic vacuole;GO:0005575//cellular_component;GO:0005622//intracellular;GO:0005623//cell;GO:0005737//cytoplasm;GO:0005764//lysosome;GO:0005765//lysosomal membrane;GO:0005768//endosome;GO:0005770//late endosome;GO:0005773//vacuole;GO:0005774//vacuolar membrane;GO:0005794//Golgi apparatus;GO:0005886//plasma membrane;GO:0010008//endosome membrane;GO:0012505//endomembrane system;GO:0016020…	-	-	-	protein_coding
	0	ncbi_101792273	ANXA2	0.638	0.304	5.23938	1.26668	2.04834	0	0	ANXA2	XP_021133485.1 annexin A2 isoform X1 [Anas platyrhynchos]	Human Diseases	Infectious disease: bacterial	ko05132//Salmonella infection	K17092	GO:0000323//lytic vacuole;GO:0001726//ruffle;GO:0005575//cellular_component;GO:0005576//extracellular region;GO:0005604//basement membrane;GO:0005615//extracellular space;GO:0005622//intracellular;GO:0005623//cell;GO:0005634//nucleus;GO:0005737//cytoplasm;GO:0005764//lysosome;GO:0005765//lysosomal membrane;GO:0005766//primary lysosome;GO:0005768//endosome;GO:0005769//early endosome;GO:0005770//la…	GO:0001786//phosphatidylserine binding;GO:0002020//protease binding;GO:0003674//molecular_function;GO:0003779//actin binding;GO:0004857//enzyme inhibitor activity;GO:0004859//phospholipase inhibitor activity;GO:0005215//transporter activity;GO:0005216//ion channel activity;GO:0005244//voltage-gated ion channel activity;GO:0005245//voltage-gated calcium channel activity;GO:0005261//cation channel …	GO:0001501//skeletal system development;GO:0001503//ossification;GO:0001525//angiogenesis;GO:0001568//blood vessel development;GO:0001765//membrane raft assembly;GO:0001775//cell activation;GO:0001816//cytokine production;GO:0001919//regulation of receptor recycling;GO:0001921//positive regulation of receptor recycling;GO:0001932//regulation of protein phosphorylation;GO:0001934//positive regulat…	-	protein_coding
	0	ncbi_113844738	PGRMC1	0.634	0.284	5.52718	1.34106	2.04317	0	0	PGRMC1	XP_027321077.1 membrane-associated progesterone receptor component 1 [Anas platyrhynchos]	-	-	-	-	GO:0000775//chromosome, centromeric region;GO:0001674//female germ cell nucleus;GO:0005575//cellular_component;GO:0005576//extracellular region;GO:0005615//extracellular space;GO:0005622//intracellular;GO:0005623//cell;GO:0005634//nucleus;GO:0005694//chromosome;GO:0005737//cytoplasm;GO:0005768//endosome;GO:0005783//endoplasmic reticulum;GO:0005789//endoplasmic reticulum membrane;GO:0005790//smoot…	GO:0003674//molecular_function;GO:0005488//binding;GO:0005496//steroid binding;GO:0008047//enzyme activator activity;GO:0008289//lipid binding;GO:0020037//heme binding;GO:0030234//enzyme regulator activity;GO:0032934//sterol binding;GO:0035100//ecdysone binding;GO:0036094//small molecule binding;GO:0042562//hormone binding;GO:0043167//ion binding;GO:0043169//cation binding;GO:0043178//alcohol bin…	GO:0000003//reproduction;GO:0000902//cell morphogenesis;GO:0000904//cell morphogenesis involved in differentiation;GO:0001556//oocyte maturation;GO:0001775//cell activation;GO:0002252//immune effector process;GO:0002263//cell activation involved in immune response;GO:0002274//myeloid leukocyte activation;GO:0002275//myeloid cell activation involved in immune response;GO:0002283//neutrophil activa…	-	protein_coding
	0	ncbi_101790862	GPRC5B	0.34	0.127	1.74218	0.424481	2.03712	0	0	GPRC5B	XP_032053373.1 G-protein coupled receptor family C group 5 member B [Aythya fuligula]	-	-	-	-	GO:0005575//cellular_component;GO:0005576//extracellular region;GO:0005615//extracellular space;GO:0005622//intracellular;GO:0005623//cell;GO:0005634//nucleus;GO:0005730//nucleolus;GO:0005737//cytoplasm;GO:0005829//cytosol;GO:0005886//plasma membrane;GO:0009986//cell surface;GO:0012506//vesicle membrane;GO:0016020//membrane;GO:0016021//integral component of membrane;GO:0030659//cytoplasmic vesicl…	GO:0001664//G-protein coupled receptor binding;GO:0003674//molecular_function;GO:0004888//transmembrane signaling receptor activity;GO:0004930//G-protein coupled receptor activity;GO:0005102//receptor binding;GO:0005488//binding;GO:0005515//protein binding;GO:0008047//enzyme activator activity;GO:0019207//kinase regulator activity;GO:0019209//kinase activator activity;GO:0019887//protein kinase r…	GO:0001817//regulation of cytokine production;GO:0001819//positive regulation of cytokine production;GO:0001932//regulation of protein phosphorylation;GO:0001934//positive regulation of protein phosphorylation;GO:0002682//regulation of immune system process;GO:0002684//positive regulation of immune system process;GO:0002697//regulation of immune effector process;GO:0002699//positive regulation of…	-	protein_coding
	0	ncbi_101793015	DKK3	0.502	0.173	3.23507	0.789101	2.03552	0	0	DKK3	XP_027317018.1 dickkopf-related protein 3 [Anas platyrhynchos]	-	-	-	-	GO:0005575//cellular_component;GO:0005576//extracellular region;GO:0005615//extracellular space;GO:0044421//extracellular region part	-	GO:0006355//regulation of transcription, DNA-templated;GO:0007154//cell communication;GO:0007165//signal transduction;GO:0007166//cell surface receptor signaling pathway;GO:0007267//cell-cell signaling;GO:0007275//multicellular organism development;GO:0008150//biological_process;GO:0009653//anatomical structure morphogenesis;GO:0009889//regulation of biosynthetic process;GO:0009890//negative regu…	-	protein_coding
	0	ncbi_101789979	Vat1	0.724	0.254	8.39315	2.04828	2.0348	0	0	Vat1	XP_027301317.1 synaptic vesicle membrane protein VAT-1 homolog [Anas platyrhynchos]	-	-	-	-	GO:0000323//lytic vacuole;GO:0005575//cellular_component;GO:0005576//extracellular region;GO:0005622//intracellular;GO:0005623//cell;GO:0005737//cytoplasm;GO:0005739//mitochondrion;GO:0005740//mitochondrial envelope;GO:0005741//mitochondrial outer membrane;GO:0005764//lysosome;GO:0005766//primary lysosome;GO:0005773//vacuole;GO:0005775//vacuolar lumen;GO:0012505//endomembrane system;GO:0016020//m…	GO:0003674//molecular_function;GO:0003824//catalytic activity;GO:0004024//alcohol dehydrogenase activity, zinc-dependent;GO:0005488//binding;GO:0008270//zinc ion binding;GO:0008743//L-threonine 3-dehydrogenase activity;GO:0016491//oxidoreductase activity;GO:0016655//oxidoreductase activity, acting on NAD(P)H, quinone or similar compound as acceptor;GO:0043167//ion binding;GO:0043169//cation bindi…	GO:0001775//cell activation;GO:0002252//immune effector process;GO:0002263//cell activation involved in immune response;GO:0002274//myeloid leukocyte activation;GO:0002275//myeloid cell activation involved in immune response;GO:0002283//neutrophil activation involved in immune response;GO:0002366//leukocyte activation involved in immune response;GO:0002376//immune system process;GO:0002443//leuko…	-	protein_coding
	0	ncbi_101795565	ZC3HAV1	0.34	0.124	1.56323	0.381643	2.03424	0	0	ZC3HAV1	ALF04447.1 zinc finger CCCH-type antiviral protein 1 [Anas platyrhynchos]	-	-	-	-	GO:0000323//lytic vacuole;GO:0005575//cellular_component;GO:0005622//intracellular;GO:0005623//cell;GO:0005634//nucleus;GO:0005737//cytoplasm;GO:0005764//lysosome;GO:0005768//endosome;GO:0005770//late endosome;GO:0005773//vacuole;GO:0005829//cytosol;GO:0012505//endomembrane system;GO:0031410//cytoplasmic vesicle;GO:0031982//vesicle;GO:0043226//organelle;GO:0043227//membrane-bounded organelle;GO:0…	GO:0003674//molecular_function;GO:0003676//nucleic acid binding;GO:0003723//RNA binding;GO:0003824//catalytic activity;GO:0003950//NAD+ ADP-ribosyltransferase activity;GO:0005488//binding;GO:0005515//protein binding;GO:0016740//transferase activity;GO:0016757//transferase activity, transferring glycosyl groups;GO:0016763//transferase activity, transferring pentosyl groups;GO:0017151//DEAD/H-box R…	GO:0001817//regulation of cytokine production;GO:0001819//positive regulation of cytokine production;GO:0002252//immune effector process;GO:0002376//immune system process;GO:0002682//regulation of immune system process;GO:0002684//positive regulation of immune system process;GO:0002697//regulation of immune effector process;GO:0002699//positive regulation of immune effector process;GO:0002831//re…	-	protein_coding
	0	ncbi_119716047	ERVK-9	0.374	0.167	3.45815	0.847712	2.02835	0	0	ERVK-9	XP_027304458.1 uncharacterized protein LOC113841971 [Anas platyrhynchos]	-	-	-	-	-	GO:0004170//dUTP diphosphatase activity	GO:0009394//2'-deoxyribonucleotide metabolic process	-	protein_coding
	0	ncbi_106020367	ncbi_106020367	0.276	0.114	1.53862	0.379237	2.02046	0	0	ncbi_106020367	-	-	-	-	-	-	-	-	-	lncRNA
	0	ncbi_101804492	ANXA6	0.452	0.15	2.39866	0.592228	2.01801	0	0	ANXA6	XP_027324231.1 annexin A6 isoform X1 [Anas platyrhynchos]	-	-	-	-	GO:0000323//lytic vacuole;GO:0001725//stress fiber;GO:0005575//cellular_component;GO:0005622//intracellular;GO:0005623//cell;GO:0005634//nucleus;GO:0005737//cytoplasm;GO:0005739//mitochondrion;GO:0005740//mitochondrial envelope;GO:0005743//mitochondrial inner membrane;GO:0005764//lysosome;GO:0005765//lysosomal membrane;GO:0005768//endosome;GO:0005770//late endosome;GO:0005773//vacuole;GO:0005774/…	GO:0000166//nucleotide binding;GO:0001786//phosphatidylserine binding;GO:0001882//nucleoside binding;GO:0001883//purine nucleoside binding;GO:0003674//molecular_function;GO:0003677//DNA binding;GO:0003700//transcription factor activity, sequence-specific DNA binding;GO:0003779//actin binding;GO:0004520//endodeoxyribonuclease activity;GO:0005215//transporter activity;GO:0005216//ion channel activi…	GO:0001501//skeletal system development;GO:0001667//ameboidal-type cell migration;GO:0001755//neural crest cell migration;GO:0002062//chondrocyte differentiation;GO:0003413//chondrocyte differentiation involved in endochondral bone morphogenesis;GO:0003416//endochondral bone growth;GO:0003417//growth plate cartilage development;GO:0003418//growth plate cartilage chondrocyte differentiation;GO:000…	-	protein_coding
	0	ncbi_119713773	S100A13	0.347	0.114	1.55875	0.385149	2.0169	0	0	S100A13	XP_032060360.1 protein S100-A13 [Aythya fuligula]	-	-	-	-	GO:0000323//lytic vacuole;GO:0005575//cellular_component;GO:0005576//extracellular region;GO:0005615//extracellular space;GO:0005622//intracellular;GO:0005623//cell;GO:0005634//nucleus;GO:0005730//nucleolus;GO:0005737//cytoplasm;GO:0005764//lysosome;GO:0005773//vacuole;GO:0005829//cytosol;GO:0005886//plasma membrane;GO:0016020//membrane;GO:0031974//membrane-enclosed lumen;GO:0031981//nuclear lume…	GO:0003674//molecular_function;GO:0005102//receptor binding;GO:0005488//binding;GO:0005507//copper ion binding;GO:0005509//calcium ion binding;GO:0005515//protein binding;GO:0008144//drug binding;GO:0008270//zinc ion binding;GO:0008289//lipid binding;GO:0017134//fibroblast growth factor binding;GO:0019838//growth factor binding;GO:0042802//identical protein binding;GO:0042803//protein homodimeriz…	GO:0001775//cell activation;GO:0001816//cytokine production;GO:0002252//immune effector process;GO:0002263//cell activation involved in immune response;GO:0002274//myeloid leukocyte activation;GO:0002275//myeloid cell activation involved in immune response;GO:0002279//mast cell activation involved in immune response;GO:0002366//leukocyte activation involved in immune response;GO:0002376//immune s…	-	protein_coding
	0	ncbi_101790184	ENPP6	0.518	0.186	3.84029	0.952622	2.01124	0	0	ENPP6	XP_027312095.1 ectonucleotide pyrophosphatase/phosphodiesterase family member 6 [Anas platyrhynchos]	Metabolism	Lipid metabolism	ko00565//Ether lipid metabolism	K08743	GO:0005575//cellular_component;GO:0005576//extracellular region;GO:0005623//cell;GO:0005886//plasma membrane;GO:0016020//membrane;GO:0031224//intrinsic component of membrane;GO:0031225//anchored component of membrane;GO:0044425//membrane part;GO:0044464//cell part;GO:0071944//cell periphery	GO:0003674//molecular_function;GO:0003824//catalytic activity;GO:0008081//phosphoric diester hydrolase activity;GO:0008484//sulfuric ester hydrolase activity;GO:0008889//glycerophosphodiester phosphodiesterase activity;GO:0016787//hydrolase activity;GO:0016788//hydrolase activity, acting on ester bonds;GO:0042578//phosphoric ester hydrolase activity;GO:0046872//metal ion binding;GO:0047390//glyce…	GO:0001505//regulation of neurotransmitter levels;GO:0006629//lipid metabolic process;GO:0006644//phospholipid metabolic process;GO:0006650//glycerophospholipid metabolic process;GO:0006793//phosphorus metabolic process;GO:0006796//phosphate-containing compound metabolic process;GO:0006807//nitrogen compound metabolic process;GO:0008150//biological_process;GO:0008152//metabolic process;GO:0009056…	-	protein_coding
	0	ncbi_101795001	SLC30A4	0.472	0.212	2.92127	0.728386	2.00382	0	0	SLC30A4	XP_005019535.2 zinc transporter 4 isoform X1 [Anas platyrhynchos]	-	-	-	-	GO:0000323//lytic vacuole;GO:0005575//cellular_component;GO:0005622//intracellular;GO:0005623//cell;GO:0005737//cytoplasm;GO:0005764//lysosome;GO:0005765//lysosomal membrane;GO:0005768//endosome;GO:0005770//late endosome;GO:0005773//vacuole;GO:0005774//vacuolar membrane;GO:0010008//endosome membrane;GO:0012505//endomembrane system;GO:0016020//membrane;GO:0016021//integral component of membrane;GO…	GO:0003674//molecular_function;GO:0005215//transporter activity;GO:0005315//inorganic phosphate transmembrane transporter activity;GO:0005385//zinc ion transmembrane transporter activity;GO:0008324//cation transmembrane transporter activity;GO:0015075//ion transmembrane transporter activity;GO:0015318//inorganic solute uptake transmembrane transporter activity;GO:0015562//efflux transmembrane tra…	GO:0000041//transition metal ion transport;GO:0006810//transport;GO:0006811//ion transport;GO:0006812//cation transport;GO:0006817//phosphate ion transport;GO:0006829//zinc II ion transport;GO:0007275//multicellular organism development;GO:0007584//response to nutrient;GO:0007589//body fluid secretion;GO:0007595//lactation;GO:0008150//biological_process;GO:0009605//response to external stimulus;G…	-	protein_coding
	0	ncbi_101797533	ALDH6A1	0.347	0.174	1.68189	0.422933	1.99158	0	0	ALDH6A1	XP_032043862.1 methylmalonate-semialdehyde dehydrogenase [acylating], mitochondrial [Aythya fuligula]	Metabolism;Metabolism;Metabolism;Metabolism;Metabolism;Metabolism	Global and overview maps;Global and overview maps;Carbohydrate metabolism;Amino acid metabolism;Metabolism of other amino acids;Carbohydrate metabolism	ko01100//Metabolic pathways;ko01200//Carbon metabolism;ko00562//Inositol phosphate metabolism;ko00280//Valine, leucine and isoleucine degradation;ko00410//beta-Alanine metabolism;ko00640//Propanoate metabolism	K00140;K00140;K00140;K00140;K00140;K00140	GO:0005575//cellular_component;GO:0005622//intracellular;GO:0005623//cell;GO:0005634//nucleus;GO:0005654//nucleoplasm;GO:0005737//cytoplasm;GO:0005739//mitochondrion;GO:0005759//mitochondrial matrix;GO:0031974//membrane-enclosed lumen;GO:0031981//nuclear lumen;GO:0043226//organelle;GO:0043227//membrane-bounded organelle;GO:0043229//intracellular organelle;GO:0043231//intracellular membrane-bounde…	GO:0000062//fatty-acyl-CoA binding;GO:0000166//nucleotide binding;GO:0003674//molecular_function;GO:0003824//catalytic activity;GO:0003842//1-pyrroline-5-carboxylate dehydrogenase activity;GO:0003995//acyl-CoA dehydrogenase activity;GO:0004350//glutamate-5-semialdehyde dehydrogenase activity;GO:0004491//methylmalonate-semialdehyde dehydrogenase (acylating) activity;GO:0004777//succinate-semialdeh…	GO:0001505//regulation of neurotransmitter levels;GO:0006082//organic acid metabolic process;GO:0006139//nucleobase-containing compound metabolic process;GO:0006206//pyrimidine nucleobase metabolic process;GO:0006208//pyrimidine nucleobase catabolic process;GO:0006210//thymine catabolic process;GO:0006520//cellular amino acid metabolic process;GO:0006527//arginine catabolic process;GO:0006561//pr…	-	protein_coding
	0	ncbi_101800728	CIB1	0.306	0.15	1.34314	0.343768	1.96611	0	0	CIB1	XP_032050887.1 calcium and integrin-binding protein 1 [Aythya fuligula]	-	-	-	-	GO:0001726//ruffle;GO:0005575//cellular_component;GO:0005622//intracellular;GO:0005623//cell;GO:0005634//nucleus;GO:0005654//nucleoplasm;GO:0005737//cytoplasm;GO:0005783//endoplasmic reticulum;GO:0005794//Golgi apparatus;GO:0005813//centrosome;GO:0005815//microtubule organizing center;GO:0005856//cytoskeleton;GO:0005886//plasma membrane;GO:0012505//endomembrane system;GO:0015630//microtubule cyto…	GO:0003674//molecular_function;GO:0004553//hydrolase activity, hydrolyzing O-glycosyl compounds;GO:0004857//enzyme inhibitor activity;GO:0004860//protein kinase inhibitor activity;GO:0005488//binding;GO:0005509//calcium ion binding;GO:0005515//protein binding;GO:0008022//protein C-terminus binding;GO:0008427//calcium-dependent protein kinase inhibitor activity;GO:0010858//calcium-dependent protei…	GO:0000003//reproduction;GO:0000226//microtubule cytoskeleton organization;GO:0000272//polysaccharide catabolic process;GO:0000278//mitotic cell cycle;GO:0000902//cell morphogenesis;GO:0000904//cell morphogenesis involved in differentiation;GO:0001525//angiogenesis;GO:0001558//regulation of cell growth;GO:0001568//blood vessel development;GO:0001932//regulation of protein phosphorylation;GO:00019…	-	protein_coding
	0	ncbi_101802481	ALDH1A1	0.727	0.243	8.61353	2.20463	1.96607	0	0	ALDH1A1	XP_032062143.1 retinal dehydrogenase 1 [Aythya fuligula]	Metabolism;Metabolism	Global and overview maps;Metabolism of cofactors and vitamins	ko01100//Metabolic pathways;ko00830//Retinol metabolism	K07249;K07249	GO:0005575//cellular_component;GO:0005622//intracellular;GO:0005623//cell;GO:0005737//cytoplasm;GO:0005829//cytosol;GO:0044424//intracellular part;GO:0044444//cytoplasmic part;GO:0044464//cell part	GO:0000166//nucleotide binding;GO:0001758//retinal dehydrogenase activity;GO:0003674//molecular_function;GO:0003824//catalytic activity;GO:0003842//1-pyrroline-5-carboxylate dehydrogenase activity;GO:0004029//aldehyde dehydrogenase (NAD) activity;GO:0004491//methylmalonate-semialdehyde dehydrogenase (acylating) activity;GO:0004777//succinate-semialdehyde dehydrogenase (NAD+) activity;GO:0005096//…	GO:0001523//retinoid metabolic process;GO:0005975//carbohydrate metabolic process;GO:0005996//monosaccharide metabolic process;GO:0006000//fructose metabolic process;GO:0006001//fructose catabolic process;GO:0006066//alcohol metabolic process;GO:0006067//ethanol metabolic process;GO:0006069//ethanol oxidation;GO:0006081//cellular aldehyde metabolic process;GO:0006091//generation of precursor meta…	-	protein_coding
	0	ncbi_101799781	TST	0.438	0.175	2.26898	0.583719	1.9587	0	0	TST	XP_027306002.1 thiosulfate sulfurtransferase [Anas platyrhynchos]	Metabolism;Metabolism;Metabolism;Genetic Information Processing	Global and overview maps;Amino acid metabolism;Energy metabolism;Folding, sorting and degradation	ko01100//Metabolic pathways;ko00270//Cysteine and methionine metabolism;ko00920//Sulfur metabolism;ko04122//Sulfur relay system	K01011;K01011;K01011;K01011	GO:0005575//cellular_component;GO:0005622//intracellular;GO:0005623//cell;GO:0005737//cytoplasm;GO:0005739//mitochondrion;GO:0005759//mitochondrial matrix;GO:0031974//membrane-enclosed lumen;GO:0043226//organelle;GO:0043227//membrane-bounded organelle;GO:0043229//intracellular organelle;GO:0043231//intracellular membrane-bounded organelle;GO:0043233//organelle lumen;GO:0044422//organelle part;GO:…	GO:0003674//molecular_function;GO:0003676//nucleic acid binding;GO:0003723//RNA binding;GO:0003824//catalytic activity;GO:0004792//thiosulfate sulfurtransferase activity;GO:0005488//binding;GO:0008097//5S rRNA binding;GO:0016740//transferase activity;GO:0016782//transferase activity, transferring sulfur-containing groups;GO:0016783//sulfurtransferase activity;GO:0019843//rRNA binding;GO:0097159//…	GO:0000096//sulfur amino acid metabolic process;GO:0000098//sulfur amino acid catabolic process;GO:0006082//organic acid metabolic process;GO:0006403//RNA localization;GO:0006520//cellular amino acid metabolic process;GO:0006790//sulfur compound metabolic process;GO:0006807//nitrogen compound metabolic process;GO:0006810//transport;GO:0006839//mitochondrial transport;GO:0008150//biological_proces…	-	protein_coding
	0	ncbi_101801736	ATP6V0C	0.574	0.434	4.60689	1.18697	1.95651	0	0	ATP6V0C	XP_027324935.1 V-type proton ATPase 16 kDa proteolipid subunit [Anas platyrhynchos]	Metabolism;Human Diseases;Human Diseases;Cellular Processes;Cellular Processes;Metabolism;Human Diseases;Organismal Systems;Human Diseases;Human Diseases;Organismal Systems	Global and overview maps;Infectious disease: viral;Infectious disease: bacterial;Transport and catabolism;Transport and catabolism;Energy metabolism;Immune disease;Nervous system;Infectious disease: bacterial;Infectious disease: bacterial;Excretory system	ko01100//Metabolic pathways;ko05165//Human papillomavirus infection;ko05152//Tuberculosis;ko04145//Phagosome;ko04142//Lysosome;ko00190//Oxidative phosphorylation;ko05323//Rheumatoid arthritis;ko04721//Synaptic vesicle cycle;ko05120//Epithelial cell signaling in Helicobacter pylori infection;ko05110//Vibrio cholerae infection;ko04966//Collecting duct acid secretion	K02155;K02155;K02155;K02155;K02155;K02155;K02155;K02155;K02155;K02155;K02155	GO:0000220//vacuolar proton-transporting V-type ATPase, V0 domain;GO:0000276//mitochondrial proton-transporting ATP synthase complex, coupling factor F(o);GO:0000322//storage vacuole;GO:0000323//lytic vacuole;GO:0000324//fungal-type vacuole;GO:0000329//fungal-type vacuole membrane;GO:0000331//contractile vacuole;GO:0005575//cellular_component;GO:0005622//intracellular;GO:0005623//cell;GO:0005737/…	GO:0003674//molecular_function;GO:0003824//catalytic activity;GO:0005215//transporter activity;GO:0005488//binding;GO:0005515//protein binding;GO:0008324//cation transmembrane transporter activity;GO:0008553//hydrogen-exporting ATPase activity, phosphorylative mechanism;GO:0015075//ion transmembrane transporter activity;GO:0015077//monovalent inorganic cation transmembrane transporter activity;GO…	GO:0000003//reproduction;GO:0000041//transition metal ion transport;GO:0001775//cell activation;GO:0002252//immune effector process;GO:0002263//cell activation involved in immune response;GO:0002274//myeloid leukocyte activation;GO:0002275//myeloid cell activation involved in immune response;GO:0002283//neutrophil activation involved in immune response;GO:0002366//leukocyte activation involved in…	-	protein_coding
	0	ncbi_101805407	Comt	0.422	0.162	2.21561	0.570987	1.95618	0	0	Comt	XP_005024436.2 catechol O-methyltransferase [Anas platyrhynchos]	Metabolism;Organismal Systems;Metabolism;Metabolism	Global and overview maps;Nervous system;Lipid metabolism;Amino acid metabolism	ko01100//Metabolic pathways;ko04728//Dopaminergic synapse;ko00140//Steroid hormone biosynthesis;ko00350//Tyrosine metabolism	K00545;K00545;K00545;K00545	GO:0005575//cellular_component;GO:0005622//intracellular;GO:0005623//cell;GO:0005737//cytoplasm;GO:0005829//cytosol;GO:0005886//plasma membrane;GO:0016020//membrane;GO:0016021//integral component of membrane;GO:0030424//axon;GO:0030425//dendrite;GO:0031224//intrinsic component of membrane;GO:0036477//somatodendritic compartment;GO:0042995//cell projection;GO:0043005//neuron projection;GO:0043197/…	GO:0000287//magnesium ion binding;GO:0003674//molecular_function;GO:0003824//catalytic activity;GO:0004719//protein-L-isoaspartate (D-aspartate) O-methyltransferase activity;GO:0005488//binding;GO:0008168//methyltransferase activity;GO:0008171//O-methyltransferase activity;GO:0008757//S-adenosylmethionine-dependent methyltransferase activity;GO:0016206//catechol O-methyltransferase activity;GO:00…	GO:0000003//reproduction;GO:0001505//regulation of neurotransmitter levels;GO:0001510//RNA methylation;GO:0002237//response to molecule of bacterial origin;GO:0003008//system process;GO:0006082//organic acid metabolic process;GO:0006139//nucleobase-containing compound metabolic process;GO:0006520//cellular amino acid metabolic process;GO:0006521//regulation of cellular amino acid metabolic proces…	-	protein_coding
	0	ncbi_101803145	ATP1B1	0.509	0.325	3.59407	0.935053	1.9425	0	0	ATP1B1	NP_001297315.1 sodium/potassium-transporting ATPase subunit beta-1 [Anas platyrhynchos]	Environmental Information Processing;Environmental Information Processing;Organismal Systems;Organismal Systems;Organismal Systems;Organismal Systems;Organismal Systems;Organismal Systems;Organismal Systems;Organismal Systems;Organismal Systems;Organismal Systems;Organismal Systems;Organismal Systems;Organismal Systems;Organismal Systems;Organismal Systems;Organismal Systems	Signal transduction;Signal transduction;Circulatory system;Endocrine system;Digestive system;Digestive system;Endocrine system;Endocrine system;Digestive system;Digestive system;Circulatory system;Digestive system;Endocrine system;Excretory system;Digestive system;Digestive system;Excretory system;Excretory system	ko04024//cAMP signaling pathway;ko04022//cGMP-PKG signaling pathway;ko04261//Adrenergic signaling in cardiomyocytes;ko04919//Thyroid hormone signaling pathway;ko04972//Pancreatic secretion;ko04974//Protein digestion and absorption;ko04925//Aldosterone synthesis and secretion;ko04911//Insulin secretion;ko04971//Gastric acid secretion;ko04970//Salivary secretion;ko04260//Cardiac muscle contraction;…	K01540;K01540;K01540;K01540;K01540;K01540;K01540;K01540;K01540;K01540;K01540;K01540;K01540;K01540;K01540;K01540;K01540;K01540	GO:0005575//cellular_component;GO:0005622//intracellular;GO:0005623//cell;GO:0005886//plasma membrane;GO:0005887//integral component of plasma membrane;GO:0005890//sodium:potassium-exchanging ATPase complex;GO:0005901//caveola;GO:0005911//cell-cell junction;GO:0014704//intercalated disc;GO:0016020//membrane;GO:0016021//integral component of membrane;GO:0016323//basolateral plasma membrane;GO:0016…	GO:0000166//nucleotide binding;GO:0001671//ATPase activator activity;GO:0003674//molecular_function;GO:0003824//catalytic activity;GO:0005215//transporter activity;GO:0005391//sodium:potassium-exchanging ATPase activity;GO:0005488//binding;GO:0005515//protein binding;GO:0005524//ATP binding;GO:0008022//protein C-terminus binding;GO:0008047//enzyme activator activity;GO:0008144//drug binding;GO:00…	GO:0001508//action potential;GO:0001666//response to hypoxia;GO:0002028//regulation of sodium ion transport;GO:0002376//immune system process;GO:0003008//system process;GO:0003012//muscle system process;GO:0003013//circulatory system process;GO:0003015//heart process;GO:0006139//nucleobase-containing compound metabolic process;GO:0006163//purine nucleotide metabolic process;GO:0006725//cellular a…	-	protein_coding
	0	ncbi_101796137	ncbi_101796137	0.596	0.297	4.23487	1.10609	1.93685	0	0	ncbi_101796137	XP_012956363.1 cysteine-rich and transmembrane domain-containing protein 1 isoform X2 [Anas platyrhynchos]	-	-	-	-	GO:0005575//cellular_component;GO:0016020//membrane;GO:0016021//integral component of membrane;GO:0031224//intrinsic component of membrane;GO:0044425//membrane part	-	-	-	protein_coding
	0	ncbi_101792944	APCDD1L	0.437	0.17	2.44285	0.638522	1.93576	0	0	APCDD1L	XP_027328896.1 protein APCDD1-like [Anas platyrhynchos]	-	-	-	-	GO:0005575//cellular_component;GO:0016020//membrane;GO:0016021//integral component of membrane;GO:0031224//intrinsic component of membrane;GO:0044425//membrane part	-	-	-	protein_coding
	0	ncbi_113845449	HDHD3	0.417	0.21	2.31565	0.611622	1.92071	0	0	HDHD3	XP_027326610.1 haloacid dehalogenase-like hydrolase domain-containing protein 3 [Anas platyrhynchos]	-	-	-	-	GO:0005575//cellular_component	GO:0003674//molecular_function;GO:0003824//catalytic activity;GO:0008801//beta-phosphoglucomutase activity;GO:0008967//phosphoglycolate phosphatase activity;GO:0016787//hydrolase activity;GO:0016788//hydrolase activity, acting on ester bonds;GO:0016791//phosphatase activity;GO:0018784//(S)-2-haloacid dehalogenase activity;GO:0042578//phosphoric ester hydrolase activity	GO:0006793//phosphorus metabolic process;GO:0006796//phosphate-containing compound metabolic process;GO:0006805//xenobiotic metabolic process;GO:0008150//biological_process;GO:0008152//metabolic process;GO:0009853//photorespiration;GO:0009987//cellular process;GO:0016311//dephosphorylation;GO:0043094//cellular metabolic compound salvage;GO:0044237//cellular metabolic process;GO:0046352//disacchar…	-	protein_coding
	0	ncbi_101789821	METRNL	0.311	0.113	1.25301	0.333339	1.91034	0	0	METRNL	XP_027327222.1 meteorin-like protein [Anas platyrhynchos]	-	-	-	-	-	GO:0008191//metalloendopeptidase inhibitor activity	-	-	protein_coding
	0	ncbi_101795639	WNT16	0.274	0.096	1.18203	0.315016	1.90777	0	0	WNT16	XP_027313717.1 protein Wnt-16 isoform X1 [Anas platyrhynchos]	Human Diseases;Human Diseases;Human Diseases;Human Diseases;Human Diseases;Environmental Information Processing;Human Diseases;Environmental Information Processing;Human Diseases;Environmental Information Processing;Human Diseases;Human Diseases;Cellular Processes;Organismal Systems;Human Diseases	Cancer: overview;Infectious disease: viral;Neurodegenerative disease;Cancer: overview;Cancer: overview;Signal transduction;Cancer: specific types;Signal transduction;Cancer: specific types;Signal transduction;Cancer: specific types;Endocrine and metabolic disease;Cellular community - eukaryotes;Endocrine system;Cancer: specific types	ko05200//Pathways in cancer;ko05165//Human papillomavirus infection;ko05010//Alzheimer disease;ko05205//Proteoglycans in cancer;ko05202//Transcriptional misregulation in cancer;ko04150//mTOR signaling pathway;ko05225//Hepatocellular carcinoma;ko04390//Hippo signaling pathway;ko05226//Gastric cancer;ko04310//Wnt signaling pathway;ko05224//Breast cancer;ko04934//Cushing syndrome;ko04550//Signaling …	K01558;K01558;K01558;K01558;K01558;K01558;K01558;K01558;K01558;K01558;K01558;K01558;K01558;K01558;K01558	GO:0005575//cellular_component;GO:0005576//extracellular region;GO:0005615//extracellular space;GO:0005622//intracellular;GO:0005623//cell;GO:0005737//cytoplasm;GO:0044421//extracellular region part;GO:0044424//intracellular part;GO:0044464//cell part	GO:0001664//G-protein coupled receptor binding;GO:0003674//molecular_function;GO:0005102//receptor binding;GO:0005109//frizzled binding;GO:0005488//binding;GO:0005515//protein binding;GO:0019899//enzyme binding;GO:0019900//kinase binding;GO:0019901//protein kinase binding;GO:0030545//receptor regulator activity;GO:0030971//receptor tyrosine kinase binding;GO:0048018//receptor agonist activity;GO:…	GO:0000132//establishment of mitotic spindle orientation;GO:0000226//microtubule cytoskeleton organization;GO:0000278//mitotic cell cycle;GO:0001654//eye development;GO:0001837//epithelial to mesenchymal transition;GO:0001932//regulation of protein phosphorylation;GO:0001934//positive regulation of protein phosphorylation;GO:0002009//morphogenesis of an epithelium;GO:0002072//optic cup morphogene…	-	protein_coding
	0	ncbi_101790182	CALM1	0.887	0.492	20.4304	5.4602	1.90369	0	0	CALM1	CBY09922.1 unnamed protein product [Oikopleura dioica]	Human Diseases;Human Diseases;Environmental Information Processing;Organismal Systems;Environmental Information Processing;Environmental Information Processing;Human Diseases;Environmental Information Processing;Human Diseases;Human Diseases;Environmental Information Processing;Human Diseases;Cellular Processes;Organismal Systems;Human Diseases;Organismal Systems;Organismal Systems;Environmental …	Cancer: overview;Neurodegenerative disease;Signal transduction;Sensory system;Signal transduction;Signal transduction;Infectious disease: viral;Signal transduction;Infectious disease: viral;Infectious disease: bacterial;Signal transduction;Infectious disease: viral;Cell growth and death;Endocrine system;Substance dependence;Circulatory system;Endocrine system;Signal transduction;Cardiovascular di…	ko05200//Pathways in cancer;ko05010//Alzheimer disease;ko04014//Ras signaling pathway;ko04740//Olfactory transduction;ko04024//cAMP signaling pathway;ko04020//Calcium signaling pathway;ko05163//Human cytomegalovirus infection;ko04015//Rap1 signaling pathway;ko05170//Human immunodeficiency virus 1 infection;ko05152//Tuberculosis;ko04022//cGMP-PKG signaling pathway;ko05167//Kaposi sarcoma-associate…	K02183;K02183;K02183;K02183;K02183;K02183;K02183;K02183;K02183;K02183;K02183;K02183;K02183;K02183;K02183;K02183;K02183;K02183;K02183;K02183;K02183;K02183;K02183;K02183;K02183;K02183;K02183;K02183;K02183;K02183;K02183;K02183;K02183;K02183;K02183;K02183;K02183;K02183;K02183;K02183;K02183	GO:0000922//spindle pole;GO:0005575//cellular_component;GO:0005576//extracellular region;GO:0005622//intracellular;GO:0005623//cell;GO:0005634//nucleus;GO:0005654//nucleoplasm;GO:0005737//cytoplasm;GO:0005739//mitochondrion;GO:0005813//centrosome;GO:0005815//microtubule organizing center;GO:0005819//spindle;GO:0005829//cytosol;GO:0005856//cytoskeleton;GO:0005874//microtubule;GO:0005876//spindle m…	GO:0001664//G-protein coupled receptor binding;GO:0003674//molecular_function;GO:0003824//catalytic activity;GO:0004553//hydrolase activity, hydrolyzing O-glycosyl compounds;GO:0005085//guanyl-nucleotide exchange factor activity;GO:0005088//Ras guanyl-nucleotide exchange factor activity;GO:0005102//receptor binding;GO:0005215//transporter activity;GO:0005216//ion channel activity;GO:0005246//calc…	GO:0000086//G2/M transition of mitotic cell cycle;GO:0000165//MAPK cascade;GO:0000272//polysaccharide catabolic process;GO:0000278//mitotic cell cycle;GO:0001505//regulation of neurotransmitter levels;GO:0001932//regulation of protein phosphorylation;GO:0001933//negative regulation of protein phosphorylation;GO:0001934//positive regulation of protein phosphorylation;GO:0001975//response to amphet…	-	protein_coding
	0	ncbi_101798307	GCAT	0.351	0.171	1.68085	0.451067	1.89777	0	0	GCAT	XP_027311051.1 2-amino-3-ketobutyrate coenzyme A ligase, mitochondrial, partial [Anas platyrhynchos]	Metabolism;Metabolism	Global and overview maps;Amino acid metabolism	ko01100//Metabolic pathways;ko00260//Glycine, serine and threonine metabolism	K00639;K00639	-	GO:0003824//catalytic activity;GO:0003870//5-aminolevulinate synthase activity;GO:0004400//histidinol-phosphate transaminase activity;GO:0008710//8-amino-7-oxononanoate synthase activity;GO:0008890//glycine C-acetyltransferase activity;GO:0016829//lyase activity;GO:0016831//carboxy-lyase activity;GO:0018826//methionine gamma-lyase activity;GO:0030170//pyridoxal phosphate binding;GO:0031071//cyste…	GO:0000105//histidine biosynthetic process;GO:0006520//cellular amino acid metabolic process;GO:0006567//threonine catabolic process;GO:0006783//heme biosynthetic process;GO:0009058//biosynthetic process;GO:0009087//methionine catabolic process;GO:0009093//cysteine catabolic process;GO:0009102//biotin biosynthetic process;GO:0015940//pantothenate biosynthetic process;GO:0016226//iron-sulfur clust…	-	protein_coding
	0	ncbi_101791100	SERINC3	0.331	0.18	1.57799	0.42382	1.89657	0	0	SERINC3	XP_032054049.1 serine incorporator 3 [Aythya fuligula]	-	-	-	-	GO:0000139//Golgi membrane;GO:0005575//cellular_component;GO:0005622//intracellular;GO:0005623//cell;GO:0005737//cytoplasm;GO:0005794//Golgi apparatus;GO:0005886//plasma membrane;GO:0012505//endomembrane system;GO:0016020//membrane;GO:0016021//integral component of membrane;GO:0031090//organelle membrane;GO:0031224//intrinsic component of membrane;GO:0031984//organelle subcompartment;GO:0043226//…	GO:0003674//molecular_function;GO:0005215//transporter activity;GO:0005342//organic acid transmembrane transporter activity;GO:0008324//cation transmembrane transporter activity;GO:0008509//anion transmembrane transporter activity;GO:0008514//organic anion transmembrane transporter activity;GO:0015075//ion transmembrane transporter activity;GO:0015171//amino acid transmembrane transporter activit…	GO:0002252//immune effector process;GO:0002376//immune system process;GO:0003333//amino acid transmembrane transport;GO:0006082//organic acid metabolic process;GO:0006520//cellular amino acid metabolic process;GO:0006563//L-serine metabolic process;GO:0006564//L-serine biosynthetic process;GO:0006575//cellular modified amino acid metabolic process;GO:0006629//lipid metabolic process;GO:0006643//m…	-	protein_coding
	0	ncbi_101800553	SLC5A3	0.63	0.27	6.09155	1.6362	1.89646	0	0	SLC5A3	XP_012949600.1 sodium/myo-inositol cotransporter [Anas platyrhynchos]	-	-	-	-	GO:0005575//cellular_component;GO:0005623//cell;GO:0005886//plasma membrane;GO:0005887//integral component of plasma membrane;GO:0016020//membrane;GO:0016021//integral component of membrane;GO:0031224//intrinsic component of membrane;GO:0031226//intrinsic component of plasma membrane;GO:0044425//membrane part;GO:0044459//plasma membrane part;GO:0044464//cell part;GO:0071944//cell periphery	GO:0003674//molecular_function;GO:0005215//transporter activity;GO:0005298//proline:sodium symporter activity;GO:0005365//myo-inositol transmembrane transporter activity;GO:0005367//myo-inositol:sodium symporter activity;GO:0008324//cation transmembrane transporter activity;GO:0015075//ion transmembrane transporter activity;GO:0015077//monovalent inorganic cation transmembrane transporter activit…	GO:0005975//carbohydrate metabolic process;GO:0006020//inositol metabolic process;GO:0006066//alcohol metabolic process;GO:0006810//transport;GO:0006811//ion transport;GO:0006812//cation transport;GO:0006814//sodium ion transport;GO:0007275//multicellular organism development;GO:0007399//nervous system development;GO:0007422//peripheral nervous system development;GO:0008150//biological_process;GO…	-	protein_coding
	0	ncbi_101796851	Gsta4	0.505	0.228	3.11736	0.839833	1.89215	0	0	Gsta4	XP_005009254.1 glutathione S-transferase 3 [Anas platyrhynchos]	Metabolism;Human Diseases;Human Diseases;Human Diseases;Organismal Systems;Human Diseases;Metabolism;Human Diseases;Metabolism;Metabolism;Metabolism	Global and overview maps;Cancer: overview;Cancer: specific types;Cardiovascular disease;Aging;Drug resistance: antineoplastic;Xenobiotics biodegradation and metabolism;Cancer: overview;Metabolism of other amino acids;Xenobiotics biodegradation and metabolism;Xenobiotics biodegradation and metabolism	ko01100//Metabolic pathways;ko05200//Pathways in cancer;ko05225//Hepatocellular carcinoma;ko05418//Fluid shear stress and atherosclerosis;ko04212//Longevity regulating pathway - worm;ko01524//Platinum drug resistance;ko00983//Drug metabolism - other enzymes;ko05204//Chemical carcinogenesis - DNA adducts;ko00480//Glutathione metabolism;ko00980//Metabolism of xenobiotics by cytochrome P450;ko00982/…	K00799;K00799;K00799;K00799;K00799;K00799;K00799;K00799;K00799;K00799;K00799	GO:0005575//cellular_component;GO:0005622//intracellular;GO:0005623//cell;GO:0005737//cytoplasm;GO:0044424//intracellular part;GO:0044464//cell part	GO:0003674//molecular_function;GO:0003824//catalytic activity;GO:0004364//glutathione transferase activity;GO:0005515//protein binding;GO:0016034//maleylacetoacetate isomerase activity;GO:0016740//transferase activity;GO:0016765//transferase activity, transferring alkyl or aryl (other than methyl) groups	GO:0006518//peptide metabolic process;GO:0006559//L-phenylalanine catabolic process;GO:0006572//tyrosine catabolic process;GO:0006575//cellular modified amino acid metabolic process;GO:0006749//glutathione metabolic process;GO:0006790//sulfur compound metabolic process;GO:0006807//nitrogen compound metabolic process;GO:0008150//biological_process;GO:0008152//metabolic process;GO:0009987//cellular…	-	protein_coding
	0	ncbi_101793960	ADH5	0.563	0.251	3.7782	1.01793	1.89206	0	0	ADH5	XP_032043152.1 alcohol dehydrogenase class-3 [Aythya fuligula]	Metabolism;Metabolism;Metabolism;Human Diseases;Metabolism;Metabolism;Metabolism;Metabolism;Metabolism	Global and overview maps;Global and overview maps;Carbohydrate metabolism;Cancer: overview;Lipid metabolism;Amino acid metabolism;Metabolism of cofactors and vitamins;Xenobiotics biodegradation and metabolism;Xenobiotics biodegradation and metabolism	ko01100//Metabolic pathways;ko01200//Carbon metabolism;ko00010//Glycolysis / Gluconeogenesis;ko05204//Chemical carcinogenesis - DNA adducts;ko00071//Fatty acid degradation;ko00350//Tyrosine metabolism;ko00830//Retinol metabolism;ko00980//Metabolism of xenobiotics by cytochrome P450;ko00982//Drug metabolism - cytochrome P450	K00121;K00121;K00121;K00121;K00121;K00121;K00121;K00121;K00121	GO:0005575//cellular_component;GO:0005622//intracellular;GO:0005623//cell;GO:0005634//nucleus;GO:0005737//cytoplasm;GO:0005739//mitochondrion;GO:0005829//cytosol;GO:0043226//organelle;GO:0043227//membrane-bounded organelle;GO:0043229//intracellular organelle;GO:0043231//intracellular membrane-bounded organelle;GO:0044424//intracellular part;GO:0044444//cytoplasmic part;GO:0044464//cell part	GO:0003674//molecular_function;GO:0003824//catalytic activity;GO:0004022//alcohol dehydrogenase (NAD) activity;GO:0004024//alcohol dehydrogenase activity, zinc-dependent;GO:0004029//aldehyde dehydrogenase (NAD) activity;GO:0004552//octanol dehydrogenase activity;GO:0004764//shikimate 3-dehydrogenase (NADP+) activity;GO:0005488//binding;GO:0005504//fatty acid binding;GO:0005515//protein binding;GO…	GO:0001505//regulation of neurotransmitter levels;GO:0001523//retinoid metabolic process;GO:0002237//response to molecule of bacterial origin;GO:0003008//system process;GO:0003013//circulatory system process;GO:0003016//respiratory system process;GO:0006066//alcohol metabolic process;GO:0006067//ethanol metabolic process;GO:0006068//ethanol catabolic process;GO:0006069//ethanol oxidation;GO:00060…	-	protein_coding
	0	ncbi_119713513	NEFL	0.38	0.205	2.35549	0.635148	1.89086	0	0	NEFL	XP_032059931.1 neurofilament light polypeptide [Aythya fuligula]	Human Diseases	Neurodegenerative disease	ko05014//Amyotrophic lateral sclerosis	K04572	GO:0005575//cellular_component;GO:0005622//intracellular;GO:0005623//cell;GO:0005737//cytoplasm;GO:0005829//cytosol;GO:0005856//cytoskeleton;GO:0005882//intermediate filament;GO:0005883//neurofilament;GO:0030424//axon;GO:0030426//growth cone;GO:0030427//site of polarized growth;GO:0032838//cell projection cytoplasm;GO:0032991//macromolecular complex;GO:0033267//axon part;GO:0033596//TSC1-TSC2 com…	GO:0003674//molecular_function;GO:0005085//guanyl-nucleotide exchange factor activity;GO:0005088//Ras guanyl-nucleotide exchange factor activity;GO:0005198//structural molecule activity;GO:0005200//structural constituent of cytoskeleton;GO:0005488//binding;GO:0005515//protein binding;GO:0005524//ATP binding;GO:0008022//protein C-terminus binding;GO:0017016//Ras GTPase binding;GO:0019899//enzyme b…	GO:0000165//MAPK cascade;GO:0000226//microtubule cytoskeleton organization;GO:0000902//cell morphogenesis;GO:0003008//system process;GO:0006464//cellular protein modification process;GO:0006468//protein phosphorylation;GO:0006606//protein import into nucleus;GO:0006793//phosphorus metabolic process;GO:0006796//phosphate-containing compound metabolic process;GO:0006807//nitrogen compound metabolic…	-	protein_coding
	0	ncbi_119718137	CYBA	0.25	0.09	0.935389	0.255051	1.87478	0	0	CYBA	XP_032051522.1 cytochrome b-245 light chain [Aythya fuligula]	Cellular Processes;Organismal Systems;Human Diseases;Organismal Systems;Organismal Systems;Human Diseases	Transport and catabolism;Immune system;Cardiovascular disease;Immune system;Development and regeneration;Infectious disease: parasitic	ko04145//Phagosome;ko04621//NOD-like receptor signaling pathway;ko05418//Fluid shear stress and atherosclerosis;ko04670//Leukocyte transendothelial migration;ko04380//Osteoclast differentiation;ko05140//Leishmaniasis	K08009;K08009;K08009;K08009;K08009;K08009	GO:0001725//stress fiber;GO:0005575//cellular_component;GO:0005622//intracellular;GO:0005623//cell;GO:0005634//nucleus;GO:0005737//cytoplasm;GO:0005768//endosome;GO:0005783//endoplasmic reticulum;GO:0005789//endoplasmic reticulum membrane;GO:0005794//Golgi apparatus;GO:0005856//cytoskeleton;GO:0005886//plasma membrane;GO:0005887//integral component of plasma membrane;GO:0005912//adherens junction…	GO:0003674//molecular_function;GO:0003824//catalytic activity;GO:0005488//binding;GO:0005515//protein binding;GO:0009055//electron carrier activity;GO:0016175//superoxide-generating NADPH oxidase activity;GO:0016491//oxidoreductase activity;GO:0016651//oxidoreductase activity, acting on NAD(P)H;GO:0017124//SH3 domain binding;GO:0019904//protein domain specific binding;GO:0020037//heme binding;GO:…	GO:0001101//response to acid chemical;GO:0001558//regulation of cell growth;GO:0001666//response to hypoxia;GO:0001678//cellular glucose homeostasis;GO:0001775//cell activation;GO:0001817//regulation of cytokine production;GO:0001819//positive regulation of cytokine production;GO:0001936//regulation of endothelial cell proliferation;GO:0001938//positive regulation of endothelial cell proliferatio…	-	protein_coding
	0	ncbi_101801227	TNFRSF6B	0.324	0.116	1.86965	0.51302	1.86568	0	0	TNFRSF6B	XP_027328873.1 tumor necrosis factor receptor superfamily member 6B [Anas platyrhynchos]	Environmental Information Processing	Signaling molecules and interaction	ko04060//Cytokine-cytokine receptor interaction	K05143	GO:0005840//ribosome	GO:0003735//structural constituent of ribosome;GO:0005515//protein binding	GO:0006412//translation;GO:0042981//regulation of apoptotic process	-	protein_coding
	0	ncbi_101797401	CD109	0.686	0.242	7.42814	2.04068	1.86395	0	0	CD109	XP_027310791.1 CD109 antigen [Anas platyrhynchos]	-	-	-	-	GO:0005575//cellular_component;GO:0005576//extracellular region;GO:0005615//extracellular space;GO:0005622//intracellular;GO:0005623//cell;GO:0005737//cytoplasm;GO:0005886//plasma membrane;GO:0012505//endomembrane system;GO:0012506//vesicle membrane;GO:0016020//membrane;GO:0030141//secretory granule;GO:0030659//cytoplasmic vesicle membrane;GO:0030667//secretory granule membrane;GO:0031090//organe…	GO:0003674//molecular_function;GO:0004857//enzyme inhibitor activity;GO:0004866//endopeptidase inhibitor activity;GO:0004867//serine-type endopeptidase inhibitor activity;GO:0005488//binding;GO:0005515//protein binding;GO:0019838//growth factor binding;GO:0019955//cytokine binding;GO:0030234//enzyme regulator activity;GO:0030414//peptidase inhibitor activity;GO:0050431//transforming growth factor…	GO:0000768//syncytium formation by plasma membrane fusion;GO:0001932//regulation of protein phosphorylation;GO:0001933//negative regulation of protein phosphorylation;GO:0001942//hair follicle development;GO:0002376//immune system process;GO:0002520//immune system development;GO:0002521//leukocyte differentiation;GO:0002573//myeloid leukocyte differentiation;GO:0002576//platelet degranulation;GO:…	-	protein_coding
	0	ncbi_113839618	CLTB	0.407	0.188	1.9976	0.549714	1.86151	0	0	CLTB	XP_032052843.1 clathrin light chain B isoform X2 [Aythya fuligula]	Human Diseases;Cellular Processes;Cellular Processes;Organismal Systems;Human Diseases;Organismal Systems	Neurodegenerative disease;Transport and catabolism;Transport and catabolism;Nervous system;Infectious disease: bacterial;Excretory system	ko05016//Huntington disease;ko04144//Endocytosis;ko04142//Lysosome;ko04721//Synaptic vesicle cycle;ko05100//Bacterial invasion of epithelial cells;ko04961//Endocrine and other factor-regulated calcium reabsorption	K04645;K04645;K04645;K04645;K04645;K04645	GO:0005575//cellular_component;GO:0005622//intracellular;GO:0005623//cell;GO:0005737//cytoplasm;GO:0005794//Golgi apparatus;GO:0005798//Golgi-associated vesicle;GO:0005802//trans-Golgi network;GO:0005829//cytosol;GO:0005886//plasma membrane;GO:0005905//coated pit;GO:0005929//cilium;GO:0012505//endomembrane system;GO:0012506//vesicle membrane;GO:0012510//trans-Golgi network transport vesicle membr…	GO:0003674//molecular_function;GO:0003924//GTPase activity;GO:0005198//structural molecule activity;GO:0005215//transporter activity;GO:0005326//neurotransmitter transporter activity;GO:0005488//binding;GO:0005515//protein binding;GO:0005525//GTP binding;GO:0030276//clathrin binding;GO:0032050//clathrin heavy chain binding;GO:0033218//amide binding;GO:0042277//peptide binding	GO:0001505//regulation of neurotransmitter levels;GO:0006810//transport;GO:0006836//neurotransmitter transport;GO:0006886//intracellular protein transport;GO:0006897//endocytosis;GO:0006898//receptor-mediated endocytosis;GO:0006900//membrane budding;GO:0006901//vesicle coating;GO:0006996//organelle organization;GO:0007154//cell communication;GO:0007267//cell-cell signaling;GO:0007268//synaptic tr…	-	protein_coding
	0	ncbi_101801349	Scd1	0.404	0.162	2.17364	0.598803	1.85996	0	0	Scd1	XP_027315890.1 acyl-CoA desaturase [Anas platyrhynchos]	Metabolism;Environmental Information Processing;Organismal Systems;Organismal Systems;Metabolism;Metabolism	Global and overview maps;Signal transduction;Aging;Endocrine system;Global and overview maps;Lipid metabolism	ko01100//Metabolic pathways;ko04152//AMPK signaling pathway;ko04212//Longevity regulating pathway - worm;ko03320//PPAR signaling pathway;ko01212//Fatty acid metabolism;ko01040//Biosynthesis of unsaturated fatty acids	K00507;K00507;K00507;K00507;K00507;K00507	GO:0005575//cellular_component;GO:0005622//intracellular;GO:0005623//cell;GO:0005634//nucleus;GO:0005730//nucleolus;GO:0005737//cytoplasm;GO:0005783//endoplasmic reticulum;GO:0005789//endoplasmic reticulum membrane;GO:0012505//endomembrane system;GO:0016020//membrane;GO:0016021//integral component of membrane;GO:0030176//integral component of endoplasmic reticulum membrane;GO:0031224//intrinsic c…	GO:0003674//molecular_function;GO:0003824//catalytic activity;GO:0004768//stearoyl-CoA 9-desaturase activity;GO:0005488//binding;GO:0005506//iron ion binding;GO:0009055//electron carrier activity;GO:0016215//acyl-CoA desaturase activity;GO:0016491//oxidoreductase activity;GO:0016705//oxidoreductase activity, acting on paired donors, with incorporation or reduction of molecular oxygen;GO:0016717//…	GO:0000001//mitochondrion inheritance;GO:0006082//organic acid metabolic process;GO:0006091//generation of precursor metabolites and energy;GO:0006139//nucleobase-containing compound metabolic process;GO:0006163//purine nucleotide metabolic process;GO:0006164//purine nucleotide biosynthetic process;GO:0006629//lipid metabolic process;GO:0006631//fatty acid metabolic process;GO:0006633//fatty acid…	-	protein_coding
	0	ncbi_101797186	SH3GL3	0.401	0.191	2.47973	0.68513	1.85574	0	0	SH3GL3	XP_027322255.1 endophilin-A3 [Anas platyrhynchos]	Cellular Processes	Transport and catabolism	ko04144//Endocytosis	K11247	GO:0001669//acrosomal vesicle;GO:0005575//cellular_component;GO:0005622//intracellular;GO:0005623//cell;GO:0005737//cytoplasm;GO:0005768//endosome;GO:0005769//early endosome;GO:0010008//endosome membrane;GO:0012505//endomembrane system;GO:0016020//membrane;GO:0030141//secretory granule;GO:0031090//organelle membrane;GO:0031410//cytoplasmic vesicle;GO:0031901//early endosome membrane;GO:0031982//v…	GO:0003674//molecular_function;GO:0005488//binding;GO:0005515//protein binding;GO:0008022//protein C-terminus binding;GO:0008289//lipid binding;GO:0042802//identical protein binding	GO:0006810//transport;GO:0006897//endocytosis;GO:0007154//cell communication;GO:0007165//signal transduction;GO:0007275//multicellular organism development;GO:0007399//nervous system development;GO:0007417//central nervous system development;GO:0008150//biological_process;GO:0009987//cellular process;GO:0010720//positive regulation of cell development;GO:0016043//cellular component organization;G…	-	protein_coding
	0	ncbi_101800812	LRRC59	0.274	0.107	1.05583	0.291799	1.85534	0	0	LRRC59	XP_021125614.2 leucine-rich repeat-containing protein 59 isoform X1 [Anas platyrhynchos]	-	-	-	-	GO:0005575//cellular_component;GO:0005622//intracellular;GO:0005623//cell;GO:0005634//nucleus;GO:0005635//nuclear envelope;GO:0005737//cytoplasm;GO:0005739//mitochondrion;GO:0005759//mitochondrial matrix;GO:0005783//endoplasmic reticulum;GO:0005789//endoplasmic reticulum membrane;GO:0009295//nucleoid;GO:0012505//endomembrane system;GO:0016020//membrane;GO:0016021//integral component of membrane;G…	GO:0003674//molecular_function;GO:0003677//DNA binding;GO:0005215//transporter activity;GO:0005219//ryanodine-sensitive calcium-release channel activity;GO:0005515//protein binding;GO:0015639//ferrous iron uptake transmembrane transporter activity	GO:0006810//transport;GO:0006874//cellular calcium ion homeostasis;GO:0009236//cobalamin biosynthetic process;GO:0009405//pathogenesis;GO:0015684//ferrous iron transport	-	protein_coding
	0	ncbi_119713552	Nkx3-1	0.399	0.134	1.99795	0.552189	1.85529	0	0	Nkx3-1	XP_032060133.1 homeobox protein Nkx-3.1 [Aythya fuligula]	Human Diseases;Human Diseases	Cancer: overview;Cancer: specific types	ko05200//Pathways in cancer;ko05215//Prostate cancer	K09348;K09348	GO:0005575//cellular_component;GO:0005622//intracellular;GO:0005623//cell;GO:0005634//nucleus;GO:0043226//organelle;GO:0043227//membrane-bounded organelle;GO:0043229//intracellular organelle;GO:0043231//intracellular membrane-bounded organelle;GO:0044424//intracellular part;GO:0044464//cell part	GO:0000976//transcription regulatory region sequence-specific DNA binding;GO:0000977//RNA polymerase II regulatory region sequence-specific DNA binding;GO:0000978//RNA polymerase II core promoter proximal region sequence-specific DNA binding;GO:0000981//RNA polymerase II transcription factor activity, sequence-specific DNA binding;GO:0000983//transcription factor activity, RNA polymerase II core …	GO:0000003//reproduction;GO:0001568//blood vessel development;GO:0001655//urogenital system development;GO:0001656//metanephros development;GO:0001666//response to hypoxia;GO:0001756//somitogenesis;GO:0001763//morphogenesis of a branching structure;GO:0001822//kidney development;GO:0001932//regulation of protein phosphorylation;GO:0001934//positive regulation of protein phosphorylation;GO:0001944…	TF_Otx	protein_coding
	0	ncbi_101801880	CTSA	0.315	0.144	1.31266	0.364042	1.85032	0	0	CTSA	XP_032054122.1 lysosomal protective protein [Aythya fuligula]	Cellular Processes;Organismal Systems	Transport and catabolism;Endocrine system	ko04142//Lysosome;ko04614//Renin-angiotensin system	K13289;K13289	GO:0000323//lytic vacuole;GO:0005575//cellular_component;GO:0005576//extracellular region;GO:0005622//intracellular;GO:0005623//cell;GO:0005634//nucleus;GO:0005654//nucleoplasm;GO:0005737//cytoplasm;GO:0005764//lysosome;GO:0005766//primary lysosome;GO:0005773//vacuole;GO:0005775//vacuolar lumen;GO:0005783//endoplasmic reticulum;GO:0012505//endomembrane system;GO:0030141//secretory granule;GO:0031…	GO:0003674//molecular_function;GO:0003824//catalytic activity;GO:0004180//carboxypeptidase activity;GO:0004185//serine-type carboxypeptidase activity;GO:0004308//exo-alpha-sialidase activity;GO:0004553//hydrolase activity, hydrolyzing O-glycosyl compounds;GO:0008047//enzyme activator activity;GO:0008233//peptidase activity;GO:0008236//serine-type peptidase activity;GO:0008238//exopeptidase activi…	GO:0001775//cell activation;GO:0002252//immune effector process;GO:0002263//cell activation involved in immune response;GO:0002274//myeloid leukocyte activation;GO:0002275//myeloid cell activation involved in immune response;GO:0002283//neutrophil activation involved in immune response;GO:0002366//leukocyte activation involved in immune response;GO:0002376//immune system process;GO:0002443//leuko…	-	protein_coding
	0	ncbi_101801151	ANO1	0.743	0.267	10.4649	2.91614	1.84342	0	0	ANO1	XP_032546353.1 anoctamin-1 isoform X5 [Chiroxiphia lanceolata]	-	-	-	-	GO:0005575//cellular_component;GO:0005622//intracellular;GO:0005623//cell;GO:0005737//cytoplasm;GO:0005886//plasma membrane;GO:0009897//external side of plasma membrane;GO:0009986//cell surface;GO:0016020//membrane;GO:0016021//integral component of membrane;GO:0016324//apical plasma membrane;GO:0031224//intrinsic component of membrane;GO:0032991//macromolecular complex;GO:0034702//ion channel com…	GO:0003674//molecular_function;GO:0005215//transporter activity;GO:0005216//ion channel activity;GO:0005227//calcium activated cation channel activity;GO:0005229//intracellular calcium activated chloride channel activity;GO:0005244//voltage-gated ion channel activity;GO:0005247//voltage-gated chloride channel activity;GO:0005253//anion channel activity;GO:0005254//chloride channel activity;GO:000…	GO:0002791//regulation of peptide secretion;GO:0002793//positive regulation of peptide secretion;GO:0003008//system process;GO:0006810//transport;GO:0006811//ion transport;GO:0006812//cation transport;GO:0006820//anion transport;GO:0006821//chloride transport;GO:0006950//response to stress;GO:0007154//cell communication;GO:0007165//signal transduction;GO:0007186//G-protein coupled receptor signal…	-	protein_coding
	0	ncbi_101797475	RNASET2	0.567	0.207	4.06374	1.13802	1.83629	0	0	RNASET2	XP_005019278.2 ribonuclease T2 isoform X1 [Anas platyrhynchos]	-	-	-	-	GO:0000322//storage vacuole;GO:0000323//lytic vacuole;GO:0000324//fungal-type vacuole;GO:0005575//cellular_component;GO:0005576//extracellular region;GO:0005615//extracellular space;GO:0005622//intracellular;GO:0005623//cell;GO:0005737//cytoplasm;GO:0005764//lysosome;GO:0005773//vacuole;GO:0005775//vacuolar lumen;GO:0005783//endoplasmic reticulum;GO:0005788//endoplasmic reticulum lumen;GO:0005829…	GO:0003674//molecular_function;GO:0003676//nucleic acid binding;GO:0003723//RNA binding;GO:0003824//catalytic activity;GO:0004518//nuclease activity;GO:0004519//endonuclease activity;GO:0004521//endoribonuclease activity;GO:0004540//ribonuclease activity;GO:0005488//binding;GO:0016787//hydrolase activity;GO:0016788//hydrolase activity, acting on ester bonds;GO:0016892//endoribonuclease activity, …	GO:0000902//cell morphogenesis;GO:0006139//nucleobase-containing compound metabolic process;GO:0006401//RNA catabolic process;GO:0006725//cellular aromatic compound metabolic process;GO:0006807//nitrogen compound metabolic process;GO:0006915//apoptotic process;GO:0008150//biological_process;GO:0008152//metabolic process;GO:0008219//cell death;GO:0009056//catabolic process;GO:0009057//macromolecul…	-	protein_coding
	0	ncbi_101805263	Tmem47	0.336	0.141	1.61357	0.454055	1.82931	0	0	Tmem47	XP_005144610.1 transmembrane protein 47 [Melopsittacus undulatus]	-	-	-	-	GO:0005575//cellular_component;GO:0005623//cell;GO:0005886//plasma membrane;GO:0005911//cell-cell junction;GO:0005912//adherens junction;GO:0016020//membrane;GO:0016021//integral component of membrane;GO:0030054//cell junction;GO:0031224//intrinsic component of membrane;GO:0044425//membrane part;GO:0044464//cell part;GO:0061617//MICOS complex;GO:0070161//anchoring junction;GO:0071944//cell periph…	-	GO:0042407//cristae formation	-	protein_coding
	0	ncbi_101793225	Glo1	0.654	0.343	5.4805	1.54388	1.82775	0	0	Glo1	XP_021130791.2 lactoylglutathione lyase [Anas platyrhynchos]	Metabolism;Metabolism	Global and overview maps;Carbohydrate metabolism	ko01100//Metabolic pathways;ko00620//Pyruvate metabolism	K01759;K01759	GO:0005575//cellular_component;GO:0005622//intracellular;GO:0005623//cell;GO:0005634//nucleus;GO:0005737//cytoplasm;GO:0005829//cytosol;GO:0005886//plasma membrane;GO:0016020//membrane;GO:0043226//organelle;GO:0043227//membrane-bounded organelle;GO:0043229//intracellular organelle;GO:0043231//intracellular membrane-bounded organelle;GO:0044424//intracellular part;GO:0044444//cytoplasmic part;GO:0…	GO:0003674//molecular_function;GO:0003824//catalytic activity;GO:0004462//lactoylglutathione lyase activity;GO:0005488//binding;GO:0005515//protein binding;GO:0008270//zinc ion binding;GO:0008687//3,4-dihydroxyphenylacetate 2,3-dioxygenase activity;GO:0016829//lyase activity;GO:0016846//carbon-sulfur lyase activity;GO:0018577//catechol 2,3-dioxygenase activity;GO:0019904//protein domain specific …	GO:0001101//response to acid chemical;GO:0002376//immune system process;GO:0002520//immune system development;GO:0002521//leukocyte differentiation;GO:0002573//myeloid leukocyte differentiation;GO:0005975//carbohydrate metabolic process;GO:0006081//cellular aldehyde metabolic process;GO:0006082//organic acid metabolic process;GO:0006089//lactate metabolic process;GO:0006090//pyruvate metabolic pr…	-	protein_coding
	0	ncbi_101791448	GABARAPL1	0.541	0.217	3.51764	0.992051	1.82612	0	0	GABARAPL1	XP_005012735.1 gamma-aminobutyric acid receptor-associated protein-like 1 isoform X1 [Anas platyrhynchos]	Human Diseases;Human Diseases;Cellular Processes;Organismal Systems;Environmental Information Processing;Environmental Information Processing;Organismal Systems;Organismal Systems;Cellular Processes;Cellular Processes	Infectious disease: bacterial;Infectious disease: viral;Transport and catabolism;Immune system;Signal transduction;Signal transduction;Nervous system;Aging;Transport and catabolism;Transport and catabolism	ko05131//Shigellosis;ko05167//Kaposi sarcoma-associated herpesvirus infection;ko04140//Autophagy - animal;ko04621//NOD-like receptor signaling pathway;ko04068//FoxO signaling pathway;ko04371//Apelin signaling pathway;ko04727//GABAergic synapse;ko04212//Longevity regulating pathway - worm;ko04137//Mitophagy - animal;ko04136//Autophagy - other	K08341;K08341;K08341;K08341;K08341;K08341;K08341;K08341;K08341;K08341	GO:0000323//lytic vacuole;GO:0000407//pre-autophagosomal structure;GO:0000421//autophagosome membrane;GO:0005575//cellular_component;GO:0005622//intracellular;GO:0005623//cell;GO:0005737//cytoplasm;GO:0005739//mitochondrion;GO:0005740//mitochondrial envelope;GO:0005741//mitochondrial outer membrane;GO:0005764//lysosome;GO:0005767//secondary lysosome;GO:0005773//vacuole;GO:0005774//vacuolar membra…	GO:0003674//molecular_function;GO:0005102//receptor binding;GO:0005488//binding;GO:0005515//protein binding;GO:0008092//cytoskeletal protein binding;GO:0008134//transcription factor binding;GO:0015631//tubulin binding;GO:0019899//enzyme binding;GO:0019900//kinase binding;GO:0019901//protein kinase binding;GO:0030957//Tat protein binding;GO:0031386//protein tag;GO:0031625//ubiquitin protein ligase…	GO:0000045//autophagosome assembly;GO:0000422//mitophagy;GO:0002119//nematode larval development;GO:0002164//larval development;GO:0002165//instar larval or pupal development;GO:0006914//autophagy;GO:0006950//response to stress;GO:0006952//defense response;GO:0006995//cellular response to nitrogen starvation;GO:0006996//organelle organization;GO:0007005//mitochondrion organization;GO:0007033//vac…	-	protein_coding
	0	ncbi_101795561	Elovl5	0.478	0.243	3.0291	0.85511	1.82471	0	0	Elovl5	NP_001297348.1 elongation of very long chain fatty acids protein 5 [Anas platyrhynchos]	Metabolism;Metabolism;Metabolism;Metabolism	Global and overview maps;Global and overview maps;Lipid metabolism;Lipid metabolism	ko01100//Metabolic pathways;ko01212//Fatty acid metabolism;ko01040//Biosynthesis of unsaturated fatty acids;ko00062//Fatty acid elongation	K10244;K10244;K10244;K10244	GO:0005575//cellular_component;GO:0005622//intracellular;GO:0005623//cell;GO:0005737//cytoplasm;GO:0005783//endoplasmic reticulum;GO:0005789//endoplasmic reticulum membrane;GO:0012505//endomembrane system;GO:0016020//membrane;GO:0016021//integral component of membrane;GO:0030176//integral component of endoplasmic reticulum membrane;GO:0030425//dendrite;GO:0031224//intrinsic component of membrane;…	GO:0003674//molecular_function;GO:0003824//catalytic activity;GO:0004312//fatty acid synthase activity;GO:0009922//fatty acid elongase activity;GO:0016740//transferase activity;GO:0016746//transferase activity, transferring acyl groups;GO:0016747//transferase activity, transferring acyl groups other than amino-acyl groups	GO:0000038//very long-chain fatty acid metabolic process;GO:0001676//long-chain fatty acid metabolic process;GO:0006082//organic acid metabolic process;GO:0006139//nucleobase-containing compound metabolic process;GO:0006163//purine nucleotide metabolic process;GO:0006164//purine nucleotide biosynthetic process;GO:0006629//lipid metabolic process;GO:0006631//fatty acid metabolic process;GO:0006633…	-	protein_coding
	0	ncbi_101794268	CTSB	0.39	0.164	1.87518	0.529741	1.82367	0	0	CTSB	XP_027311187.1 cathepsin B [Anas platyrhynchos]	Cellular Processes;Organismal Systems;Cellular Processes;Cellular Processes;Organismal Systems;Organismal Systems	Transport and catabolism;Immune system;Transport and catabolism;Cell growth and death;Endocrine system;Immune system	ko04140//Autophagy - animal;ko04621//NOD-like receptor signaling pathway;ko04142//Lysosome;ko04210//Apoptosis;ko04924//Renin secretion;ko04612//Antigen processing and presentation	K01363;K01363;K01363;K01363;K01363;K01363	GO:0000323//lytic vacuole;GO:0005575//cellular_component;GO:0005576//extracellular region;GO:0005615//extracellular space;GO:0005622//intracellular;GO:0005623//cell;GO:0005634//nucleus;GO:0005730//nucleolus;GO:0005737//cytoplasm;GO:0005739//mitochondrion;GO:0005764//lysosome;GO:0005768//endosome;GO:0005773//vacuole;GO:0005775//vacuolar lumen;GO:0005886//plasma membrane;GO:0009897//external side o…	GO:0003674//molecular_function;GO:0003824//catalytic activity;GO:0004175//endopeptidase activity;GO:0004197//cysteine-type endopeptidase activity;GO:0004252//serine-type endopeptidase activity;GO:0005488//binding;GO:0005515//protein binding;GO:0005518//collagen binding;GO:0008233//peptidase activity;GO:0008234//cysteine-type peptidase activity;GO:0008236//serine-type peptidase activity;GO:0016787…	GO:0000003//reproduction;GO:0001775//cell activation;GO:0001890//placenta development;GO:0001893//maternal placenta development;GO:0002252//immune effector process;GO:0002263//cell activation involved in immune response;GO:0002274//myeloid leukocyte activation;GO:0002275//myeloid cell activation involved in immune response;GO:0002283//neutrophil activation involved in immune response;GO:0002366//…	-	protein_coding
	0	ncbi_101795601	Ddah1	0.645	0.278	6.34465	1.82589	1.79694	0	0	Ddah1	XP_027318592.1 N(G),N(G)-dimethylarginine dimethylaminohydrolase 1 [Anas platyrhynchos]	-	-	-	-	GO:0005575//cellular_component;GO:0005622//intracellular;GO:0005623//cell;GO:0005737//cytoplasm;GO:0005829//cytosol;GO:0044424//intracellular part;GO:0044444//cytoplasmic part;GO:0044464//cell part	GO:0003674//molecular_function;GO:0003824//catalytic activity;GO:0005488//binding;GO:0008270//zinc ion binding;GO:0016403//dimethylargininase activity;GO:0016597//amino acid binding;GO:0016787//hydrolase activity;GO:0016810//hydrolase activity, acting on carbon-nitrogen (but not peptide) bonds;GO:0016813//hydrolase activity, acting on carbon-nitrogen (but not peptide) bonds, in linear amidines;GO…	GO:0000052//citrulline metabolic process;GO:0001505//regulation of neurotransmitter levels;GO:0003008//system process;GO:0003013//circulatory system process;GO:0003018//vascular process in circulatory system;GO:0003073//regulation of systemic arterial blood pressure;GO:0006082//organic acid metabolic process;GO:0006464//cellular protein modification process;GO:0006520//cellular amino acid metabol…	-	protein_coding
	0	ncbi_101801776	LRATD2	0.304	0.135	1.35227	0.390689	1.79129	0	0	LRATD2	XP_027308501.1 protein FAM84B [Anas platyrhynchos]	-	-	-	-	GO:0005575//cellular_component;GO:0005622//intracellular;GO:0005623//cell;GO:0005737//cytoplasm;GO:0005886//plasma membrane;GO:0016020//membrane;GO:0044424//intracellular part;GO:0044464//cell part;GO:0071944//cell periphery	GO:0005507//copper ion binding;GO:0009055//electron carrier activity	GO:0015979//photosynthesis;GO:0055114//oxidation-reduction process	-	protein_coding
	0	ncbi_101794301	CD151	0.44	0.22	2.5189	0.728488	1.78981	0	0	CD151	XP_027315507.1 CD151 antigen [Anas platyrhynchos]	-	-	-	-	GO:0005575//cellular_component;GO:0005576//extracellular region;GO:0005604//basement membrane;GO:0005622//intracellular;GO:0005623//cell;GO:0005737//cytoplasm;GO:0005829//cytosol;GO:0005886//plasma membrane;GO:0005887//integral component of plasma membrane;GO:0009986//cell surface;GO:0016020//membrane;GO:0016021//integral component of membrane;GO:0031012//extracellular matrix;GO:0031224//intrinsi…	GO:0003674//molecular_function;GO:0005102//receptor binding;GO:0005178//integrin binding;GO:0005488//binding;GO:0005515//protein binding;GO:0044877//macromolecular complex binding;GO:0050839//cell adhesion molecule binding	GO:0001775//cell activation;GO:0002009//morphogenesis of an epithelium;GO:0002011//morphogenesis of an epithelial sheet;GO:0002376//immune system process;GO:0006928//movement of cell or subcellular component;GO:0006950//response to stress;GO:0007044//cell-substrate junction assembly;GO:0007154//cell communication;GO:0007155//cell adhesion;GO:0007165//signal transduction;GO:0007166//cell surface r…	-	protein_coding
	0	ncbi_101799034	SLC25A6	0.496	0.257	2.74987	0.801231	1.77907	0	0	SLC25A6	XP_027302959.1 ADP/ATP translocase 3 [Anas platyrhynchos]	Human Diseases;Human Diseases;Environmental Information Processing;Human Diseases;Environmental Information Processing;Cellular Processes;Human Diseases;Cellular Processes;Human Diseases	Neurodegenerative disease;Neurodegenerative disease;Signal transduction;Infectious disease: viral;Signal transduction;Cell growth and death;Infectious disease: viral;Cell growth and death;Neurodegenerative disease	ko05010//Alzheimer disease;ko05016//Huntington disease;ko04020//Calcium signaling pathway;ko05166//Human T-cell leukemia virus 1 infection;ko04022//cGMP-PKG signaling pathway;ko04218//Cellular senescence;ko05164//Influenza A;ko04217//Necroptosis;ko05012//Parkinson disease	K05863;K05863;K05863;K05863;K05863;K05863;K05863;K05863;K05863	GO:0005575//cellular_component;GO:0005622//intracellular;GO:0005623//cell;GO:0005737//cytoplasm;GO:0005739//mitochondrion;GO:0005740//mitochondrial envelope;GO:0005743//mitochondrial inner membrane;GO:0005744//mitochondrial inner membrane presequence translocase complex;GO:0016020//membrane;GO:0016021//integral component of membrane;GO:0019866//organelle inner membrane;GO:0031090//organelle membr…	GO:0000295//adenine nucleotide transmembrane transporter activity;GO:0003674//molecular_function;GO:0005215//transporter activity;GO:0005345//purine nucleobase transmembrane transporter activity;GO:0005346//purine ribonucleotide transmembrane transporter activity;GO:0005347//ATP transmembrane transporter activity;GO:0005471//ATP:ADP antiporter activity;GO:0008509//anion transmembrane transporter …	GO:0002791//regulation of peptide secretion;GO:0006605//protein targeting;GO:0006626//protein targeting to mitochondrion;GO:0006810//transport;GO:0006811//ion transport;GO:0006820//anion transport;GO:0006839//mitochondrial transport;GO:0006855//drug transmembrane transport;GO:0006862//nucleotide transport;GO:0006863//purine nucleobase transport;GO:0006886//intracellular protein transport;GO:00069…	-	protein_coding
	0	ncbi_101799927	Slc27a6	0.325	0.128	1.69275	0.493785	1.77741	0	0	Slc27a6	XP_021128046.2 LOW QUALITY PROTEIN: long-chain fatty acid transport protein 6 [Anas platyrhynchos]	Human Diseases;Organismal Systems	Endocrine and metabolic disease;Endocrine system	ko04931//Insulin resistance;ko03320//PPAR signaling pathway	K08749;K08749	GO:0005575//cellular_component;GO:0005623//cell;GO:0005886//plasma membrane;GO:0016020//membrane;GO:0016021//integral component of membrane;GO:0031224//intrinsic component of membrane;GO:0042383//sarcolemma;GO:0044425//membrane part;GO:0044464//cell part;GO:0071944//cell periphery	GO:0000166//nucleotide binding;GO:0003674//molecular_function;GO:0003824//catalytic activity;GO:0003987//acetate-CoA ligase activity;GO:0004043//L-aminoadipate-semialdehyde dehydrogenase activity;GO:0004467//long-chain fatty acid-CoA ligase activity;GO:0005215//transporter activity;GO:0005319//lipid transporter activity;GO:0005342//organic acid transmembrane transporter activity;GO:0005488//bindi…	GO:0000038//very long-chain fatty acid metabolic process;GO:0001676//long-chain fatty acid metabolic process;GO:0006082//organic acid metabolic process;GO:0006629//lipid metabolic process;GO:0006631//fatty acid metabolic process;GO:0006810//transport;GO:0006811//ion transport;GO:0006820//anion transport;GO:0006869//lipid transport;GO:0008150//biological_process;GO:0008152//metabolic process;GO:00…	-	protein_coding
	0	ncbi_101789967	SCARB2	0.33	0.178	1.47607	0.431726	1.77357	0	0	SCARB2	XP_027311868.1 lysosome membrane protein 2 [Anas platyrhynchos]	Cellular Processes	Transport and catabolism	ko04142//Lysosome	K12384	GO:0000139//Golgi membrane;GO:0000323//lytic vacuole;GO:0005575//cellular_component;GO:0005622//intracellular;GO:0005623//cell;GO:0005737//cytoplasm;GO:0005764//lysosome;GO:0005765//lysosomal membrane;GO:0005768//endosome;GO:0005770//late endosome;GO:0005773//vacuole;GO:0005774//vacuolar membrane;GO:0005775//vacuolar lumen;GO:0005783//endoplasmic reticulum;GO:0005789//endoplasmic reticulum membra…	GO:0001618//virus receptor activity;GO:0003674//molecular_function;GO:0004888//transmembrane signaling receptor activity;GO:0005044//scavenger receptor activity;GO:0005488//binding;GO:0005515//protein binding;GO:0016779//nucleotidyltransferase activity;GO:0019899//enzyme binding;GO:0038023//signaling receptor activity;GO:0038024//cargo receptor activity;GO:0060089//molecular transducer activity	GO:0001508//action potential;GO:0002532//production of molecular mediator involved in inflammatory response;GO:0002831//regulation of response to biotic stimulus;GO:0006082//organic acid metabolic process;GO:0006605//protein targeting;GO:0006622//protein targeting to lysosome;GO:0006623//protein targeting to vacuole;GO:0006629//lipid metabolic process;GO:0006631//fatty acid metabolic process;GO:0…	-	protein_coding
	0	ncbi_101804681	GM2A	0.341	0.115	1.67862	0.492517	1.76903	0	0	GM2A	XP_027324024.1 ganglioside GM2 activator [Anas platyrhynchos]	Cellular Processes	Transport and catabolism	ko04142//Lysosome	K12383	GO:0000323//lytic vacuole;GO:0005575//cellular_component;GO:0005576//extracellular region;GO:0005622//intracellular;GO:0005623//cell;GO:0005737//cytoplasm;GO:0005764//lysosome;GO:0005766//primary lysosome;GO:0005773//vacuole;GO:0005775//vacuolar lumen;GO:0005886//plasma membrane;GO:0009898//cytoplasmic side of plasma membrane;GO:0012505//endomembrane system;GO:0016020//membrane;GO:0016323//basola…	GO:0003674//molecular_function;GO:0003824//catalytic activity;GO:0004553//hydrolase activity, hydrolyzing O-glycosyl compounds;GO:0004563//beta-N-acetylhexosaminidase activity;GO:0005215//transporter activity;GO:0005319//lipid transporter activity;GO:0008047//enzyme activator activity;GO:0015929//hexosaminidase activity;GO:0016004//phospholipase activator activity;GO:0016787//hydrolase activity;G…	GO:0001573//ganglioside metabolic process;GO:0001775//cell activation;GO:0002252//immune effector process;GO:0002263//cell activation involved in immune response;GO:0002274//myeloid leukocyte activation;GO:0002275//myeloid cell activation involved in immune response;GO:0002283//neutrophil activation involved in immune response;GO:0002366//leukocyte activation involved in immune response;GO:000237…	-	protein_coding
	0	ncbi_101798857	SLC7A5	0.443	0.17	2.46287	0.724275	1.76573	0	0	SLC7A5	XP_032051252.1 large neutral amino acids transporter small subunit 1 [Aythya fuligula]	Environmental Information Processing;Human Diseases	Signal transduction;Cancer: overview	ko04150//mTOR signaling pathway;ko05230//Central carbon metabolism in cancer	K13780;K13780	GO:0005575//cellular_component;GO:0005622//intracellular;GO:0005623//cell;GO:0005737//cytoplasm;GO:0005829//cytosol;GO:0005886//plasma membrane;GO:0005887//integral component of plasma membrane;GO:0016020//membrane;GO:0016021//integral component of membrane;GO:0016324//apical plasma membrane;GO:0031224//intrinsic component of membrane;GO:0031226//intrinsic component of plasma membrane;GO:0043226/…	GO:0003674//molecular_function;GO:0003823//antigen binding;GO:0005215//transporter activity;GO:0005342//organic acid transmembrane transporter activity;GO:0005488//binding;GO:0008509//anion transmembrane transporter activity;GO:0008514//organic anion transmembrane transporter activity;GO:0015075//ion transmembrane transporter activity;GO:0015171//amino acid transmembrane transporter activity;GO:0…	GO:0002376//immune system process;GO:0003333//amino acid transmembrane transport;GO:0006082//organic acid metabolic process;GO:0006520//cellular amino acid metabolic process;GO:0006807//nitrogen compound metabolic process;GO:0006810//transport;GO:0006811//ion transport;GO:0006820//anion transport;GO:0006865//amino acid transport;GO:0006928//movement of cell or subcellular component;GO:0007275//mu…	-	protein_coding
	0	ncbi_101799816	ALDH9A1	0.295	0.127	1.14366	0.336358	1.76559	0	0	ALDH9A1	XP_027319120.1 4-trimethylaminobutyraldehyde dehydrogenase [Anas platyrhynchos]	Metabolism;Metabolism;Metabolism;Metabolism;Metabolism;Metabolism;Metabolism;Metabolism;Metabolism;Metabolism;Metabolism;Metabolism	Global and overview maps;Lipid metabolism;Amino acid metabolism;Carbohydrate metabolism;Amino acid metabolism;Amino acid metabolism;Amino acid metabolism;Lipid metabolism;Carbohydrate metabolism;Metabolism of other amino acids;Amino acid metabolism;Carbohydrate metabolism	ko01100//Metabolic pathways;ko00561//Glycerolipid metabolism;ko00310//Lysine degradation;ko00010//Glycolysis / Gluconeogenesis;ko00280//Valine, leucine and isoleucine degradation;ko00330//Arginine and proline metabolism;ko00380//Tryptophan metabolism;ko00071//Fatty acid degradation;ko00620//Pyruvate metabolism;ko00410//beta-Alanine metabolism;ko00340//Histidine metabolism;ko00053//Ascorbate and a…	K00149;K00149;K00149;K00149;K00149;K00149;K00149;K00149;K00149;K00149;K00149;K00149	GO:0005575//cellular_component;GO:0005622//intracellular;GO:0005623//cell;GO:0005737//cytoplasm;GO:0005829//cytosol;GO:0044424//intracellular part;GO:0044444//cytoplasmic part;GO:0044464//cell part	GO:0000166//nucleotide binding;GO:0003674//molecular_function;GO:0003824//catalytic activity;GO:0003842//1-pyrroline-5-carboxylate dehydrogenase activity;GO:0004028//3-chloroallyl aldehyde dehydrogenase activity;GO:0004029//aldehyde dehydrogenase (NAD) activity;GO:0004491//methylmalonate-semialdehyde dehydrogenase (acylating) activity;GO:0004777//succinate-semialdehyde dehydrogenase (NAD+) activi…	GO:0001505//regulation of neurotransmitter levels;GO:0001655//urogenital system development;GO:0001822//kidney development;GO:0001889//liver development;GO:0006081//cellular aldehyde metabolic process;GO:0006527//arginine catabolic process;GO:0006562//proline catabolic process;GO:0006574//valine catabolic process;GO:0006575//cellular modified amino acid metabolic process;GO:0006577//amino-acid be…	-	protein_coding
	0	ncbi_119713037	BSG	0.641	0.334	6.03673	1.79666	1.74845	0	0	BSG	EOA93167.1 Basigin, partial [Anas platyrhynchos]	-	-	-	-	GO:0000139//Golgi membrane;GO:0001669//acrosomal vesicle;GO:0002080//acrosomal membrane;GO:0005575//cellular_component;GO:0005622//intracellular;GO:0005623//cell;GO:0005737//cytoplasm;GO:0005739//mitochondrion;GO:0005794//Golgi apparatus;GO:0005886//plasma membrane;GO:0005887//integral component of plasma membrane;GO:0012505//endomembrane system;GO:0012506//vesicle membrane;GO:0016020//membrane;G…	GO:0003674//molecular_function;GO:0004190//aspartic-type endopeptidase activity;GO:0005215//transporter activity;GO:0005342//organic acid transmembrane transporter activity;GO:0005488//binding;GO:0005537//mannose binding;GO:0008028//monocarboxylic acid transmembrane transporter activity;GO:0008509//anion transmembrane transporter activity;GO:0008514//organic anion transmembrane transporter activi…	GO:0000003//reproduction;GO:0000902//cell morphogenesis;GO:0001890//placenta development;GO:0001893//maternal placenta development;GO:0002376//immune system process;GO:0003006//developmental process involved in reproduction;GO:0006082//organic acid metabolic process;GO:0006090//pyruvate metabolic process;GO:0006508//proteolysis;GO:0006810//transport;GO:0006811//ion transport;GO:0006820//anion tra…	-	protein_coding
	0	ncbi_101803933	SCP2	0.697	0.354	6.53881	1.94897	1.74631	0	0	SCP2	XP_027318727.1 non-specific lipid-transfer protein [Anas platyrhynchos]	Metabolism;Cellular Processes;Organismal Systems;Metabolism;Metabolism;Metabolism	Global and overview maps;Transport and catabolism;Endocrine system;Global and overview maps;Lipid metabolism;Lipid metabolism	ko01100//Metabolic pathways;ko04146//Peroxisome;ko03320//PPAR signaling pathway;ko01212//Fatty acid metabolism;ko01040//Biosynthesis of unsaturated fatty acids;ko00120//Primary bile acid biosynthesis	K08764;K08764;K08764;K08764;K08764;K08764	GO:0005575//cellular_component;GO:0005622//intracellular;GO:0005623//cell;GO:0005634//nucleus;GO:0005654//nucleoplasm;GO:0005737//cytoplasm;GO:0005739//mitochondrion;GO:0005740//mitochondrial envelope;GO:0005741//mitochondrial outer membrane;GO:0005777//peroxisome;GO:0005782//peroxisomal matrix;GO:0005783//endoplasmic reticulum;GO:0005829//cytosol;GO:0012505//endomembrane system;GO:0016020//membr…	GO:0000062//fatty-acyl-CoA binding;GO:0000166//nucleotide binding;GO:0003674//molecular_function;GO:0003824//catalytic activity;GO:0003985//acetyl-CoA C-acetyltransferase activity;GO:0003988//acetyl-CoA C-acyltransferase activity;GO:0004315//3-oxoacyl-[acyl-carrier-protein] synthase activity;GO:0005102//receptor binding;GO:0005215//transporter activity;GO:0005319//lipid transporter activity;GO:00…	GO:0000038//very long-chain fatty acid metabolic process;GO:0001676//long-chain fatty acid metabolic process;GO:0002119//nematode larval development;GO:0002164//larval development;GO:0003008//system process;GO:0006066//alcohol metabolic process;GO:0006082//organic acid metabolic process;GO:0006139//nucleobase-containing compound metabolic process;GO:0006163//purine nucleotide metabolic process;GO…	-	protein_coding
	0	ncbi_101796330	ncbi_101796330	0.774	0.56	9.18123	2.7553	1.73648	0	0	ncbi_101796330	-	-	-	-	-	-	-	-	-	protein_coding
	0	ncbi_113841592	TMSB4	0.929	0.508	38.7497	11.6597	1.73265	0	0	TMSB4	AAH16732.2 TMSB4X protein, partial [Homo sapiens]	Cellular Processes	Cell motility	ko04810//Regulation of actin cytoskeleton	K05764	GO:0005575//cellular_component;GO:0005576//extracellular region;GO:0005615//extracellular space;GO:0005622//intracellular;GO:0005623//cell;GO:0005634//nucleus;GO:0005737//cytoplasm;GO:0005829//cytosol;GO:0005856//cytoskeleton;GO:0012505//endomembrane system;GO:0030141//secretory granule;GO:0031091//platelet alpha granule;GO:0031093//platelet alpha granule lumen;GO:0031410//cytoplasmic vesicle;GO:…	GO:0003674//molecular_function;GO:0003779//actin binding;GO:0003785//actin monomer binding;GO:0005488//binding;GO:0005515//protein binding;GO:0008092//cytoskeletal protein binding;GO:0019899//enzyme binding	GO:0001503//ossification;GO:0001649//osteoblast differentiation;GO:0001817//regulation of cytokine production;GO:0001818//negative regulation of cytokine production;GO:0002576//platelet degranulation;GO:0002682//regulation of immune system process;GO:0002683//negative regulation of immune system process;GO:0002684//positive regulation of immune system process;GO:0002685//regulation of leukocyte m…	-	protein_coding
	0	ncbi_101801522	ncbi_101801522	0.313	0.12	1.83281	0.552821	1.72917	0	0	ncbi_101801522	-	-	-	-	-	-	-	-	-	protein_coding
	0	ncbi_101801232	TNFRSF21	0.367	0.221	1.72619	0.521312	1.72737	0	0	TNFRSF21	XP_032040216.1 tumor necrosis factor receptor superfamily member 21 isoform X2 [Aythya fuligula]	Environmental Information Processing	Signaling molecules and interaction	ko04060//Cytokine-cytokine receptor interaction	K05157	GO:0005575//cellular_component;GO:0005623//cell;GO:0005886//plasma membrane;GO:0005887//integral component of plasma membrane;GO:0016020//membrane;GO:0016021//integral component of membrane;GO:0030424//axon;GO:0031224//intrinsic component of membrane;GO:0031226//intrinsic component of plasma membrane;GO:0042995//cell projection;GO:0043005//neuron projection;GO:0044425//membrane part;GO:0044459//p…	GO:0003674//molecular_function;GO:0004888//transmembrane signaling receptor activity;GO:0005031//tumor necrosis factor-activated receptor activity;GO:0005035//death receptor activity;GO:0005515//protein binding;GO:0038023//signaling receptor activity;GO:0060089//molecular transducer activity	GO:0001783//B cell apoptotic process;GO:0001817//regulation of cytokine production;GO:0001818//negative regulation of cytokine production;GO:0002237//response to molecule of bacterial origin;GO:0002250//adaptive immune response;GO:0002253//activation of immune response;GO:0002376//immune system process;GO:0002429//immune response-activating cell surface receptor signaling pathway;GO:0002682//regu…	-	protein_coding
	0	ncbi_101804212	MIF	0.766	0.504	9.07806	2.74469	1.72574	0	0	MIF	XP_027325899.1 macrophage migration inhibitory factor [Anas platyrhynchos]	Metabolism;Metabolism;Metabolism	Global and overview maps;Amino acid metabolism;Amino acid metabolism	ko01100//Metabolic pathways;ko00350//Tyrosine metabolism;ko00360//Phenylalanine metabolism	K07253;K07253;K07253	GO:0005575//cellular_component;GO:0005576//extracellular region;GO:0005615//extracellular space;GO:0005622//intracellular;GO:0005623//cell;GO:0005634//nucleus;GO:0005654//nucleoplasm;GO:0005737//cytoplasm;GO:0005829//cytosol;GO:0009986//cell surface;GO:0012505//endomembrane system;GO:0030141//secretory granule;GO:0031410//cytoplasmic vesicle;GO:0031974//membrane-enclosed lumen;GO:0031981//nuclear…	GO:0002020//protease binding;GO:0003674//molecular_function;GO:0003824//catalytic activity;GO:0004167//dopachrome isomerase activity;GO:0005102//receptor binding;GO:0005125//cytokine activity;GO:0005126//cytokine receptor binding;GO:0005488//binding;GO:0005515//protein binding;GO:0016853//isomerase activity;GO:0016860//intramolecular oxidoreductase activity;GO:0016862//intramolecular oxidoreducta…	GO:0000003//reproduction;GO:0001516//prostaglandin biosynthetic process;GO:0001775//cell activation;GO:0001817//regulation of cytokine production;GO:0001819//positive regulation of cytokine production;GO:0001932//regulation of protein phosphorylation;GO:0001934//positive regulation of protein phosphorylation;GO:0001976//neurological system process involved in regulation of systemic arterial blood…	-	protein_coding
	0	ncbi_101795399	EFEMP1	0.252	0.112	1.08478	0.329826	1.71762	0	0	EFEMP1	XP_013046558.1 PREDICTED: EGF-containing fibulin-like extracellular matrix protein 1 [Anser cygnoides domesticus]	-	-	-	-	GO:0005575//cellular_component;GO:0005576//extracellular region;GO:0005604//basement membrane;GO:0005615//extracellular space;GO:0005622//intracellular;GO:0005623//cell;GO:0005737//cytoplasm;GO:0031012//extracellular matrix;GO:0044421//extracellular region part;GO:0044424//intracellular part;GO:0044464//cell part	GO:0003674//molecular_function;GO:0003824//catalytic activity;GO:0004672//protein kinase activity;GO:0004713//protein tyrosine kinase activity;GO:0004714//transmembrane receptor protein tyrosine kinase activity;GO:0004888//transmembrane signaling receptor activity;GO:0005006//epidermal growth factor-activated receptor activity;GO:0005102//receptor binding;GO:0005154//epidermal growth factor recep…	GO:0001654//eye development;GO:0003008//system process;GO:0006355//regulation of transcription, DNA-templated;GO:0006464//cellular protein modification process;GO:0006468//protein phosphorylation;GO:0006793//phosphorus metabolic process;GO:0006796//phosphate-containing compound metabolic process;GO:0006807//nitrogen compound metabolic process;GO:0007154//cell communication;GO:0007165//signal tran…	-	protein_coding
	0	ncbi_113839739	GSTM3	0.658	0.427	5.4115	1.65166	1.71211	0	0	GSTM3	XP_027299273.1 glutathione S-transferase Mu 3-like [Anas platyrhynchos]	Metabolism;Human Diseases;Human Diseases;Human Diseases;Organismal Systems;Human Diseases;Metabolism;Human Diseases;Metabolism;Metabolism;Metabolism	Global and overview maps;Cancer: overview;Cancer: specific types;Cardiovascular disease;Aging;Drug resistance: antineoplastic;Xenobiotics biodegradation and metabolism;Cancer: overview;Metabolism of other amino acids;Xenobiotics biodegradation and metabolism;Xenobiotics biodegradation and metabolism	ko01100//Metabolic pathways;ko05200//Pathways in cancer;ko05225//Hepatocellular carcinoma;ko05418//Fluid shear stress and atherosclerosis;ko04212//Longevity regulating pathway - worm;ko01524//Platinum drug resistance;ko00983//Drug metabolism - other enzymes;ko05204//Chemical carcinogenesis - DNA adducts;ko00480//Glutathione metabolism;ko00980//Metabolism of xenobiotics by cytochrome P450;ko00982/…	K00799;K00799;K00799;K00799;K00799;K00799;K00799;K00799;K00799;K00799;K00799	GO:0005575//cellular_component;GO:0005576//extracellular region;GO:0005622//intracellular;GO:0005623//cell;GO:0005737//cytoplasm;GO:0005829//cytosol;GO:0005929//cilium;GO:0031514//motile cilium;GO:0035686//sperm fibrous sheath;GO:0036126//sperm flagellum;GO:0042995//cell projection;GO:0043226//organelle;GO:0044421//extracellular region part;GO:0044422//organelle part;GO:0044424//intracellular par…	GO:0003674//molecular_function;GO:0003824//catalytic activity;GO:0004364//glutathione transferase activity;GO:0005488//binding;GO:0005515//protein binding;GO:0016740//transferase activity;GO:0016765//transferase activity, transferring alkyl or aryl (other than methyl) groups;GO:0019899//enzyme binding;GO:0033218//amide binding;GO:0042277//peptide binding;GO:0042802//identical protein binding;GO:0…	GO:0001885//endothelial cell development;GO:0002064//epithelial cell development;GO:0003158//endothelium development;GO:0006518//peptide metabolic process;GO:0006575//cellular modified amino acid metabolic process;GO:0006725//cellular aromatic compound metabolic process;GO:0006749//glutathione metabolic process;GO:0006790//sulfur compound metabolic process;GO:0006805//xenobiotic metabolic process…	-	protein_coding
	0	ncbi_101796887	RRAS2	0.447	0.311	2.95373	0.901606	1.71197	0	0	RRAS2	NP_001006466.1 ras-related protein R-Ras2 [Gallus gallus]	Environmental Information Processing;Environmental Information Processing;Environmental Information Processing;Human Diseases;Cellular Processes;Environmental Information Processing;Cellular Processes;Cellular Processes;Environmental Information Processing;Organismal Systems;Cellular Processes	Signal transduction;Signal transduction;Signal transduction;Cancer: overview;Cell motility;Signal transduction;Cell growth and death;Transport and catabolism;Signal transduction;Immune system;Transport and catabolism	ko04010//MAPK signaling pathway;ko04014//Ras signaling pathway;ko04024//cAMP signaling pathway;ko05205//Proteoglycans in cancer;ko04810//Regulation of actin cytoskeleton;ko04072//Phospholipase D signaling pathway;ko04218//Cellular senescence;ko04140//Autophagy - animal;ko04371//Apelin signaling pathway;ko04625//C-type lectin receptor signaling pathway;ko04137//Mitophagy - animal	K07830;K07830;K07830;K07830;K07830;K07830;K07830;K07830;K07830;K07830;K07830	GO:0005575//cellular_component;GO:0005622//intracellular;GO:0005623//cell;GO:0005737//cytoplasm;GO:0005783//endoplasmic reticulum;GO:0005886//plasma membrane;GO:0012505//endomembrane system;GO:0016020//membrane;GO:0043226//organelle;GO:0043227//membrane-bounded organelle;GO:0043229//intracellular organelle;GO:0043231//intracellular membrane-bounded organelle;GO:0044424//intracellular part;GO:0044…	GO:0000166//nucleotide binding;GO:0001882//nucleoside binding;GO:0001883//purine nucleoside binding;GO:0003674//molecular_function;GO:0003824//catalytic activity;GO:0003924//GTPase activity;GO:0005488//binding;GO:0005515//protein binding;GO:0005525//GTP binding;GO:0016462//pyrophosphatase activity;GO:0016787//hydrolase activity;GO:0016817//hydrolase activity, acting on acid anhydrides;GO:0016818/…	GO:0000003//reproduction;GO:0002119//nematode larval development;GO:0002164//larval development;GO:0006400//tRNA modification;GO:0007154//cell communication;GO:0007165//signal transduction;GO:0007264//small GTPase mediated signal transduction;GO:0007265//Ras protein signal transduction;GO:0007275//multicellular organism development;GO:0007567//parturition;GO:0008150//biological_process;GO:0009791…	-	protein_coding
	0	ncbi_101795779	Hadh	0.492	0.312	2.94688	0.903114	1.70621	0	0	Hadh	XP_032043243.1 hydroxyacyl-coenzyme A dehydrogenase, mitochondrial [Aythya fuligula]	Metabolism;Metabolism;Metabolism;Metabolism;Metabolism;Metabolism;Metabolism;Metabolism	Global and overview maps;Amino acid metabolism;Global and overview maps;Amino acid metabolism;Amino acid metabolism;Lipid metabolism;Lipid metabolism;Carbohydrate metabolism	ko01100//Metabolic pathways;ko00310//Lysine degradation;ko01212//Fatty acid metabolism;ko00280//Valine, leucine and isoleucine degradation;ko00380//Tryptophan metabolism;ko00071//Fatty acid degradation;ko00062//Fatty acid elongation;ko00650//Butanoate metabolism	K00022;K00022;K00022;K00022;K00022;K00022;K00022;K00022	GO:0005575//cellular_component;GO:0005622//intracellular;GO:0005623//cell;GO:0005634//nucleus;GO:0005654//nucleoplasm;GO:0005737//cytoplasm;GO:0005739//mitochondrion;GO:0005759//mitochondrial matrix;GO:0009331//glycerol-3-phosphate dehydrogenase complex;GO:0009342//glutamate synthase complex (NADPH);GO:0016507//mitochondrial fatty acid beta-oxidation multienzyme complex;GO:0031974//membrane-enclo…	GO:0000166//nucleotide binding;GO:0003674//molecular_function;GO:0003824//catalytic activity;GO:0003857//3-hydroxyacyl-CoA dehydrogenase activity;GO:0004148//dihydrolipoyl dehydrogenase activity;GO:0004165//dodecenoyl-CoA delta-isomerase activity;GO:0004300//enoyl-CoA hydratase activity;GO:0004362//glutathione-disulfide reductase activity;GO:0004368//glycerol-3-phosphate dehydrogenase activity;GO…	GO:0002791//regulation of peptide secretion;GO:0002792//negative regulation of peptide secretion;GO:0006071//glycerol metabolic process;GO:0006082//organic acid metabolic process;GO:0006096//glycolytic process;GO:0006461//protein complex assembly;GO:0006537//glutamate biosynthetic process;GO:0006629//lipid metabolic process;GO:0006631//fatty acid metabolic process;GO:0006635//fatty acid beta-oxid…	-	protein_coding
	0	ncbi_101799292	MXRA7	0.7	0.271	8.07636	2.49227	1.69624	0	0	MXRA7	XP_027327238.1 matrix-remodeling-associated protein 7 isoform X1 [Anas platyrhynchos]	-	-	-	-	-	-	-	-	protein_coding
	0	ncbi_113842743	TMEM14C	0.452	0.312	2.49405	0.770071	1.69543	0	0	TMEM14C	XP_027307392.1 transmembrane protein 14C-like [Anas platyrhynchos]	-	-	-	-	GO:0005575//cellular_component;GO:0016020//membrane;GO:0016021//integral component of membrane;GO:0031224//intrinsic component of membrane;GO:0044425//membrane part	-	GO:0006725//cellular aromatic compound metabolic process;GO:0006778//porphyrin-containing compound metabolic process;GO:0006779//porphyrin-containing compound biosynthetic process;GO:0006783//heme biosynthetic process;GO:0006807//nitrogen compound metabolic process;GO:0008150//biological_process;GO:0008152//metabolic process;GO:0009058//biosynthetic process;GO:0009987//cellular process;GO:0018130…	-	protein_coding
	0	ncbi_101802838	Sar1b	0.319	0.178	1.31146	0.405302	1.6941	0	0	Sar1b	XP_027324530.1 GTP-binding protein SAR1b [Anas platyrhynchos]	Genetic Information Processing;Human Diseases	Folding, sorting and degradation;Infectious disease: bacterial	ko04141//Protein processing in endoplasmic reticulum;ko05134//Legionellosis	K07953;K07953	GO:0000139//Golgi membrane;GO:0005575//cellular_component;GO:0005622//intracellular;GO:0005623//cell;GO:0005737//cytoplasm;GO:0005783//endoplasmic reticulum;GO:0005789//endoplasmic reticulum membrane;GO:0005794//Golgi apparatus;GO:0005795//Golgi stack;GO:0005798//Golgi-associated vesicle;GO:0005829//cytosol;GO:0012505//endomembrane system;GO:0012506//vesicle membrane;GO:0012507//ER to Golgi trans…	GO:0000166//nucleotide binding;GO:0001882//nucleoside binding;GO:0001883//purine nucleoside binding;GO:0003674//molecular_function;GO:0003743//translation initiation factor activity;GO:0003824//catalytic activity;GO:0003924//GTPase activity;GO:0005488//binding;GO:0005525//GTP binding;GO:0016462//pyrophosphatase activity;GO:0016787//hydrolase activity;GO:0016817//hydrolase activity, acting on acid…	GO:0002376//immune system process;GO:0002474//antigen processing and presentation of peptide antigen via MHC class I;GO:0002478//antigen processing and presentation of exogenous peptide antigen;GO:0002495//antigen processing and presentation of peptide antigen via MHC class II;GO:0002504//antigen processing and presentation of peptide or polysaccharide antigen via MHC class II;GO:0006413//transla…	-	protein_coding
	0	ncbi_101795310	SLC16A12	0.308	0.131	1.70468	0.529368	1.68716	0	0	SLC16A12	XP_012963879.1 monocarboxylate transporter 12 isoform X1 [Anas platyrhynchos]	-	-	-	-	GO:0005575//cellular_component;GO:0005623//cell;GO:0005886//plasma membrane;GO:0005887//integral component of plasma membrane;GO:0016020//membrane;GO:0016021//integral component of membrane;GO:0031224//intrinsic component of membrane;GO:0031226//intrinsic component of plasma membrane;GO:0044425//membrane part;GO:0044459//plasma membrane part;GO:0044464//cell part;GO:0071944//cell periphery	GO:0003674//molecular_function;GO:0005215//transporter activity;GO:0005308//creatine transmembrane transporter activity;GO:0005342//organic acid transmembrane transporter activity;GO:0008028//monocarboxylic acid transmembrane transporter activity;GO:0008509//anion transmembrane transporter activity;GO:0008514//organic anion transmembrane transporter activity;GO:0015075//ion transmembrane transpor…	GO:0003333//amino acid transmembrane transport;GO:0006810//transport;GO:0006811//ion transport;GO:0006820//anion transport;GO:0006855//drug transmembrane transport;GO:0006865//amino acid transport;GO:0008150//biological_process;GO:0015711//organic anion transport;GO:0015718//monocarboxylic acid transport;GO:0015849//organic acid transport;GO:0015881//creatine transport;GO:0015893//drug transport;…	-	protein_coding
	0	ncbi_101797207	Vwa1	0.269	0.103	0.993978	0.308912	1.68602	0	0	Vwa1	XP_027298967.1 von Willebrand factor A domain-containing protein 1 [Anas platyrhynchos]	-	-	-	-	GO:0005575//cellular_component;GO:0005576//extracellular region;GO:0005604//basement membrane;GO:0005614//interstitial matrix;GO:0005622//intracellular;GO:0005623//cell;GO:0005737//cytoplasm;GO:0005783//endoplasmic reticulum;GO:0005788//endoplasmic reticulum lumen;GO:0005840//ribosome;GO:0012505//endomembrane system;GO:0031012//extracellular matrix;GO:0031974//membrane-enclosed lumen;GO:0032991//…	GO:0003674//molecular_function;GO:0003735//structural constituent of ribosome;GO:0003993//acid phosphatase activity;GO:0005198//structural molecule activity;GO:0005488//binding;GO:0005515//protein binding;GO:0008234//cysteine-type peptidase activity;GO:0016740//transferase activity;GO:0042802//identical protein binding;GO:0046872//metal ion binding	GO:0006412//translation;GO:0006464//cellular protein modification process;GO:0006508//proteolysis;GO:0006518//peptide metabolic process;GO:0006807//nitrogen compound metabolic process;GO:0006950//response to stress;GO:0007610//behavior;GO:0008150//biological_process;GO:0008152//metabolic process;GO:0009058//biosynthetic process;GO:0009059//macromolecule biosynthetic process;GO:0009987//cellular p…	-	protein_coding
	0	ncbi_101805330	SH3BGRL3	0.317	0.151	1.44606	0.44953	1.68563	0	0	SH3BGRL3	XP_030359474.1 LOW QUALITY PROTEIN: SH3 domain-binding glutamic acid-rich-like protein 3 [Strigops habroptila]	-	-	-	-	GO:0005575//cellular_component;GO:0005622//intracellular;GO:0005623//cell;GO:0005634//nucleus;GO:0005654//nucleoplasm;GO:0005737//cytoplasm;GO:0016604//nuclear body;GO:0031974//membrane-enclosed lumen;GO:0031981//nuclear lumen;GO:0043226//organelle;GO:0043227//membrane-bounded organelle;GO:0043229//intracellular organelle;GO:0043231//intracellular membrane-bounded organelle;GO:0043233//organelle …	GO:0003674//molecular_function;GO:0003824//catalytic activity;GO:0005515//protein binding;GO:0009055//electron carrier activity;GO:0015035//protein disulfide oxidoreductase activity;GO:0015036//disulfide oxidoreductase activity;GO:0016491//oxidoreductase activity;GO:0016667//oxidoreductase activity, acting on a sulfur group of donors	GO:0006091//generation of precursor metabolites and energy;GO:0006749//glutathione metabolic process;GO:0008150//biological_process;GO:0008152//metabolic process;GO:0009987//cellular process;GO:0019725//cellular homeostasis;GO:0022900//electron transport chain;GO:0042592//homeostatic process;GO:0044237//cellular metabolic process;GO:0045454//cell redox homeostasis;GO:0050789//regulation of biolog…	-	protein_coding
	0	ncbi_101795939	BACE2	0.306	0.121	1.2736	0.39802	1.678	0	0	BACE2	XP_032037326.1 beta-secretase 2 [Aythya fuligula]	Human Diseases	Neurodegenerative disease	ko05010//Alzheimer disease	K07747	GO:0005575//cellular_component;GO:0005622//intracellular;GO:0005623//cell;GO:0005737//cytoplasm;GO:0005768//endosome;GO:0005783//endoplasmic reticulum;GO:0005794//Golgi apparatus;GO:0005886//plasma membrane;GO:0009986//cell surface;GO:0012505//endomembrane system;GO:0016020//membrane;GO:0016021//integral component of membrane;GO:0031224//intrinsic component of membrane;GO:0031410//cytoplasmic ves…	GO:0001540//beta-amyloid binding;GO:0003674//molecular_function;GO:0003824//catalytic activity;GO:0004175//endopeptidase activity;GO:0004190//aspartic-type endopeptidase activity;GO:0005488//binding;GO:0008233//peptidase activity;GO:0016787//hydrolase activity;GO:0033218//amide binding;GO:0042277//peptide binding;GO:0070001//aspartic-type peptidase activity;GO:0070011//peptidase activity, acting …	GO:0006508//proteolysis;GO:0006509//membrane protein ectodomain proteolysis;GO:0006518//peptide metabolic process;GO:0006807//nitrogen compound metabolic process;GO:0008150//biological_process;GO:0008152//metabolic process;GO:0009056//catabolic process;GO:0009057//macromolecule catabolic process;GO:0009889//regulation of biosynthetic process;GO:0009890//negative regulation of biosynthetic process…	-	protein_coding
	0	ncbi_106019618	TMSB15A	0.911	0.658	22.3882	7.03523	1.67007	0	0	TMSB15A	OPJ89424.1 thymosin beta-15B [Patagioenas fasciata monilis]	-	-	-	-	GO:0005575//cellular_component;GO:0005622//intracellular;GO:0005623//cell;GO:0005737//cytoplasm;GO:0005856//cytoskeleton;GO:0043226//organelle;GO:0043228//non-membrane-bounded organelle;GO:0043229//intracellular organelle;GO:0043232//intracellular non-membrane-bounded organelle;GO:0044424//intracellular part;GO:0044464//cell part	GO:0000981//RNA polymerase II transcription factor activity, sequence-specific DNA binding;GO:0003674//molecular_function;GO:0003700//transcription factor activity, sequence-specific DNA binding;GO:0003779//actin binding;GO:0003785//actin monomer binding;GO:0005488//binding;GO:0005515//protein binding;GO:0008092//cytoskeletal protein binding	GO:0006355//regulation of transcription, DNA-templated;GO:0006357//regulation of transcription from RNA polymerase II promoter;GO:0006996//organelle organization;GO:0007010//cytoskeleton organization;GO:0007015//actin filament organization;GO:0008150//biological_process;GO:0009889//regulation of biosynthetic process;GO:0009987//cellular process;GO:0010468//regulation of gene expression;GO:0010556…	-	protein_coding
	0	ncbi_119717114	LBH	0.333	0.135	1.486	0.468478	1.66538	0	0	LBH	XP_032043805.1 LBH domain-containing protein 2 [Aythya fuligula]	-	-	-	-	-	-	-	-	protein_coding
	0	ncbi_119713180	Abca5	0.356	0.169	1.73454	0.548999	1.65967	0	0	Abca5	EOA96645.1 ATP-binding cassette sub-family A member 5, partial [Anas platyrhynchos]	Environmental Information Processing	Membrane transport	ko02010//ABC transporters	K05648	GO:0000139//Golgi membrane;GO:0000323//lytic vacuole;GO:0005575//cellular_component;GO:0005622//intracellular;GO:0005623//cell;GO:0005737//cytoplasm;GO:0005764//lysosome;GO:0005765//lysosomal membrane;GO:0005768//endosome;GO:0005770//late endosome;GO:0005773//vacuole;GO:0005774//vacuolar membrane;GO:0005794//Golgi apparatus;GO:0005887//integral component of plasma membrane;GO:0009288//bacterial-t…	GO:0000166//nucleotide binding;GO:0003674//molecular_function;GO:0003723//RNA binding;GO:0003724//RNA helicase activity;GO:0003824//catalytic activity;GO:0003924//GTPase activity;GO:0005215//transporter activity;GO:0005260//channel-conductance-controlling ATPase activity;GO:0005319//lipid transporter activity;GO:0005488//binding;GO:0005524//ATP binding;GO:0005525//GTP binding;GO:0008144//drug bin…	GO:0000910//cytokinesis;GO:0001539//cilium or flagellum-dependent cell motility;GO:0002949//tRNA threonylcarbamoyladenosine modification;GO:0006289//nucleotide-excision repair;GO:0006412//translation;GO:0006777//Mo-molybdopterin cofactor biosynthetic process;GO:0006810//transport;GO:0006817//phosphate ion transport;GO:0006824//cobalt ion transport;GO:0006855//drug transmembrane transport;GO:00068…	-	protein_coding
	0	ncbi_101799938	Nckipsd	0.358	0.174	1.78269	0.564889	1.65802	0	0	Nckipsd	XP_027323318.1 NCK-interacting protein with SH3 domain isoform X1 [Anas platyrhynchos]	-	-	-	-	GO:0005575//cellular_component;GO:0005622//intracellular;GO:0005623//cell;GO:0005634//nucleus;GO:0005737//cytoplasm;GO:0005829//cytosol;GO:0005856//cytoskeleton;GO:0005882//intermediate filament;GO:0005933//cellular bud;GO:0005935//cellular bud neck;GO:0005937//mating projection;GO:0005938//cell cortex;GO:0008180//COP9 signalosome;GO:0015629//actin cytoskeleton;GO:0030427//site of polarized growt…	GO:0003674//molecular_function;GO:0005488//binding;GO:0005515//protein binding;GO:0008092//cytoskeletal protein binding;GO:0017022//myosin binding;GO:0017124//SH3 domain binding;GO:0019904//protein domain specific binding	GO:0000147//actin cortical patch assembly;GO:0002252//immune effector process;GO:0002253//activation of immune response;GO:0002376//immune system process;GO:0002429//immune response-activating cell surface receptor signaling pathway;GO:0002431//Fc receptor mediated stimulatory signaling pathway;GO:0002433//immune response-regulating cell surface receptor signaling pathway involved in phagocytosis…	-	protein_coding
	0	ncbi_101799100	TACC1	0.267	0.11	0.9806	0.311165	1.65598	0	0	TACC1	XP_027299388.1 transforming acidic coiled-coil-containing protein 1 isoform X1 [Anas platyrhynchos]	-	-	-	-	GO:0005575//cellular_component;GO:0005622//intracellular;GO:0005623//cell;GO:0005634//nucleus;GO:0005737//cytoplasm;GO:0005815//microtubule organizing center;GO:0005856//cytoskeleton;GO:0015630//microtubule cytoskeleton;GO:0016020//membrane;GO:0030496//midbody;GO:0043226//organelle;GO:0043227//membrane-bounded organelle;GO:0043228//non-membrane-bounded organelle;GO:0043229//intracellular organell…	GO:0003674//molecular_function;GO:0004857//enzyme inhibitor activity;GO:0005488//binding;GO:0005515//protein binding;GO:0005524//ATP binding;GO:0019904//protein domain specific binding	GO:0000226//microtubule cytoskeleton organization;GO:0006810//transport;GO:0006996//organelle organization;GO:0007010//cytoskeleton organization;GO:0007017//microtubule-based process;GO:0007049//cell cycle;GO:0007059//chromosome segregation;GO:0007097//nuclear migration;GO:0007275//multicellular organism development;GO:0007399//nervous system development;GO:0007417//central nervous system develop…	-	protein_coding
	0	ncbi_110354616	NR13	0.669	0.37	5.95553	1.89297	1.65358	0	0	NR13	XP_027322895.1 bcl-2-like protein 10 isoform X1 [Anas platyrhynchos]	-	-	-	-	GO:0005575//cellular_component;GO:0005622//intracellular;GO:0005623//cell;GO:0005634//nucleus;GO:0005635//nuclear envelope;GO:0005737//cytoplasm;GO:0005739//mitochondrion;GO:0005740//mitochondrial envelope;GO:0005741//mitochondrial outer membrane;GO:0005829//cytosol;GO:0012505//endomembrane system;GO:0016020//membrane;GO:0016021//integral component of membrane;GO:0019867//outer membrane;GO:003109…	GO:0002020//protease binding;GO:0003674//molecular_function;GO:0005488//binding;GO:0005515//protein binding;GO:0019899//enzyme binding;GO:0042802//identical protein binding;GO:0042803//protein homodimerization activity;GO:0046982//protein heterodimerization activity;GO:0046983//protein dimerization activity;GO:0089720//caspase binding	GO:0000003//reproduction;GO:0006915//apoptotic process;GO:0006919//activation of cysteine-type endopeptidase activity involved in apoptotic process;GO:0006950//response to stress;GO:0006974//cellular response to DNA damage stimulus;GO:0007154//cell communication;GO:0007165//signal transduction;GO:0007166//cell surface receptor signaling pathway;GO:0007275//multicellular organism development;GO:00…	-	protein_coding
	0	ncbi_101796637	RAB30	0.507	0.288	3.47587	1.10656	1.65129	0	0	RAB30	XP_002187756.1 ras-related protein Rab-30 [Taeniopygia guttata]	-	-	-	-	GO:0000139//Golgi membrane;GO:0005575//cellular_component;GO:0005622//intracellular;GO:0005623//cell;GO:0005737//cytoplasm;GO:0005768//endosome;GO:0005794//Golgi apparatus;GO:0005795//Golgi stack;GO:0005801//cis-Golgi network;GO:0005802//trans-Golgi network;GO:0009898//cytoplasmic side of plasma membrane;GO:0012505//endomembrane system;GO:0016020//membrane;GO:0031090//organelle membrane;GO:003141…	GO:0000166//nucleotide binding;GO:0001882//nucleoside binding;GO:0001883//purine nucleoside binding;GO:0003674//molecular_function;GO:0003824//catalytic activity;GO:0003924//GTPase activity;GO:0005488//binding;GO:0005515//protein binding;GO:0005524//ATP binding;GO:0005525//GTP binding;GO:0016462//pyrophosphatase activity;GO:0016787//hydrolase activity;GO:0016817//hydrolase activity, acting on aci…	GO:0001700//embryonic development via the syncytial blastoderm;GO:0002009//morphogenesis of an epithelium;GO:0002165//instar larval or pupal development;GO:0002949//tRNA threonylcarbamoyladenosine modification;GO:0006400//tRNA modification;GO:0006412//translation;GO:0006576//cellular biogenic amine metabolic process;GO:0006810//transport;GO:0006996//organelle organization;GO:0007030//Golgi organi…	-	protein_coding
	0	ncbi_119713210	RNF213	0.502	0.237	3.19614	1.02228	1.64455	0	0	RNF213	XP_032055833.1 E3 ubiquitin-protein ligase RNF213 [Aythya fuligula]	-	-	-	-	GO:0005575//cellular_component;GO:0005622//intracellular;GO:0005623//cell;GO:0005634//nucleus;GO:0005680//anaphase-promoting complex;GO:0005730//nucleolus;GO:0005737//cytoplasm;GO:0005829//cytosol;GO:0016021//integral component of membrane;GO:0031974//membrane-enclosed lumen;GO:0031981//nuclear lumen;GO:0043226//organelle;GO:0043227//membrane-bounded organelle;GO:0043228//non-membrane-bounded org…	GO:0003674//molecular_function;GO:0003677//DNA binding;GO:0003723//RNA binding;GO:0003724//RNA helicase activity;GO:0003824//catalytic activity;GO:0004842//ubiquitin-protein transferase activity;GO:0005488//binding;GO:0005524//ATP binding;GO:0008134//transcription factor binding;GO:0008270//zinc ion binding;GO:0016462//pyrophosphatase activity;GO:0016740//transferase activity;GO:0016787//hydrolas…	GO:0000209//protein polyubiquitination;GO:0001525//angiogenesis;GO:0001568//blood vessel development;GO:0001944//vasculature development;GO:0002040//sprouting angiogenesis;GO:0006352//DNA-templated transcription, initiation;GO:0006355//regulation of transcription, DNA-templated;GO:0006464//cellular protein modification process;GO:0006508//proteolysis;GO:0006511//ubiquitin-dependent protein catabo…	-	protein_coding
	0	ncbi_101793600	ITM2B	0.464	0.261	2.73585	0.876331	1.64244	0	0	ITM2B	XP_027327432.1 integral membrane protein 2B [Anas platyrhynchos]	-	-	-	-	GO:0000139//Golgi membrane;GO:0005575//cellular_component;GO:0005576//extracellular region;GO:0005615//extracellular space;GO:0005622//intracellular;GO:0005623//cell;GO:0005737//cytoplasm;GO:0005768//endosome;GO:0005794//Golgi apparatus;GO:0005798//Golgi-associated vesicle;GO:0005886//plasma membrane;GO:0010008//endosome membrane;GO:0012505//endomembrane system;GO:0016020//membrane;GO:0016021//in…	GO:0000166//nucleotide binding;GO:0001540//beta-amyloid binding;GO:0003674//molecular_function;GO:0003677//DNA binding;GO:0005488//binding;GO:0005524//ATP binding;GO:0008144//drug binding;GO:0017076//purine nucleotide binding;GO:0030554//adenyl nucleotide binding;GO:0032553//ribonucleotide binding;GO:0032555//purine ribonucleotide binding;GO:0032559//adenyl ribonucleotide binding;GO:0033218//amid…	GO:0006355//regulation of transcription, DNA-templated;GO:0006807//nitrogen compound metabolic process;GO:0006915//apoptotic process;GO:0007154//cell communication;GO:0007165//signal transduction;GO:0007166//cell surface receptor signaling pathway;GO:0007275//multicellular organism development;GO:0007399//nervous system development;GO:0008150//biological_process;GO:0008152//metabolic process;GO:0…	-	protein_coding
	0	ncbi_119714085	RAB5C	0.386	0.239	1.77146	0.569954	1.63602	0	0	RAB5C	NP_989856.1 ras-related protein Rab-5C [Gallus gallus]	Cellular Processes;Environmental Information Processing;Human Diseases;Human Diseases;Cellular Processes;Human Diseases;Organismal Systems	Transport and catabolism;Signal transduction;Infectious disease: bacterial;Infectious disease: bacterial;Transport and catabolism;Infectious disease: parasitic;Excretory system	ko04144//Endocytosis;ko04014//Ras signaling pathway;ko05132//Salmonella infection;ko05152//Tuberculosis;ko04145//Phagosome;ko05146//Amoebiasis;ko04962//Vasopressin-regulated water reabsorption	K07889;K07889;K07889;K07889;K07889;K07889;K07889	GO:0000323//lytic vacuole;GO:0005575//cellular_component;GO:0005622//intracellular;GO:0005623//cell;GO:0005737//cytoplasm;GO:0005764//lysosome;GO:0005765//lysosomal membrane;GO:0005766//primary lysosome;GO:0005768//endosome;GO:0005769//early endosome;GO:0005773//vacuole;GO:0005774//vacuolar membrane;GO:0005811//lipid particle;GO:0005886//plasma membrane;GO:0008021//synaptic vesicle;GO:0010008//en…	GO:0000166//nucleotide binding;GO:0001882//nucleoside binding;GO:0001883//purine nucleoside binding;GO:0003674//molecular_function;GO:0003824//catalytic activity;GO:0003924//GTPase activity;GO:0005488//binding;GO:0005525//GTP binding;GO:0016462//pyrophosphatase activity;GO:0016787//hydrolase activity;GO:0016817//hydrolase activity, acting on acid anhydrides;GO:0016818//hydrolase activity, acting …	GO:0001775//cell activation;GO:0002252//immune effector process;GO:0002263//cell activation involved in immune response;GO:0002274//myeloid leukocyte activation;GO:0002275//myeloid cell activation involved in immune response;GO:0002283//neutrophil activation involved in immune response;GO:0002366//leukocyte activation involved in immune response;GO:0002376//immune system process;GO:0002443//leuko…	-	protein_coding
	0	ncbi_113845111	brk1	0.585	0.378	3.93844	1.26961	1.63324	0	0	brk1	XP_005145867.1 protein BRICK1 [Melopsittacus undulatus]	Human Diseases;Human Diseases;Cellular Processes	Infectious disease: bacterial;Infectious disease: bacterial;Cell motility	ko05132//Salmonella infection;ko05130//Pathogenic Escherichia coli infection;ko04810//Regulation of actin cytoskeleton	K05752;K05752;K05752	GO:0071203//WASH complex	-	-	-	protein_coding
	0	ncbi_101799586	DPM1	0.446	0.286	2.34157	0.756204	1.63063	0	0	DPM1	XP_027328853.1 dolichol-phosphate mannosyltransferase subunit 1 [Anas platyrhynchos]	Metabolism;Metabolism	Global and overview maps;Glycan biosynthesis and metabolism	ko01100//Metabolic pathways;ko00510//N-Glycan biosynthesis	K00721;K00721	GO:0005575//cellular_component;GO:0005622//intracellular;GO:0005623//cell;GO:0005737//cytoplasm;GO:0005783//endoplasmic reticulum;GO:0005789//endoplasmic reticulum membrane;GO:0012505//endomembrane system;GO:0016020//membrane;GO:0031501//mannosyltransferase complex;GO:0031984//organelle subcompartment;GO:0032991//macromolecular complex;GO:0033185//dolichol-phosphate-mannose synthase complex;GO:00…	GO:0000030//mannosyltransferase activity;GO:0003674//molecular_function;GO:0003824//catalytic activity;GO:0004169//dolichyl-phosphate-mannose-protein mannosyltransferase activity;GO:0004582//dolichyl-phosphate beta-D-mannosyltransferase activity;GO:0005488//binding;GO:0005537//mannose binding;GO:0008375//acetylglucosaminyltransferase activity;GO:0016740//transferase activity;GO:0016757//transfera…	GO:0006066//alcohol metabolic process;GO:0006139//nucleobase-containing compound metabolic process;GO:0006464//cellular protein modification process;GO:0006486//protein glycosylation;GO:0006487//protein N-linked glycosylation;GO:0006488//dolichol-linked oligosaccharide biosynthetic process;GO:0006490//oligosaccharide-lipid intermediate biosynthetic process;GO:0006493//protein O-linked glycosylati…	-	protein_coding
	0	ncbi_101791081	CYP7B1	0.311	0.142	2.01249	0.65094	1.62839	0	0	CYP7B1	XP_027308088.1 25-hydroxycholesterol 7-alpha-hydroxylase [Anas platyrhynchos]	Metabolism;Metabolism	Lipid metabolism;Lipid metabolism	ko00140//Steroid hormone biosynthesis;ko00120//Primary bile acid biosynthesis	K07430;K07430	GO:0005575//cellular_component;GO:0005622//intracellular;GO:0005623//cell;GO:0005737//cytoplasm;GO:0005783//endoplasmic reticulum;GO:0005789//endoplasmic reticulum membrane;GO:0012505//endomembrane system;GO:0016020//membrane;GO:0031090//organelle membrane;GO:0031984//organelle subcompartment;GO:0042175//nuclear outer membrane-endoplasmic reticulum membrane network;GO:0043226//organelle;GO:004322…	GO:0003674//molecular_function;GO:0003824//catalytic activity;GO:0004497//monooxygenase activity;GO:0005488//binding;GO:0005506//iron ion binding;GO:0008395//steroid hydroxylase activity;GO:0008396//oxysterol 7-alpha-hydroxylase activity;GO:0016491//oxidoreductase activity;GO:0016705//oxidoreductase activity, acting on paired donors, with incorporation or reduction of molecular oxygen;GO:0020037/…	GO:0000003//reproduction;GO:0001655//urogenital system development;GO:0002009//morphogenesis of an epithelium;GO:0002376//immune system process;GO:0003006//developmental process involved in reproduction;GO:0003008//system process;GO:0006066//alcohol metabolic process;GO:0006082//organic acid metabolic process;GO:0006629//lipid metabolic process;GO:0006694//steroid biosynthetic process;GO:0006699/…	-	protein_coding
	0	ncbi_101798810	ncbi_101798810	0.692	0.436	6.7653	2.19118	1.62645	0	0	ncbi_101798810	-	-	-	-	-	-	-	-	-	protein_coding
	0	ncbi_101790067	Glod4	0.303	0.144	1.25079	0.407573	1.61771	0	0	Glod4	XP_005011926.2 glyoxalase domain-containing protein 4 [Anas platyrhynchos]	-	-	-	-	GO:0005575//cellular_component;GO:0005622//intracellular;GO:0005623//cell;GO:0005737//cytoplasm;GO:0005739//mitochondrion;GO:0043226//organelle;GO:0043227//membrane-bounded organelle;GO:0043229//intracellular organelle;GO:0043231//intracellular membrane-bounded organelle;GO:0044424//intracellular part;GO:0044444//cytoplasmic part;GO:0044464//cell part	GO:0003674//molecular_function;GO:0004462//lactoylglutathione lyase activity;GO:0008687//3,4-dihydroxyphenylacetate 2,3-dioxygenase activity;GO:0018577//catechol 2,3-dioxygenase activity	GO:0005975//carbohydrate metabolic process;GO:0006081//cellular aldehyde metabolic process;GO:0007275//multicellular organism development;GO:0007568//aging;GO:0008150//biological_process;GO:0008152//metabolic process;GO:0008340//determination of adult lifespan;GO:0009438//methylglyoxal metabolic process;GO:0009712//catechol-containing compound metabolic process;GO:0009987//cellular process;GO:001…	-	protein_coding
	0	ncbi_101800437	ACTB	0.85	0.651	14.8696	4.85769	1.61402	0	0	ACTB	XP_009284687.1 PREDICTED: actin, cytoplasmic 1 isoform X1 [Aptenodytes forsteri]	Human Diseases;Human Diseases;Human Diseases;Organismal Systems;Human Diseases;Cellular Processes;Cellular Processes;Environmental Information Processing;Cellular Processes;Human Diseases;Environmental Information Processing;Organismal Systems;Human Diseases;Cellular Processes;Cellular Processes;Human Diseases;Organismal Systems;Organismal Systems;Organismal Systems;Human Diseases;Human Diseases;…	Infectious disease: bacterial;Cancer: overview;Infectious disease: bacterial;Environmental adaptation;Infectious disease: bacterial;Cellular community - eukaryotes;Cell motility;Signal transduction;Cellular community - eukaryotes;Cancer: specific types;Signal transduction;Endocrine system;Infectious disease: viral;Transport and catabolism;Cell growth and death;Cardiovascular disease;Immune system…	ko05131//Shigellosis;ko05205//Proteoglycans in cancer;ko05132//Salmonella infection;ko04714//Thermogenesis;ko05130//Pathogenic Escherichia coli infection;ko04510//Focal adhesion;ko04810//Regulation of actin cytoskeleton;ko04015//Rap1 signaling pathway;ko04530//Tight junction;ko05225//Hepatocellular carcinoma;ko04390//Hippo signaling pathway;ko04921//Oxytocin signaling pathway;ko05164//Influenza A…	K05692;K05692;K05692;K05692;K05692;K05692;K05692;K05692;K05692;K05692;K05692;K05692;K05692;K05692;K05692;K05692;K05692;K05692;K05692;K05692;K05692;K05692;K05692;K05692;K05692;K05692;K05692;K05692;K05692;K05692	GO:0000123//histone acetyltransferase complex;GO:0001725//stress fiber;GO:0002102//podosome;GO:0005575//cellular_component;GO:0005622//intracellular;GO:0005623//cell;GO:0005634//nucleus;GO:0005654//nucleoplasm;GO:0005737//cytoplasm;GO:0005829//cytosol;GO:0005856//cytoskeleton;GO:0005886//plasma membrane;GO:0005912//adherens junction;GO:0005924//cell-substrate adherens junction;GO:0005925//focal a…	GO:0000166//nucleotide binding;GO:0003674//molecular_function;GO:0005198//structural molecule activity;GO:0005200//structural constituent of cytoskeleton;GO:0005488//binding;GO:0005515//protein binding;GO:0005524//ATP binding;GO:0008092//cytoskeletal protein binding;GO:0008134//transcription factor binding;GO:0008144//drug binding;GO:0017076//purine nucleotide binding;GO:0019894//kinesin binding;…	GO:0000079//regulation of cyclin-dependent protein serine/threonine kinase activity;GO:0000902//cell morphogenesis;GO:0000904//cell morphogenesis involved in differentiation;GO:0001654//eye development;GO:0001932//regulation of protein phosphorylation;GO:0001933//negative regulation of protein phosphorylation;GO:0002252//immune effector process;GO:0002253//activation of immune response;GO:0002376…	-	protein_coding
	0	ncbi_101792194	PDLIM4	0.293	0.136	1.24565	0.407332	1.61262	0	0	PDLIM4	XP_027324461.1 PDZ and LIM domain protein 4 [Anas platyrhynchos]	-	-	-	-	GO:0001725//stress fiber;GO:0005575//cellular_component;GO:0005622//intracellular;GO:0005623//cell;GO:0005634//nucleus;GO:0005737//cytoplasm;GO:0005768//endosome;GO:0005769//early endosome;GO:0005856//cytoskeleton;GO:0005884//actin filament;GO:0005886//plasma membrane;GO:0010008//endosome membrane;GO:0012505//endomembrane system;GO:0015629//actin cytoskeleton;GO:0016020//membrane;GO:0030027//lame…	GO:0003674//molecular_function;GO:0003779//actin binding;GO:0004222//metalloendopeptidase activity;GO:0004252//serine-type endopeptidase activity;GO:0005488//binding;GO:0005515//protein binding;GO:0008092//cytoskeletal protein binding;GO:0008236//serine-type peptidase activity;GO:0019899//enzyme binding;GO:0019902//phosphatase binding;GO:0019903//protein phosphatase binding;GO:0042802//identical …	GO:0006508//proteolysis;GO:0006950//response to stress;GO:0006996//organelle organization;GO:0007010//cytoskeleton organization;GO:0007154//cell communication;GO:0007267//cell-cell signaling;GO:0007268//synaptic transmission;GO:0007275//multicellular organism development;GO:0008150//biological_process;GO:0009987//cellular process;GO:0010638//positive regulation of organelle organization;GO:001604…	-	protein_coding
	0	ncbi_101791419	CCNI	0.714	0.401	7.08115	2.33064	1.60326	0	0	CCNI	XP_005021981.2 cyclin-I [Anas platyrhynchos]	-	-	-	-	-	GO:0003674//molecular_function;GO:0016538//cyclin-dependent protein serine/threonine kinase regulator activity;GO:0019207//kinase regulator activity;GO:0019887//protein kinase regulator activity;GO:0030234//enzyme regulator activity;GO:0098772//molecular function regulator	GO:0000003//reproduction;GO:0001932//regulation of protein phosphorylation;GO:0007276//gamete generation;GO:0007283//spermatogenesis;GO:0008150//biological_process;GO:0019220//regulation of phosphate metabolic process;GO:0019222//regulation of metabolic process;GO:0019953//sexual reproduction;GO:0022414//reproductive process;GO:0031323//regulation of cellular metabolic process;GO:0031399//regulat…	-	protein_coding
	0	ncbi_113839620	AKR1B1	0.563	0.318	3.85879	1.2722	1.60082	0	0	AKR1B1	XP_027319955.1 aldose reductase-like [Anas platyrhynchos]	Metabolism;Metabolism;Metabolism;Metabolism;Metabolism;Metabolism	Global and overview maps;Lipid metabolism;Carbohydrate metabolism;Carbohydrate metabolism;Metabolism of cofactors and vitamins;Carbohydrate metabolism	ko01100//Metabolic pathways;ko00561//Glycerolipid metabolism;ko00051//Fructose and mannose metabolism;ko00052//Galactose metabolism;ko00790//Folate biosynthesis;ko00040//Pentose and glucuronate interconversions	K00011;K00011;K00011;K00011;K00011;K00011	-	GO:0047834//D-threo-aldose 1-dehydrogenase activity	-	-	protein_coding
	0	ncbi_101805272	DBI	0.66	0.426	5.55369	1.83333	1.59898	0	0	DBI	XP_027316899.1 acyl-CoA-binding protein [Anas platyrhynchos]	Organismal Systems	Endocrine system	ko03320//PPAR signaling pathway	K08762	GO:0005575//cellular_component;GO:0005576//extracellular region;GO:0005615//extracellular space;GO:0005622//intracellular;GO:0005623//cell;GO:0005634//nucleus;GO:0005737//cytoplasm;GO:0005783//endoplasmic reticulum;GO:0005788//endoplasmic reticulum lumen;GO:0005794//Golgi apparatus;GO:0005829//cytosol;GO:0005886//plasma membrane;GO:0008021//synaptic vesicle;GO:0012505//endomembrane system;GO:0016…	GO:0000062//fatty-acyl-CoA binding;GO:0000166//nucleotide binding;GO:0003674//molecular_function;GO:0005102//receptor binding;GO:0005215//transporter activity;GO:0005319//lipid transporter activity;GO:0005324//long-chain fatty acid transporter activity;GO:0005488//binding;GO:0005515//protein binding;GO:0008289//lipid binding;GO:0017076//purine nucleotide binding;GO:0030156//benzodiazepine recepto…	GO:0000038//very long-chain fatty acid metabolic process;GO:0001300//chronological cell aging;GO:0001662//behavioral fear response;GO:0001942//hair follicle development;GO:0002209//behavioral defense response;GO:0003008//system process;GO:0006082//organic acid metabolic process;GO:0006139//nucleobase-containing compound metabolic process;GO:0006163//purine nucleotide metabolic process;GO:0006629/…	-	protein_coding
	0	ncbi_101793728	SERPINE2	0.392	0.217	2.09062	0.690704	1.59779	0	0	SERPINE2	XP_013037022.1 PREDICTED: glia-derived nexin isoform X1 [Anser cygnoides domesticus]	-	-	-	-	GO:0005575//cellular_component;GO:0005576//extracellular region;GO:0005615//extracellular space;GO:0005622//intracellular;GO:0005623//cell;GO:0005737//cytoplasm;GO:0005829//cytosol;GO:0005886//plasma membrane;GO:0009897//external side of plasma membrane;GO:0009986//cell surface;GO:0012505//endomembrane system;GO:0016020//membrane;GO:0019897//extrinsic component of plasma membrane;GO:0019898//extr…	GO:0003674//molecular_function;GO:0004857//enzyme inhibitor activity;GO:0004866//endopeptidase inhibitor activity;GO:0004867//serine-type endopeptidase inhibitor activity;GO:0005102//receptor binding;GO:0005488//binding;GO:0005515//protein binding;GO:0005539//glycosaminoglycan binding;GO:0008201//heparin binding;GO:0030234//enzyme regulator activity;GO:0030414//peptidase inhibitor activity;GO:004…	GO:0000003//reproduction;GO:0001558//regulation of cell growth;GO:0002028//regulation of sodium ion transport;GO:0003006//developmental process involved in reproduction;GO:0003008//system process;GO:0006810//transport;GO:0006950//response to stress;GO:0006996//organelle organization;GO:0007162//negative regulation of cell adhesion;GO:0007275//multicellular organism development;GO:0007320//insemin…	-	protein_coding
	0	ncbi_101791553	CDC42SE2	0.564	0.296	4.16305	1.37932	1.59369	0	0	CDC42SE2	XP_003216459.1 PREDICTED: CDC42 small effector protein 2 [Anolis carolinensis]	-	-	-	-	GO:0001891//phagocytic cup;GO:0005575//cellular_component;GO:0005622//intracellular;GO:0005623//cell;GO:0005737//cytoplasm;GO:0005856//cytoskeleton;GO:0005886//plasma membrane;GO:0005938//cell cortex;GO:0016020//membrane;GO:0042995//cell projection;GO:0043226//organelle;GO:0043228//non-membrane-bounded organelle;GO:0043229//intracellular organelle;GO:0043232//intracellular non-membrane-bounded or…	GO:0003674//molecular_function;GO:0005198//structural molecule activity;GO:0005488//binding;GO:0005515//protein binding;GO:0017016//Ras GTPase binding;GO:0017048//Rho GTPase binding;GO:0019899//enzyme binding;GO:0031267//small GTPase binding;GO:0051020//GTPase binding	GO:0006810//transport;GO:0006897//endocytosis;GO:0006909//phagocytosis;GO:0007154//cell communication;GO:0007165//signal transduction;GO:0008150//biological_process;GO:0008360//regulation of cell shape;GO:0009966//regulation of signal transduction;GO:0009987//cellular process;GO:0010646//regulation of cell communication;GO:0016192//vesicle-mediated transport;GO:0022603//regulation of anatomical s…	-	protein_coding
	0	ncbi_101796643	CLEC2D	0.631	0.235	6.72976	2.24133	1.5862	0	0	CLEC2D	XP_005027785.2 C-type lectin domain family 2 member B [Anas platyrhynchos]	-	-	-	-	GO:0016020//membrane	-	-	-	protein_coding
	0	ncbi_101803099	TUBB6	0.383	0.24	1.85352	0.617738	1.5852	0	0	TUBB6	XP_027307871.1 tubulin beta-6 chain [Anas platyrhynchos]	Human Diseases;Human Diseases;Human Diseases;Cellular Processes;Cellular Processes	Neurodegenerative disease;Neurodegenerative disease;Infectious disease: bacterial;Transport and catabolism;Cellular community - eukaryotes	ko05010//Alzheimer disease;ko05016//Huntington disease;ko05130//Pathogenic Escherichia coli infection;ko04145//Phagosome;ko04540//Gap junction	K07375;K07375;K07375;K07375;K07375	GO:0005575//cellular_component;GO:0005622//intracellular;GO:0005623//cell;GO:0005737//cytoplasm;GO:0005856//cytoskeleton;GO:0005874//microtubule;GO:0015630//microtubule cytoskeleton;GO:0043226//organelle;GO:0043228//non-membrane-bounded organelle;GO:0043229//intracellular organelle;GO:0043232//intracellular non-membrane-bounded organelle;GO:0044422//organelle part;GO:0044424//intracellular part;G…	GO:0000166//nucleotide binding;GO:0001882//nucleoside binding;GO:0001883//purine nucleoside binding;GO:0003674//molecular_function;GO:0003824//catalytic activity;GO:0003924//GTPase activity;GO:0005198//structural molecule activity;GO:0005200//structural constituent of cytoskeleton;GO:0005488//binding;GO:0005525//GTP binding;GO:0016462//pyrophosphatase activity;GO:0016787//hydrolase activity;GO:00…	GO:0000910//cytokinesis;GO:0006996//organelle organization;GO:0007010//cytoskeleton organization;GO:0007017//microtubule-based process;GO:0008150//biological_process;GO:0009987//cellular process;GO:0016043//cellular component organization;GO:0071840//cellular component organization or biogenesis	-	protein_coding
	0	ncbi_101800613	Cd9	0.384	0.165	2.4489	0.817474	1.58289	0	0	Cd9	XP_005012696.1 CD9 antigen [Anas platyrhynchos]	Organismal Systems	Immune system	ko04640//Hematopoietic cell lineage	K06460	GO:0005575//cellular_component;GO:0005576//extracellular region;GO:0005615//extracellular space;GO:0005622//intracellular;GO:0005623//cell;GO:0005737//cytoplasm;GO:0005886//plasma membrane;GO:0005887//integral component of plasma membrane;GO:0009897//external side of plasma membrane;GO:0009986//cell surface;GO:0012505//endomembrane system;GO:0012506//vesicle membrane;GO:0016020//membrane;GO:00160…	GO:0003674//molecular_function;GO:0005102//receptor binding;GO:0005178//integrin binding;GO:0005488//binding;GO:0005515//protein binding;GO:0044877//macromolecular complex binding;GO:0050839//cell adhesion molecule binding	GO:0000003//reproduction;GO:0001101//response to acid chemical;GO:0001775//cell activation;GO:0002576//platelet degranulation;GO:0006810//transport;GO:0006887//exocytosis;GO:0006897//endocytosis;GO:0006898//receptor-mediated endocytosis;GO:0006950//response to stress;GO:0007043//cell-cell junction assembly;GO:0007154//cell communication;GO:0007155//cell adhesion;GO:0007162//negative regulation of…	-	protein_coding
	0	ncbi_101798744	PARP14	0.425	0.227	2.28071	0.762693	1.58031	0	0	PARP14	XP_027318119.1 poly [ADP-ribose] polymerase 14 isoform X3 [Anas platyrhynchos]	-	-	-	-	-	GO:0003950//NAD+ ADP-ribosyltransferase activity	-	-	protein_coding
	0	ncbi_101797519	ARL8B	0.423	0.276	2.25198	0.753984	1.57859	0	0	ARL8B	XP_027313941.1 ADP-ribosylation factor-like protein 8B isoform X1 [Anas platyrhynchos]	-	-	-	-	GO:0005737//cytoplasm;GO:0048501//signal recognition particle, plasma membrane targeting	GO:0003924//GTPase activity;GO:0005048//signal sequence binding;GO:0005525//GTP binding;GO:0019001//guanyl nucleotide binding;GO:0031683//G-protein beta/gamma-subunit complex binding;GO:0043022//ribosome binding	GO:0007186//G-protein coupled receptor signaling pathway;GO:0009306//protein secretion;GO:0042254//ribosome biogenesis	-	protein_coding
	0	ncbi_101802891	TLN1	0.318	0.167	1.3193	0.443504	1.57276	0	0	TLN1	XP_015132714.1 talin-1 isoform X1 [Gallus gallus]	Human Diseases;Cellular Processes;Human Diseases;Environmental Information Processing;Organismal Systems	Infectious disease: bacterial;Cellular community - eukaryotes;Infectious disease: viral;Signal transduction;Immune system	ko05131//Shigellosis;ko04510//Focal adhesion;ko05166//Human T-cell leukemia virus 1 infection;ko04015//Rap1 signaling pathway;ko04611//Platelet activation	K06271;K06271;K06271;K06271;K06271	GO:0001726//ruffle;GO:0005575//cellular_component;GO:0005576//extracellular region;GO:0005622//intracellular;GO:0005623//cell;GO:0005737//cytoplasm;GO:0005829//cytosol;GO:0005856//cytoskeleton;GO:0005886//plasma membrane;GO:0005912//adherens junction;GO:0005924//cell-substrate adherens junction;GO:0005925//focal adhesion;GO:0009986//cell surface;GO:0016020//membrane;GO:0030054//cell junction;GO:0…	GO:0000062//fatty-acyl-CoA binding;GO:0001786//phosphatidylserine binding;GO:0003674//molecular_function;GO:0003779//actin binding;GO:0005102//receptor binding;GO:0005178//integrin binding;GO:0005198//structural molecule activity;GO:0005200//structural constituent of cytoskeleton;GO:0005488//binding;GO:0005515//protein binding;GO:0005543//phospholipid binding;GO:0008092//cytoskeletal protein bind…	GO:0002576//platelet degranulation;GO:0003008//system process;GO:0003012//muscle system process;GO:0006810//transport;GO:0006887//exocytosis;GO:0006936//muscle contraction;GO:0006950//response to stress;GO:0006986//response to unfolded protein;GO:0006996//organelle organization;GO:0007010//cytoskeleton organization;GO:0007016//cytoskeletal anchoring at plasma membrane;GO:0007043//cell-cell juncti…	-	protein_coding
	0	ncbi_101791407	COLEC10	0.37	0.14	1.88865	0.635328	1.57178	0	0	COLEC10	XP_005017763.1 collectin-10 isoform X1 [Anas platyrhynchos]	-	-	-	-	GO:0005575//cellular_component;GO:0005576//extracellular region;GO:0005581//collagen trimer;GO:0005615//extracellular space;GO:0005622//intracellular;GO:0005623//cell;GO:0005634//nucleus;GO:0005737//cytoplasm;GO:0005794//Golgi apparatus;GO:0005829//cytosol;GO:0012505//endomembrane system;GO:0032991//macromolecular complex;GO:0043226//organelle;GO:0043227//membrane-bounded organelle;GO:0043229//in…	GO:0003674//molecular_function;GO:0003824//catalytic activity;GO:0004175//endopeptidase activity;GO:0004252//serine-type endopeptidase activity;GO:0005102//receptor binding;GO:0005488//binding;GO:0005515//protein binding;GO:0005537//mannose binding;GO:0008233//peptidase activity;GO:0008236//serine-type peptidase activity;GO:0016787//hydrolase activity;GO:0017171//serine hydrolase activity;GO:0030…	GO:0001867//complement activation, lectin pathway;GO:0002252//immune effector process;GO:0002253//activation of immune response;GO:0002376//immune system process;GO:0002682//regulation of immune system process;GO:0002684//positive regulation of immune system process;GO:0006508//proteolysis;GO:0006807//nitrogen compound metabolic process;GO:0006935//chemotaxis;GO:0006950//response to stress;GO:000…	-	protein_coding
	0	ncbi_101800453	RAB7A	0.546	0.34	3.54638	1.19931	1.56414	0	0	RAB7A	XP_003210144.1 ras-related protein Rab-7a [Meleagris gallopavo]	Cellular Processes;Human Diseases;Human Diseases;Cellular Processes;Cellular Processes;Human Diseases;Cellular Processes	Transport and catabolism;Infectious disease: bacterial;Infectious disease: bacterial;Transport and catabolism;Transport and catabolism;Infectious disease: parasitic;Transport and catabolism	ko04144//Endocytosis;ko05132//Salmonella infection;ko05152//Tuberculosis;ko04145//Phagosome;ko04140//Autophagy - animal;ko05146//Amoebiasis;ko04137//Mitophagy - animal	K07897;K07897;K07897;K07897;K07897;K07897;K07897	GO:0000306//extrinsic component of vacuolar membrane;GO:0000322//storage vacuole;GO:0000323//lytic vacuole;GO:0000324//fungal-type vacuole;GO:0000329//fungal-type vacuole membrane;GO:0000407//pre-autophagosomal structure;GO:0000421//autophagosome membrane;GO:0005575//cellular_component;GO:0005622//intracellular;GO:0005623//cell;GO:0005737//cytoplasm;GO:0005739//mitochondrion;GO:0005740//mitochond…	GO:0000166//nucleotide binding;GO:0001882//nucleoside binding;GO:0001883//purine nucleoside binding;GO:0003674//molecular_function;GO:0003743//translation initiation factor activity;GO:0003824//catalytic activity;GO:0003924//GTPase activity;GO:0005488//binding;GO:0005515//protein binding;GO:0005524//ATP binding;GO:0005525//GTP binding;GO:0016462//pyrophosphatase activity;GO:0016787//hydrolase act…	GO:0000003//reproduction;GO:0000011//vacuole inheritance;GO:0000045//autophagosome assembly;GO:0001555//oocyte growth;GO:0001667//ameboidal-type cell migration;GO:0001775//cell activation;GO:0001845//phagolysosome assembly;GO:0001894//tissue homeostasis;GO:0002064//epithelial cell development;GO:0002065//columnar/cuboidal epithelial cell differentiation;GO:0002066//columnar/cuboidal epithelial ce…	-	protein_coding
	0	ncbi_106019053	AS3MT	0.34	0.18	1.58889	0.54025	1.55632	0	0	AS3MT	XP_027315656.1 arsenite methyltransferase [Anas platyrhynchos]	-	-	-	-	GO:0005575//cellular_component;GO:0005622//intracellular;GO:0005623//cell;GO:0005737//cytoplasm;GO:0005829//cytosol;GO:0044424//intracellular part;GO:0044444//cytoplasmic part;GO:0044464//cell part	GO:0003674//molecular_function;GO:0003824//catalytic activity;GO:0004719//protein-L-isoaspartate (D-aspartate) O-methyltransferase activity;GO:0008168//methyltransferase activity;GO:0008170//N-methyltransferase activity;GO:0008171//O-methyltransferase activity;GO:0008173//RNA methyltransferase activity;GO:0008276//protein methyltransferase activity;GO:0008649//rRNA methyltransferase activity;GO:0…	GO:0000154//rRNA modification;GO:0006082//organic acid metabolic process;GO:0006400//tRNA modification;GO:0006412//translation;GO:0006464//cellular protein modification process;GO:0006479//protein methylation;GO:0006744//ubiquinone biosynthetic process;GO:0006805//xenobiotic metabolic process;GO:0006807//nitrogen compound metabolic process;GO:0008150//biological_process;GO:0008152//metabolic proc…	-	protein_coding
	0	ncbi_113842832	Rlc-a	0.431	0.302	2.26281	0.769663	1.55581	0	0	Rlc-a	XP_010144192.1 PREDICTED: myosin regulatory light chain 2, smooth muscle minor isoform isoform X1 [Buceros rhinoceros silvestris]	Human Diseases;Human Diseases;Cellular Processes;Cellular Processes;Cellular Processes;Organismal Systems;Organismal Systems;Organismal Systems	Infectious disease: bacterial;Infectious disease: bacterial;Cellular community - eukaryotes;Cell motility;Cellular community - eukaryotes;Development and regeneration;Immune system;Immune system	ko05131//Shigellosis;ko05132//Salmonella infection;ko04510//Focal adhesion;ko04810//Regulation of actin cytoskeleton;ko04530//Tight junction;ko04360//Axon guidance;ko04611//Platelet activation;ko04670//Leukocyte transendothelial migration	K12757;K12757;K12757;K12757;K12757;K12757;K12757;K12757	GO:0001725//stress fiber;GO:0005575//cellular_component;GO:0005622//intracellular;GO:0005623//cell;GO:0005737//cytoplasm;GO:0005829//cytosol;GO:0005856//cytoskeleton;GO:0005903//brush border;GO:0005938//cell cortex;GO:0015629//actin cytoskeleton;GO:0016459//myosin complex;GO:0016460//myosin II complex;GO:0030016//myofibril;GO:0030017//sarcomere;GO:0030018//Z disc;GO:0031674//I band;GO:0032432//ac…	GO:0003674//molecular_function;GO:0005102//receptor binding;GO:0005488//binding;GO:0005509//calcium ion binding;GO:0005515//protein binding;GO:0008092//cytoskeletal protein binding;GO:0017022//myosin binding;GO:0032036//myosin heavy chain binding;GO:0035254//glutamate receptor binding;GO:0043167//ion binding;GO:0043169//cation binding;GO:0046872//metal ion binding	GO:0003008//system process;GO:0003012//muscle system process;GO:0006936//muscle contraction;GO:0008104//protein localization;GO:0008150//biological_process;GO:0008360//regulation of cell shape;GO:0022603//regulation of anatomical structure morphogenesis;GO:0022604//regulation of cell morphogenesis;GO:0032501//multicellular organismal process;GO:0033036//macromolecule localization;GO:0034613//cell…	-	protein_coding
	0	ncbi_101791913	ANXA5	0.308	0.152	1.52633	0.519416	1.55511	0	0	ANXA5	XP_027312679.1 annexin A5 isoform X1 [Anas platyrhynchos]	-	-	-	-	GO:0005575//cellular_component;GO:0005576//extracellular region;GO:0005615//extracellular space;GO:0005622//intracellular;GO:0005623//cell;GO:0005634//nucleus;GO:0005737//cytoplasm;GO:0005783//endoplasmic reticulum;GO:0005829//cytosol;GO:0005886//plasma membrane;GO:0005911//cell-cell junction;GO:0008021//synaptic vesicle;GO:0009897//external side of plasma membrane;GO:0009986//cell surface;GO:001…	GO:0003674//molecular_function;GO:0003824//catalytic activity;GO:0004857//enzyme inhibitor activity;GO:0004859//phospholipase inhibitor activity;GO:0005102//receptor binding;GO:0005215//transporter activity;GO:0005216//ion channel activity;GO:0005261//cation channel activity;GO:0005262//calcium channel activity;GO:0005388//calcium-transporting ATPase activity;GO:0005488//binding;GO:0005509//calci…	GO:0002576//platelet degranulation;GO:0002791//regulation of peptide secretion;GO:0002792//negative regulation of peptide secretion;GO:0006810//transport;GO:0006811//ion transport;GO:0006812//cation transport;GO:0006816//calcium ion transport;GO:0006887//exocytosis;GO:0006950//response to stress;GO:0007154//cell communication;GO:0007165//signal transduction;GO:0007596//blood coagulation;GO:000759…	-	protein_coding
	0	ncbi_113843790	SPTSSA	0.54	0.241	3.91355	1.34151	1.54462	0	0	SPTSSA	NP_001289103.1 serine palmitoyltransferase small subunit A [Gallus gallus]	-	-	-	-	GO:0002178//palmitoyltransferase complex;GO:0005575//cellular_component;GO:0005622//intracellular;GO:0005623//cell;GO:0005737//cytoplasm;GO:0005783//endoplasmic reticulum;GO:0005789//endoplasmic reticulum membrane;GO:0012505//endomembrane system;GO:0016020//membrane;GO:0016021//integral component of membrane;GO:0017059//serine C-palmitoyltransferase complex;GO:0031211//endoplasmic reticulum palmi…	GO:0003674//molecular_function;GO:0003824//catalytic activity;GO:0004758//serine C-palmitoyltransferase activity;GO:0016408//C-acyltransferase activity;GO:0016409//palmitoyltransferase activity;GO:0016454//C-palmitoyltransferase activity;GO:0016740//transferase activity;GO:0016746//transferase activity, transferring acyl groups;GO:0016747//transferase activity, transferring acyl groups other than…	GO:0006629//lipid metabolic process;GO:0006643//membrane lipid metabolic process;GO:0006665//sphingolipid metabolic process;GO:0006672//ceramide metabolic process;GO:0006807//nitrogen compound metabolic process;GO:0008150//biological_process;GO:0008152//metabolic process;GO:0008610//lipid biosynthetic process;GO:0009058//biosynthetic process;GO:0009987//cellular process;GO:0030148//sphingolipid b…	-	protein_coding
	0	ncbi_101802325	PIK3IP1	0.264	0.123	1.02156	0.350851	1.54185	0	0	PIK3IP1	XP_027325849.1 phosphoinositide-3-kinase-interacting protein 1 [Anas platyrhynchos]	-	-	-	-	GO:0005575//cellular_component;GO:0005623//cell;GO:0005886//plasma membrane;GO:0016020//membrane;GO:0016021//integral component of membrane;GO:0031224//intrinsic component of membrane;GO:0044425//membrane part;GO:0044464//cell part;GO:0071944//cell periphery	GO:0003674//molecular_function;GO:0005488//binding;GO:0005515//protein binding;GO:0019899//enzyme binding;GO:0019900//kinase binding;GO:0036313//phosphatidylinositol 3-kinase catalytic subunit binding;GO:0043548//phosphatidylinositol 3-kinase binding	GO:0008150//biological_process;GO:0009892//negative regulation of metabolic process;GO:0009966//regulation of signal transduction;GO:0009968//negative regulation of signal transduction;GO:0010563//negative regulation of phosphorus metabolic process;GO:0010646//regulation of cell communication;GO:0010648//negative regulation of cell communication;GO:0014066//regulation of phosphatidylinositol 3-ki…	-	protein_coding
	0	ncbi_101791205	PPIC	0.442	0.234	3.09818	1.06953	1.53445	0	0	PPIC	XP_027302097.1 peptidyl-prolyl cis-trans isomerase C [Anas platyrhynchos]	-	-	-	-	GO:0005575//cellular_component;GO:0005622//intracellular;GO:0005623//cell;GO:0005737//cytoplasm;GO:0044424//intracellular part;GO:0044464//cell part	GO:0003674//molecular_function;GO:0003755//peptidyl-prolyl cis-trans isomerase activity;GO:0003824//catalytic activity;GO:0005488//binding;GO:0008144//drug binding;GO:0016018//cyclosporin A binding;GO:0016853//isomerase activity;GO:0016859//cis-trans isomerase activity;GO:0033218//amide binding;GO:0042277//peptide binding	GO:0000413//protein peptidyl-prolyl isomerization;GO:0006457//protein folding;GO:0006464//cellular protein modification process;GO:0006807//nitrogen compound metabolic process;GO:0008150//biological_process;GO:0008152//metabolic process;GO:0009987//cellular process;GO:0018193//peptidyl-amino acid modification;GO:0018208//peptidyl-proline modification;GO:0019538//protein metabolic process;GO:00362…	-	protein_coding
	0	ncbi_101803295	REEP3	0.421	0.234	2.20859	0.764919	1.52974	0	0	REEP3	XP_032047030.1 receptor expression-enhancing protein 3 [Aythya fuligula]	-	-	-	-	GO:0005575//cellular_component;GO:0005622//intracellular;GO:0005623//cell;GO:0005737//cytoplasm;GO:0005783//endoplasmic reticulum;GO:0005789//endoplasmic reticulum membrane;GO:0005856//cytoskeleton;GO:0005874//microtubule;GO:0012505//endomembrane system;GO:0015630//microtubule cytoskeleton;GO:0016020//membrane;GO:0016021//integral component of membrane;GO:0031224//intrinsic component of membrane;…	-	GO:0000278//mitotic cell cycle;GO:0006996//organelle organization;GO:0006997//nucleus organization;GO:0006998//nuclear envelope organization;GO:0007049//cell cycle;GO:0007084//mitotic nuclear envelope reassembly;GO:0008150//biological_process;GO:0009987//cellular process;GO:0010256//endomembrane system organization;GO:0016043//cellular component organization;GO:0022402//cell cycle process;GO:0031…	-	protein_coding
	0	ncbi_101794661	CBR1	0.408	0.222	2.04632	0.712584	1.5219	0	0	CBR1	XP_005012938.2 carbonyl reductase [NADPH] 1 isoform X1 [Anas platyrhynchos]	Metabolism;Metabolism;Human Diseases;Metabolism;Metabolism	Global and overview maps;Lipid metabolism;Cancer: overview;Xenobiotics biodegradation and metabolism;Metabolism of cofactors and vitamins	ko01100//Metabolic pathways;ko00590//Arachidonic acid metabolism;ko05204//Chemical carcinogenesis - DNA adducts;ko00980//Metabolism of xenobiotics by cytochrome P450;ko00790//Folate biosynthesis	K00079;K00079;K00079;K00079;K00079	GO:0005575//cellular_component;GO:0005622//intracellular;GO:0005623//cell;GO:0005634//nucleus;GO:0005737//cytoplasm;GO:0005829//cytosol;GO:0005886//plasma membrane;GO:0005902//microvillus;GO:0016020//membrane;GO:0042995//cell projection;GO:0043226//organelle;GO:0043227//membrane-bounded organelle;GO:0043229//intracellular organelle;GO:0043231//intracellular membrane-bounded organelle;GO:0044424//…	GO:0003674//molecular_function;GO:0003677//DNA binding;GO:0003824//catalytic activity;GO:0004090//carbonyl reductase (NADPH) activity;GO:0004316//3-oxoacyl-[acyl-carrier-protein] reductase (NADPH) activity;GO:0008667//2,3-dihydro-2,3-dihydroxybenzoate dehydrogenase activity;GO:0008678//2-deoxy-D-gluconate 3-dehydrogenase activity;GO:0016491//oxidoreductase activity;GO:0016614//oxidoreductase acti…	GO:0000272//polysaccharide catabolic process;GO:0001516//prostaglandin biosynthetic process;GO:0001676//long-chain fatty acid metabolic process;GO:0006082//organic acid metabolic process;GO:0006629//lipid metabolic process;GO:0006631//fatty acid metabolic process;GO:0006633//fatty acid biosynthetic process;GO:0006636//unsaturated fatty acid biosynthetic process;GO:0006690//icosanoid metabolic pro…	-	protein_coding
	0	ncbi_101805465	RAP2C	0.445	0.259	2.29566	0.799896	1.52102	0	0	RAP2C	EOA99637.1 Ras-related protein Rap-2c, partial [Anas platyrhynchos]	Cellular Processes	Cellular community - eukaryotes	ko04530//Tight junction	K07839	GO:0005575//cellular_component;GO:0005622//intracellular;GO:0005623//cell;GO:0005737//cytoplasm;GO:0005768//endosome;GO:0005829//cytosol;GO:0005886//plasma membrane;GO:0005911//cell-cell junction;GO:0005923//bicellular tight junction;GO:0010008//endosome membrane;GO:0012505//endomembrane system;GO:0012506//vesicle membrane;GO:0016020//membrane;GO:0030054//cell junction;GO:0030141//secretory granu…	GO:0000166//nucleotide binding;GO:0000287//magnesium ion binding;GO:0001882//nucleoside binding;GO:0001883//purine nucleoside binding;GO:0003674//molecular_function;GO:0003712//transcription cofactor activity;GO:0003713//transcription coactivator activity;GO:0003743//translation initiation factor activity;GO:0003824//catalytic activity;GO:0003924//GTPase activity;GO:0005488//binding;GO:0005525//G…	GO:0001775//cell activation;GO:0001885//endothelial cell development;GO:0001932//regulation of protein phosphorylation;GO:0001934//positive regulation of protein phosphorylation;GO:0002064//epithelial cell development;GO:0002252//immune effector process;GO:0002263//cell activation involved in immune response;GO:0002274//myeloid leukocyte activation;GO:0002275//myeloid cell activation involved in …	-	protein_coding
	0	ncbi_101801092	GNS	0.528	0.378	3.73487	1.30348	1.51869	0	0	GNS	XP_005029513.4 N-acetylglucosamine-6-sulfatase [Anas platyrhynchos]	Metabolism;Cellular Processes;Metabolism	Global and overview maps;Transport and catabolism;Glycan biosynthesis and metabolism	ko01100//Metabolic pathways;ko04142//Lysosome;ko00531//Glycosaminoglycan degradation	K01137;K01137;K01137	GO:0000323//lytic vacuole;GO:0005575//cellular_component;GO:0005576//extracellular region;GO:0005622//intracellular;GO:0005623//cell;GO:0005737//cytoplasm;GO:0005764//lysosome;GO:0005766//primary lysosome;GO:0005773//vacuole;GO:0005775//vacuolar lumen;GO:0012505//endomembrane system;GO:0030141//secretory granule;GO:0031410//cytoplasmic vesicle;GO:0031974//membrane-enclosed lumen;GO:0031982//vesic…	GO:0003674//molecular_function;GO:0003824//catalytic activity;GO:0005488//binding;GO:0005539//glycosaminoglycan binding;GO:0008449//N-acetylglucosamine-6-sulfatase activity;GO:0008484//sulfuric ester hydrolase activity;GO:0016787//hydrolase activity;GO:0016788//hydrolase activity, acting on ester bonds;GO:0043167//ion binding;GO:0043168//anion binding;GO:0043169//cation binding;GO:0043199//sulfat…	GO:0001775//cell activation;GO:0002252//immune effector process;GO:0002263//cell activation involved in immune response;GO:0002274//myeloid leukocyte activation;GO:0002275//myeloid cell activation involved in immune response;GO:0002283//neutrophil activation involved in immune response;GO:0002366//leukocyte activation involved in immune response;GO:0002376//immune system process;GO:0002443//leuko…	-	protein_coding
	0	ncbi_101792407	SMIM14	0.292	0.142	1.14265	0.400511	1.51247	0	0	SMIM14	XP_032042632.1 small integral membrane protein 14 [Aythya fuligula]	-	-	-	-	GO:0005575//cellular_component;GO:0005622//intracellular;GO:0005623//cell;GO:0005737//cytoplasm;GO:0005783//endoplasmic reticulum;GO:0005789//endoplasmic reticulum membrane;GO:0012505//endomembrane system;GO:0016020//membrane;GO:0016021//integral component of membrane;GO:0031224//intrinsic component of membrane;GO:0031984//organelle subcompartment;GO:0042175//nuclear outer membrane-endoplasmic re…	-	-	-	protein_coding
	0	ncbi_101797218	AIRC	0.544	0.315	3.485	1.22233	1.51152	0	0	AIRC	XP_027312846.1 multifunctional protein ADE2 [Anas platyrhynchos]	Metabolism;Metabolism	Global and overview maps;Nucleotide metabolism	ko01100//Metabolic pathways;ko00230//Purine metabolism	K01587;K01587	GO:0005575//cellular_component;GO:0005622//intracellular;GO:0005623//cell;GO:0005737//cytoplasm;GO:0005829//cytosol;GO:0009320//phosphoribosylaminoimidazole carboxylase complex;GO:0044424//intracellular part;GO:0044444//cytoplasmic part;GO:0044464//cell part	GO:0000166//nucleotide binding;GO:0003674//molecular_function;GO:0003824//catalytic activity;GO:0004638//phosphoribosylaminoimidazole carboxylase activity;GO:0004639//phosphoribosylaminoimidazolesuccinocarboxamide synthase activity;GO:0005488//binding;GO:0005515//protein binding;GO:0005524//ATP binding;GO:0008144//drug binding;GO:0016829//lyase activity;GO:0016830//carbon-carbon lyase activity;GO…	GO:0006139//nucleobase-containing compound metabolic process;GO:0006144//purine nucleobase metabolic process;GO:0006163//purine nucleotide metabolic process;GO:0006164//purine nucleotide biosynthetic process;GO:0006188//IMP biosynthetic process;GO:0006189//'de novo' IMP biosynthetic process;GO:0006355//regulation of transcription, DNA-templated;GO:0006725//cellular aromatic compound metabolic pro…	-	protein_coding
	0	ncbi_101799191	HSPD1	0.656	0.441	5.6106	1.97109	1.50916	0	0	HSPD1	XP_027317562.1 60 kDa heat shock protein, mitochondrial [Anas platyrhynchos]	Human Diseases;Genetic Information Processing;Organismal Systems;Human Diseases;Human Diseases	Infectious disease: bacterial;Folding, sorting and degradation;Aging;Infectious disease: bacterial;Endocrine and metabolic disease	ko05152//Tuberculosis;ko03018//RNA degradation;ko04212//Longevity regulating pathway - worm;ko05134//Legionellosis;ko04940//Type I diabetes mellitus	K04077;K04077;K04077;K04077;K04077	GO:0000307//cyclin-dependent protein kinase holoenzyme complex;GO:0005575//cellular_component;GO:0005576//extracellular region;GO:0005615//extracellular space;GO:0005622//intracellular;GO:0005623//cell;GO:0005634//nucleus;GO:0005681//spliceosomal complex;GO:0005737//cytoplasm;GO:0005739//mitochondrion;GO:0005740//mitochondrial envelope;GO:0005743//mitochondrial inner membrane;GO:0005758//mitochon…	GO:0000166//nucleotide binding;GO:0001530//lipopolysaccharide binding;GO:0002020//protease binding;GO:0002039//p53 binding;GO:0003674//molecular_function;GO:0003676//nucleic acid binding;GO:0003677//DNA binding;GO:0003688//DNA replication origin binding;GO:0003690//double-stranded DNA binding;GO:0003697//single-stranded DNA binding;GO:0003723//RNA binding;GO:0003725//double-stranded RNA binding;G…	GO:0000302//response to reactive oxygen species;GO:0001666//response to hypoxia;GO:0001775//cell activation;GO:0001816//cytokine production;GO:0001817//regulation of cytokine production;GO:0001819//positive regulation of cytokine production;GO:0002119//nematode larval development;GO:0002164//larval development;GO:0002200//somatic diversification of immune receptors;GO:0002204//somatic recombinati…	-	protein_coding
	0	ncbi_101798356	CSRP2	0.263	0.115	1.70667	0.603334	1.50016	0	0	CSRP2	XP_013053125.1 PREDICTED: cysteine and glycine-rich protein 2 [Anser cygnoides domesticus]	-	-	-	-	GO:0005575//cellular_component;GO:0005622//intracellular;GO:0005623//cell;GO:0005634//nucleus;GO:0043226//organelle;GO:0043227//membrane-bounded organelle;GO:0043229//intracellular organelle;GO:0043231//intracellular membrane-bounded organelle;GO:0044424//intracellular part;GO:0044464//cell part	GO:0003674//molecular_function;GO:0005488//binding;GO:0043167//ion binding;GO:0043169//cation binding;GO:0046872//metal ion binding	GO:0007275//multicellular organism development;GO:0008150//biological_process;GO:0009987//cellular process;GO:0030154//cell differentiation;GO:0032501//multicellular organismal process;GO:0032502//developmental process;GO:0045445//myoblast differentiation;GO:0048856//anatomical structure development;GO:0048869//cellular developmental process;GO:0061061//muscle structure development	-	protein_coding
	0	ncbi_101798664	TJP2	0.537	0.26	3.98839	1.41023	1.49987	0	0	TJP2	XP_027302705.1 LOW QUALITY PROTEIN: tight junction protein ZO-2 [Anas platyrhynchos]	Cellular Processes;Human Diseases	Cellular community - eukaryotes;Infectious disease: bacterial	ko04530//Tight junction;ko05110//Vibrio cholerae infection	K06098;K06098	GO:0005575//cellular_component;GO:0005622//intracellular;GO:0005623//cell;GO:0005634//nucleus;GO:0005654//nucleoplasm;GO:0005737//cytoplasm;GO:0005739//mitochondrion;GO:0005759//mitochondrial matrix;GO:0005829//cytosol;GO:0005886//plasma membrane;GO:0005911//cell-cell junction;GO:0005912//adherens junction;GO:0005921//gap junction;GO:0005923//bicellular tight junction;GO:0009986//cell surface;GO:…	GO:0003674//molecular_function;GO:0003824//catalytic activity;GO:0004222//metalloendopeptidase activity;GO:0004252//serine-type endopeptidase activity;GO:0004322//ferroxidase activity;GO:0004385//guanylate kinase activity;GO:0005488//binding;GO:0005506//iron ion binding;GO:0005515//protein binding;GO:0008022//protein C-terminus binding;GO:0008198//ferrous iron binding;GO:0008199//ferric iron bind…	GO:0000302//response to reactive oxygen species;GO:0000303//response to superoxide;GO:0000305//response to oxygen radical;GO:0001558//regulation of cell growth;GO:0001885//endothelial cell development;GO:0002064//epithelial cell development;GO:0002119//nematode larval development;GO:0002164//larval development;GO:0002682//regulation of immune system process;GO:0002683//negative regulation of immu…	-	protein_coding
	0	ncbi_101801404	GTF2H5	0.742	0.579	11.1522	3.96829	1.49074	0	0	GTF2H5	XP_032649247.1 general transcription factor IIH subunit 5 [Chelonoidis abingdonii]	Genetic Information Processing;Genetic Information Processing	Replication and repair;Transcription	ko03420//Nucleotide excision repair;ko03022//Basal transcription factors	K10845;K10845	GO:0000428//DNA-directed RNA polymerase complex;GO:0000439//core TFIIH complex;GO:0005575//cellular_component;GO:0005622//intracellular;GO:0005623//cell;GO:0005634//nucleus;GO:0005654//nucleoplasm;GO:0005667//transcription factor complex;GO:0005669//transcription factor TFIID complex;GO:0005675//holo TFIIH complex;GO:0005730//nucleolus;GO:0005737//cytoplasm;GO:0005829//cytosol;GO:0016591//DNA-dir…	GO:0000182//rDNA binding;GO:0003674//molecular_function;GO:0003676//nucleic acid binding;GO:0003677//DNA binding;GO:0003690//double-stranded DNA binding;GO:0005488//binding;GO:0043565//sequence-specific DNA binding;GO:0097159//organic cyclic compound binding;GO:1901363//heterocyclic compound binding;GO:1990837//sequence-specific double-stranded DNA binding	GO:0001109//promoter clearance during DNA-templated transcription;GO:0001111//promoter clearance from RNA polymerase II promoter;GO:0001112//DNA-templated transcriptional open complex formation;GO:0001113//transcriptional open complex formation at RNA polymerase II promoter;GO:0001120//protein-DNA complex remodeling;GO:0006139//nucleobase-containing compound metabolic process;GO:0006259//DNA meta…	-	protein_coding
	0	ncbi_101795868	Mtdh	0.494	0.27	2.99613	1.07105	1.48407	0	0	Mtdh	XP_027308301.1 protein LYRIC isoform X1 [Anas platyrhynchos]	-	-	-	-	GO:0001650//fibrillar center;GO:0005575//cellular_component;GO:0005622//intracellular;GO:0005623//cell;GO:0005634//nucleus;GO:0005635//nuclear envelope;GO:0005654//nucleoplasm;GO:0005730//nucleolus;GO:0005737//cytoplasm;GO:0005783//endoplasmic reticulum;GO:0005789//endoplasmic reticulum membrane;GO:0005886//plasma membrane;GO:0005911//cell-cell junction;GO:0005923//bicellular tight junction;GO:00…	GO:0001085//RNA polymerase II transcription factor binding;GO:0003674//molecular_function;GO:0003676//nucleic acid binding;GO:0003712//transcription cofactor activity;GO:0003713//transcription coactivator activity;GO:0003723//RNA binding;GO:0003725//double-stranded RNA binding;GO:0005488//binding;GO:0005515//protein binding;GO:0008134//transcription factor binding;GO:0051059//NF-kappaB binding;GO…	GO:0000122//negative regulation of transcription from RNA polymerase II promoter;GO:0002237//response to molecule of bacterial origin;GO:0006355//regulation of transcription, DNA-templated;GO:0006357//regulation of transcription from RNA polymerase II promoter;GO:0007043//cell-cell junction assembly;GO:0007154//cell communication;GO:0007165//signal transduction;GO:0007166//cell surface receptor s…	-	protein_coding
	0	ncbi_101804996	MSMO1	0.501	0.348	3.71738	1.33057	1.48224	0	0	MSMO1	XP_027312260.1 methylsterol monooxygenase 1 [Anas platyrhynchos]	Metabolism;Metabolism	Global and overview maps;Lipid metabolism	ko01100//Metabolic pathways;ko00100//Steroid biosynthesis	K07750;K07750	GO:0005575//cellular_component;GO:0005622//intracellular;GO:0005623//cell;GO:0005737//cytoplasm;GO:0005783//endoplasmic reticulum;GO:0005789//endoplasmic reticulum membrane;GO:0005886//plasma membrane;GO:0009507//chloroplast;GO:0009526//plastid envelope;GO:0009536//plastid;GO:0009941//chloroplast envelope;GO:0012505//endomembrane system;GO:0016020//membrane;GO:0016021//integral component of membr…	GO:0000254//C-4 methylsterol oxidase activity;GO:0003674//molecular_function;GO:0003824//catalytic activity;GO:0004497//monooxygenase activity;GO:0005488//binding;GO:0005506//iron ion binding;GO:0016491//oxidoreductase activity;GO:0016705//oxidoreductase activity, acting on paired donors, with incorporation or reduction of molecular oxygen;GO:0016709//oxidoreductase activity, acting on paired don…	GO:0000003//reproduction;GO:0003006//developmental process involved in reproduction;GO:0006066//alcohol metabolic process;GO:0006082//organic acid metabolic process;GO:0006629//lipid metabolic process;GO:0006631//fatty acid metabolic process;GO:0006694//steroid biosynthetic process;GO:0006695//cholesterol biosynthetic process;GO:0006696//ergosterol biosynthetic process;GO:0007275//multicellular o…	-	protein_coding
	0	ncbi_101796212	ARL6IP5	0.535	0.395	3.39154	1.21675	1.47891	0	0	ARL6IP5	XP_027323634.1 PRA1 family protein 3 isoform X1 [Anas platyrhynchos]	-	-	-	-	GO:0005575//cellular_component;GO:0005622//intracellular;GO:0005623//cell;GO:0005737//cytoplasm;GO:0005783//endoplasmic reticulum;GO:0005789//endoplasmic reticulum membrane;GO:0005856//cytoskeleton;GO:0005886//plasma membrane;GO:0009523//photosystem II;GO:0012505//endomembrane system;GO:0016020//membrane;GO:0016021//integral component of membrane;GO:0031224//intrinsic component of membrane;GO:003…	GO:0003674//molecular_function;GO:0005488//binding;GO:0005515//protein binding;GO:0008022//protein C-terminus binding	GO:0001505//regulation of neurotransmitter levels;GO:0001932//regulation of protein phosphorylation;GO:0001934//positive regulation of protein phosphorylation;GO:0002036//regulation of L-glutamate transport;GO:0002037//negative regulation of L-glutamate transport;GO:0003333//amino acid transmembrane transport;GO:0006810//transport;GO:0006811//ion transport;GO:0006820//anion transport;GO:0006835//…	-	protein_coding
	0	ncbi_101801708	SEPTIN9	0.381	0.193	1.78729	0.641991	1.47715	0	0	SEPTIN9	XP_025907207.1 septin-9 isoform X1 [Nothoprocta perdicaria]	Human Diseases;Human Diseases	Infectious disease: bacterial;Infectious disease: bacterial	ko05131//Shigellosis;ko05100//Bacterial invasion of epithelial cells	K16938;K16938	GO:0001725//stress fiber;GO:0005575//cellular_component;GO:0005622//intracellular;GO:0005623//cell;GO:0005737//cytoplasm;GO:0005856//cytoskeleton;GO:0005874//microtubule;GO:0005887//integral component of plasma membrane;GO:0005929//cilium;GO:0005930//axoneme;GO:0005938//cell cortex;GO:0015629//actin cytoskeleton;GO:0015630//microtubule cytoskeleton;GO:0016020//membrane;GO:0031105//septin complex;…	GO:0000166//nucleotide binding;GO:0001882//nucleoside binding;GO:0001883//purine nucleoside binding;GO:0003674//molecular_function;GO:0003677//DNA binding;GO:0003824//catalytic activity;GO:0003924//GTPase activity;GO:0005488//binding;GO:0005524//ATP binding;GO:0005525//GTP binding;GO:0016462//pyrophosphatase activity;GO:0016787//hydrolase activity;GO:0016817//hydrolase activity, acting on acid an…	GO:0006412//translation;GO:0006576//cellular biogenic amine metabolic process;GO:0006810//transport;GO:0007049//cell cycle;GO:0007186//G-protein coupled receptor signaling pathway;GO:0008150//biological_process;GO:0009987//cellular process;GO:0010638//positive regulation of organelle organization;GO:0016043//cellular component organization;GO:0022607//cellular component assembly;GO:0031344//regul…	-	protein_coding
	0	ncbi_101793602	KCNK5	0.602	0.237	5.5001	1.9828	1.47192	0	0	KCNK5	XP_027309826.1 potassium channel subfamily K member 5 [Anas platyrhynchos]	Organismal Systems;Organismal Systems	Digestive system;Sensory system	ko04974//Protein digestion and absorption;ko04742//Taste transduction	K04916;K04916	GO:0005575//cellular_component;GO:0005623//cell;GO:0005886//plasma membrane;GO:0005887//integral component of plasma membrane;GO:0016020//membrane;GO:0016021//integral component of membrane;GO:0031224//intrinsic component of membrane;GO:0031226//intrinsic component of plasma membrane;GO:0044425//membrane part;GO:0044459//plasma membrane part;GO:0044464//cell part;GO:0071944//cell periphery	GO:0003674//molecular_function;GO:0005215//transporter activity;GO:0005216//ion channel activity;GO:0005244//voltage-gated ion channel activity;GO:0005249//voltage-gated potassium channel activity;GO:0005261//cation channel activity;GO:0005267//potassium channel activity;GO:0008324//cation transmembrane transporter activity;GO:0015075//ion transmembrane transporter activity;GO:0015077//monovalent…	GO:0003008//system process;GO:0006810//transport;GO:0006811//ion transport;GO:0006812//cation transport;GO:0006813//potassium ion transport;GO:0007588//excretion;GO:0008150//biological_process;GO:0009987//cellular process;GO:0015672//monovalent inorganic cation transport;GO:0030001//metal ion transport;GO:0030322//stabilization of membrane potential;GO:0032501//multicellular organismal process;GO…	-	protein_coding
	0	ncbi_101791841	TNFRSF11B	0.4	0.155	2.48703	0.897422	1.47057	0	0	TNFRSF11B	XP_032038919.1 tumor necrosis factor receptor superfamily member 11B isoform X1 [Aythya fuligula]	Environmental Information Processing;Organismal Systems	Signaling molecules and interaction;Development and regeneration	ko04060//Cytokine-cytokine receptor interaction;ko04380//Osteoclast differentiation	K05148;K05148	GO:0005575//cellular_component;GO:0005576//extracellular region;GO:0005615//extracellular space;GO:0005623//cell;GO:0005886//plasma membrane;GO:0005887//integral component of plasma membrane;GO:0016020//membrane;GO:0016021//integral component of membrane;GO:0031012//extracellular matrix;GO:0031224//intrinsic component of membrane;GO:0031226//intrinsic component of plasma membrane;GO:0044421//extr…	GO:0003674//molecular_function;GO:0004888//transmembrane signaling receptor activity;GO:0005031//tumor necrosis factor-activated receptor activity;GO:0005035//death receptor activity;GO:0005102//receptor binding;GO:0005125//cytokine activity;GO:0005488//binding;GO:0005515//protein binding;GO:0030545//receptor regulator activity;GO:0038023//signaling receptor activity;GO:0048018//receptor agonist …	GO:0001501//skeletal system development;GO:0002237//response to molecule of bacterial origin;GO:0002376//immune system process;GO:0006915//apoptotic process;GO:0006950//response to stress;GO:0006952//defense response;GO:0006954//inflammatory response;GO:0006955//immune response;GO:0007154//cell communication;GO:0007165//signal transduction;GO:0007166//cell surface receptor signaling pathway;GO:00…	-	protein_coding
	0	ncbi_101804162	PRSS35	0.348	0.133	2.08168	0.75246	1.46806	0	0	PRSS35	XP_005024854.2 inactive serine protease 35 [Anas platyrhynchos]	-	-	-	-	GO:0005575//cellular_component;GO:0005576//extracellular region	GO:0004252//serine-type endopeptidase activity	GO:0006508//proteolysis	-	protein_coding
	0	ncbi_101803022	ITGAV	0.48	0.205	3.20501	1.15891	1.46756	0	0	ITGAV	XP_032045854.1 integrin alpha-V [Aythya fuligula]	Human Diseases;Environmental Information Processing;Human Diseases;Human Diseases;Human Diseases;Cellular Processes;Cellular Processes;Cellular Processes;Environmental Information Processing;Human Diseases;Organismal Systems;Environmental Information Processing;Human Diseases;Human Diseases;Human Diseases;Human Diseases	Cancer: overview;Signal transduction;Infectious disease: viral;Cancer: overview;Infectious disease: viral;Cellular community - eukaryotes;Cell motility;Transport and catabolism;Signaling molecules and interaction;Cardiovascular disease;Endocrine system;Signaling molecules and interaction;Cancer: specific types;Cardiovascular disease;Cardiovascular disease;Cardiovascular disease	ko05200//Pathways in cancer;ko04151//PI3K-Akt signaling pathway;ko05165//Human papillomavirus infection;ko05205//Proteoglycans in cancer;ko05163//Human cytomegalovirus infection;ko04510//Focal adhesion;ko04810//Regulation of actin cytoskeleton;ko04145//Phagosome;ko04514//Cell adhesion molecules;ko05418//Fluid shear stress and atherosclerosis;ko04919//Thyroid hormone signaling pathway;ko04512//ECM…	K06487;K06487;K06487;K06487;K06487;K06487;K06487;K06487;K06487;K06487;K06487;K06487;K06487;K06487;K06487;K06487	GO:0001726//ruffle;GO:0005575//cellular_component;GO:0005622//intracellular;GO:0005623//cell;GO:0005737//cytoplasm;GO:0005829//cytosol;GO:0005886//plasma membrane;GO:0005887//integral component of plasma membrane;GO:0005902//microvillus;GO:0005912//adherens junction;GO:0005924//cell-substrate adherens junction;GO:0005925//focal adhesion;GO:0008305//integrin complex;GO:0009897//external side of pl…	GO:0001618//virus receptor activity;GO:0001846//opsonin binding;GO:0001968//fibronectin binding;GO:0002020//protease binding;GO:0003674//molecular_function;GO:0005080//protein kinase C binding;GO:0005102//receptor binding;GO:0005178//integrin binding;GO:0005215//transporter activity;GO:0005216//ion channel activity;GO:0005244//voltage-gated ion channel activity;GO:0005245//voltage-gated calcium c…	GO:0000003//reproduction;GO:0000165//MAPK cascade;GO:0000302//response to reactive oxygen species;GO:0000902//cell morphogenesis;GO:0000904//cell morphogenesis involved in differentiation;GO:0001525//angiogenesis;GO:0001568//blood vessel development;GO:0001570//vasculogenesis;GO:0001667//ameboidal-type cell migration;GO:0001701//in utero embryonic development;GO:0001704//formation of primary germ…	-	protein_coding
	0	ncbi_101801456	ADGRG1	0.289	0.126	1.04118	0.376708	1.4667	0	0	ADGRG1	XP_027321819.1 adhesion G-protein coupled receptor G1 isoform X1 [Anas platyrhynchos]	-	-	-	-	GO:0005575//cellular_component;GO:0005576//extracellular region;GO:0005622//intracellular;GO:0005623//cell;GO:0005886//plasma membrane;GO:0005887//integral component of plasma membrane;GO:0016020//membrane;GO:0016021//integral component of membrane;GO:0031224//intrinsic component of membrane;GO:0031226//intrinsic component of plasma membrane;GO:0042995//cell projection;GO:0044425//membrane part;G…	GO:0003674//molecular_function;GO:0004888//transmembrane signaling receptor activity;GO:0004930//G-protein coupled receptor activity;GO:0005488//binding;GO:0005518//collagen binding;GO:0005539//glycosaminoglycan binding;GO:0008201//heparin binding;GO:0038023//signaling receptor activity;GO:0043167//ion binding;GO:0043168//anion binding;GO:0044877//macromolecular complex binding;GO:0050840//extrac…	GO:0000003//reproduction;GO:0001525//angiogenesis;GO:0001568//blood vessel development;GO:0001816//cytokine production;GO:0001944//vasculature development;GO:0003002//regionalization;GO:0003006//developmental process involved in reproduction;GO:0006928//movement of cell or subcellular component;GO:0007154//cell communication;GO:0007155//cell adhesion;GO:0007165//signal transduction;GO:0007166//ce…	-	protein_coding
	0	ncbi_113842698	CMTM6	0.326	0.122	1.42517	0.5174	1.46178	0	0	CMTM6	XP_027306905.1 CKLF-like MARVEL transmembrane domain-containing protein 6 [Anas platyrhynchos]	-	-	-	-	GO:0000323//lytic vacuole;GO:0005575//cellular_component;GO:0005622//intracellular;GO:0005623//cell;GO:0005737//cytoplasm;GO:0005764//lysosome;GO:0005765//lysosomal membrane;GO:0005766//primary lysosome;GO:0005768//endosome;GO:0005769//early endosome;GO:0005773//vacuole;GO:0005774//vacuolar membrane;GO:0005886//plasma membrane;GO:0010008//endosome membrane;GO:0012505//endomembrane system;GO:00125…	GO:0003674//molecular_function;GO:0004190//aspartic-type endopeptidase activity;GO:0016765//transferase activity, transferring alkyl or aryl (other than methyl) groups	GO:0001775//cell activation;GO:0002252//immune effector process;GO:0002263//cell activation involved in immune response;GO:0002274//myeloid leukocyte activation;GO:0002275//myeloid cell activation involved in immune response;GO:0002283//neutrophil activation involved in immune response;GO:0002366//leukocyte activation involved in immune response;GO:0002376//immune system process;GO:0002443//leuko…	-	protein_coding
	0	ncbi_101805265	CTNNB1	0.462	0.288	2.57652	0.937104	1.45915	0	0	CTNNB1	NP_001273861.1 catenin beta-1 [Pelodiscus sinensis]	Human Diseases;Human Diseases;Human Diseases;Human Diseases;Human Diseases;Human Diseases;Cellular Processes;Environmental Information Processing;Human Diseases;Human Diseases;Environmental Information Processing;Human Diseases;Environmental Information Processing;Human Diseases;Human Diseases;Cellular Processes;Human Diseases;Human Diseases;Organismal Systems;Organismal Systems;Organismal System…	Cancer: overview;Infectious disease: viral;Neurodegenerative disease;Cancer: overview;Infectious disease: bacterial;Infectious disease: viral;Cellular community - eukaryotes;Signal transduction;Infectious disease: viral;Cancer: specific types;Signal transduction;Cancer: specific types;Signal transduction;Cancer: specific types;Endocrine and metabolic disease;Cellular community - eukaryotes;Infect…	ko05200//Pathways in cancer;ko05165//Human papillomavirus infection;ko05010//Alzheimer disease;ko05205//Proteoglycans in cancer;ko05132//Salmonella infection;ko05163//Human cytomegalovirus infection;ko04510//Focal adhesion;ko04015//Rap1 signaling pathway;ko05167//Kaposi sarcoma-associated herpesvirus infection;ko05225//Hepatocellular carcinoma;ko04390//Hippo signaling pathway;ko05226//Gastric can…	K02105;K02105;K02105;K02105;K02105;K02105;K02105;K02105;K02105;K02105;K02105;K02105;K02105;K02105;K02105;K02105;K02105;K02105;K02105;K02105;K02105;K02105;K02105;K02105;K02105;K02105;K02105;K02105;K02105	GO:0000228//nuclear chromosome;GO:0000785//chromatin;GO:0000790//nuclear chromatin;GO:0000791//euchromatin;GO:0000922//spindle pole;GO:0005575//cellular_component;GO:0005622//intracellular;GO:0005623//cell;GO:0005634//nucleus;GO:0005635//nuclear envelope;GO:0005654//nucleoplasm;GO:0005667//transcription factor complex;GO:0005694//chromosome;GO:0005719//nuclear euchromatin;GO:0005737//cytoplasm;GO…	GO:0001085//RNA polymerase II transcription factor binding;GO:0001102//RNA polymerase II activating transcription factor binding;GO:0003674//molecular_function;GO:0003682//chromatin binding;GO:0003700//transcription factor activity, sequence-specific DNA binding;GO:0003712//transcription cofactor activity;GO:0003713//transcription coactivator activity;GO:0005102//receptor binding;GO:0005198//stru…	GO:0000003//reproduction;GO:0000122//negative regulation of transcription from RNA polymerase II promoter;GO:0000132//establishment of mitotic spindle orientation;GO:0000226//microtubule cytoskeleton organization;GO:0000278//mitotic cell cycle;GO:0000578//embryonic axis specification;GO:0000902//cell morphogenesis;GO:0000904//cell morphogenesis involved in differentiation;GO:0001501//skeletal sys…		protein_coding
	0	ncbi_101796398	GATA4	0.42	0.163	2.07899	0.758395	1.45486	0	0	GATA4	XP_005044495.1 PREDICTED: transcription factor GATA-4 isoform X1 [Ficedula albicollis]	Cellular Processes;Environmental Information Processing;Cellular Processes;Organismal Systems	Cellular community - eukaryotes;Signal transduction;Cell growth and death;Endocrine system	ko04530//Tight junction;ko04022//cGMP-PKG signaling pathway;ko04218//Cellular senescence;ko04919//Thyroid hormone signaling pathway	K09183;K09183;K09183;K09183	GO:0000228//nuclear chromosome;GO:0000785//chromatin;GO:0000790//nuclear chromatin;GO:0005575//cellular_component;GO:0005622//intracellular;GO:0005623//cell;GO:0005634//nucleus;GO:0005654//nucleoplasm;GO:0005667//transcription factor complex;GO:0005694//chromosome;GO:0016604//nuclear body;GO:0031974//membrane-enclosed lumen;GO:0031981//nuclear lumen;GO:0032991//macromolecular complex;GO:0043226//…	GO:0000976//transcription regulatory region sequence-specific DNA binding;GO:0000977//RNA polymerase II regulatory region sequence-specific DNA binding;GO:0000978//RNA polymerase II core promoter proximal region sequence-specific DNA binding;GO:0000981//RNA polymerase II transcription factor activity, sequence-specific DNA binding;GO:0000987//core promoter proximal region sequence-specific DNA bi…	GO:0000003//reproduction;GO:0001101//response to acid chemical;GO:0001568//blood vessel development;GO:0001570//vasculogenesis;GO:0001678//cellular glucose homeostasis;GO:0001701//in utero embryonic development;GO:0001702//gastrulation with mouth forming second;GO:0001704//formation of primary germ layer;GO:0001706//endoderm formation;GO:0001817//regulation of cytokine production;GO:0001819//posi…	zf-GATA	protein_coding
	0	ncbi_113845378	CLEC2D	0.255	0.103	0.944977	0.345106	1.45324	0	0	CLEC2D	XP_027326138.1 C-type lectin domain family 2 member B-like isoform X3 [Anas platyrhynchos]	-	-	-	-	-	-	-	-	protein_coding
	0	ncbi_101792928	LASP1	0.411	0.192	2.12844	0.777686	1.45254	0	0	LASP1	XP_032058730.1 LIM and SH3 domain protein 1 isoform X1 [Aythya fuligula]	-	-	-	-	GO:0005575//cellular_component;GO:0005622//intracellular;GO:0005623//cell;GO:0005634//nucleus;GO:0005737//cytoplasm;GO:0005856//cytoskeleton;GO:0005912//adherens junction;GO:0005924//cell-substrate adherens junction;GO:0005925//focal adhesion;GO:0005938//cell cortex;GO:0015629//actin cytoskeleton;GO:0030016//myofibril;GO:0030017//sarcomere;GO:0030018//Z disc;GO:0030054//cell junction;GO:0030055//…	GO:0003674//molecular_function;GO:0003779//actin binding;GO:0005070//SH3/SH2 adaptor activity;GO:0005215//transporter activity;GO:0005488//binding;GO:0005515//protein binding;GO:0008092//cytoskeletal protein binding;GO:0008270//zinc ion binding;GO:0015075//ion transmembrane transporter activity;GO:0022857//transmembrane transporter activity;GO:0030674//protein binding, bridging;GO:0035591//signal…	GO:0000003//reproduction;GO:0000917//barrier septum assembly;GO:0003006//developmental process involved in reproduction;GO:0006355//regulation of transcription, DNA-templated;GO:0006810//transport;GO:0006811//ion transport;GO:0006996//organelle organization;GO:0007010//cytoskeleton organization;GO:0007015//actin filament organization;GO:0007275//multicellular organism development;GO:0007276//game…	-	protein_coding
	0	ncbi_101792488	Hddc2	0.286	0.136	1.13112	0.414986	1.44662	0	0	Hddc2	XP_027310395.1 HD domain-containing protein 2 [Anas platyrhynchos]	-	-	-	-	-	GO:0003674//molecular_function;GO:0003824//catalytic activity;GO:0016787//hydrolase activity;GO:0016788//hydrolase activity, acting on ester bonds;GO:0042578//phosphoric ester hydrolase activity	GO:0008150//biological_process;GO:0030431//sleep;GO:0032501//multicellular organismal process	-	protein_coding
	0	ncbi_106018098	SERPINB6	0.395	0.233	2.08152	0.763921	1.44614	0	0	SERPINB6	XP_027307490.1 serpin B6-like [Anas platyrhynchos]	Human Diseases	Infectious disease: parasitic	ko05146//Amoebiasis	K13963	-	-	-	-	protein_coding
	0	ncbi_119713467	HK2	0.276	0.127	1.07356	0.394105	1.44574	0	0	HK2	XP_032060033.1 hexokinase-2 [Aythya fuligula]	Metabolism;Human Diseases;Organismal Systems;Metabolism;Environmental Information Processing;Metabolism;Human Diseases;Metabolism;Human Diseases;Organismal Systems;Metabolism;Metabolism;Metabolism;Metabolism	Global and overview maps;Infectious disease: bacterial;Endocrine system;Global and overview maps;Signal transduction;Carbohydrate metabolism;Cancer: overview;Carbohydrate metabolism;Endocrine and metabolic disease;Digestive system;Carbohydrate metabolism;Carbohydrate metabolism;Carbohydrate metabolism;Biosynthesis of other secondary metabolites	ko01100//Metabolic pathways;ko05131//Shigellosis;ko04910//Insulin signaling pathway;ko01200//Carbon metabolism;ko04066//HIF-1 signaling pathway;ko00010//Glycolysis / Gluconeogenesis;ko05230//Central carbon metabolism in cancer;ko00520//Amino sugar and nucleotide sugar metabolism;ko04930//Type II diabetes mellitus;ko04973//Carbohydrate digestion and absorption;ko00051//Fructose and mannose metabol…	K00844;K00844;K00844;K00844;K00844;K00844;K00844;K00844;K00844;K00844;K00844;K00844;K00844;K00844	GO:0005575//cellular_component;GO:0005622//intracellular;GO:0005623//cell;GO:0005737//cytoplasm;GO:0005739//mitochondrion;GO:0005740//mitochondrial envelope;GO:0005741//mitochondrial outer membrane;GO:0005829//cytosol;GO:0016020//membrane;GO:0019867//outer membrane;GO:0031090//organelle membrane;GO:0031966//mitochondrial membrane;GO:0031967//organelle envelope;GO:0031968//organelle outer membrane…	GO:0000166//nucleotide binding;GO:0003674//molecular_function;GO:0003824//catalytic activity;GO:0004340//glucokinase activity;GO:0004396//hexokinase activity;GO:0005488//binding;GO:0005524//ATP binding;GO:0005536//glucose binding;GO:0008144//drug binding;GO:0008824//cyanate hydratase activity;GO:0008865//fructokinase activity;GO:0016301//kinase activity;GO:0016740//transferase activity;GO:0016772…	GO:0001678//cellular glucose homeostasis;GO:0002931//response to ischemia;GO:0005975//carbohydrate metabolic process;GO:0005996//monosaccharide metabolic process;GO:0006006//glucose metabolic process;GO:0006007//glucose catabolic process;GO:0006082//organic acid metabolic process;GO:0006090//pyruvate metabolic process;GO:0006091//generation of precursor metabolites and energy;GO:0006096//glycolyt…	-	protein_coding
	0	ncbi_113843692	Ifitm3	0.469	0.2	4.77807	1.76017	1.44071	0	0	Ifitm3	XP_027313423.1 dispanin subfamily A member 2b-like [Anas platyrhynchos]	-	-	-	-	GO:0016021//integral component of membrane	-	GO:0015979//photosynthesis	-	protein_coding
	0	ncbi_101799124	SEPTIN8	0.397	0.231	1.92453	0.711836	1.43489	0	0	SEPTIN8	XP_032052517.1 septin-8 isoform X1 [Aythya fuligula]	Human Diseases;Human Diseases	Infectious disease: bacterial;Infectious disease: bacterial	ko05131//Shigellosis;ko05100//Bacterial invasion of epithelial cells	K16939;K16939	GO:0005575//cellular_component;GO:0005622//intracellular;GO:0005623//cell;GO:0005737//cytoplasm;GO:0005856//cytoskeleton;GO:0009898//cytoplasmic side of plasma membrane;GO:0043209//myelin sheath;GO:0043226//organelle;GO:0043228//non-membrane-bounded organelle;GO:0043229//intracellular organelle;GO:0043232//intracellular non-membrane-bounded organelle;GO:0044424//intracellular part;GO:0044464//cel…	GO:0000166//nucleotide binding;GO:0001882//nucleoside binding;GO:0001883//purine nucleoside binding;GO:0003674//molecular_function;GO:0003723//RNA binding;GO:0003724//RNA helicase activity;GO:0003924//GTPase activity;GO:0004521//endoribonuclease activity;GO:0005488//binding;GO:0005524//ATP binding;GO:0005525//GTP binding;GO:0008017//microtubule binding;GO:0015619//thiamine pyrophosphate-transport…	GO:0006402//mRNA catabolic process;GO:0006606//protein import into nucleus;GO:0007009//plasma membrane organization;GO:0015888//thiamine transport;GO:0030974//thiamine pyrophosphate transport;GO:0032297//negative regulation of DNA-dependent DNA replication initiation;GO:0042254//ribosome biogenesis	-	protein_coding
	0	ncbi_101804924	TUBA1D	0.539	0.382	3.62886	1.34958	1.42701	0	0	TUBA1D	XP_005014609.2 tubulin alpha-3 chain [Anas platyrhynchos]	Human Diseases;Human Diseases;Human Diseases;Cellular Processes;Cellular Processes;Cellular Processes;Cellular Processes	Neurodegenerative disease;Neurodegenerative disease;Infectious disease: bacterial;Cellular community - eukaryotes;Transport and catabolism;Cell growth and death;Cellular community - eukaryotes	ko05010//Alzheimer disease;ko05016//Huntington disease;ko05130//Pathogenic Escherichia coli infection;ko04530//Tight junction;ko04145//Phagosome;ko04210//Apoptosis;ko04540//Gap junction	K07374;K07374;K07374;K07374;K07374;K07374;K07374	-	GO:0003924//GTPase activity	GO:0000910//cytokinesis	-	protein_coding
	0	ncbi_5405812	ncbi_5405812	0.916	0.767	61.8578	23.0438	1.42458	0	0	ncbi_5405812	-	-	-	-	-	-	-	-	-	protein_coding
	0	ncbi_5405815	MT-ND4L	0.39	0.222	2.17705	0.811693	1.42337	0	0	MT-ND4L	YP_001382254.1 NADH dehydrogenase subunit 4L [Anas platyrhynchos]	Metabolism;Human Diseases;Human Diseases;Organismal Systems;Organismal Systems;Human Diseases;Metabolism	Global and overview maps;Neurodegenerative disease;Neurodegenerative disease;Environmental adaptation;Nervous system;Neurodegenerative disease;Energy metabolism	ko01100//Metabolic pathways;ko05010//Alzheimer disease;ko05016//Huntington disease;ko04714//Thermogenesis;ko04723//Retrograde endocannabinoid signaling;ko05012//Parkinson disease;ko00190//Oxidative phosphorylation	K03882;K03882;K03882;K03882;K03882;K03882;K03882	GO:0005575//cellular_component;GO:0005622//intracellular;GO:0005623//cell;GO:0005737//cytoplasm;GO:0005739//mitochondrion;GO:0005740//mitochondrial envelope;GO:0005743//mitochondrial inner membrane;GO:0005746//mitochondrial respiratory chain;GO:0005747//mitochondrial respiratory chain complex I;GO:0009507//chloroplast;GO:0009534//chloroplast thylakoid;GO:0009535//chloroplast thylakoid membrane;GO…	GO:0003674//molecular_function;GO:0003824//catalytic activity;GO:0003954//NADH dehydrogenase activity;GO:0005488//binding;GO:0008137//NADH dehydrogenase (ubiquinone) activity;GO:0016491//oxidoreductase activity;GO:0016651//oxidoreductase activity, acting on NAD(P)H;GO:0016655//oxidoreductase activity, acting on NAD(P)H, quinone or similar compound as acceptor;GO:0048037//cofactor binding;GO:00480…	GO:0006091//generation of precursor metabolites and energy;GO:0006119//oxidative phosphorylation;GO:0006120//mitochondrial electron transport, NADH to ubiquinone;GO:0006139//nucleobase-containing compound metabolic process;GO:0006163//purine nucleotide metabolic process;GO:0006725//cellular aromatic compound metabolic process;GO:0006753//nucleoside phosphate metabolic process;GO:0006793//phosphor…	-	protein_coding
	0	ncbi_101793748	NEL	0.753	0.295	11.6847	4.37202	1.41824	0	0	NEL	XP_032063416.1 protein kinase C-binding protein NELL2 [Aythya fuligula]	-	-	-	-	GO:0005575//cellular_component;GO:0005576//extracellular region;GO:0005615//extracellular space;GO:0005622//intracellular;GO:0005623//cell;GO:0005737//cytoplasm;GO:0016020//membrane;GO:0030425//dendrite;GO:0036477//somatodendritic compartment;GO:0042995//cell projection;GO:0043005//neuron projection;GO:0043025//neuronal cell body;GO:0043204//perikaryon;GO:0044297//cell body;GO:0044421//extracellu…	GO:0003674//molecular_function;GO:0005080//protein kinase C binding;GO:0005488//binding;GO:0005509//calcium ion binding;GO:0005515//protein binding;GO:0005539//glycosaminoglycan binding;GO:0008201//heparin binding;GO:0019899//enzyme binding;GO:0019900//kinase binding;GO:0019901//protein kinase binding;GO:0042802//identical protein binding;GO:0043167//ion binding;GO:0043168//anion binding;GO:00431…	GO:0000003//reproduction;GO:0003006//developmental process involved in reproduction;GO:0008150//biological_process;GO:0009987//cellular process;GO:0010646//regulation of cell communication;GO:0010647//positive regulation of cell communication;GO:0010817//regulation of hormone levels;GO:0016043//cellular component organization;GO:0019725//cellular homeostasis;GO:0022414//reproductive process;GO:00…	-	protein_coding
	0	ncbi_101790643	SDCBP	0.521	0.29	3.28386	1.2293	1.41755	0	0	SDCBP	XP_027308073.1 syntenin-1 [Anas platyrhynchos]	-	-	-	-	GO:0000323//lytic vacuole;GO:0005575//cellular_component;GO:0005576//extracellular region;GO:0005615//extracellular space;GO:0005622//intracellular;GO:0005623//cell;GO:0005634//nucleus;GO:0005635//nuclear envelope;GO:0005654//nucleoplasm;GO:0005737//cytoplasm;GO:0005764//lysosome;GO:0005766//primary lysosome;GO:0005773//vacuole;GO:0005775//vacuolar lumen;GO:0005783//endoplasmic reticulum;GO:00057…	GO:0001664//G-protein coupled receptor binding;GO:0003674//molecular_function;GO:0004222//metalloendopeptidase activity;GO:0004252//serine-type endopeptidase activity;GO:0005102//receptor binding;GO:0005109//frizzled binding;GO:0005126//cytokine receptor binding;GO:0005137//interleukin-5 receptor binding;GO:0005488//binding;GO:0005515//protein binding;GO:0005543//phospholipid binding;GO:0005546//…	GO:0001558//regulation of cell growth;GO:0001775//cell activation;GO:0001932//regulation of protein phosphorylation;GO:0001934//positive regulation of protein phosphorylation;GO:0002090//regulation of receptor internalization;GO:0002091//negative regulation of receptor internalization;GO:0002252//immune effector process;GO:0002263//cell activation involved in immune response;GO:0002274//myeloid l…	-	protein_coding
	0	ncbi_101798341	BNIP3	0.382	0.218	1.86267	0.697708	1.41668	0	0	BNIP3	XP_027315646.1 BCL2/adenovirus E1B 19 kDa protein-interacting protein 3 isoform X1 [Anas platyrhynchos]	Human Diseases;Cellular Processes;Environmental Information Processing;Cellular Processes;Human Diseases	Infectious disease: bacterial;Transport and catabolism;Signal transduction;Transport and catabolism;Infectious disease: bacterial	ko05131//Shigellosis;ko04140//Autophagy - animal;ko04068//FoxO signaling pathway;ko04137//Mitophagy - animal;ko05134//Legionellosis	K15464;K15464;K15464;K15464;K15464	GO:0005575//cellular_component;GO:0005622//intracellular;GO:0005623//cell;GO:0005634//nucleus;GO:0005635//nuclear envelope;GO:0005654//nucleoplasm;GO:0005737//cytoplasm;GO:0005739//mitochondrion;GO:0005740//mitochondrial envelope;GO:0005741//mitochondrial outer membrane;GO:0005783//endoplasmic reticulum;GO:0012505//endomembrane system;GO:0014069//postsynaptic density;GO:0016020//membrane;GO:00160…	GO:0003674//molecular_function;GO:0005488//binding;GO:0005515//protein binding;GO:0019899//enzyme binding;GO:0042802//identical protein binding;GO:0042803//protein homodimerization activity;GO:0046982//protein heterodimerization activity;GO:0046983//protein dimerization activity;GO:0051020//GTPase binding	GO:0000302//response to reactive oxygen species;GO:0000422//mitophagy;GO:0001666//response to hypoxia;GO:0002252//immune effector process;GO:0002376//immune system process;GO:0006807//nitrogen compound metabolic process;GO:0006810//transport;GO:0006839//mitochondrial transport;GO:0006873//cellular ion homeostasis;GO:0006874//cellular calcium ion homeostasis;GO:0006875//cellular metal ion homeosta…	-	protein_coding
	0	ncbi_101796074	FLNB	0.592	0.283	5.12927	1.92165	1.41641	0	0	FLNB	XP_027323162.1 filamin-B isoform X1 [Anas platyrhynchos]	Environmental Information Processing;Human Diseases;Human Diseases;Cellular Processes	Signal transduction;Cancer: overview;Infectious disease: bacterial;Cellular community - eukaryotes	ko04010//MAPK signaling pathway;ko05205//Proteoglycans in cancer;ko05132//Salmonella infection;ko04510//Focal adhesion	K04437;K04437;K04437;K04437	GO:0001725//stress fiber;GO:0005575//cellular_component;GO:0005622//intracellular;GO:0005623//cell;GO:0005634//nucleus;GO:0005737//cytoplasm;GO:0005829//cytosol;GO:0005856//cytoskeleton;GO:0005886//plasma membrane;GO:0005903//brush border;GO:0005912//adherens junction;GO:0005924//cell-substrate adherens junction;GO:0005925//focal adhesion;GO:0005938//cell cortex;GO:0015629//actin cytoskeleton;GO:…	GO:0003674//molecular_function;GO:0003779//actin binding;GO:0005488//binding;GO:0005515//protein binding;GO:0008092//cytoskeletal protein binding;GO:0042802//identical protein binding	GO:0000902//cell morphogenesis;GO:0000904//cell morphogenesis involved in differentiation;GO:0002064//epithelial cell development;GO:0002376//immune system process;GO:0003334//keratinocyte development;GO:0003382//epithelial cell morphogenesis;GO:0006950//response to stress;GO:0006952//defense response;GO:0006955//immune response;GO:0006996//organelle organization;GO:0007010//cytoskeleton organiza…	-	protein_coding
	0	ncbi_101801447	Echs1	0.542	0.442	3.2415	1.21868	1.41134	0	0	Echs1	XP_027316395.1 enoyl-CoA hydratase, mitochondrial [Anas platyrhynchos]	Metabolism;Metabolism;Metabolism;Metabolism;Metabolism;Metabolism;Metabolism;Metabolism;Metabolism;Metabolism;Metabolism	Global and overview maps;Global and overview maps;Amino acid metabolism;Global and overview maps;Amino acid metabolism;Amino acid metabolism;Lipid metabolism;Metabolism of other amino acids;Carbohydrate metabolism;Lipid metabolism;Carbohydrate metabolism	ko01100//Metabolic pathways;ko01200//Carbon metabolism;ko00310//Lysine degradation;ko01212//Fatty acid metabolism;ko00280//Valine, leucine and isoleucine degradation;ko00380//Tryptophan metabolism;ko00071//Fatty acid degradation;ko00410//beta-Alanine metabolism;ko00640//Propanoate metabolism;ko00062//Fatty acid elongation;ko00650//Butanoate metabolism	K07511;K07511;K07511;K07511;K07511;K07511;K07511;K07511;K07511;K07511;K07511	GO:0005575//cellular_component;GO:0005622//intracellular;GO:0005623//cell;GO:0005737//cytoplasm;GO:0005739//mitochondrion;GO:0005759//mitochondrial matrix;GO:0016507//mitochondrial fatty acid beta-oxidation multienzyme complex;GO:0031974//membrane-enclosed lumen;GO:0043226//organelle;GO:0043227//membrane-bounded organelle;GO:0043229//intracellular organelle;GO:0043231//intracellular membrane-boun…	GO:0003674//molecular_function;GO:0003824//catalytic activity;GO:0003857//3-hydroxyacyl-CoA dehydrogenase activity;GO:0003860//3-hydroxyisobutyryl-CoA hydrolase activity;GO:0004165//dodecenoyl-CoA delta-isomerase activity;GO:0004300//enoyl-CoA hydratase activity;GO:0008692//3-hydroxybutyryl-CoA epimerase activity;GO:0008935//1,4-dihydroxy-2-naphthoyl-CoA synthase activity;GO:0016787//hydrolase ac…	GO:0006082//organic acid metabolic process;GO:0006629//lipid metabolic process;GO:0006631//fatty acid metabolic process;GO:0006635//fatty acid beta-oxidation;GO:0008150//biological_process;GO:0008152//metabolic process;GO:0009056//catabolic process;GO:0009062//fatty acid catabolic process;GO:0009234//menaquinone biosynthetic process;GO:0009987//cellular process;GO:0010124//phenylacetate catabolic…	-	protein_coding
	0	ncbi_101794074	PRDX3	0.498	0.414	2.79263	1.05029	1.41084	0	0	PRDX3	XP_027316513.1 thioredoxin-dependent peroxide reductase, mitochondrial isoform X2 [Anas platyrhynchos]	-	-	-	-	GO:0005575//cellular_component;GO:0005576//extracellular region;GO:0005622//intracellular;GO:0005623//cell;GO:0005737//cytoplasm;GO:0005739//mitochondrion;GO:0005759//mitochondrial matrix;GO:0005768//endosome;GO:0005769//early endosome;GO:0005783//endoplasmic reticulum;GO:0005829//cytosol;GO:0008385//IkappaB kinase complex;GO:0012505//endomembrane system;GO:0031410//cytoplasmic vesicle;GO:0031974…	GO:0003674//molecular_function;GO:0003824//catalytic activity;GO:0004601//peroxidase activity;GO:0004857//enzyme inhibitor activity;GO:0004866//endopeptidase inhibitor activity;GO:0004869//cysteine-type endopeptidase inhibitor activity;GO:0005488//binding;GO:0005515//protein binding;GO:0008022//protein C-terminus binding;GO:0008379//thioredoxin peroxidase activity;GO:0008785//alkyl hydroperoxide …	GO:0000003//reproduction;GO:0000302//response to reactive oxygen species;GO:0001890//placenta development;GO:0001893//maternal placenta development;GO:0002237//response to molecule of bacterial origin;GO:0002376//immune system process;GO:0002520//immune system development;GO:0003006//developmental process involved in reproduction;GO:0006355//regulation of transcription, DNA-templated;GO:0006464//…	-	protein_coding
	0	ncbi_101796169	Ntn4	0.408	0.168	2.11469	0.796388	1.4089	0	0	Ntn4	XP_027308086.1 netrin-4 isoform X1 [Anas platyrhynchos]	-	-	-	-	GO:0005575//cellular_component;GO:0005576//extracellular region;GO:0005604//basement membrane;GO:0005623//cell;GO:0005886//plasma membrane;GO:0016020//membrane;GO:0031012//extracellular matrix;GO:0044421//extracellular region part;GO:0044464//cell part;GO:0071944//cell periphery	GO:0003674//molecular_function;GO:0005488//binding;GO:0005515//protein binding;GO:0043236//laminin binding;GO:0043237//laminin-1 binding;GO:0050840//extracellular matrix binding	GO:0000902//cell morphogenesis;GO:0000904//cell morphogenesis involved in differentiation;GO:0006928//movement of cell or subcellular component;GO:0006935//chemotaxis;GO:0007154//cell communication;GO:0007275//multicellular organism development;GO:0007399//nervous system development;GO:0007409//axonogenesis;GO:0007411//axon guidance;GO:0008150//biological_process;GO:0009605//response to external …	-	protein_coding
	0	ncbi_101789966	PLOD1	0.41	0.226	2.32989	0.879291	1.40585	0	0	PLOD1	XP_005021357.1 procollagen-lysine,2-oxoglutarate 5-dioxygenase 1 [Anas platyrhynchos]	Metabolism;Metabolism	Global and overview maps;Amino acid metabolism	ko01100//Metabolic pathways;ko00310//Lysine degradation	K00473;K00473	GO:0005575//cellular_component;GO:0005622//intracellular;GO:0005623//cell;GO:0005737//cytoplasm;GO:0005783//endoplasmic reticulum;GO:0005789//endoplasmic reticulum membrane;GO:0005791//rough endoplasmic reticulum;GO:0012505//endomembrane system;GO:0016020//membrane;GO:0030867//rough endoplasmic reticulum membrane;GO:0031090//organelle membrane;GO:0031984//organelle subcompartment;GO:0032991//macr…	GO:0003674//molecular_function;GO:0003824//catalytic activity;GO:0005488//binding;GO:0005506//iron ion binding;GO:0005515//protein binding;GO:0008198//ferrous iron binding;GO:0008475//procollagen-lysine 5-dioxygenase activity;GO:0016491//oxidoreductase activity;GO:0016705//oxidoreductase activity, acting on paired donors, with incorporation or reduction of molecular oxygen;GO:0016706//oxidoreduct…	GO:0001666//response to hypoxia;GO:0006082//organic acid metabolic process;GO:0006464//cellular protein modification process;GO:0006520//cellular amino acid metabolic process;GO:0006575//cellular modified amino acid metabolic process;GO:0006807//nitrogen compound metabolic process;GO:0006950//response to stress;GO:0008150//biological_process;GO:0008152//metabolic process;GO:0008544//epidermis dev…	-	protein_coding
	0	ncbi_119718024	SERF2	0.493	0.294	2.97234	1.12592	1.40049	0	0	SERF2	XP_015147667.1 small EDRK-rich factor 2 [Gallus gallus]	-	-	-	-	GO:0005575//cellular_component;GO:0005622//intracellular;GO:0005623//cell;GO:0005634//nucleus;GO:0005737//cytoplasm;GO:0005829//cytosol;GO:0043226//organelle;GO:0043227//membrane-bounded organelle;GO:0043229//intracellular organelle;GO:0043231//intracellular membrane-bounded organelle;GO:0044424//intracellular part;GO:0044444//cytoplasmic part;GO:0044464//cell part	-	-	-	protein_coding
	0	ncbi_101804206	PRDX1	0.835	0.475	13.8022	5.22831	1.40048	0	0	PRDX1	EOB00368.1 Peroxiredoxin-1, partial [Anas platyrhynchos]	Human Diseases;Cellular Processes	Infectious disease: parasitic;Transport and catabolism	ko05146//Amoebiasis;ko04146//Peroxisome	K13279;K13279	GO:0000228//nuclear chromosome;GO:0000785//chromatin;GO:0000790//nuclear chromatin;GO:0000791//euchromatin;GO:0005575//cellular_component;GO:0005576//extracellular region;GO:0005622//intracellular;GO:0005623//cell;GO:0005634//nucleus;GO:0005694//chromosome;GO:0005719//nuclear euchromatin;GO:0005730//nucleolus;GO:0005737//cytoplasm;GO:0005739//mitochondrion;GO:0005759//mitochondrial matrix;GO:0005…	GO:0003674//molecular_function;GO:0003824//catalytic activity;GO:0004601//peroxidase activity;GO:0005488//binding;GO:0005515//protein binding;GO:0008379//thioredoxin peroxidase activity;GO:0016209//antioxidant activity;GO:0016491//oxidoreductase activity;GO:0016684//oxidoreductase activity, acting on peroxide as acceptor;GO:0020037//heme binding;GO:0042802//identical protein binding;GO:0042803//p…	GO:0000122//negative regulation of transcription from RNA polymerase II promoter;GO:0000302//response to reactive oxygen species;GO:0000303//response to superoxide;GO:0000305//response to oxygen radical;GO:0001501//skeletal system development;GO:0001775//cell activation;GO:0001906//cell killing;GO:0001909//leukocyte mediated cytotoxicity;GO:0001932//regulation of protein phosphorylation;GO:000222…	-	protein_coding
	0	ncbi_101799486	EEF1B	0.899	0.728	21.7944	8.26315	1.39919	0	0	EEF1B	XP_027318111.1 elongation factor 1-beta [Anas platyrhynchos]	-	-	-	-	GO:0005575//cellular_component;GO:0005622//intracellular;GO:0005623//cell;GO:0005737//cytoplasm;GO:0005783//endoplasmic reticulum;GO:0005829//cytosol;GO:0005853//eukaryotic translation elongation factor 1 complex;GO:0012505//endomembrane system;GO:0032991//macromolecular complex;GO:0043226//organelle;GO:0043227//membrane-bounded organelle;GO:0043229//intracellular organelle;GO:0043231//intracellu…	GO:0003674//molecular_function;GO:0003676//nucleic acid binding;GO:0003723//RNA binding;GO:0003746//translation elongation factor activity;GO:0005085//guanyl-nucleotide exchange factor activity;GO:0005488//binding;GO:0005515//protein binding;GO:0008135//translation factor activity, RNA binding;GO:0019899//enzyme binding;GO:0047570//3-oxoadipate enol-lactonase activity;GO:0051020//GTPase binding;G…	GO:0002181//cytoplasmic translation;GO:0002182//cytoplasmic translational elongation;GO:0006412//translation;GO:0006414//translational elongation;GO:0006417//regulation of translation;GO:0006448//regulation of translational elongation;GO:0006449//regulation of translational termination;GO:0006518//peptide metabolic process;GO:0006807//nitrogen compound metabolic process;GO:0008150//biological_pro…	-	protein_coding
	0	ncbi_101803284	Nadk	0.531	0.26	3.65276	1.38647	1.39757	0	0	Nadk	XP_005011116.1 NAD kinase isoform X1 [Anas platyrhynchos]	Metabolism;Metabolism	Global and overview maps;Metabolism of cofactors and vitamins	ko01100//Metabolic pathways;ko00760//Nicotinate and nicotinamide metabolism	K00858;K00858	GO:0005575//cellular_component;GO:0005622//intracellular;GO:0005623//cell;GO:0005737//cytoplasm;GO:0005829//cytosol;GO:0044424//intracellular part;GO:0044444//cytoplasmic part;GO:0044464//cell part	GO:0000166//nucleotide binding;GO:0003674//molecular_function;GO:0003824//catalytic activity;GO:0003951//NAD+ kinase activity;GO:0005488//binding;GO:0005524//ATP binding;GO:0008144//drug binding;GO:0016301//kinase activity;GO:0016740//transferase activity;GO:0016772//transferase activity, transferring phosphorus-containing groups;GO:0016773//phosphotransferase activity, alcohol group as acceptor;…	GO:0006139//nucleobase-containing compound metabolic process;GO:0006163//purine nucleotide metabolic process;GO:0006725//cellular aromatic compound metabolic process;GO:0006732//coenzyme metabolic process;GO:0006733//oxidoreduction coenzyme metabolic process;GO:0006739//NADP metabolic process;GO:0006741//NADP biosynthetic process;GO:0006753//nucleoside phosphate metabolic process;GO:0006793//phos…	-	protein_coding
	0	ncbi_113839577	HSPE1	0.779	0.476	10.2401	3.88698	1.3975	0	0	HSPE1	XP_027317580.1 10 kDa heat shock protein, mitochondrial isoform X1 [Anas platyrhynchos]	-	-	-	-	GO:0005575//cellular_component;GO:0005622//intracellular;GO:0005623//cell;GO:0005737//cytoplasm;GO:0005739//mitochondrion;GO:0005759//mitochondrial matrix;GO:0031974//membrane-enclosed lumen;GO:0043226//organelle;GO:0043227//membrane-bounded organelle;GO:0043229//intracellular organelle;GO:0043231//intracellular membrane-bounded organelle;GO:0043233//organelle lumen;GO:0044422//organelle part;GO:…	GO:0000166//nucleotide binding;GO:0003674//molecular_function;GO:0005488//binding;GO:0005515//protein binding;GO:0005524//ATP binding;GO:0008144//drug binding;GO:0016887//ATPase activity;GO:0017076//purine nucleotide binding;GO:0030554//adenyl nucleotide binding;GO:0032553//ribonucleotide binding;GO:0032555//purine ribonucleotide binding;GO:0032559//adenyl ribonucleotide binding;GO:0035639//purin…	GO:0006457//protein folding;GO:0006458//'de novo' protein folding;GO:0006950//response to stress;GO:0006986//response to unfolded protein;GO:0008150//biological_process;GO:0009987//cellular process;GO:0010033//response to organic substance;GO:0035966//response to topologically incorrect protein;GO:0042221//response to chemical;GO:0050896//response to stimulus;GO:0051084//'de novo' posttranslation…	-	protein_coding
	0	ncbi_101802247	TSC22D3	0.46	0.297	2.65744	1.00886	1.39731	0	0	TSC22D3	XP_027320848.1 TSC22 domain family protein 3 isoform X1 [Anas platyrhynchos]	-	-	-	-	GO:0005575//cellular_component;GO:0005622//intracellular;GO:0005623//cell;GO:0005634//nucleus;GO:0005737//cytoplasm;GO:0005741//mitochondrial outer membrane;GO:0005829//cytosol;GO:0016021//integral component of membrane;GO:0043226//organelle;GO:0043227//membrane-bounded organelle;GO:0043229//intracellular organelle;GO:0043231//intracellular membrane-bounded organelle;GO:0044424//intracellular par…	GO:0000981//RNA polymerase II transcription factor activity, sequence-specific DNA binding;GO:0003674//molecular_function;GO:0003700//transcription factor activity, sequence-specific DNA binding;GO:0003924//GTPase activity;GO:0005488//binding;GO:0005515//protein binding;GO:0008134//transcription factor binding;GO:0043425//bHLH transcription factor binding;GO:0043426//MRF binding	GO:0000122//negative regulation of transcription from RNA polymerase II promoter;GO:0002682//regulation of immune system process;GO:0002683//negative regulation of immune system process;GO:0006260//DNA replication;GO:0006355//regulation of transcription, DNA-templated;GO:0006357//regulation of transcription from RNA polymerase II promoter;GO:0006810//transport;GO:0006811//ion transport;GO:0006950…	TSC22	protein_coding
	0	ncbi_119716127	TMEM14C	0.355	0.177	1.98277	0.754618	1.3937	0	0	TMEM14C	EOB02146.1 Transmembrane protein 14C, partial [Anas platyrhynchos]	-	-	-	-	GO:0005575//cellular_component;GO:0005622//intracellular;GO:0005623//cell;GO:0005737//cytoplasm;GO:0005739//mitochondrion;GO:0005740//mitochondrial envelope;GO:0005743//mitochondrial inner membrane;GO:0016020//membrane;GO:0016021//integral component of membrane;GO:0019866//organelle inner membrane;GO:0031090//organelle membrane;GO:0031224//intrinsic component of membrane;GO:0031966//mitochondrial…	GO:0003674//molecular_function	GO:0002262//myeloid cell homeostasis;GO:0002376//immune system process;GO:0002520//immune system development;GO:0006725//cellular aromatic compound metabolic process;GO:0006778//porphyrin-containing compound metabolic process;GO:0006779//porphyrin-containing compound biosynthetic process;GO:0006783//heme biosynthetic process;GO:0006807//nitrogen compound metabolic process;GO:0006810//transport;GO…	-	protein_coding
	0	ncbi_119713854	S100A6	0.296	0.119	1.51018	0.575542	1.39173	0	0	S100A6	XP_013056757.1 PREDICTED: protein S100-A6 [Anser cygnoides domesticus]	-	-	-	-	GO:0001726//ruffle;GO:0005575//cellular_component;GO:0005622//intracellular;GO:0005623//cell;GO:0005634//nucleus;GO:0005635//nuclear envelope;GO:0005737//cytoplasm;GO:0005829//cytosol;GO:0005886//plasma membrane;GO:0009898//cytoplasmic side of plasma membrane;GO:0012505//endomembrane system;GO:0016020//membrane;GO:0019897//extrinsic component of plasma membrane;GO:0019898//extrinsic component of …	GO:0003674//molecular_function;GO:0005215//transporter activity;GO:0005488//binding;GO:0005509//calcium ion binding;GO:0005515//protein binding;GO:0005523//tropomyosin binding;GO:0008092//cytoskeletal protein binding;GO:0008270//zinc ion binding;GO:0015075//ion transmembrane transporter activity;GO:0022857//transmembrane transporter activity;GO:0042802//identical protein binding;GO:0042803//prote…	GO:0000902//cell morphogenesis;GO:0000904//cell morphogenesis involved in differentiation;GO:0006810//transport;GO:0006811//ion transport;GO:0007154//cell communication;GO:0007165//signal transduction;GO:0007275//multicellular organism development;GO:0007399//nervous system development;GO:0007409//axonogenesis;GO:0008150//biological_process;GO:0008284//positive regulation of cell proliferation;GO…	-	protein_coding
	0	ncbi_101792477	ARL9	0.359	0.203	1.66745	0.635659	1.39132	0	0	ARL9	XP_012963483.2 ADP-ribosylation factor-like protein 9 isoform X1 [Anas platyrhynchos]	-	-	-	-	GO:0005575//cellular_component;GO:0005622//intracellular;GO:0005623//cell;GO:0005887//integral component of plasma membrane;GO:0044464//cell part;GO:0055051//ATP-binding cassette (ABC) transporter complex, integrated substrate binding	GO:0000166//nucleotide binding;GO:0001882//nucleoside binding;GO:0001883//purine nucleoside binding;GO:0003674//molecular_function;GO:0003924//GTPase activity;GO:0005488//binding;GO:0005524//ATP binding;GO:0005525//GTP binding;GO:0016818//hydrolase activity, acting on acid anhydrides, in phosphorus-containing anhydrides;GO:0016887//ATPase activity;GO:0017076//purine nucleotide binding;GO:0019001/…	GO:0007186//G-protein coupled receptor signaling pathway;GO:0032297//negative regulation of DNA-dependent DNA replication initiation;GO:0033228//cysteine export	-	protein_coding
	0	ncbi_101797752	TMEM14A	0.328	0.182	1.44067	0.553595	1.37984	0	0	TMEM14A	OPJ73471.1 transmembrane protein 14A [Patagioenas fasciata monilis]	-	-	-	-	GO:0005575//cellular_component;GO:0005622//intracellular;GO:0005623//cell;GO:0005737//cytoplasm;GO:0005739//mitochondrion;GO:0005740//mitochondrial envelope;GO:0005783//endoplasmic reticulum;GO:0005789//endoplasmic reticulum membrane;GO:0012505//endomembrane system;GO:0016020//membrane;GO:0016021//integral component of membrane;GO:0031090//organelle membrane;GO:0031224//intrinsic component of mem…	-	GO:0006810//transport;GO:0006839//mitochondrial transport;GO:0006915//apoptotic process;GO:0006996//organelle organization;GO:0007005//mitochondrion organization;GO:0007006//mitochondrial membrane organization;GO:0008150//biological_process;GO:0008219//cell death;GO:0009966//regulation of signal transduction;GO:0009968//negative regulation of signal transduction;GO:0009987//cellular process;GO:00…	-	protein_coding
	0	ncbi_101805423	TYRO3	0.411	0.206	1.98848	0.764805	1.3785	0	0	TYRO3	XP_013047844.1 PREDICTED: tyrosine-protein kinase receptor TYRO3 isoform X1 [Anser cygnoides domesticus]	-	-	-	-	GO:0005575//cellular_component;GO:0005622//intracellular;GO:0005623//cell;GO:0005634//nucleus;GO:0005635//nuclear envelope;GO:0005737//cytoplasm;GO:0005783//endoplasmic reticulum;GO:0005789//endoplasmic reticulum membrane;GO:0005886//plasma membrane;GO:0005887//integral component of plasma membrane;GO:0009986//cell surface;GO:0012505//endomembrane system;GO:0016020//membrane;GO:0016021//integral …	GO:0000166//nucleotide binding;GO:0001618//virus receptor activity;GO:0003674//molecular_function;GO:0003824//catalytic activity;GO:0004672//protein kinase activity;GO:0004713//protein tyrosine kinase activity;GO:0004714//transmembrane receptor protein tyrosine kinase activity;GO:0004888//transmembrane signaling receptor activity;GO:0005488//binding;GO:0005515//protein binding;GO:0005524//ATP bin…	GO:0000003//reproduction;GO:0000902//cell morphogenesis;GO:0000904//cell morphogenesis involved in differentiation;GO:0001775//cell activation;GO:0001779//natural killer cell differentiation;GO:0002376//immune system process;GO:0002520//immune system development;GO:0002521//leukocyte differentiation;GO:0002682//regulation of immune system process;GO:0002683//negative regulation of immune system p…	-	protein_coding
	0	ncbi_101798227	AGPAT5	0.426	0.234	2.15384	0.831564	1.37301	0	0	AGPAT5	XP_005009263.1 1-acyl-sn-glycerol-3-phosphate acyltransferase epsilon [Anas platyrhynchos]	Metabolism;Environmental Information Processing;Metabolism;Metabolism	Global and overview maps;Signal transduction;Lipid metabolism;Lipid metabolism	ko01100//Metabolic pathways;ko04072//Phospholipase D signaling pathway;ko00564//Glycerophospholipid metabolism;ko00561//Glycerolipid metabolism	K19007;K19007;K19007;K19007	GO:0005575//cellular_component;GO:0005622//intracellular;GO:0005623//cell;GO:0005634//nucleus;GO:0005635//nuclear envelope;GO:0005737//cytoplasm;GO:0005739//mitochondrion;GO:0005740//mitochondrial envelope;GO:0005741//mitochondrial outer membrane;GO:0005783//endoplasmic reticulum;GO:0005789//endoplasmic reticulum membrane;GO:0012505//endomembrane system;GO:0016020//membrane;GO:0016021//integral c…	GO:0003674//molecular_function;GO:0003824//catalytic activity;GO:0003841//1-acylglycerol-3-phosphate O-acyltransferase activity;GO:0008374//O-acyltransferase activity;GO:0016411//acylglycerol O-acyltransferase activity;GO:0016740//transferase activity;GO:0016746//transferase activity, transferring acyl groups;GO:0016747//transferase activity, transferring acyl groups other than amino-acyl groups;…	GO:0002244//hematopoietic progenitor cell differentiation;GO:0002376//immune system process;GO:0002520//immune system development;GO:0006139//nucleobase-containing compound metabolic process;GO:0006220//pyrimidine nucleotide metabolic process;GO:0006221//pyrimidine nucleotide biosynthetic process;GO:0006629//lipid metabolic process;GO:0006638//neutral lipid metabolic process;GO:0006639//acylglyce…	-	protein_coding
	0	ncbi_101802482	Lpar1	0.275	0.127	1.28353	0.495724	1.37251	0	0	Lpar1	XP_027302014.1 lysophosphatidic acid receptor 1 [Anas platyrhynchos]	Human Diseases;Environmental Information Processing;Environmental Information Processing;Human Diseases;Cellular Processes;Environmental Information Processing;Environmental Information Processing;Cellular Processes	Cancer: overview;Signaling molecules and interaction;Signal transduction;Infectious disease: bacterial;Cell motility;Signal transduction;Signal transduction;Cellular community - eukaryotes	ko05200//Pathways in cancer;ko04080//Neuroactive ligand-receptor interaction;ko04151//PI3K-Akt signaling pathway;ko05130//Pathogenic Escherichia coli infection;ko04810//Regulation of actin cytoskeleton;ko04015//Rap1 signaling pathway;ko04072//Phospholipase D signaling pathway;ko04540//Gap junction	K04289;K04289;K04289;K04289;K04289;K04289;K04289;K04289	GO:0005575//cellular_component;GO:0005622//intracellular;GO:0005623//cell;GO:0005737//cytoplasm;GO:0005768//endosome;GO:0005886//plasma membrane;GO:0005887//integral component of plasma membrane;GO:0009986//cell surface;GO:0012505//endomembrane system;GO:0016020//membrane;GO:0016021//integral component of membrane;GO:0030139//endocytic vesicle;GO:0030425//dendrite;GO:0031224//intrinsic component …	GO:0001965//G-protein alpha-subunit binding;GO:0003674//molecular_function;GO:0004888//transmembrane signaling receptor activity;GO:0004930//G-protein coupled receptor activity;GO:0004984//olfactory receptor activity;GO:0005488//binding;GO:0005515//protein binding;GO:0005543//phospholipid binding;GO:0008289//lipid binding;GO:0019904//protein domain specific binding;GO:0030165//PDZ domain binding;…	GO:0000187//activation of MAPK activity;GO:0001932//regulation of protein phosphorylation;GO:0001934//positive regulation of protein phosphorylation;GO:0006873//cellular ion homeostasis;GO:0006874//cellular calcium ion homeostasis;GO:0006875//cellular metal ion homeostasis;GO:0006928//movement of cell or subcellular component;GO:0006935//chemotaxis;GO:0007154//cell communication;GO:0007165//signa…	-	protein_coding
	0	ncbi_119713188	USP43	0.565	0.273	6.42877	2.48762	1.36978	0	0	USP43	XP_032055799.1 ubiquitin carboxyl-terminal hydrolase 43 [Aythya fuligula]	-	-	-	-	GO:0005575//cellular_component;GO:0005622//intracellular;GO:0005623//cell;GO:0005634//nucleus;GO:0005654//nucleoplasm;GO:0031974//membrane-enclosed lumen;GO:0031981//nuclear lumen;GO:0043226//organelle;GO:0043227//membrane-bounded organelle;GO:0043229//intracellular organelle;GO:0043231//intracellular membrane-bounded organelle;GO:0043233//organelle lumen;GO:0044422//organelle part;GO:0044424//in…	GO:0003674//molecular_function;GO:0003824//catalytic activity;GO:0004843//thiol-dependent ubiquitin-specific protease activity;GO:0008233//peptidase activity;GO:0008234//cysteine-type peptidase activity;GO:0016787//hydrolase activity;GO:0019783//ubiquitin-like protein-specific protease activity;GO:0019785//ISG15-specific protease activity;GO:0036459//thiol-dependent ubiquitinyl hydrolase activity…	GO:0000731//DNA synthesis involved in DNA repair;GO:0006139//nucleobase-containing compound metabolic process;GO:0006259//DNA metabolic process;GO:0006281//DNA repair;GO:0006301//postreplication repair;GO:0006464//cellular protein modification process;GO:0006508//proteolysis;GO:0006511//ubiquitin-dependent protein catabolic process;GO:0006725//cellular aromatic compound metabolic process;GO:00068…	-	protein_coding
	0	ncbi_119716577	ncbi_119716577	0.801	0.562	14.6287	5.66453	1.36877	0	0	ncbi_119716577	-	-	-	-	-	-	-	-	-	protein_coding
	0	ncbi_106019359	ATOX1	0.46	0.275	2.455	0.950988	1.36822	0	0	ATOX1	XP_027323901.1 copper transport protein ATOX1 [Anas platyrhynchos]	-	-	-	-	GO:0005575//cellular_component;GO:0005622//intracellular;GO:0005623//cell;GO:0005737//cytoplasm;GO:0005829//cytosol;GO:0044424//intracellular part;GO:0044444//cytoplasmic part;GO:0044464//cell part	GO:0003674//molecular_function;GO:0005215//transporter activity;GO:0005375//copper ion transmembrane transporter activity;GO:0005488//binding;GO:0005507//copper ion binding;GO:0005515//protein binding;GO:0008324//cation transmembrane transporter activity;GO:0015075//ion transmembrane transporter activity;GO:0015318//inorganic solute uptake transmembrane transporter activity;GO:0016530//metallocha…	GO:0000041//transition metal ion transport;GO:0006810//transport;GO:0006811//ion transport;GO:0006812//cation transport;GO:0006825//copper ion transport;GO:0006873//cellular ion homeostasis;GO:0006875//cellular metal ion homeostasis;GO:0006878//cellular copper ion homeostasis;GO:0006879//cellular iron ion homeostasis;GO:0006950//response to stress;GO:0006979//response to oxidative stress;GO:00081…	-	protein_coding
	0	ncbi_101794695	COL18A1	0.331	0.151	1.42232	0.552713	1.36364	0	0	COL18A1	XP_032045997.1 LOW QUALITY PROTEIN: collagen alpha-1(XVIII) chain [Aythya fuligula]	Organismal Systems	Digestive system	ko04974//Protein digestion and absorption	K06823	GO:0005575//cellular_component;GO:0005576//extracellular region;GO:0005581//collagen trimer;GO:0005604//basement membrane;GO:0005622//intracellular;GO:0005623//cell;GO:0005737//cytoplasm;GO:0005783//endoplasmic reticulum;GO:0005788//endoplasmic reticulum lumen;GO:0012505//endomembrane system;GO:0031012//extracellular matrix;GO:0031974//membrane-enclosed lumen;GO:0032991//macromolecular complex;GO…	GO:0003674//molecular_function;GO:0005488//binding;GO:0005515//protein binding;GO:0042802//identical protein binding;GO:0043167//ion binding;GO:0043169//cation binding;GO:0046872//metal ion binding	GO:0000902//cell morphogenesis;GO:0000904//cell morphogenesis involved in differentiation;GO:0001101//response to acid chemical;GO:0001525//angiogenesis;GO:0001568//blood vessel development;GO:0001885//endothelial cell development;GO:0001886//endothelial cell morphogenesis;GO:0001944//vasculature development;GO:0002064//epithelial cell development;GO:0003008//system process;GO:0003158//endotheliu…	-	protein_coding
	0	ncbi_101801769	CDK2AP1	0.549	0.343	5.21601	2.02772	1.36309	0	0	CDK2AP1	XP_027325547.1 cyclin-dependent kinase 2-associated protein 1 isoform X1 [Anas platyrhynchos]	-	-	-	-	GO:0005575//cellular_component;GO:0005622//intracellular;GO:0005623//cell;GO:0005634//nucleus;GO:0005654//nucleoplasm;GO:0005737//cytoplasm;GO:0005829//cytosol;GO:0031974//membrane-enclosed lumen;GO:0031981//nuclear lumen;GO:0043226//organelle;GO:0043227//membrane-bounded organelle;GO:0043229//intracellular organelle;GO:0043231//intracellular membrane-bounded organelle;GO:0043233//organelle lumen…	GO:0003674//molecular_function;GO:0005488//binding;GO:0005515//protein binding;GO:0019899//enzyme binding;GO:0070182//DNA polymerase binding	GO:0001932//regulation of protein phosphorylation;GO:0001934//positive regulation of protein phosphorylation;GO:0006139//nucleobase-containing compound metabolic process;GO:0006259//DNA metabolic process;GO:0006260//DNA replication;GO:0006261//DNA-dependent DNA replication;GO:0006725//cellular aromatic compound metabolic process;GO:0006807//nitrogen compound metabolic process;GO:0007049//cell cyc…	-	protein_coding
	0	ncbi_101794503	PARK7	0.685	0.488	5.98852	2.34346	1.35356	0	0	PARK7	XP_005024299.1 protein/nucleic acid deglycase DJ-1 [Anas platyrhynchos]	Human Diseases	Neurodegenerative disease	ko05012//Parkinson disease	K05687	GO:0000785//chromatin;GO:0005575//cellular_component;GO:0005622//intracellular;GO:0005623//cell;GO:0005634//nucleus;GO:0005654//nucleoplasm;GO:0005694//chromosome;GO:0005737//cytoplasm;GO:0005739//mitochondrion;GO:0005740//mitochondrial envelope;GO:0005743//mitochondrial inner membrane;GO:0005746//mitochondrial respiratory chain;GO:0005747//mitochondrial respiratory chain complex I;GO:0005758//mi…	GO:0002020//protease binding;GO:0003674//molecular_function;GO:0003676//nucleic acid binding;GO:0003712//transcription cofactor activity;GO:0003713//transcription coactivator activity;GO:0003723//RNA binding;GO:0003729//mRNA binding;GO:0003824//catalytic activity;GO:0005102//receptor binding;GO:0005488//binding;GO:0005507//copper ion binding;GO:0005515//protein binding;GO:0008047//enzyme activato…	GO:0000003//reproduction;GO:0000302//response to reactive oxygen species;GO:0001504//neurotransmitter uptake;GO:0001505//regulation of neurotransmitter levels;GO:0001817//regulation of cytokine production;GO:0001819//positive regulation of cytokine production;GO:0001932//regulation of protein phosphorylation;GO:0001933//negative regulation of protein phosphorylation;GO:0001934//positive regulatio…	-	protein_coding
	0	ncbi_101803399	LEPROT	0.446	0.308	2.45882	0.962489	1.35313	0	0	LEPROT	XP_027318202.1 leptin receptor gene-related protein [Anas platyrhynchos]	-	-	-	-	GO:0000139//Golgi membrane;GO:0005575//cellular_component;GO:0005622//intracellular;GO:0005623//cell;GO:0005737//cytoplasm;GO:0005768//endosome;GO:0005794//Golgi apparatus;GO:0010008//endosome membrane;GO:0012505//endomembrane system;GO:0016020//membrane;GO:0016021//integral component of membrane;GO:0031090//organelle membrane;GO:0031224//intrinsic component of membrane;GO:0031410//cytoplasmic ve…	GO:0003674//molecular_function;GO:0005102//receptor binding;GO:0005215//transporter activity;GO:0005488//binding;GO:0005515//protein binding	GO:0006810//transport;GO:0007034//vacuolar transport;GO:0008150//biological_process;GO:0009966//regulation of signal transduction;GO:0009968//negative regulation of signal transduction;GO:0010646//regulation of cell communication;GO:0010648//negative regulation of cell communication;GO:0016192//vesicle-mediated transport;GO:0016197//endosomal transport;GO:0023051//regulation of signaling;GO:00230…	-	protein_coding
	0	ncbi_119714258	tmem147	0.472	0.336	2.62749	1.03699	1.34128	0	0	tmem147	XP_032063206.1 transmembrane protein 147 [Aythya fuligula]	-	-	-	-	GO:0005575//cellular_component;GO:0005622//intracellular;GO:0005623//cell;GO:0005737//cytoplasm;GO:0005783//endoplasmic reticulum;GO:0005789//endoplasmic reticulum membrane;GO:0012505//endomembrane system;GO:0016020//membrane;GO:0016021//integral component of membrane;GO:0031224//intrinsic component of membrane;GO:0031984//organelle subcompartment;GO:0032991//macromolecular complex;GO:0042175//nu…	-	-	-	protein_coding
	0	ncbi_101792348	c1qtnf12	0.26	0.111	1.04058	0.411611	1.33803	0	0	c1qtnf12	EOB09233.1 Protein FAM132A, partial [Anas platyrhynchos]	-	-	-	-	GO:0005575//cellular_component;GO:0005576//extracellular region;GO:0005615//extracellular space;GO:0016020//membrane;GO:0044421//extracellular region part	GO:0003674//molecular_function;GO:0005102//receptor binding;GO:0005164//tumor necrosis factor receptor binding;GO:0005179//hormone activity;GO:0005488//binding;GO:0005515//protein binding;GO:0030545//receptor regulator activity;GO:0048018//receptor agonist activity;GO:0098772//molecular function regulator	GO:0002791//regulation of peptide secretion;GO:0002793//positive regulation of peptide secretion;GO:0006109//regulation of carbohydrate metabolic process;GO:0006111//regulation of gluconeogenesis;GO:0006955//immune response;GO:0007154//cell communication;GO:0007165//signal transduction;GO:0007166//cell surface receptor signaling pathway;GO:0007267//cell-cell signaling;GO:0007275//multicellular or…	-	protein_coding
	0	ncbi_119718504	ERP29	0.627	0.402	5.14992	2.04473	1.33264	0	0	ERP29	XP_032055035.1 endoplasmic reticulum resident protein 29 [Aythya fuligula]	Genetic Information Processing	Folding, sorting and degradation	ko04141//Protein processing in endoplasmic reticulum	K09586	GO:0005575//cellular_component;GO:0005622//intracellular;GO:0005623//cell;GO:0005737//cytoplasm;GO:0005783//endoplasmic reticulum;GO:0005788//endoplasmic reticulum lumen;GO:0005790//smooth endoplasmic reticulum;GO:0009986//cell surface;GO:0012505//endomembrane system;GO:0030133//transport vesicle;GO:0031410//cytoplasmic vesicle;GO:0031974//membrane-enclosed lumen;GO:0031982//vesicle;GO:0042470//m…	GO:0003674//molecular_function;GO:0005488//binding;GO:0005515//protein binding;GO:0042802//identical protein binding;GO:0042803//protein homodimerization activity;GO:0046983//protein dimerization activity;GO:0051087//chaperone binding	GO:0000003//reproduction;GO:0000187//activation of MAPK activity;GO:0001932//regulation of protein phosphorylation;GO:0001934//positive regulation of protein phosphorylation;GO:0002790//peptide secretion;GO:0002791//regulation of peptide secretion;GO:0002792//negative regulation of peptide secretion;GO:0003002//regionalization;GO:0003006//developmental process involved in reproduction;GO:0006457/…	-	protein_coding
	0	ncbi_101802298	CNN3	0.421	0.251	2.21955	0.884276	1.3277	0	0	CNN3	NP_001341600.1 calponin-3 [Gallus gallus]	-	-	-	-	GO:0005575//cellular_component;GO:0005622//intracellular;GO:0005623//cell;GO:0005737//cytoplasm;GO:0005829//cytosol;GO:0005856//cytoskeleton;GO:0005874//microtubule;GO:0005884//actin filament;GO:0014069//postsynaptic density;GO:0015629//actin cytoskeleton;GO:0015630//microtubule cytoskeleton;GO:0030425//dendrite;GO:0032279//asymmetric synapse;GO:0036477//somatodendritic compartment;GO:0042995//ce…	GO:0003674//molecular_function;GO:0003779//actin binding;GO:0005488//binding;GO:0005515//protein binding;GO:0005516//calmodulin binding;GO:0008017//microtubule binding;GO:0008092//cytoskeletal protein binding;GO:0015631//tubulin binding;GO:0030674//protein binding, bridging;GO:0060090//binding, bridging	GO:0006996//organelle organization;GO:0007010//cytoskeleton organization;GO:0008150//biological_process;GO:0009888//tissue development;GO:0009987//cellular process;GO:0016043//cellular component organization;GO:0030029//actin filament-based process;GO:0030036//actin cytoskeleton organization;GO:0030154//cell differentiation;GO:0030855//epithelial cell differentiation;GO:0031032//actomyosin struct…	-	protein_coding
	0	ncbi_101792321	Vstm4	0.255	0.116	0.97662	0.389346	1.32674	0	0	Vstm4	XP_027315779.1 V-set and transmembrane domain-containing protein 4 isoform X1 [Anas platyrhynchos]	-	-	-	-	GO:0005575//cellular_component;GO:0005576//extracellular region;GO:0005623//cell;GO:0005886//plasma membrane;GO:0016020//membrane;GO:0016021//integral component of membrane;GO:0031224//intrinsic component of membrane;GO:0044425//membrane part;GO:0044464//cell part;GO:0071944//cell periphery	-	-	-	protein_coding
	0	ncbi_101794928	SOD2	0.603	0.398	4.48353	1.78953	1.32506	0	0	SOD2	XP_027310090.1 superoxide dismutase [Mn], mitochondrial [Anas platyrhynchos]	Human Diseases;Environmental Information Processing;Organismal Systems;Cellular Processes;Environmental Information Processing;Organismal Systems;Organismal Systems	Neurodegenerative disease;Signal transduction;Aging;Transport and catabolism;Signal transduction;Aging;Aging	ko05016//Huntington disease;ko04068//FoxO signaling pathway;ko04211//Longevity regulating pathway;ko04146//Peroxisome;ko04013//MAPK signaling pathway - fly;ko04212//Longevity regulating pathway - worm;ko04213//Longevity regulating pathway - multiple species	K04564;K04564;K04564;K04564;K04564;K04564;K04564	GO:0005575//cellular_component;GO:0005622//intracellular;GO:0005623//cell;GO:0005737//cytoplasm;GO:0005739//mitochondrion;GO:0005759//mitochondrial matrix;GO:0009295//nucleoid;GO:0031974//membrane-enclosed lumen;GO:0042645//mitochondrial nucleoid;GO:0043209//myelin sheath;GO:0043226//organelle;GO:0043227//membrane-bounded organelle;GO:0043228//non-membrane-bounded organelle;GO:0043229//intracellu…	GO:0003674//molecular_function;GO:0003676//nucleic acid binding;GO:0003677//DNA binding;GO:0003824//catalytic activity;GO:0004784//superoxide dismutase activity;GO:0005488//binding;GO:0005515//protein binding;GO:0008144//drug binding;GO:0016209//antioxidant activity;GO:0016491//oxidoreductase activity;GO:0016721//oxidoreductase activity, acting on superoxide radicals as acceptor;GO:0019825//oxyge…	GO:0000302//response to reactive oxygen species;GO:0000303//response to superoxide;GO:0000305//response to oxygen radical;GO:0001101//response to acid chemical;GO:0001300//chronological cell aging;GO:0001302//replicative cell aging;GO:0001306//age-dependent response to oxidative stress;GO:0001315//age-dependent response to reactive oxygen species;GO:0001320//age-dependent response to reactive oxy…	-	protein_coding
	0	ncbi_101803291	NFE2L2	0.292	0.135	1.1562	0.466139	1.31056	0	0	NFE2L2	XP_027316722.1 nuclear factor erythroid 2-related factor 2 isoform X3 [Anas platyrhynchos]	Human Diseases;Genetic Information Processing;Human Diseases;Human Diseases;Organismal Systems	Cancer: overview;Folding, sorting and degradation;Cancer: specific types;Cardiovascular disease;Aging	ko05200//Pathways in cancer;ko04141//Protein processing in endoplasmic reticulum;ko05225//Hepatocellular carcinoma;ko05418//Fluid shear stress and atherosclerosis;ko04212//Longevity regulating pathway - worm	K05638;K05638;K05638;K05638;K05638	GO:0000785//chromatin;GO:0005575//cellular_component;GO:0005622//intracellular;GO:0005623//cell;GO:0005634//nucleus;GO:0005654//nucleoplasm;GO:0005694//chromosome;GO:0005737//cytoplasm;GO:0005794//Golgi apparatus;GO:0005813//centrosome;GO:0005815//microtubule organizing center;GO:0005829//cytosol;GO:0005856//cytoskeleton;GO:0005886//plasma membrane;GO:0012505//endomembrane system;GO:0015630//micr…	GO:0000976//transcription regulatory region sequence-specific DNA binding;GO:0000977//RNA polymerase II regulatory region sequence-specific DNA binding;GO:0000980//RNA polymerase II distal enhancer sequence-specific DNA binding;GO:0000981//RNA polymerase II transcription factor activity, sequence-specific DNA binding;GO:0001012//RNA polymerase II regulatory region DNA binding;GO:0001067//regulato…	GO:0000302//response to reactive oxygen species;GO:0001666//response to hypoxia;GO:0002682//regulation of immune system process;GO:0002683//negative regulation of immune system process;GO:0006139//nucleobase-containing compound metabolic process;GO:0006351//transcription, DNA-templated;GO:0006355//regulation of transcription, DNA-templated;GO:0006357//regulation of transcription from RNA polymera…	-	protein_coding
	0	ncbi_101793247	HIF1A	0.478	0.273	2.67648	1.07994	1.30938	0	0	HIF1A	XP_032045182.1 hypoxia-inducible factor 1-alpha [Aythya fuligula]	Human Diseases;Human Diseases;Human Diseases;Cellular Processes;Organismal Systems;Human Diseases;Environmental Information Processing;Organismal Systems;Organismal Systems;Human Diseases;Organismal Systems;Human Diseases;Human Diseases;Cellular Processes	Cancer: overview;Cancer: overview;Infectious disease: viral;Transport and catabolism;Endocrine system;Cancer: overview;Signal transduction;Immune system;Development and regeneration;Cancer: overview;Aging;Cancer: specific types;Cancer: overview;Transport and catabolism	ko05200//Pathways in cancer;ko05205//Proteoglycans in cancer;ko05167//Kaposi sarcoma-associated herpesvirus infection;ko04140//Autophagy - animal;ko04919//Thyroid hormone signaling pathway;ko05231//Choline metabolism in cancer;ko04066//HIF-1 signaling pathway;ko04659//Th17 cell differentiation;ko04361//Axon regeneration;ko05235//PD-L1 expression and PD-1 checkpoint pathway in cancer;ko04212//Long…	K08268;K08268;K08268;K08268;K08268;K08268;K08268;K08268;K08268;K08268;K08268;K08268;K08268;K08268	GO:0005575//cellular_component;GO:0005622//intracellular;GO:0005623//cell;GO:0005634//nucleus;GO:0005654//nucleoplasm;GO:0005667//transcription factor complex;GO:0005737//cytoplasm;GO:0005829//cytosol;GO:0005929//cilium;GO:0016604//nuclear body;GO:0016607//nuclear speck;GO:0030424//axon;GO:0031514//motile cilium;GO:0031974//membrane-enclosed lumen;GO:0031981//nuclear lumen;GO:0032838//cell projec…	GO:0000976//transcription regulatory region sequence-specific DNA binding;GO:0000977//RNA polymerase II regulatory region sequence-specific DNA binding;GO:0000978//RNA polymerase II core promoter proximal region sequence-specific DNA binding;GO:0000981//RNA polymerase II transcription factor activity, sequence-specific DNA binding;GO:0000982//transcription factor activity, RNA polymerase II core …	GO:0000003//reproduction;GO:0000122//negative regulation of transcription from RNA polymerase II promoter;GO:0000302//response to reactive oxygen species;GO:0001101//response to acid chemical;GO:0001501//skeletal system development;GO:0001525//angiogenesis;GO:0001568//blood vessel development;GO:0001654//eye development;GO:0001666//response to hypoxia;GO:0001667//ameboidal-type cell migration;GO:…		protein_coding
	0	ncbi_101789491	ESD	0.587	0.357	7.28903	2.94667	1.30664	0	0	ESD	XP_027327544.1 S-formylglutathione hydrolase isoform X1 [Anas platyrhynchos]	-	-	-	-	GO:0005575//cellular_component;GO:0005576//extracellular region;GO:0005622//intracellular;GO:0005623//cell;GO:0005737//cytoplasm;GO:0005783//endoplasmic reticulum;GO:0005788//endoplasmic reticulum lumen;GO:0005829//cytosol;GO:0012505//endomembrane system;GO:0031410//cytoplasmic vesicle;GO:0031974//membrane-enclosed lumen;GO:0031982//vesicle;GO:0043226//organelle;GO:0043227//membrane-bounded organ…	GO:0003674//molecular_function;GO:0003824//catalytic activity;GO:0005488//binding;GO:0005515//protein binding;GO:0008236//serine-type peptidase activity;GO:0016787//hydrolase activity;GO:0016788//hydrolase activity, acting on ester bonds;GO:0016790//thiolester hydrolase activity;GO:0018738//S-formylglutathione hydrolase activity;GO:0019213//deacetylase activity;GO:0042802//identical protein bindi…	GO:0006081//cellular aldehyde metabolic process;GO:0006508//proteolysis;GO:0006629//lipid metabolic process;GO:0006790//sulfur compound metabolic process;GO:0006807//nitrogen compound metabolic process;GO:0008150//biological_process;GO:0008152//metabolic process;GO:0009056//catabolic process;GO:0009058//biosynthetic process;GO:0009636//response to toxic substance;GO:0009987//cellular process;GO:0…	-	protein_coding
	0	ncbi_101800496	V-MAF	0.309	0.141	1.33918	0.544238	1.29904	0	0	V-MAF	XP_032051243.1 transcription factor Maf [Aythya fuligula]	Human Diseases;Organismal Systems;Human Diseases	Cancer: overview;Immune system;Immune disease	ko05202//Transcriptional misregulation in cancer;ko04658//Th1 and Th2 cell differentiation;ko05321//Inflammatory bowel disease	K09035;K09035;K09035	GO:0000785//chromatin;GO:0005575//cellular_component;GO:0005622//intracellular;GO:0005623//cell;GO:0005634//nucleus;GO:0005654//nucleoplasm;GO:0005694//chromosome;GO:0005737//cytoplasm;GO:0031514//motile cilium;GO:0031974//membrane-enclosed lumen;GO:0031981//nuclear lumen;GO:0033178//proton-transporting two-sector ATPase complex, catalytic domain;GO:0043226//organelle;GO:0043227//membrane-bounded…	GO:0000981//RNA polymerase II transcription factor activity, sequence-specific DNA binding;GO:0001228//transcriptional activator activity, RNA polymerase II transcription regulatory region sequence-specific binding;GO:0003674//molecular_function;GO:0003676//nucleic acid binding;GO:0003677//DNA binding;GO:0003690//double-stranded DNA binding;GO:0003700//transcription factor activity, sequence-spec…	GO:0000003//reproduction;GO:0000122//negative regulation of transcription from RNA polymerase II promoter;GO:0001654//eye development;GO:0001667//ameboidal-type cell migration;GO:0001708//cell fate specification;GO:0001816//cytokine production;GO:0002064//epithelial cell development;GO:0002065//columnar/cuboidal epithelial cell differentiation;GO:0002066//columnar/cuboidal epithelial cell develop…	-	protein_coding
	0	ncbi_101796237	STMP1	0.413	0.241	2.34174	0.952228	1.2982	0	0	STMP1	XP_005144453.1 short transmembrane mitochondrial protein 1 [Melopsittacus undulatus]	-	-	-	-	GO:0005575//cellular_component;GO:0005622//intracellular;GO:0005623//cell;GO:0005737//cytoplasm;GO:0005739//mitochondrion;GO:0005740//mitochondrial envelope;GO:0016020//membrane;GO:0016021//integral component of membrane;GO:0031090//organelle membrane;GO:0031224//intrinsic component of membrane;GO:0031966//mitochondrial membrane;GO:0031967//organelle envelope;GO:0031975//envelope;GO:0043226//orga…	-	-	-	protein_coding
	0	ncbi_113842737	ncbi_113842737	0.512	0.218	5.29705	2.15882	1.29495	0	0	ncbi_113842737	-	-	-	-	-	-	-	-	-	lncRNA
	0	ncbi_101805204	ttyh3	0.452	0.207	2.54501	1.03755	1.2945	0	0	ttyh3	XP_027324792.1 protein tweety homolog 3 isoform X2 [Anas platyrhynchos]	-	-	-	-	GO:0005575//cellular_component;GO:0005623//cell;GO:0005886//plasma membrane;GO:0016020//membrane;GO:0016021//integral component of membrane;GO:0031224//intrinsic component of membrane;GO:0032991//macromolecular complex;GO:0034702//ion channel complex;GO:0034707//chloride channel complex;GO:0044425//membrane part;GO:0044464//cell part;GO:0071944//cell periphery;GO:0098796//membrane protein complex…	GO:0003674//molecular_function;GO:0005215//transporter activity;GO:0005216//ion channel activity;GO:0005229//intracellular calcium activated chloride channel activity;GO:0005253//anion channel activity;GO:0005254//chloride channel activity;GO:0008324//cation transmembrane transporter activity;GO:0008509//anion transmembrane transporter activity;GO:0015075//ion transmembrane transporter activity;G…	GO:0006810//transport;GO:0006811//ion transport;GO:0006812//cation transport;GO:0006820//anion transport;GO:0006821//chloride transport;GO:0008150//biological_process;GO:0015698//inorganic anion transport;GO:0034220//ion transmembrane transport;GO:0051179//localization;GO:0051234//establishment of localization;GO:0055085//transmembrane transport;GO:0098656//anion transmembrane transport;GO:009866…	-	protein_coding
	0	ncbi_101803702	dnajc25	0.384	0.232	1.81964	0.742726	1.29275	0	0	dnajc25	XP_032062228.1 dnaJ homolog subfamily C member 25 [Aythya fuligula]	-	-	-	-	GO:0005575//cellular_component;GO:0016020//membrane;GO:0016021//integral component of membrane;GO:0031224//intrinsic component of membrane;GO:0044425//membrane part	GO:0003674//molecular_function;GO:0005515//protein binding	GO:0006457//protein folding;GO:0008150//biological_process;GO:0009408//response to heat;GO:0046336//ethanolamine catabolic process	-	protein_coding
	0	ncbi_101791745	TSPAN3	0.565	0.361	4.25742	1.74324	1.28821	0	0	TSPAN3	XP_027321410.1 tetraspanin-3 [Anas platyrhynchos]	-	-	-	-	GO:0005575//cellular_component;GO:0005623//cell;GO:0005886//plasma membrane;GO:0005887//integral component of plasma membrane;GO:0016020//membrane;GO:0016021//integral component of membrane;GO:0031224//intrinsic component of membrane;GO:0031226//intrinsic component of plasma membrane;GO:0044425//membrane part;GO:0044459//plasma membrane part;GO:0044464//cell part;GO:0071944//cell periphery	-	GO:0007154//cell communication;GO:0007165//signal transduction;GO:0007166//cell surface receptor signaling pathway;GO:0008150//biological_process;GO:0009987//cellular process;GO:0023052//signaling;GO:0050789//regulation of biological process;GO:0050794//regulation of cellular process;GO:0050896//response to stimulus;GO:0051716//cellular response to stimulus;GO:0065007//biological regulation	-	protein_coding
	0	ncbi_5405810	ncbi_5405810	0.927	0.809	91.1603	37.4273	1.28431	0	0	ncbi_5405810	-	-	-	-	-	-	-	-	-	protein_coding
	0	ncbi_5405820	ncbi_5405820	0.837	0.577	22.636	9.32382	1.27963	0	0	ncbi_5405820	-	-	-	-	-	-	-	-	-	protein_coding
	0	ncbi_101803871	MRC2	0.339	0.159	1.44069	0.604739	1.25238	0	0	MRC2	XP_027301078.1 C-type mannose receptor 2 isoform X2 [Anas platyrhynchos]	Human Diseases;Cellular Processes	Infectious disease: bacterial;Transport and catabolism	ko05152//Tuberculosis;ko04145//Phagosome	K06560;K06560	GO:0005575//cellular_component;GO:0005623//cell;GO:0005886//plasma membrane;GO:0005887//integral component of plasma membrane;GO:0009986//cell surface;GO:0016020//membrane;GO:0016021//integral component of membrane;GO:0031224//intrinsic component of membrane;GO:0031226//intrinsic component of plasma membrane;GO:0044425//membrane part;GO:0044459//plasma membrane part;GO:0044464//cell part;GO:00719…	GO:0003674//molecular_function;GO:0004888//transmembrane signaling receptor activity;GO:0005488//binding;GO:0005518//collagen binding;GO:0005540//hyaluronic acid binding;GO:0030246//carbohydrate binding;GO:0038023//signaling receptor activity;GO:0044877//macromolecular complex binding;GO:0060089//molecular transducer activity	GO:0006810//transport;GO:0006897//endocytosis;GO:0007154//cell communication;GO:0007155//cell adhesion;GO:0007165//signal transduction;GO:0008150//biological_process;GO:0008152//metabolic process;GO:0009056//catabolic process;GO:0009987//cellular process;GO:0016192//vesicle-mediated transport;GO:0023052//signaling;GO:0030574//collagen catabolic process;GO:0032963//collagen metabolic process;GO:00…	-	protein_coding
	0	ncbi_113840257	TOMM5	0.827	0.509	12.533	5.26682	1.25073	0	0	TOMM5	XP_027302665.1 mitochondrial import receptor subunit TOM5 homolog [Anas platyrhynchos]	-	-	-	-	GO:0005575//cellular_component;GO:0005622//intracellular;GO:0005623//cell;GO:0005737//cytoplasm;GO:0005739//mitochondrion;GO:0005740//mitochondrial envelope;GO:0005741//mitochondrial outer membrane;GO:0005742//mitochondrial outer membrane translocase complex;GO:0016020//membrane;GO:0016021//integral component of membrane;GO:0019867//outer membrane;GO:0031090//organelle membrane;GO:0031224//intrin…	-	GO:0006605//protein targeting;GO:0006626//protein targeting to mitochondrion;GO:0006810//transport;GO:0006839//mitochondrial transport;GO:0006886//intracellular protein transport;GO:0006996//organelle organization;GO:0007005//mitochondrion organization;GO:0008104//protein localization;GO:0008150//biological_process;GO:0009987//cellular process;GO:0015031//protein transport;GO:0015833//peptide tra…	-	protein_coding
	0	ncbi_101801145	FAT1	0.514	0.234	3.77365	1.58879	1.24804	0	0	FAT1	XP_021129697.2 protocadherin Fat 1 isoform X1 [Anas platyrhynchos]	-	-	-	-	GO:0005575//cellular_component;GO:0005622//intracellular;GO:0005623//cell;GO:0005634//nucleus;GO:0005737//cytoplasm;GO:0005886//plasma membrane;GO:0005887//integral component of plasma membrane;GO:0005911//cell-cell junction;GO:0016020//membrane;GO:0016021//integral component of membrane;GO:0016324//apical plasma membrane;GO:0030027//lamellipodium;GO:0030054//cell junction;GO:0030175//filopodium;…	GO:0003674//molecular_function;GO:0005488//binding;GO:0005509//calcium ion binding;GO:0043167//ion binding;GO:0043169//cation binding;GO:0046872//metal ion binding	GO:0000902//cell morphogenesis;GO:0000904//cell morphogenesis involved in differentiation;GO:0001654//eye development;GO:0002064//epithelial cell development;GO:0003382//epithelial cell morphogenesis;GO:0006928//movement of cell or subcellular component;GO:0006996//organelle organization;GO:0007010//cytoskeleton organization;GO:0007015//actin filament organization;GO:0007154//cell communication;G…	-	protein_coding
	0	ncbi_119713579	TMEM50A	0.529	0.389	3.6435	1.53488	1.2472	0	0	TMEM50A	XP_032057999.1 transmembrane protein 50A [Aythya fuligula]	-	-	-	-	GO:0005575//cellular_component;GO:0005622//intracellular;GO:0005623//cell;GO:0005737//cytoplasm;GO:0005783//endoplasmic reticulum;GO:0012505//endomembrane system;GO:0016020//membrane;GO:0016021//integral component of membrane;GO:0031224//intrinsic component of membrane;GO:0043226//organelle;GO:0043227//membrane-bounded organelle;GO:0043229//intracellular organelle;GO:0043231//intracellular membra…	-	-	-	protein_coding
	0	ncbi_101790193	CCN2	0.426	0.202	4.52673	1.92786	1.23147	0	0	CCN2	XP_027310310.1 connective tissue growth factor [Anas platyrhynchos]	Environmental Information Processing;Environmental Information Processing	Signal transduction;Signal transduction	ko04390//Hippo signaling pathway;ko04371//Apelin signaling pathway	K06827;K06827	GO:0005575//cellular_component;GO:0005576//extracellular region;GO:0005615//extracellular space;GO:0005622//intracellular;GO:0005623//cell;GO:0005737//cytoplasm;GO:0005794//Golgi apparatus;GO:0005801//cis-Golgi network;GO:0005829//cytosol;GO:0005886//plasma membrane;GO:0005938//cell cortex;GO:0012505//endomembrane system;GO:0016020//membrane;GO:0031012//extracellular matrix;GO:0043226//organelle;…	GO:0001968//fibronectin binding;GO:0003674//molecular_function;GO:0005102//receptor binding;GO:0005178//integrin binding;GO:0005488//binding;GO:0005515//protein binding;GO:0005520//insulin-like growth factor binding;GO:0005539//glycosaminoglycan binding;GO:0008022//protein C-terminus binding;GO:0008083//growth factor activity;GO:0008201//heparin binding;GO:0019838//growth factor binding;GO:003054…	GO:0001101//response to acid chemical;GO:0001501//skeletal system development;GO:0001502//cartilage condensation;GO:0001503//ossification;GO:0001525//angiogenesis;GO:0001558//regulation of cell growth;GO:0001568//blood vessel development;GO:0001894//tissue homeostasis;GO:0001932//regulation of protein phosphorylation;GO:0001934//positive regulation of protein phosphorylation;GO:0001944//vasculatu…	-	protein_coding
	0	ncbi_119716917	Scoc	0.531	0.43	3.25929	1.38812	1.23143	0	0	Scoc	XP_032043344.1 short coiled-coil protein [Aythya fuligula]	-	-	-	-	GO:0000139//Golgi membrane;GO:0000776//kinetochore;GO:0005575//cellular_component;GO:0005622//intracellular;GO:0005623//cell;GO:0005634//nucleus;GO:0005654//nucleoplasm;GO:0005737//cytoplasm;GO:0005768//endosome;GO:0005794//Golgi apparatus;GO:0005802//trans-Golgi network;GO:0005829//cytosol;GO:0012505//endomembrane system;GO:0016020//membrane;GO:0016021//integral component of membrane;GO:0030424/…	GO:0003674//molecular_function;GO:0003700//transcription factor activity, sequence-specific DNA binding;GO:0005488//binding;GO:0005515//protein binding;GO:0043565//sequence-specific DNA binding	GO:0001558//regulation of cell growth;GO:0003008//system process;GO:0006260//DNA replication;GO:0006355//regulation of transcription, DNA-templated;GO:0007275//multicellular organism development;GO:0007399//nervous system development;GO:0007600//sensory perception;GO:0008150//biological_process;GO:0008361//regulation of cell size;GO:0008608//attachment of spindle microtubules to kinetochore;GO:00…	-	protein_coding
	0	ncbi_101791665	CYB5A	0.555	0.465	3.48338	1.49464	1.22069	0	0	CYB5A	XP_027307702.1 cytochrome b5 [Anas platyrhynchos]	-	-	-	-	GO:0005575//cellular_component;GO:0005622//intracellular;GO:0005623//cell;GO:0005737//cytoplasm;GO:0005739//mitochondrion;GO:0005740//mitochondrial envelope;GO:0005741//mitochondrial outer membrane;GO:0005783//endoplasmic reticulum;GO:0005789//endoplasmic reticulum membrane;GO:0005829//cytosol;GO:0012505//endomembrane system;GO:0016020//membrane;GO:0016021//integral component of membrane;GO:00198…	GO:0003674//molecular_function;GO:0003824//catalytic activity;GO:0004033//aldo-keto reductase (NADP) activity;GO:0004129//cytochrome-c oxidase activity;GO:0004768//stearoyl-CoA 9-desaturase activity;GO:0005215//transporter activity;GO:0005488//binding;GO:0005515//protein binding;GO:0008324//cation transmembrane transporter activity;GO:0009055//electron carrier activity;GO:0015002//heme-copper ter…	GO:0005975//carbohydrate metabolic process;GO:0005996//monosaccharide metabolic process;GO:0006082//organic acid metabolic process;GO:0006091//generation of precursor metabolites and energy;GO:0006629//lipid metabolic process;GO:0006631//fatty acid metabolic process;GO:0006732//coenzyme metabolic process;GO:0006766//vitamin metabolic process;GO:0006767//water-soluble vitamin metabolic process;GO:…	-	protein_coding
	0	ncbi_101790824	DYNLL1	0.524	0.38	3.50418	1.5047	1.2196	0	0	DYNLL1	XP_005026706.2 dynein light chain 1, cytoplasmic [Anas platyrhynchos]	Human Diseases;Organismal Systems	Infectious disease: bacterial;Excretory system	ko05132//Salmonella infection;ko04962//Vasopressin-regulated water reabsorption	K10418;K10418	GO:0000775//chromosome, centromeric region;GO:0000776//kinetochore;GO:0005575//cellular_component;GO:0005622//intracellular;GO:0005623//cell;GO:0005634//nucleus;GO:0005694//chromosome;GO:0005737//cytoplasm;GO:0005739//mitochondrion;GO:0005813//centrosome;GO:0005815//microtubule organizing center;GO:0005819//spindle;GO:0005829//cytosol;GO:0005856//cytoskeleton;GO:0005868//cytoplasmic dynein comple…	GO:0003674//molecular_function;GO:0003774//motor activity;GO:0003824//catalytic activity;GO:0004857//enzyme inhibitor activity;GO:0005488//binding;GO:0005515//protein binding;GO:0008092//cytoskeletal protein binding;GO:0016462//pyrophosphatase activity;GO:0016787//hydrolase activity;GO:0016817//hydrolase activity, acting on acid anhydrides;GO:0016818//hydrolase activity, acting on acid anhydrides…	GO:0000003//reproduction;GO:0000086//G2/M transition of mitotic cell cycle;GO:0000278//mitotic cell cycle;GO:0001505//regulation of neurotransmitter levels;GO:0001775//cell activation;GO:0002252//immune effector process;GO:0002263//cell activation involved in immune response;GO:0002274//myeloid leukocyte activation;GO:0002275//myeloid cell activation involved in immune response;GO:0002283//neutro…	-	protein_coding
	0	ncbi_101803853	ME1	0.638	0.336	6.23599	2.67779	1.21958	0	0	ME1	XP_032040150.1 NADP-dependent malic enzyme [Aythya fuligula]	Metabolism;Metabolism;Organismal Systems;Metabolism	Global and overview maps;Global and overview maps;Endocrine system;Carbohydrate metabolism	ko01100//Metabolic pathways;ko01200//Carbon metabolism;ko03320//PPAR signaling pathway;ko00620//Pyruvate metabolism	K00029;K00029;K00029;K00029	GO:0005575//cellular_component;GO:0005622//intracellular;GO:0005623//cell;GO:0005737//cytoplasm;GO:0005739//mitochondrion;GO:0005829//cytosol;GO:0043226//organelle;GO:0043227//membrane-bounded organelle;GO:0043229//intracellular organelle;GO:0043231//intracellular membrane-bounded organelle;GO:0044424//intracellular part;GO:0044444//cytoplasmic part;GO:0044464//cell part	GO:0000166//nucleotide binding;GO:0003674//molecular_function;GO:0003824//catalytic activity;GO:0004470//malic enzyme activity;GO:0004471//malate dehydrogenase (decarboxylating) (NAD+) activity;GO:0004473//malate dehydrogenase (decarboxylating) (NADP+) activity;GO:0005488//binding;GO:0008948//oxaloacetate decarboxylase activity;GO:0009055//electron carrier activity;GO:0016491//oxidoreductase acti…	GO:0005975//carbohydrate metabolic process;GO:0006082//organic acid metabolic process;GO:0006090//pyruvate metabolic process;GO:0006091//generation of precursor metabolites and energy;GO:0006108//malate metabolic process;GO:0006139//nucleobase-containing compound metabolic process;GO:0006140//regulation of nucleotide metabolic process;GO:0006725//cellular aromatic compound metabolic process;GO:00…	-	protein_coding
	0	ncbi_101802944	NPTX2	0.504	0.312	3.32571	1.43717	1.21043	0	0	NPTX2	XP_005020194.2 neuronal pentraxin-2 isoform X1 [Anas platyrhynchos]	-	-	-	-	GO:0000323//lytic vacuole;GO:0001669//acrosomal vesicle;GO:0005575//cellular_component;GO:0005576//extracellular region;GO:0005622//intracellular;GO:0005623//cell;GO:0005737//cytoplasm;GO:0005764//lysosome;GO:0005773//vacuole;GO:0005775//vacuolar lumen;GO:0012505//endomembrane system;GO:0030141//secretory granule;GO:0031410//cytoplasmic vesicle;GO:0031974//membrane-enclosed lumen;GO:0031982//vesi…	GO:0003674//molecular_function;GO:0005488//binding;GO:0005524//ATP binding;GO:0008289//lipid binding;GO:0008855//exodeoxyribonuclease VII activity;GO:0030246//carbohydrate binding;GO:0043167//ion binding;GO:0043169//cation binding;GO:0046872//metal ion binding	GO:0003008//system process;GO:0006869//lipid transport;GO:0007059//chromosome segregation;GO:0007154//cell communication;GO:0007267//cell-cell signaling;GO:0007268//synaptic transmission;GO:0007610//behavior;GO:0007611//learning or memory;GO:0007612//learning;GO:0008150//biological_process;GO:0008306//associative learning;GO:0009271//phage shock;GO:0009987//cellular process;GO:0023052//signaling;…	-	protein_coding
	0	ncbi_101795711	PHB2	0.494	0.335	2.8323	1.22722	1.20658	0	0	PHB2	XP_010565896.1 PREDICTED: prohibitin-2 [Haliaeetus leucocephalus]	-	-	-	-	GO:0005575//cellular_component;GO:0005622//intracellular;GO:0005623//cell;GO:0005634//nucleus;GO:0005737//cytoplasm;GO:0005739//mitochondrion;GO:0005740//mitochondrial envelope;GO:0005741//mitochondrial outer membrane;GO:0005743//mitochondrial inner membrane;GO:0009986//cell surface;GO:0016020//membrane;GO:0016021//integral component of membrane;GO:0016363//nuclear matrix;GO:0019866//organelle in…	GO:0003674//molecular_function;GO:0005102//receptor binding;GO:0005488//binding;GO:0005515//protein binding;GO:0008022//protein C-terminus binding;GO:0008134//transcription factor binding;GO:0030331//estrogen receptor binding;GO:0033218//amide binding;GO:0035257//nuclear hormone receptor binding;GO:0035258//steroid hormone receptor binding;GO:0047485//protein N-terminus binding;GO:0051427//hormon…	GO:0000001//mitochondrion inheritance;GO:0000003//reproduction;GO:0000060//protein import into nucleus, translocation;GO:0000819//sister chromatid segregation;GO:0001101//response to acid chemical;GO:0001302//replicative cell aging;GO:0001666//response to hypoxia;GO:0001763//morphogenesis of a branching structure;GO:0001932//regulation of protein phosphorylation;GO:0001934//positive regulation of…	-	protein_coding
	0	ncbi_101795448	INHBA	0.299	0.133	1.30147	0.5652	1.2033	0	0	INHBA	XP_005015004.1 inhibin beta A chain [Anas platyrhynchos]	Environmental Information Processing;Cellular Processes;Environmental Information Processing	Signaling molecules and interaction;Cellular community - eukaryotes;Signal transduction	ko04060//Cytokine-cytokine receptor interaction;ko04550//Signaling pathways regulating pluripotency of stem cells;ko04350//TGF-beta signaling pathway	K04667;K04667;K04667	GO:0005575//cellular_component;GO:0005576//extracellular region;GO:0005615//extracellular space;GO:0005622//intracellular;GO:0005623//cell;GO:0005737//cytoplasm;GO:0032991//macromolecular complex;GO:0043509//activin A complex;GO:0043511//inhibin complex;GO:0043512//inhibin A complex;GO:0044421//extracellular region part;GO:0044424//intracellular part;GO:0044444//cytoplasmic part;GO:0044464//cell …	GO:0003674//molecular_function;GO:0005102//receptor binding;GO:0005125//cytokine activity;GO:0005126//cytokine receptor binding;GO:0005160//transforming growth factor beta receptor binding;GO:0005179//hormone activity;GO:0005488//binding;GO:0005515//protein binding;GO:0008083//growth factor activity;GO:0017046//peptide hormone binding;GO:0030545//receptor regulator activity;GO:0033218//amide bind…	GO:0000003//reproduction;GO:0000082//G1/S transition of mitotic cell cycle;GO:0000278//mitotic cell cycle;GO:0001541//ovarian follicle development;GO:0001553//luteinization;GO:0001558//regulation of cell growth;GO:0001654//eye development;GO:0001704//formation of primary germ layer;GO:0001706//endoderm formation;GO:0001707//mesoderm formation;GO:0001817//regulation of cytokine production;GO:00018…	-	protein_coding
	0	ncbi_101798267	FTH	0.983	0.919	63.1231	27.4593	1.20087	0	0	FTH	NP_001297306.1 ferritin heavy chain [Anas platyrhynchos]	Cellular Processes;Cellular Processes;Organismal Systems	Cell growth and death;Cell growth and death;Digestive system	ko04217//Necroptosis;ko04216//Ferroptosis;ko04978//Mineral absorption	K00522;K00522;K00522	GO:0000323//lytic vacuole;GO:0005575//cellular_component;GO:0005576//extracellular region;GO:0005622//intracellular;GO:0005623//cell;GO:0005737//cytoplasm;GO:0005764//lysosome;GO:0005767//secondary lysosome;GO:0005773//vacuole;GO:0005776//autophagosome;GO:0005829//cytosol;GO:0008043//intracellular ferritin complex;GO:0012505//endomembrane system;GO:0030139//endocytic vesicle;GO:0030141//secretory…	GO:0003674//molecular_function;GO:0003824//catalytic activity;GO:0004322//ferroxidase activity;GO:0005488//binding;GO:0005506//iron ion binding;GO:0008199//ferric iron binding;GO:0016491//oxidoreductase activity;GO:0016722//oxidoreductase activity, oxidizing metal ions;GO:0016724//oxidoreductase activity, oxidizing metal ions, oxygen as acceptor;GO:0043167//ion binding;GO:0043169//cation binding;…	GO:0000041//transition metal ion transport;GO:0001775//cell activation;GO:0002252//immune effector process;GO:0002263//cell activation involved in immune response;GO:0002274//myeloid leukocyte activation;GO:0002275//myeloid cell activation involved in immune response;GO:0002283//neutrophil activation involved in immune response;GO:0002366//leukocyte activation involved in immune response;GO:00023…	-	protein_coding
	0	ncbi_119713181	ACTG1	0.754	0.574	9.5495	4.15797	1.19955	0	0	ACTG1	KYO39905.1 hypothetical protein Y1Q_0007443 [Alligator mississippiensis]	Human Diseases;Human Diseases;Human Diseases;Organismal Systems;Human Diseases;Cellular Processes;Cellular Processes;Environmental Information Processing;Cellular Processes;Human Diseases;Environmental Information Processing;Organismal Systems;Human Diseases;Cellular Processes;Cellular Processes;Human Diseases;Organismal Systems;Organismal Systems;Organismal Systems;Human Diseases;Human Diseases;…	Infectious disease: bacterial;Cancer: overview;Infectious disease: bacterial;Environmental adaptation;Infectious disease: bacterial;Cellular community - eukaryotes;Cell motility;Signal transduction;Cellular community - eukaryotes;Cancer: specific types;Signal transduction;Endocrine system;Infectious disease: viral;Transport and catabolism;Cell growth and death;Cardiovascular disease;Immune system…	ko05131//Shigellosis;ko05205//Proteoglycans in cancer;ko05132//Salmonella infection;ko04714//Thermogenesis;ko05130//Pathogenic Escherichia coli infection;ko04510//Focal adhesion;ko04810//Regulation of actin cytoskeleton;ko04015//Rap1 signaling pathway;ko04530//Tight junction;ko05225//Hepatocellular carcinoma;ko04390//Hippo signaling pathway;ko04921//Oxytocin signaling pathway;ko05164//Influenza A…	K05692;K05692;K05692;K05692;K05692;K05692;K05692;K05692;K05692;K05692;K05692;K05692;K05692;K05692;K05692;K05692;K05692;K05692;K05692;K05692;K05692;K05692;K05692;K05692;K05692;K05692;K05692;K05692;K05692;K05692	GO:0005575//cellular_component;GO:0005576//extracellular region;GO:0005615//extracellular space;GO:0005622//intracellular;GO:0005623//cell;GO:0005737//cytoplasm;GO:0005829//cytosol;GO:0005856//cytoskeleton;GO:0005884//actin filament;GO:0005886//plasma membrane;GO:0005912//adherens junction;GO:0005924//cell-substrate adherens junction;GO:0005925//focal adhesion;GO:0015629//actin cytoskeleton;GO:00…	GO:0000166//nucleotide binding;GO:0003674//molecular_function;GO:0005198//structural molecule activity;GO:0005200//structural constituent of cytoskeleton;GO:0005488//binding;GO:0005515//protein binding;GO:0005522//profilin binding;GO:0005524//ATP binding;GO:0008144//drug binding;GO:0017076//purine nucleotide binding;GO:0019899//enzyme binding;GO:0030554//adenyl nucleotide binding;GO:0031625//ubiq…	GO:0002252//immune effector process;GO:0002253//activation of immune response;GO:0002376//immune system process;GO:0002429//immune response-activating cell surface receptor signaling pathway;GO:0002431//Fc receptor mediated stimulatory signaling pathway;GO:0002433//immune response-regulating cell surface receptor signaling pathway involved in phagocytosis;GO:0002682//regulation of immune system p…	-	protein_coding
	0	ncbi_101791740	TMED7	0.556	0.346	3.69555	1.61767	1.19187	0	0	TMED7	XP_032061759.1 transmembrane emp24 domain-containing protein 7 [Aythya fuligula]	-	-	-	-	GO:0000139//Golgi membrane;GO:0005575//cellular_component;GO:0005622//intracellular;GO:0005623//cell;GO:0005737//cytoplasm;GO:0005783//endoplasmic reticulum;GO:0005789//endoplasmic reticulum membrane;GO:0005793//endoplasmic reticulum-Golgi intermediate compartment;GO:0005794//Golgi apparatus;GO:0005798//Golgi-associated vesicle;GO:0012505//endomembrane system;GO:0012506//vesicle membrane;GO:00125…	GO:0003674//molecular_function;GO:0005215//transporter activity;GO:0005515//protein binding	GO:0002790//peptide secretion;GO:0006810//transport;GO:0006888//ER to Golgi vesicle-mediated transport;GO:0006890//retrograde vesicle-mediated transport, Golgi to ER;GO:0006979//response to oxidative stress;GO:0007154//cell communication;GO:0007165//signal transduction;GO:0007267//cell-cell signaling;GO:0008104//protein localization;GO:0008150//biological_process;GO:0009306//protein secretion;GO:…	-	protein_coding
	0	ncbi_113845655	JUND	0.433	0.282	2.50136	1.09601	1.19045	0	0	JUND	XP_027328223.1 transcription factor jun-D [Anas platyrhynchos]	Environmental Information Processing;Organismal Systems;Organismal Systems;Organismal Systems	Signal transduction;Development and regeneration;Endocrine system;Immune system	ko04010//MAPK signaling pathway;ko04380//Osteoclast differentiation;ko04928//Parathyroid hormone synthesis, secretion and action;ko04657//IL-17 signaling pathway	K04449;K04449;K04449;K04449	GO:0000228//nuclear chromosome;GO:0000785//chromatin;GO:0000790//nuclear chromatin;GO:0005575//cellular_component;GO:0005577//fibrinogen complex;GO:0005622//intracellular;GO:0005623//cell;GO:0005634//nucleus;GO:0005654//nucleoplasm;GO:0005667//transcription factor complex;GO:0005694//chromosome;GO:0005737//cytoplasm;GO:0031974//membrane-enclosed lumen;GO:0031981//nuclear lumen;GO:0032991//macromo…	GO:0000976//transcription regulatory region sequence-specific DNA binding;GO:0000977//RNA polymerase II regulatory region sequence-specific DNA binding;GO:0000978//RNA polymerase II core promoter proximal region sequence-specific DNA binding;GO:0000981//RNA polymerase II transcription factor activity, sequence-specific DNA binding;GO:0000982//transcription factor activity, RNA polymerase II core …	GO:0000122//negative regulation of transcription from RNA polymerase II promoter;GO:0001503//ossification;GO:0001649//osteoblast differentiation;GO:0002076//osteoblast development;GO:0002237//response to molecule of bacterial origin;GO:0006139//nucleobase-containing compound metabolic process;GO:0006351//transcription, DNA-templated;GO:0006355//regulation of transcription, DNA-templated;GO:000635…	-	protein_coding
	0	ncbi_101791679	CISD1	0.465	0.302	2.5515	1.11833	1.19	0	0	CISD1	XP_027316579.1 CDGSH iron-sulfur domain-containing protein 1 [Anas platyrhynchos]	-	-	-	-	GO:0005575//cellular_component;GO:0005622//intracellular;GO:0005623//cell;GO:0005737//cytoplasm;GO:0005739//mitochondrion;GO:0005740//mitochondrial envelope;GO:0005741//mitochondrial outer membrane;GO:0005783//endoplasmic reticulum;GO:0005789//endoplasmic reticulum membrane;GO:0012505//endomembrane system;GO:0016020//membrane;GO:0016021//integral component of membrane;GO:0019867//outer membrane;G…	GO:0003674//molecular_function;GO:0005488//binding;GO:0005506//iron ion binding;GO:0005515//protein binding;GO:0042802//identical protein binding;GO:0043167//ion binding;GO:0043169//cation binding;GO:0046872//metal ion binding;GO:0046914//transition metal ion binding;GO:0048037//cofactor binding;GO:0051536//iron-sulfur cluster binding;GO:0051537//2 iron, 2 sulfur cluster binding;GO:0051540//metal…	GO:0008150//biological_process;GO:0019222//regulation of metabolic process;GO:0031323//regulation of cellular metabolic process;GO:0043457//regulation of cellular respiration;GO:0043467//regulation of generation of precursor metabolites and energy;GO:0050789//regulation of biological process;GO:0050794//regulation of cellular process;GO:0065007//biological regulation	-	protein_coding
	0	ncbi_101791487	AP2A2	0.466	0.255	2.57965	1.13776	1.18097	0	0	AP2A2	XP_015142099.1 AP-2 complex subunit alpha-2 isoform X1 [Gallus gallus]	Human Diseases;Cellular Processes;Organismal Systems;Organismal Systems	Neurodegenerative disease;Transport and catabolism;Nervous system;Excretory system	ko05016//Huntington disease;ko04144//Endocytosis;ko04721//Synaptic vesicle cycle;ko04961//Endocrine and other factor-regulated calcium reabsorption	K11824;K11824;K11824;K11824	GO:0000323//lytic vacuole;GO:0005575//cellular_component;GO:0005622//intracellular;GO:0005623//cell;GO:0005737//cytoplasm;GO:0005764//lysosome;GO:0005765//lysosomal membrane;GO:0005768//endosome;GO:0005773//vacuole;GO:0005774//vacuolar membrane;GO:0005829//cytosol;GO:0005886//plasma membrane;GO:0005905//coated pit;GO:0005933//cellular bud;GO:0005935//cellular bud neck;GO:0005938//cell cortex;GO:0…	GO:0003674//molecular_function;GO:0005215//transporter activity;GO:0005488//binding;GO:0005515//protein binding;GO:0005543//phospholipid binding;GO:0008022//protein C-terminus binding;GO:0008289//lipid binding;GO:0008565//protein transporter activity;GO:0019899//enzyme binding;GO:0019900//kinase binding;GO:0019901//protein kinase binding;GO:0019904//protein domain specific binding;GO:0030276//cla…	GO:0000003//reproduction;GO:0000278//mitotic cell cycle;GO:0000281//mitotic cytokinesis;GO:0000910//cytokinesis;GO:0001775//cell activation;GO:0002064//epithelial cell development;GO:0002065//columnar/cuboidal epithelial cell differentiation;GO:0002066//columnar/cuboidal epithelial cell development;GO:0002252//immune effector process;GO:0002263//cell activation involved in immune response;GO:0002…	-	protein_coding
	0	ncbi_101805174	EPB41L3	0.396	0.173	1.97116	0.87005	1.17988	0	0	EPB41L3	XP_030908677.1 band 4.1-like protein 3 isoform X1 [Melopsittacus undulatus]	-	-	-	-	GO:0005575//cellular_component;GO:0005622//intracellular;GO:0005623//cell;GO:0005737//cytoplasm;GO:0005829//cytosol;GO:0005856//cytoskeleton;GO:0005886//plasma membrane;GO:0005911//cell-cell junction;GO:0014069//postsynaptic density;GO:0016020//membrane;GO:0030054//cell junction;GO:0030424//axon;GO:0030673//axolemma;GO:0031252//cell leading edge;GO:0031253//cell projection membrane;GO:0031256//le…	GO:0003674//molecular_function;GO:0003779//actin binding;GO:0005198//structural molecule activity;GO:0005200//structural constituent of cytoskeleton;GO:0005488//binding;GO:0005515//protein binding;GO:0008092//cytoskeletal protein binding	GO:0000902//cell morphogenesis;GO:0001558//regulation of cell growth;GO:0002175//protein localization to paranode region of axon;GO:0006915//apoptotic process;GO:0006996//organelle organization;GO:0007009//plasma membrane organization;GO:0007010//cytoskeleton organization;GO:0007016//cytoskeletal anchoring at plasma membrane;GO:0007043//cell-cell junction assembly;GO:0007272//ensheathment of neur…	-	protein_coding
	0	ncbi_101797604	ITGB8	0.539	0.219	4.56567	2.02279	1.17448	0	0	ITGB8	XP_027306712.1 integrin beta-8 isoform X1 [Anas platyrhynchos]	Environmental Information Processing;Human Diseases;Cellular Processes;Cellular Processes;Environmental Information Processing;Environmental Information Processing;Human Diseases;Human Diseases;Human Diseases	Signal transduction;Infectious disease: viral;Cellular community - eukaryotes;Cell motility;Signaling molecules and interaction;Signaling molecules and interaction;Cardiovascular disease;Cardiovascular disease;Cardiovascular disease	ko04151//PI3K-Akt signaling pathway;ko05165//Human papillomavirus infection;ko04510//Focal adhesion;ko04810//Regulation of actin cytoskeleton;ko04514//Cell adhesion molecules;ko04512//ECM-receptor interaction;ko05414//Dilated cardiomyopathy;ko05410//Hypertrophic cardiomyopathy;ko05412//Arrhythmogenic right ventricular cardiomyopathy	K06591;K06591;K06591;K06591;K06591;K06591;K06591;K06591;K06591	GO:0005575//cellular_component;GO:0005623//cell;GO:0005886//plasma membrane;GO:0005887//integral component of plasma membrane;GO:0008305//integrin complex;GO:0009986//cell surface;GO:0016020//membrane;GO:0016021//integral component of membrane;GO:0031224//intrinsic component of membrane;GO:0031226//intrinsic component of plasma membrane;GO:0032991//macromolecular complex;GO:0034686//integrin alph…	GO:0003674//molecular_function;GO:0005102//receptor binding;GO:0005488//binding;GO:0005515//protein binding;GO:0038023//signaling receptor activity;GO:0060089//molecular transducer activity;GO:1990430//extracellular matrix protein binding	GO:0000003//reproduction;GO:0001501//skeletal system development;GO:0001568//blood vessel development;GO:0001573//ganglioside metabolic process;GO:0001890//placenta development;GO:0001944//vasculature development;GO:0003006//developmental process involved in reproduction;GO:0006629//lipid metabolic process;GO:0006643//membrane lipid metabolic process;GO:0006664//glycolipid metabolic process;GO:00…	-	protein_coding
	0	ncbi_101796296	SEMA3C	0.396	0.165	2.24653	0.996081	1.17336	0	0	SEMA3C	XP_005016762.1 semaphorin-3C [Anas platyrhynchos]	-	-	-	-	GO:0005575//cellular_component;GO:0005576//extracellular region;GO:0005615//extracellular space;GO:0044421//extracellular region part	GO:0003674//molecular_function;GO:0005102//receptor binding;GO:0005488//binding;GO:0005515//protein binding;GO:0030215//semaphorin receptor binding;GO:0038191//neuropilin binding	GO:0000902//cell morphogenesis;GO:0000904//cell morphogenesis involved in differentiation;GO:0001568//blood vessel development;GO:0001667//ameboidal-type cell migration;GO:0001755//neural crest cell migration;GO:0001756//somitogenesis;GO:0001763//morphogenesis of a branching structure;GO:0001944//vasculature development;GO:0001974//blood vessel remodeling;GO:0002009//morphogenesis of an epitheliu…	-	protein_coding
	0	ncbi_101802582	ATP6V0E1	0.785	0.664	9.39019	4.16836	1.17168	0	0	ATP6V0E1	XP_027324096.1 V-type proton ATPase subunit e 1 [Anas platyrhynchos]	Metabolism;Human Diseases;Cellular Processes;Metabolism;Human Diseases;Organismal Systems;Human Diseases;Human Diseases;Organismal Systems	Global and overview maps;Infectious disease: viral;Transport and catabolism;Energy metabolism;Immune disease;Nervous system;Infectious disease: bacterial;Infectious disease: bacterial;Excretory system	ko01100//Metabolic pathways;ko05165//Human papillomavirus infection;ko04145//Phagosome;ko00190//Oxidative phosphorylation;ko05323//Rheumatoid arthritis;ko04721//Synaptic vesicle cycle;ko05120//Epithelial cell signaling in Helicobacter pylori infection;ko05110//Vibrio cholerae infection;ko04966//Collecting duct acid secretion	K02153;K02153;K02153;K02153;K02153;K02153;K02153;K02153;K02153	GO:0005575//cellular_component;GO:0005622//intracellular;GO:0005623//cell;GO:0005737//cytoplasm;GO:0005768//endosome;GO:0010008//endosome membrane;GO:0012505//endomembrane system;GO:0012506//vesicle membrane;GO:0016020//membrane;GO:0016021//integral component of membrane;GO:0016469//proton-transporting two-sector ATPase complex;GO:0030139//endocytic vesicle;GO:0030659//cytoplasmic vesicle membran…	GO:0003674//molecular_function;GO:0003824//catalytic activity;GO:0005215//transporter activity;GO:0008324//cation transmembrane transporter activity;GO:0015075//ion transmembrane transporter activity;GO:0015077//monovalent inorganic cation transmembrane transporter activity;GO:0015078//hydrogen ion transmembrane transporter activity;GO:0015318//inorganic solute uptake transmembrane transporter ac…	GO:0000041//transition metal ion transport;GO:0001101//response to acid chemical;GO:0006810//transport;GO:0006811//ion transport;GO:0006812//cation transport;GO:0006826//iron ion transport;GO:0006873//cellular ion homeostasis;GO:0006885//regulation of pH;GO:0007035//vacuolar acidification;GO:0007154//cell communication;GO:0007165//signal transduction;GO:0007166//cell surface receptor signaling pa…	-	protein_coding
	0	ncbi_5405817	ncbi_5405817	0.518	0.315	3.49805	1.55337	1.17115	0	0	ncbi_5405817	-	-	-	-	-	-	-	-	-	protein_coding
	0	ncbi_101798014	FBN1	0.416	0.201	2.13207	0.948216	1.16896	0	0	FBN1	XP_027322591.1 fibrillin-1 isoform X1 [Anas platyrhynchos]	Environmental Information Processing	Signal transduction	ko04350//TGF-beta signaling pathway	K06825	GO:0001527//microfibril;GO:0005575//cellular_component;GO:0005576//extracellular region;GO:0005604//basement membrane;GO:0005615//extracellular space;GO:0005622//intracellular;GO:0005623//cell;GO:0005737//cytoplasm;GO:0005783//endoplasmic reticulum;GO:0005788//endoplasmic reticulum lumen;GO:0009986//cell surface;GO:0012505//endomembrane system;GO:0016020//membrane;GO:0031012//extracellular matrix…	GO:0003674//molecular_function;GO:0005102//receptor binding;GO:0005178//integrin binding;GO:0005179//hormone activity;GO:0005198//structural molecule activity;GO:0005201//extracellular matrix structural constituent;GO:0005488//binding;GO:0005509//calcium ion binding;GO:0005515//protein binding;GO:0005539//glycosaminoglycan binding;GO:0008201//heparin binding;GO:0030023//extracellular matrix const…	GO:0001501//skeletal system development;GO:0001654//eye development;GO:0001655//urogenital system development;GO:0001656//metanephros development;GO:0001822//kidney development;GO:0001932//regulation of protein phosphorylation;GO:0001934//positive regulation of protein phosphorylation;GO:0002682//regulation of immune system process;GO:0002683//negative regulation of immune system process;GO:00027…	-	protein_coding
	0	ncbi_101790402	Atp5po	0.634	0.511	4.92628	2.20572	1.15925	0	0	Atp5po	XP_027304958.1 ATP synthase subunit O, mitochondrial [Anas platyrhynchos]	Metabolism;Human Diseases;Human Diseases;Organismal Systems;Human Diseases;Metabolism	Global and overview maps;Neurodegenerative disease;Neurodegenerative disease;Environmental adaptation;Neurodegenerative disease;Energy metabolism	ko01100//Metabolic pathways;ko05010//Alzheimer disease;ko05016//Huntington disease;ko04714//Thermogenesis;ko05012//Parkinson disease;ko00190//Oxidative phosphorylation	K02137;K02137;K02137;K02137;K02137;K02137	GO:0000274//mitochondrial proton-transporting ATP synthase, stator stalk;GO:0000275//mitochondrial proton-transporting ATP synthase complex, catalytic core F(1);GO:0000276//mitochondrial proton-transporting ATP synthase complex, coupling factor F(o);GO:0005575//cellular_component;GO:0005622//intracellular;GO:0005623//cell;GO:0005737//cytoplasm;GO:0005739//mitochondrion;GO:0005740//mitochondrial e…	GO:0003674//molecular_function;GO:0003824//catalytic activity;GO:0005198//structural molecule activity;GO:0005215//transporter activity;GO:0005488//binding;GO:0005496//steroid binding;GO:0008144//drug binding;GO:0008289//lipid binding;GO:0008324//cation transmembrane transporter activity;GO:0015075//ion transmembrane transporter activity;GO:0015077//monovalent inorganic cation transmembrane trans…	GO:0006091//generation of precursor metabolites and energy;GO:0006119//oxidative phosphorylation;GO:0006139//nucleobase-containing compound metabolic process;GO:0006163//purine nucleotide metabolic process;GO:0006164//purine nucleotide biosynthetic process;GO:0006725//cellular aromatic compound metabolic process;GO:0006753//nucleoside phosphate metabolic process;GO:0006754//ATP biosynthetic proce…	-	protein_coding
	0	ncbi_101796334	PEBP1	0.726	0.45	7.15812	3.20536	1.15909	0	0	PEBP1	XP_027326080.1 phosphatidylethanolamine-binding protein 1 [Anas platyrhynchos]	-	-	-	-	GO:0005575//cellular_component;GO:0005622//intracellular;GO:0005623//cell;GO:0005737//cytoplasm;GO:0005829//cytosol;GO:0044424//intracellular part;GO:0044444//cytoplasmic part;GO:0044464//cell part	GO:0000166//nucleotide binding;GO:0003674//molecular_function;GO:0004857//enzyme inhibitor activity;GO:0004866//endopeptidase inhibitor activity;GO:0004867//serine-type endopeptidase inhibitor activity;GO:0005488//binding;GO:0005515//protein binding;GO:0005524//ATP binding;GO:0005543//phospholipid binding;GO:0008144//drug binding;GO:0008289//lipid binding;GO:0008429//phosphatidylethanolamine bind…	GO:0000165//MAPK cascade;GO:0006464//cellular protein modification process;GO:0006468//protein phosphorylation;GO:0006793//phosphorus metabolic process;GO:0006796//phosphate-containing compound metabolic process;GO:0006807//nitrogen compound metabolic process;GO:0007154//cell communication;GO:0007165//signal transduction;GO:0008150//biological_process;GO:0008152//metabolic process;GO:0009892//neg…	-	protein_coding
	0	ncbi_101800396	NOTCH2	0.441	0.244	2.38906	1.07758	1.14865	0	0	NOTCH2	XP_027318145.1 LOW QUALITY PROTEIN: neurogenic locus notch homolog protein 2 [Anas platyrhynchos]	Human Diseases;Human Diseases;Human Diseases;Human Diseases;Organismal Systems;Human Diseases;Organismal Systems;Environmental Information Processing;Organismal Systems	Cancer: overview;Infectious disease: viral;Cancer: overview;Cancer: specific types;Endocrine system;Drug resistance: antineoplastic;Immune system;Signal transduction;Development and regeneration	ko05200//Pathways in cancer;ko05165//Human papillomavirus infection;ko05206//MicroRNAs in cancer;ko05224//Breast cancer;ko04919//Thyroid hormone signaling pathway;ko01522//Endocrine resistance;ko04658//Th1 and Th2 cell differentiation;ko04330//Notch signaling pathway;ko04320//Dorso-ventral axis formation	K20994;K20994;K20994;K20994;K20994;K20994;K20994;K20994;K20994	GO:0000139//Golgi membrane;GO:0005575//cellular_component;GO:0005576//extracellular region;GO:0005622//intracellular;GO:0005623//cell;GO:0005634//nucleus;GO:0005654//nucleoplasm;GO:0005737//cytoplasm;GO:0005783//endoplasmic reticulum;GO:0005789//endoplasmic reticulum membrane;GO:0005794//Golgi apparatus;GO:0005829//cytosol;GO:0005886//plasma membrane;GO:0005887//integral component of plasma membr…	GO:0003674//molecular_function;GO:0005488//binding;GO:0005509//calcium ion binding;GO:0005515//protein binding;GO:0008134//transcription factor binding;GO:0019899//enzyme binding;GO:0038023//signaling receptor activity;GO:0043167//ion binding;GO:0043169//cation binding;GO:0046872//metal ion binding;GO:0051059//NF-kappaB binding;GO:0060089//molecular transducer activity	GO:0000003//reproduction;GO:0000122//negative regulation of transcription from RNA polymerase II promoter;GO:0001525//angiogenesis;GO:0001568//blood vessel development;GO:0001654//eye development;GO:0001655//urogenital system development;GO:0001701//in utero embryonic development;GO:0001709//cell fate determination;GO:0001773//myeloid dendritic cell activation;GO:0001775//cell activation;GO:00018…	-	protein_coding
	0	ncbi_101803607	SMIM30	0.344	0.196	1.48599	0.671717	1.1455	0	0	SMIM30	XP_027313249.1 small integral membrane protein 30 [Anas platyrhynchos]	-	-	-	-	GO:0009986//cell surface	-	-	-	protein_coding
	0	ncbi_101800436	NMRK2	0.744	0.582	10.1867	4.61517	1.14224	0	0	NMRK2	XP_027322848.1 nicotinamide riboside kinase 2 isoform X2 [Anas platyrhynchos]	Metabolism;Metabolism	Global and overview maps;Metabolism of cofactors and vitamins	ko01100//Metabolic pathways;ko00760//Nicotinate and nicotinamide metabolism	K10524;K10524	GO:0005737//cytoplasm	GO:0004849//uridine kinase activity;GO:0005525//GTP binding	GO:0006777//Mo-molybdopterin cofactor biosynthetic process;GO:0046108//uridine metabolic process	-	protein_coding
	0	ncbi_101801958	SH3BGRL	0.467	0.27	2.61416	1.1855	1.14085	0	0	SH3BGRL	XP_009685983.1 PREDICTED: SH3 domain-binding glutamic acid-rich-like protein [Struthio camelus australis]	-	-	-	-	GO:0005575//cellular_component;GO:0005622//intracellular;GO:0005623//cell;GO:0005634//nucleus;GO:0005737//cytoplasm;GO:0043226//organelle;GO:0043227//membrane-bounded organelle;GO:0043229//intracellular organelle;GO:0043231//intracellular membrane-bounded organelle;GO:0044424//intracellular part;GO:0044464//cell part	GO:0003674//molecular_function;GO:0005070//SH3/SH2 adaptor activity;GO:0005488//binding;GO:0005515//protein binding;GO:0015035//protein disulfide oxidoreductase activity;GO:0017124//SH3 domain binding;GO:0019904//protein domain specific binding;GO:0030674//protein binding, bridging;GO:0035591//signaling adaptor activity;GO:0060090//binding, bridging	GO:0008150//biological_process;GO:0009966//regulation of signal transduction;GO:0009967//positive regulation of signal transduction;GO:0010646//regulation of cell communication;GO:0010647//positive regulation of cell communication;GO:0023051//regulation of signaling;GO:0023056//positive regulation of signaling;GO:0048518//positive regulation of biological process;GO:0048522//positive regulation o…	-	protein_coding
	0	ncbi_101799671	PPIB	0.863	0.77	18.5702	8.42307	1.14057	0	0	PPIB	XP_027322342.1 peptidyl-prolyl cis-trans isomerase B [Anas platyrhynchos]	-	-	-	-	GO:0005575//cellular_component;GO:0005576//extracellular region;GO:0005622//intracellular;GO:0005623//cell;GO:0005634//nucleus;GO:0005737//cytoplasm;GO:0005783//endoplasmic reticulum;GO:0005788//endoplasmic reticulum lumen;GO:0005790//smooth endoplasmic reticulum;GO:0012505//endomembrane system;GO:0016020//membrane;GO:0016021//integral component of membrane;GO:0031224//intrinsic component of memb…	GO:0003674//molecular_function;GO:0003755//peptidyl-prolyl cis-trans isomerase activity;GO:0003824//catalytic activity;GO:0005488//binding;GO:0005515//protein binding;GO:0008144//drug binding;GO:0016018//cyclosporin A binding;GO:0016853//isomerase activity;GO:0016859//cis-trans isomerase activity;GO:0019899//enzyme binding;GO:0033218//amide binding;GO:0042277//peptide binding;GO:0044877//macromol…	GO:0000413//protein peptidyl-prolyl isomerization;GO:0001501//skeletal system development;GO:0006457//protein folding;GO:0006464//cellular protein modification process;GO:0006807//nitrogen compound metabolic process;GO:0006810//transport;GO:0007275//multicellular organism development;GO:0008150//biological_process;GO:0008152//metabolic process;GO:0009987//cellular process;GO:0018193//peptidyl-ami…	-	protein_coding
	0	ncbi_101803622	Nme2	0.915	0.794	20.8113	9.45723	1.13788	0	0	Nme2	XP_027327509.1 nucleoside diphosphate kinase [Anas platyrhynchos]	Metabolism;Metabolism;Metabolism;Metabolism	Global and overview maps;Nucleotide metabolism;Nucleotide metabolism;Xenobiotics biodegradation and metabolism	ko01100//Metabolic pathways;ko00230//Purine metabolism;ko00240//Pyrimidine metabolism;ko00983//Drug metabolism - other enzymes	K00940;K00940;K00940;K00940	GO:0001726//ruffle;GO:0005575//cellular_component;GO:0005576//extracellular region;GO:0005615//extracellular space;GO:0005622//intracellular;GO:0005623//cell;GO:0005634//nucleus;GO:0005737//cytoplasm;GO:0005739//mitochondrion;GO:0005740//mitochondrial envelope;GO:0005886//plasma membrane;GO:0016020//membrane;GO:0030027//lamellipodium;GO:0031090//organelle membrane;GO:0031252//cell leading edge;GO…	GO:0000166//nucleotide binding;GO:0003674//molecular_function;GO:0003824//catalytic activity;GO:0004550//nucleoside diphosphate kinase activity;GO:0004672//protein kinase activity;GO:0004673//protein histidine kinase activity;GO:0004674//protein serine/threonine kinase activity;GO:0005488//binding;GO:0005504//fatty acid binding;GO:0005515//protein binding;GO:0005524//ATP binding;GO:0008144//drug …	GO:0001101//response to acid chemical;GO:0001678//cellular glucose homeostasis;GO:0002682//regulation of immune system process;GO:0002683//negative regulation of immune system process;GO:0002761//regulation of myeloid leukocyte differentiation;GO:0002762//negative regulation of myeloid leukocyte differentiation;GO:0006139//nucleobase-containing compound metabolic process;GO:0006163//purine nucleo…	-	protein_coding
	0	ncbi_101803095	MDFIC	0.26	0.117	1.12037	0.510337	1.13445	0	0	MDFIC	XP_005011035.2 myoD family inhibitor domain-containing protein isoform X1 [Anas platyrhynchos]	-	-	-	-	GO:0005575//cellular_component;GO:0005622//intracellular;GO:0005623//cell;GO:0005634//nucleus;GO:0005730//nucleolus;GO:0005737//cytoplasm;GO:0031974//membrane-enclosed lumen;GO:0031981//nuclear lumen;GO:0043226//organelle;GO:0043227//membrane-bounded organelle;GO:0043228//non-membrane-bounded organelle;GO:0043229//intracellular organelle;GO:0043231//intracellular membrane-bounded organelle;GO:004…	GO:0003674//molecular_function;GO:0005488//binding;GO:0005515//protein binding;GO:0008134//transcription factor binding;GO:0030332//cyclin binding;GO:0030957//Tat protein binding	GO:0000165//MAPK cascade;GO:0000187//activation of MAPK activity;GO:0001932//regulation of protein phosphorylation;GO:0001934//positive regulation of protein phosphorylation;GO:0006139//nucleobase-containing compound metabolic process;GO:0006351//transcription, DNA-templated;GO:0006355//regulation of transcription, DNA-templated;GO:0006464//cellular protein modification process;GO:0006468//protei…	-	protein_coding
	0	ncbi_119713977	LAMTOR5	0.499	0.385	2.82687	1.29121	1.13049	0	0	LAMTOR5	XP_032059053.1 ragulator complex protein LAMTOR5 [Aythya fuligula]	Environmental Information Processing	Signal transduction	ko04150//mTOR signaling pathway	K16344	GO:0000323//lytic vacuole;GO:0005575//cellular_component;GO:0005622//intracellular;GO:0005623//cell;GO:0005737//cytoplasm;GO:0005764//lysosome;GO:0005765//lysosomal membrane;GO:0005768//endosome;GO:0005770//late endosome;GO:0005773//vacuole;GO:0005774//vacuolar membrane;GO:0005829//cytosol;GO:0010008//endosome membrane;GO:0012505//endomembrane system;GO:0016020//membrane;GO:0031090//organelle mem…	-	GO:0001101//response to acid chemical;GO:0007049//cell cycle;GO:0007050//cell cycle arrest;GO:0008104//protein localization;GO:0008150//biological_process;GO:0008361//regulation of cell size;GO:0009605//response to external stimulus;GO:0009607//response to biotic stimulus;GO:0009615//response to virus;GO:0009719//response to endogenous stimulus;GO:0009892//negative regulation of metabolic process…	-	protein_coding
	0	ncbi_101804834	Ndfip1	0.634	0.479	5.06753	2.32071	1.12671	0	0	Ndfip1	XP_027323905.1 NEDD4 family-interacting protein 1 [Anas platyrhynchos]	-	-	-	-	-	-	GO:0007034//vacuolar transport;GO:0007411//axon guidance;GO:0030001//metal ion transport	-	protein_coding
	0	ncbi_101795444	DYNLRB1	0.547	0.334	3.7317	1.70925	1.12647	0	0	DYNLRB1	XP_025971519.1 dynein light chain roadblock-type 1 isoform X2 [Dromaius novaehollandiae]	Human Diseases	Infectious disease: bacterial	ko05132//Salmonella infection	K10419	GO:0005575//cellular_component;GO:0005622//intracellular;GO:0005623//cell;GO:0005737//cytoplasm;GO:0005813//centrosome;GO:0005815//microtubule organizing center;GO:0005856//cytoskeleton;GO:0005858//axonemal dynein complex;GO:0005868//cytoplasmic dynein complex;GO:0005874//microtubule;GO:0005875//microtubule associated complex;GO:0005929//cilium;GO:0005930//axoneme;GO:0015630//microtubule cytoskel…	GO:0003674//molecular_function;GO:0003774//motor activity;GO:0003777//microtubule motor activity;GO:0003824//catalytic activity;GO:0005488//binding;GO:0005515//protein binding;GO:0016462//pyrophosphatase activity;GO:0016787//hydrolase activity;GO:0016817//hydrolase activity, acting on acid anhydrides;GO:0016818//hydrolase activity, acting on acid anhydrides, in phosphorus-containing anhydrides;GO…	GO:0006810//transport;GO:0006928//movement of cell or subcellular component;GO:0006996//organelle organization;GO:0007017//microtubule-based process;GO:0007018//microtubule-based movement;GO:0007610//behavior;GO:0007632//visual behavior;GO:0008088//axo-dendritic transport;GO:0008090//retrograde axonal transport;GO:0008150//biological_process;GO:0009314//response to radiation;GO:0009416//response …	-	protein_coding
	0	ncbi_101793930	C1qbp	0.582	0.339	4.34585	1.99139	1.12586	0	0	C1qbp	XP_027301677.1 complement component 1 Q subcomponent-binding protein, mitochondrial [Anas platyrhynchos]	-	-	-	-	GO:0005575//cellular_component;GO:0005576//extracellular region;GO:0005615//extracellular space;GO:0005622//intracellular;GO:0005623//cell;GO:0005634//nucleus;GO:0005730//nucleolus;GO:0005737//cytoplasm;GO:0005739//mitochondrion;GO:0005759//mitochondrial matrix;GO:0005829//cytosol;GO:0005886//plasma membrane;GO:0009986//cell surface;GO:0016020//membrane;GO:0031974//membrane-enclosed lumen;GO:0031…	GO:0001664//G-protein coupled receptor binding;GO:0001846//opsonin binding;GO:0001848//complement binding;GO:0001849//complement component C1q binding;GO:0003674//molecular_function;GO:0003676//nucleic acid binding;GO:0003712//transcription cofactor activity;GO:0003714//transcription corepressor activity;GO:0003723//RNA binding;GO:0003729//mRNA binding;GO:0005080//protein kinase C binding;GO:0005…	GO:0000003//reproduction;GO:0000122//negative regulation of transcription from RNA polymerase II promoter;GO:0001817//regulation of cytokine production;GO:0001818//negative regulation of cytokine production;GO:0002250//adaptive immune response;GO:0002252//immune effector process;GO:0002253//activation of immune response;GO:0002376//immune system process;GO:0002443//leukocyte mediated immunity;GO:…	-	protein_coding
[truncated: 22,567 more rows]
