# Supplementary material for: Construction and differential analysis of testicular atlas between 10-week-old and 23-week-old ducks using single-cell RNA sequencing
Source: Poult Sci. 2025 Aug 22;104(11):105715. doi: 10.1016/j.psj.2025.105715 (PMC12419092; doi:10.1016/j.psj.2025.105715)
Supplement: Supplementary file 4 [file mmc4.xlsx]

## Sheet: Table S6. The list of pseudo-ti
					Table S6. The list of pseudo-time differential gene.
GeneID	Gene_cluster	P_value	FDR	Symbol	Description	KEGG_A_class	KEGG_B_class	Pathway	K_ID	GO Component	GO Function	GO Process	TF_family	Gene_type
ncbi_119714221	1	0	0	ncbi_119714221	-	-	-	-	-	-	-	-	-	lncRNA
ncbi_101793761	2	0	0	RABL2A	XP_027317858.1 rab-like protein 2A isoform X1 [Anas platyrhynchos]	-	-	-	-	GO:0000131//incipient cellular bud site;GO:0005575//cellular_component;GO:0005622//intracellular;GO:0005623//cell;GO:0005737//cytoplasm;GO:0005739//mitochondrion;GO:0005783//endoplasmic reticulum;GO:0005789//endoplasmic reticulum membrane;GO:0005929//cilium;GO:0005933//cellular bud;GO:0005934//cellular bud tip;GO:0005935//cellular bud neck;GO:0012505//endomembrane system;GO:0016020//membrane;GO:0…	GO:0000166//nucleotide binding;GO:0001882//nucleoside binding;GO:0001883//purine nucleoside binding;GO:0003674//molecular_function;GO:0003824//catalytic activity;GO:0003924//GTPase activity;GO:0005488//binding;GO:0005525//GTP binding;GO:0016462//pyrophosphatase activity;GO:0016787//hydrolase activity;GO:0016817//hydrolase activity, acting on acid anhydrides;GO:0016818//hydrolase activity, acting …	GO:0000001//mitochondrion inheritance;GO:0000003//reproduction;GO:0000902//cell morphogenesis;GO:0000904//cell morphogenesis involved in differentiation;GO:0006400//tRNA modification;GO:0006928//movement of cell or subcellular component;GO:0006996//organelle organization;GO:0007005//mitochondrion organization;GO:0007029//endoplasmic reticulum organization;GO:0007030//Golgi organization;GO:0007275…	-	protein_coding
ncbi_101793578	2	0	0	ACR	XP_027317843.1 acrosin [Anas platyrhynchos]	-	-	-	-	GO:0001669//acrosomal vesicle;GO:0005575//cellular_component;GO:0005576//extracellular region;GO:0005622//intracellular;GO:0005623//cell;GO:0005737//cytoplasm;GO:0005773//vacuole;GO:0005798//Golgi-associated vesicle;GO:0012505//endomembrane system;GO:0030141//secretory granule;GO:0031410//cytoplasmic vesicle;GO:0031982//vesicle;GO:0032991//macromolecular complex;GO:0043159//acrosomal matrix;GO:00…	GO:0002020//protease binding;GO:0003674//molecular_function;GO:0003676//nucleic acid binding;GO:0003677//DNA binding;GO:0003824//catalytic activity;GO:0004040//amidase activity;GO:0004175//endopeptidase activity;GO:0004252//serine-type endopeptidase activity;GO:0005488//binding;GO:0005507//copper ion binding;GO:0005515//protein binding;GO:0005537//mannose binding;GO:0008144//drug binding;GO:00082…	GO:0000003//reproduction;GO:0002077//acrosome matrix dispersal;GO:0006508//proteolysis;GO:0006807//nitrogen compound metabolic process;GO:0007190//activation of adenylate cyclase activity;GO:0007338//single fertilization;GO:0007339//binding of sperm to zona pellucida;GO:0007340//acrosome reaction;GO:0007341//penetration of zona pellucida;GO:0008037//cell recognition;GO:0008150//biological_process…	-	protein_coding
ncbi_101795648	2	0	0	ACR	XP_005016134.3 acrosin [Anas platyrhynchos]	-	-	-	-	GO:0001669//acrosomal vesicle;GO:0005575//cellular_component;GO:0005576//extracellular region;GO:0005622//intracellular;GO:0005623//cell;GO:0005737//cytoplasm;GO:0005773//vacuole;GO:0005798//Golgi-associated vesicle;GO:0012505//endomembrane system;GO:0030141//secretory granule;GO:0031410//cytoplasmic vesicle;GO:0031982//vesicle;GO:0032991//macromolecular complex;GO:0043159//acrosomal matrix;GO:00…	GO:0002020//protease binding;GO:0003674//molecular_function;GO:0003676//nucleic acid binding;GO:0003677//DNA binding;GO:0003824//catalytic activity;GO:0004040//amidase activity;GO:0004175//endopeptidase activity;GO:0004252//serine-type endopeptidase activity;GO:0005488//binding;GO:0005507//copper ion binding;GO:0005515//protein binding;GO:0005537//mannose binding;GO:0008144//drug binding;GO:00082…	GO:0000003//reproduction;GO:0002077//acrosome matrix dispersal;GO:0006508//proteolysis;GO:0006807//nitrogen compound metabolic process;GO:0007190//activation of adenylate cyclase activity;GO:0007338//single fertilization;GO:0007339//binding of sperm to zona pellucida;GO:0007340//acrosome reaction;GO:0007341//penetration of zona pellucida;GO:0008037//cell recognition;GO:0008150//biological_process…	-	protein_coding
ncbi_119714203	2	0	0	Cpt1b	XP_029871066.1 carnitine O-palmitoyltransferase 1, muscle isoform isoform X2 [Aquila chrysaetos chrysaetos]	Organismal Systems;Environmental Information Processing;Human Diseases;Organismal Systems;Organismal Systems;Organismal Systems;Metabolism;Metabolism	Environmental adaptation;Signal transduction;Endocrine and metabolic disease;Endocrine system;Endocrine system;Endocrine system;Global and overview maps;Lipid metabolism	ko04714//Thermogenesis;ko04152//AMPK signaling pathway;ko04931//Insulin resistance;ko04922//Glucagon signaling pathway;ko03320//PPAR signaling pathway;ko04920//Adipocytokine signaling pathway;ko01212//Fatty acid metabolism;ko00071//Fatty acid degradation	K19523;K19523;K19523;K19523;K19523;K19523;K19523;K19523	GO:0005575//cellular_component;GO:0005622//intracellular;GO:0005623//cell;GO:0005737//cytoplasm;GO:0005739//mitochondrion;GO:0005740//mitochondrial envelope;GO:0005741//mitochondrial outer membrane;GO:0016020//membrane;GO:0016021//integral component of membrane;GO:0019867//outer membrane;GO:0031090//organelle membrane;GO:0031224//intrinsic component of membrane;GO:0031966//mitochondrial membrane;…	GO:0003674//molecular_function;GO:0003824//catalytic activity;GO:0004095//carnitine O-palmitoyltransferase activity;GO:0008374//O-acyltransferase activity;GO:0016406//carnitine O-acyltransferase activity;GO:0016409//palmitoyltransferase activity;GO:0016416//O-palmitoyltransferase activity;GO:0016740//transferase activity;GO:0016746//transferase activity, transferring acyl groups;GO:0016747//trans…	GO:0006082//organic acid metabolic process;GO:0006629//lipid metabolic process;GO:0006631//fatty acid metabolic process;GO:0006635//fatty acid beta-oxidation;GO:0006810//transport;GO:0006811//ion transport;GO:0006820//anion transport;GO:0006839//mitochondrial transport;GO:0006853//carnitine shuttle;GO:0006869//lipid transport;GO:0008150//biological_process;GO:0008152//metabolic process;GO:0009056…	-	protein_coding
ncbi_119715632	2	0	0	odf3	XP_032064178.1 outer dense fiber protein 3B [Aythya fuligula]	-	-	-	-	GO:0005575//cellular_component;GO:0005622//intracellular;GO:0005623//cell;GO:0005737//cytoplasm;GO:0044424//intracellular part;GO:0044464//cell part	-	-	-	protein_coding
ncbi_106015793	2	0	0	SMKR1	XP_027317537.1 small lysine-rich protein 1 [Anas platyrhynchos]	-	-	-	-	-	-	-	-	protein_coding
ncbi_101803201	2	0	0	UBE2H	XP_006001066.1 PREDICTED: ubiquitin-conjugating enzyme E2 H [Latimeria chalumnae]	Genetic Information Processing	Folding, sorting and degradation	ko04120//Ubiquitin mediated proteolysis	K10576	GO:0005575//cellular_component;GO:0005622//intracellular;GO:0005623//cell;GO:0005737//cytoplasm;GO:0005829//cytosol;GO:0044424//intracellular part;GO:0044444//cytoplasmic part;GO:0044464//cell part	GO:0000166//nucleotide binding;GO:0003674//molecular_function;GO:0003824//catalytic activity;GO:0004842//ubiquitin-protein transferase activity;GO:0004856//xylulokinase activity;GO:0005488//binding;GO:0005515//protein binding;GO:0005524//ATP binding;GO:0008144//drug binding;GO:0016740//transferase activity;GO:0017076//purine nucleotide binding;GO:0019787//ubiquitin-like protein transferase activi…	GO:0000209//protein polyubiquitination;GO:0005997//xylulose metabolic process;GO:0006109//regulation of carbohydrate metabolic process;GO:0006111//regulation of gluconeogenesis;GO:0006464//cellular protein modification process;GO:0006508//proteolysis;GO:0006511//ubiquitin-dependent protein catabolic process;GO:0006807//nitrogen compound metabolic process;GO:0008150//biological_process;GO:0008152/…	-	protein_coding
ncbi_101804727	2	0	0	Klhdc10	XP_027317412.1 kelch domain-containing protein 10 [Anas platyrhynchos]	-	-	-	-	GO:0000151//ubiquitin ligase complex;GO:0000164//protein phosphatase type 1 complex;GO:0000775//chromosome, centromeric region;GO:0000776//kinetochore;GO:0000777//condensed chromosome kinetochore;GO:0000779//condensed chromosome, centromeric region;GO:0000793//condensed chromosome;GO:0005575//cellular_component;GO:0005622//intracellular;GO:0005623//cell;GO:0005634//nucleus;GO:0005654//nucleoplasm…	GO:0003674//molecular_function;GO:0003824//catalytic activity;GO:0004721//phosphoprotein phosphatase activity;GO:0004722//protein serine/threonine phosphatase activity;GO:0005488//binding;GO:0005515//protein binding;GO:0005521//lamin binding;GO:0008022//protein C-terminus binding;GO:0008157//protein phosphatase 1 binding;GO:0016787//hydrolase activity;GO:0016788//hydrolase activity, acting on est…	GO:0001932//regulation of protein phosphorylation;GO:0001934//positive regulation of protein phosphorylation;GO:0005975//carbohydrate metabolic process;GO:0005976//polysaccharide metabolic process;GO:0005977//glycogen metabolic process;GO:0006073//cellular glucan metabolic process;GO:0006091//generation of precursor metabolites and energy;GO:0006112//energy reserve metabolic process;GO:0006464//c…	-	protein_coding
ncbi_113844129	2	0	0	CEP41	XP_027317422.1 centrosomal protein of 41 kDa [Anas platyrhynchos]	-	-	-	-	GO:0005575//cellular_component;GO:0005622//intracellular;GO:0005623//cell;GO:0005737//cytoplasm;GO:0005813//centrosome;GO:0005814//centriole;GO:0005815//microtubule organizing center;GO:0005829//cytosol;GO:0005856//cytoskeleton;GO:0005929//cilium;GO:0015630//microtubule cytoskeleton;GO:0036064//ciliary basal body;GO:0042995//cell projection;GO:0043226//organelle;GO:0043228//non-membrane-bounded o…	GO:0003674//molecular_function;GO:0003824//catalytic activity;GO:0016874//ligase activity;GO:0016879//ligase activity, forming carbon-nitrogen bonds;GO:0016881//acid-amino acid ligase activity;GO:0070739//protein-glutamic acid ligase activity;GO:0070740//tubulin-glutamic acid ligase activity	GO:0000086//G2/M transition of mitotic cell cycle;GO:0000226//microtubule cytoskeleton organization;GO:0000278//mitotic cell cycle;GO:0001578//microtubule bundle formation;GO:0006464//cellular protein modification process;GO:0006807//nitrogen compound metabolic process;GO:0006810//transport;GO:0006996//organelle organization;GO:0007010//cytoskeleton organization;GO:0007017//microtubule-based proc…	-	protein_coding
ncbi_101789712	1	0	0	EXOC4	XP_027317073.1 exocyst complex component 4 isoform X2 [Anas platyrhynchos]	Human Diseases	Infectious disease: bacterial	ko05132//Salmonella infection	K06111	GO:0000131//incipient cellular bud site;GO:0000145//exocyst;GO:0000922//spindle pole;GO:0005575//cellular_component;GO:0005622//intracellular;GO:0005623//cell;GO:0005628//prospore membrane;GO:0005737//cytoplasm;GO:0005819//spindle;GO:0005829//cytosol;GO:0005856//cytoskeleton;GO:0005886//plasma membrane;GO:0005902//microvillus;GO:0005933//cellular bud;GO:0005934//cellular bud tip;GO:0005935//cellu…	GO:0003674//molecular_function;GO:0005488//binding;GO:0005515//protein binding;GO:0017016//Ras GTPase binding;GO:0017160//Ral GTPase binding;GO:0019899//enzyme binding;GO:0019904//protein domain specific binding;GO:0030165//PDZ domain binding;GO:0031267//small GTPase binding;GO:0044877//macromolecular complex binding;GO:0047485//protein N-terminus binding;GO:0051020//GTPase binding	GO:0000003//reproduction;GO:0000212//meiotic spindle organization;GO:0000226//microtubule cytoskeleton organization;GO:0000278//mitotic cell cycle;GO:0000281//mitotic cytokinesis;GO:0000910//cytokinesis;GO:0000916//actomyosin contractile ring contraction;GO:0000917//barrier septum assembly;GO:0000920//cell separation after cytokinesis;GO:0001505//regulation of neurotransmitter levels;GO:0001667//…	-	protein_coding
ncbi_119717831	1	0	0	ncbi_119717831	-	-	-	-	-	-	-	-	-	lncRNA
ncbi_101791426	2	0	0	PFKFB3	XP_005025834.3 6-phosphofructo-2-kinase/fructose-2,6-bisphosphatase 3 isoform X1 [Anas platyrhynchos]	Metabolism;Environmental Information Processing;Environmental Information Processing;Metabolism	Global and overview maps;Signal transduction;Signal transduction;Carbohydrate metabolism	ko01100//Metabolic pathways;ko04152//AMPK signaling pathway;ko04066//HIF-1 signaling pathway;ko00051//Fructose and mannose metabolism	K01103;K01103;K01103;K01103	GO:0005575//cellular_component;GO:0005622//intracellular;GO:0005623//cell;GO:0005634//nucleus;GO:0005654//nucleoplasm;GO:0005737//cytoplasm;GO:0005829//cytosol;GO:0031974//membrane-enclosed lumen;GO:0031981//nuclear lumen;GO:0043226//organelle;GO:0043227//membrane-bounded organelle;GO:0043229//intracellular organelle;GO:0043231//intracellular membrane-bounded organelle;GO:0043233//organelle lumen…	GO:0000166//nucleotide binding;GO:0003674//molecular_function;GO:0003824//catalytic activity;GO:0003873//6-phosphofructo-2-kinase activity;GO:0004331//fructose-2,6-bisphosphate 2-phosphatase activity;GO:0005488//binding;GO:0005524//ATP binding;GO:0008144//drug binding;GO:0008443//phosphofructokinase activity;GO:0008969//phosphohistidine phosphatase activity;GO:0016301//kinase activity;GO:0016740/…	GO:0000160//phosphorelay signal transduction system;GO:0005975//carbohydrate metabolic process;GO:0005996//monosaccharide metabolic process;GO:0006000//fructose metabolic process;GO:0006003//fructose 2,6-bisphosphate metabolic process;GO:0006109//regulation of carbohydrate metabolic process;GO:0006110//regulation of glycolytic process;GO:0006140//regulation of nucleotide metabolic process;GO:0006…	-	protein_coding
ncbi_101799254	2	0	0	ATP5F1C	XP_027316633.1 ATP synthase subunit gamma, mitochondrial isoform X1 [Anas platyrhynchos]	Metabolism;Human Diseases;Human Diseases;Organismal Systems;Human Diseases;Metabolism	Global and overview maps;Neurodegenerative disease;Neurodegenerative disease;Environmental adaptation;Neurodegenerative disease;Energy metabolism	ko01100//Metabolic pathways;ko05010//Alzheimer disease;ko05016//Huntington disease;ko04714//Thermogenesis;ko05012//Parkinson disease;ko00190//Oxidative phosphorylation	K02136;K02136;K02136;K02136;K02136;K02136	GO:0000275//mitochondrial proton-transporting ATP synthase complex, catalytic core F(1);GO:0005575//cellular_component;GO:0005622//intracellular;GO:0005623//cell;GO:0005737//cytoplasm;GO:0005739//mitochondrion;GO:0005740//mitochondrial envelope;GO:0005743//mitochondrial inner membrane;GO:0005753//mitochondrial proton-transporting ATP synthase complex;GO:0005756//mitochondrial proton-transporting …	GO:0003674//molecular_function;GO:0003824//catalytic activity;GO:0005215//transporter activity;GO:0008324//cation transmembrane transporter activity;GO:0015075//ion transmembrane transporter activity;GO:0015077//monovalent inorganic cation transmembrane transporter activity;GO:0015078//hydrogen ion transmembrane transporter activity;GO:0015318//inorganic solute uptake transmembrane transporter ac…	GO:0006091//generation of precursor metabolites and energy;GO:0006119//oxidative phosphorylation;GO:0006139//nucleobase-containing compound metabolic process;GO:0006163//purine nucleotide metabolic process;GO:0006164//purine nucleotide biosynthetic process;GO:0006725//cellular aromatic compound metabolic process;GO:0006753//nucleoside phosphate metabolic process;GO:0006754//ATP biosynthetic proce…	-	protein_coding
ncbi_101795697	1	0	0	TAF3	XP_032056945.1 transcription initiation factor TFIID subunit 3 [Aythya fuligula]	Genetic Information Processing	Transcription	ko03022//Basal transcription factors	K14650	GO:0000275//mitochondrial proton-transporting ATP synthase complex, catalytic core F(1);GO:0000428//DNA-directed RNA polymerase complex;GO:0005575//cellular_component;GO:0005622//intracellular;GO:0005623//cell;GO:0005634//nucleus;GO:0005635//nuclear envelope;GO:0005654//nucleoplasm;GO:0005667//transcription factor complex;GO:0005669//transcription factor TFIID complex;GO:0005737//cytoplasm;GO:000…	GO:0002039//p53 binding;GO:0003674//molecular_function;GO:0003682//chromatin binding;GO:0003824//catalytic activity;GO:0005215//transporter activity;GO:0005488//binding;GO:0005515//protein binding;GO:0008134//transcription factor binding;GO:0008324//cation transmembrane transporter activity;GO:0015075//ion transmembrane transporter activity;GO:0015077//monovalent inorganic cation transmembrane tr…	GO:0000122//negative regulation of transcription from RNA polymerase II promoter;GO:0006091//generation of precursor metabolites and energy;GO:0006119//oxidative phosphorylation;GO:0006139//nucleobase-containing compound metabolic process;GO:0006163//purine nucleotide metabolic process;GO:0006164//purine nucleotide biosynthetic process;GO:0006351//transcription, DNA-templated;GO:0006352//DNA-temp…	-	protein_coding
ncbi_101796000	1	0	0	SUV39H2	XP_027316102.1 histone-lysine N-methyltransferase SUV39H2 [Anas platyrhynchos]	Metabolism;Metabolism	Global and overview maps;Amino acid metabolism	ko01100//Metabolic pathways;ko00310//Lysine degradation	K11419;K11419	GO:0000151//ubiquitin ligase complex;GO:0000152//nuclear ubiquitin ligase complex;GO:0000228//nuclear chromosome;GO:0000775//chromosome, centromeric region;GO:0000781//chromosome, telomeric region;GO:0000785//chromatin;GO:0000790//nuclear chromatin;GO:0000792//heterochromatin;GO:0005575//cellular_component;GO:0005622//intracellular;GO:0005623//cell;GO:0005634//nucleus;GO:0005652//nuclear lamina;G…	GO:0000976//transcription regulatory region sequence-specific DNA binding;GO:0000977//RNA polymerase II regulatory region sequence-specific DNA binding;GO:0001012//RNA polymerase II regulatory region DNA binding;GO:0001067//regulatory region nucleic acid binding;GO:0003674//molecular_function;GO:0003676//nucleic acid binding;GO:0003677//DNA binding;GO:0003682//chromatin binding;GO:0003690//double…	GO:0000003//reproduction;GO:0000122//negative regulation of transcription from RNA polymerase II promoter;GO:0000183//chromatin silencing at rDNA;GO:0000280//nuclear division;GO:0001666//response to hypoxia;GO:0003006//developmental process involved in reproduction;GO:0006139//nucleobase-containing compound metabolic process;GO:0006259//DNA metabolic process;GO:0006304//DNA modification;GO:000630…	-	protein_coding
ncbi_101789455	2	0	0	CCDC146	XP_027315369.1 coiled-coil domain-containing protein 146 isoform X1 [Anas platyrhynchos]	-	-	-	-	-	GO:0005524//ATP binding	GO:0007059//chromosome segregation;GO:0030261//chromosome condensation	-	protein_coding
ncbi_106018373	2	0	0	Efcab10	XP_027315107.1 EF-hand calcium-binding domain-containing protein 10 isoform X3 [Anas platyrhynchos]	-	-	-	-	-	-	-	-	protein_coding
ncbi_101796663	2	0	0	SYPL1	XP_021131028.2 synaptophysin-like protein 1 [Anas platyrhynchos]	-	-	-	-	GO:0005575//cellular_component;GO:0005622//intracellular;GO:0005623//cell;GO:0005737//cytoplasm;GO:0005886//plasma membrane;GO:0005887//integral component of plasma membrane;GO:0008021//synaptic vesicle;GO:0012505//endomembrane system;GO:0012506//vesicle membrane;GO:0016020//membrane;GO:0016021//integral component of membrane;GO:0030133//transport vesicle;GO:0030141//secretory granule;GO:0030285/…	-	GO:0007154//cell communication;GO:0007267//cell-cell signaling;GO:0007268//synaptic transmission;GO:0008150//biological_process;GO:0009987//cellular process;GO:0023052//signaling;GO:0099536//synaptic signaling;GO:0099537//trans-synaptic signaling	-	protein_coding
ncbi_101801109	1	0	0	Cog5	XP_027314917.1 conserved oligomeric Golgi complex subunit 5 isoform X1 [Anas platyrhynchos]	-	-	-	-	GO:0000139//Golgi membrane;GO:0005575//cellular_component;GO:0005577//fibrinogen complex;GO:0005622//intracellular;GO:0005623//cell;GO:0005634//nucleus;GO:0005654//nucleoplasm;GO:0005737//cytoplasm;GO:0005783//endoplasmic reticulum;GO:0005794//Golgi apparatus;GO:0005802//trans-Golgi network;GO:0005829//cytosol;GO:0012505//endomembrane system;GO:0016020//membrane;GO:0017119//Golgi transport comple…	GO:0003674//molecular_function;GO:0005102//receptor binding;GO:0034597//phosphatidylinositol-4,5-bisphosphate 4-phosphatase activity	GO:0000003//reproduction;GO:0000212//meiotic spindle organization;GO:0000226//microtubule cytoskeleton organization;GO:0000280//nuclear division;GO:0000910//cytokinesis;GO:0000916//actomyosin contractile ring contraction;GO:0001675//acrosome assembly;GO:0003006//developmental process involved in reproduction;GO:0006810//transport;GO:0006888//ER to Golgi vesicle-mediated transport;GO:0006891//intr…	-	protein_coding
ncbi_101799227	1	0	0	SLC2A13	XP_027314749.1 proton myo-inositol cotransporter [Anas platyrhynchos]	-	-	-	-	GO:0005575//cellular_component;GO:0005623//cell;GO:0005886//plasma membrane;GO:0005887//integral component of plasma membrane;GO:0016020//membrane;GO:0016021//integral component of membrane;GO:0031224//intrinsic component of membrane;GO:0044425//membrane part;GO:0044464//cell part;GO:0071944//cell periphery	GO:0003674//molecular_function;GO:0005215//transporter activity;GO:0005351//sugar:proton symporter activity;GO:0005355//glucose transmembrane transporter activity;GO:0005365//myo-inositol transmembrane transporter activity;GO:0005366//myo-inositol:proton symporter activity;GO:0005402//cation:sugar symporter activity;GO:0008028//monocarboxylic acid transmembrane transporter activity;GO:0008324//ca…	GO:0006810//transport;GO:0006811//ion transport;GO:0006812//cation transport;GO:0006817//phosphate ion transport;GO:0006855//drug transmembrane transport;GO:0008150//biological_process;GO:0008643//carbohydrate transport;GO:0008645//hexose transport;GO:0015672//monovalent inorganic cation transport;GO:0015718//monocarboxylic acid transport;GO:0015749//monosaccharide transport;GO:0015791//polyol tr…	-	protein_coding
ncbi_101799770	2	0	0	Gramd4	XP_027314543.1 GRAM domain-containing protein 4 isoform X3 [Anas platyrhynchos]	-	-	-	-	GO:0005575//cellular_component;GO:0005622//intracellular;GO:0005623//cell;GO:0005737//cytoplasm;GO:0005739//mitochondrion;GO:0005740//mitochondrial envelope;GO:0005886//plasma membrane;GO:0016020//membrane;GO:0016021//integral component of membrane;GO:0031090//organelle membrane;GO:0031224//intrinsic component of membrane;GO:0031966//mitochondrial membrane;GO:0031967//organelle envelope;GO:003197…	GO:0003674//molecular_function	GO:0006915//apoptotic process;GO:0008150//biological_process;GO:0008219//cell death;GO:0009893//positive regulation of metabolic process;GO:0009987//cellular process;GO:0010604//positive regulation of macromolecule metabolic process;GO:0010941//regulation of cell death;GO:0010942//positive regulation of cell death;GO:0010950//positive regulation of endopeptidase activity;GO:0010952//positive regu…	-	protein_coding
ncbi_101805399	1	0	0	Brd1	XP_012956244.1 bromodomain-containing protein 1 isoform X1 [Anas platyrhynchos]	-	-	-	-	GO:0000123//histone acetyltransferase complex;GO:0005575//cellular_component;GO:0005622//intracellular;GO:0005623//cell;GO:0005634//nucleus;GO:0005654//nucleoplasm;GO:0016604//nuclear body;GO:0016607//nuclear speck;GO:0030425//dendrite;GO:0031248//protein acetyltransferase complex;GO:0031974//membrane-enclosed lumen;GO:0031981//nuclear lumen;GO:0032991//macromolecular complex;GO:0036477//somatode…	GO:0003674//molecular_function;GO:0003677//DNA binding;GO:0003918//DNA topoisomerase type II (ATP-hydrolyzing) activity;GO:0005488//binding;GO:0005515//protein binding;GO:0005524//ATP binding;GO:0042393//histone binding;GO:0043167//ion binding;GO:0043169//cation binding;GO:0046872//metal ion binding	GO:0006265//DNA topological change;GO:0006325//chromatin organization;GO:0006464//cellular protein modification process;GO:0006473//protein acetylation;GO:0006475//internal protein amino acid acetylation;GO:0006807//nitrogen compound metabolic process;GO:0006950//response to stress;GO:0006996//organelle organization;GO:0008150//biological_process;GO:0008152//metabolic process;GO:0009628//response…	-	protein_coding
ncbi_101792454	2	0	0	creld2-a	XP_027314356.1 cysteine-rich with EGF-like domain protein 2 isoform X1 [Anas platyrhynchos]	-	-	-	-	GO:0005575//cellular_component;GO:0005576//extracellular region;GO:0005615//extracellular space;GO:0005622//intracellular;GO:0005623//cell;GO:0005737//cytoplasm;GO:0005783//endoplasmic reticulum;GO:0005794//Golgi apparatus;GO:0012505//endomembrane system;GO:0043226//organelle;GO:0043227//membrane-bounded organelle;GO:0043229//intracellular organelle;GO:0043231//intracellular membrane-bounded orga…	GO:0003674//molecular_function;GO:0005488//binding;GO:0005509//calcium ion binding;GO:0043167//ion binding;GO:0043169//cation binding;GO:0046872//metal ion binding	-	-	protein_coding
ncbi_101792829	1	0	0	MOV10L1	XP_005020914.1 RNA helicase Mov10l1 isoform X1 [Anas platyrhynchos]	-	-	-	-	GO:0005575//cellular_component;GO:0005622//intracellular;GO:0005623//cell;GO:0005737//cytoplasm;GO:0005739//mitochondrion;GO:0005829//cytosol;GO:0009338//exodeoxyribonuclease V complex;GO:0030424//axon;GO:0030425//dendrite;GO:0032991//macromolecular complex;GO:0035770//ribonucleoprotein granule;GO:0036464//cytoplasmic ribonucleoprotein granule;GO:0036477//somatodendritic compartment;GO:0042995//c…	GO:0000166//nucleotide binding;GO:0000287//magnesium ion binding;GO:0003674//molecular_function;GO:0003676//nucleic acid binding;GO:0003677//DNA binding;GO:0003678//DNA helicase activity;GO:0003723//RNA binding;GO:0003724//RNA helicase activity;GO:0003824//catalytic activity;GO:0004004//ATP-dependent RNA helicase activity;GO:0004386//helicase activity;GO:0005488//binding;GO:0005515//protein bindi…	GO:0000003//reproduction;GO:0000184//nuclear-transcribed mRNA catabolic process, nonsense-mediated decay;GO:0000226//microtubule cytoskeleton organization;GO:0000280//nuclear division;GO:0000578//embryonic axis specification;GO:0000956//nuclear-transcribed mRNA catabolic process;GO:0002064//epithelial cell development;GO:0002065//columnar/cuboidal epithelial cell differentiation;GO:0002066//colum…	-	protein_coding
ncbi_101791224	2	0	0	TRABD	XP_027314140.1 traB domain-containing protein [Anas platyrhynchos]	-	-	-	-	GO:0005840//ribosome	GO:0003735//structural constituent of ribosome	GO:0006412//translation	-	protein_coding
ncbi_101796542	2	0	0	IQUB	XP_005013208.2 IQ and ubiquitin-like domain-containing protein [Anas platyrhynchos]	-	-	-	-	GO:0001669//acrosomal vesicle;GO:0005575//cellular_component;GO:0005622//intracellular;GO:0005623//cell;GO:0005737//cytoplasm;GO:0005929//cilium;GO:0012505//endomembrane system;GO:0030141//secretory granule;GO:0031410//cytoplasmic vesicle;GO:0031514//motile cilium;GO:0031982//vesicle;GO:0042995//cell projection;GO:0043226//organelle;GO:0043227//membrane-bounded organelle;GO:0043229//intracellular…	GO:0005515//protein binding	GO:0006996//organelle organization;GO:0007154//cell communication;GO:0007165//signal transduction;GO:0007166//cell surface receptor signaling pathway;GO:0007224//smoothened signaling pathway;GO:0008150//biological_process;GO:0009987//cellular process;GO:0016043//cellular component organization;GO:0022607//cellular component assembly;GO:0023052//signaling;GO:0030030//cell projection organization;G…	-	protein_coding
ncbi_101801164	1	0	0	LSM8	XP_027313591.1 LSM8 homolog, U6 small nuclear RNA associated [Anas platyrhynchos]	Genetic Information Processing;Genetic Information Processing	Transcription;Folding, sorting and degradation	ko03040//Spliceosome;ko03018//RNA degradation	K12627;K12627	GO:0005575//cellular_component;GO:0005622//intracellular;GO:0005623//cell;GO:0005634//nucleus;GO:0005654//nucleoplasm;GO:0005681//spliceosomal complex;GO:0005682//U5 snRNP;GO:0005683//U7 snRNP;GO:0005684//U2-type spliceosomal complex;GO:0005685//U1 snRNP;GO:0005686//U2 snRNP;GO:0005687//U4 snRNP;GO:0005688//U6 snRNP;GO:0005689//U12-type spliceosomal complex;GO:0005697//telomerase holoenzyme compl…	GO:0003674//molecular_function;GO:0003676//nucleic acid binding;GO:0003723//RNA binding;GO:0005488//binding;GO:0017069//snRNA binding;GO:0017070//U6 snRNA binding;GO:0030620//U2 snRNA binding;GO:0070034//telomerase RNA binding;GO:0071208//histone pre-mRNA DCP binding;GO:0097159//organic cyclic compound binding;GO:1901363//heterocyclic compound binding	GO:0000375//RNA splicing, via transesterification reactions;GO:0000377//RNA splicing, via transesterification reactions with bulged adenosine as nucleophile;GO:0000387//spliceosomal snRNP assembly;GO:0000398//mRNA splicing, via spliceosome;GO:0006139//nucleobase-containing compound metabolic process;GO:0006351//transcription, DNA-templated;GO:0006353//DNA-templated transcription, termination;GO:0…	-	protein_coding
ncbi_113843698	1	0	0	ASZ1	XP_032061105.1 ankyrin repeat, SAM and basic leucine zipper domain-containing protein 1 [Aythya fuligula]	-	-	-	-	GO:0005575//cellular_component;GO:0005622//intracellular;GO:0005623//cell;GO:0005737//cytoplasm;GO:0005739//mitochondrion;GO:0005829//cytosol;GO:0032991//macromolecular complex;GO:0035770//ribonucleoprotein granule;GO:0036464//cytoplasmic ribonucleoprotein granule;GO:0042729//DASH complex;GO:0043186//P granule;GO:0043226//organelle;GO:0043227//membrane-bounded organelle;GO:0043228//non-membrane-b…	GO:0005515//protein binding	GO:0000003//reproduction;GO:0000280//nuclear division;GO:0003006//developmental process involved in reproduction;GO:0006139//nucleobase-containing compound metabolic process;GO:0006259//DNA metabolic process;GO:0006304//DNA modification;GO:0006305//DNA alkylation;GO:0006306//DNA methylation;GO:0006725//cellular aromatic compound metabolic process;GO:0006807//nitrogen compound metabolic process;GO…	-	protein_coding
ncbi_101796018	1	0	0	Immp2l	XP_021123565.1 mitochondrial inner membrane protease subunit 2 isoform X2 [Anas platyrhynchos]	Genetic Information Processing	Folding, sorting and degradation	ko03060//Protein export	K09648	GO:0005575//cellular_component;GO:0005622//intracellular;GO:0005623//cell;GO:0005737//cytoplasm;GO:0005739//mitochondrion;GO:0005740//mitochondrial envelope;GO:0005743//mitochondrial inner membrane;GO:0016020//membrane;GO:0016021//integral component of membrane;GO:0019866//organelle inner membrane;GO:0030288//outer membrane-bounded periplasmic space;GO:0031090//organelle membrane;GO:0031224//intr…	GO:0003674//molecular_function;GO:0003824//catalytic activity;GO:0004175//endopeptidase activity;GO:0004222//metalloendopeptidase activity;GO:0004252//serine-type endopeptidase activity;GO:0008233//peptidase activity;GO:0008236//serine-type peptidase activity;GO:0008237//metallopeptidase activity;GO:0016787//hydrolase activity;GO:0017171//serine hydrolase activity;GO:0070011//peptidase activity, …	GO:0000003//reproduction;GO:0000746//conjugation;GO:0001541//ovarian follicle development;GO:0001944//vasculature development;GO:0003006//developmental process involved in reproduction;GO:0003008//system process;GO:0003013//circulatory system process;GO:0006091//generation of precursor metabolites and energy;GO:0006465//signal peptide processing;GO:0006508//proteolysis;GO:0006518//peptide metabol…	-	protein_coding
ncbi_101793748	1	0	0	NEL	XP_032063416.1 protein kinase C-binding protein NELL2 [Aythya fuligula]	-	-	-	-	GO:0005575//cellular_component;GO:0005576//extracellular region;GO:0005615//extracellular space;GO:0005622//intracellular;GO:0005623//cell;GO:0005737//cytoplasm;GO:0016020//membrane;GO:0030425//dendrite;GO:0036477//somatodendritic compartment;GO:0042995//cell projection;GO:0043005//neuron projection;GO:0043025//neuronal cell body;GO:0043204//perikaryon;GO:0044297//cell body;GO:0044421//extracellu…	GO:0003674//molecular_function;GO:0005080//protein kinase C binding;GO:0005488//binding;GO:0005509//calcium ion binding;GO:0005515//protein binding;GO:0005539//glycosaminoglycan binding;GO:0008201//heparin binding;GO:0019899//enzyme binding;GO:0019900//kinase binding;GO:0019901//protein kinase binding;GO:0042802//identical protein binding;GO:0043167//ion binding;GO:0043168//anion binding;GO:00431…	GO:0000003//reproduction;GO:0003006//developmental process involved in reproduction;GO:0008150//biological_process;GO:0009987//cellular process;GO:0010646//regulation of cell communication;GO:0010647//positive regulation of cell communication;GO:0010817//regulation of hormone levels;GO:0016043//cellular component organization;GO:0019725//cellular homeostasis;GO:0022414//reproductive process;GO:00…	-	protein_coding
ncbi_101790003	1	0	0	RPAP3	XP_005010001.1 RNA polymerase II-associated protein 3 isoform X1 [Anas platyrhynchos]	-	-	-	-	GO:0005575//cellular_component;GO:0005622//intracellular;GO:0005623//cell;GO:0005737//cytoplasm;GO:0005829//cytosol;GO:0032991//macromolecular complex;GO:0044424//intracellular part;GO:0044444//cytoplasmic part;GO:0044464//cell part;GO:0045203//integral component of cell outer membrane;GO:0097255//R2TP complex	GO:0003674//molecular_function;GO:0005215//transporter activity;GO:0005488//binding;GO:0005515//protein binding;GO:0016491//oxidoreductase activity;GO:0030544//Hsp70 protein binding;GO:0031072//heat shock protein binding;GO:0051879//Hsp90 protein binding	GO:0008150//biological_process;GO:0010941//regulation of cell death;GO:0015774//polysaccharide transport;GO:0042710//biofilm formation;GO:0042752//regulation of circadian rhythm;GO:0042981//regulation of apoptotic process;GO:0043066//negative regulation of apoptotic process;GO:0043067//regulation of programmed cell death;GO:0043069//negative regulation of programmed cell death;GO:0043523//regulat…	-	protein_coding
ncbi_101790199	1	0	0	PPM1H	XP_032037027.1 protein phosphatase 1H [Aythya fuligula]	-	-	-	-	GO:0005575//cellular_component;GO:0005622//intracellular;GO:0005623//cell;GO:0005634//nucleus;GO:0005654//nucleoplasm;GO:0005737//cytoplasm;GO:0031974//membrane-enclosed lumen;GO:0031981//nuclear lumen;GO:0043226//organelle;GO:0043227//membrane-bounded organelle;GO:0043229//intracellular organelle;GO:0043231//intracellular membrane-bounded organelle;GO:0043233//organelle lumen;GO:0044422//organel…	GO:0003674//molecular_function;GO:0003824//catalytic activity;GO:0004721//phosphoprotein phosphatase activity;GO:0004722//protein serine/threonine phosphatase activity;GO:0016787//hydrolase activity;GO:0016788//hydrolase activity, acting on ester bonds;GO:0016791//phosphatase activity;GO:0042578//phosphoric ester hydrolase activity	GO:0006464//cellular protein modification process;GO:0006470//protein dephosphorylation;GO:0006793//phosphorus metabolic process;GO:0006796//phosphate-containing compound metabolic process;GO:0006807//nitrogen compound metabolic process;GO:0008150//biological_process;GO:0008152//metabolic process;GO:0009987//cellular process;GO:0016311//dephosphorylation;GO:0019538//protein metabolic process;GO:0…	-	protein_coding
ncbi_101796307	1	0	0	SRGAP1	XP_032064172.1 SLIT-ROBO Rho GTPase-activating protein 1 isoform X2 [Aythya fuligula]	Organismal Systems	Development and regeneration	ko04360//Axon guidance	K07526	GO:0005575//cellular_component;GO:0005622//intracellular;GO:0005623//cell;GO:0005737//cytoplasm;GO:0005829//cytosol;GO:0044424//intracellular part;GO:0044444//cytoplasmic part;GO:0044464//cell part	GO:0003674//molecular_function;GO:0005096//GTPase activator activity;GO:0005488//binding;GO:0005515//protein binding;GO:0008047//enzyme activator activity;GO:0017016//Ras GTPase binding;GO:0017048//Rho GTPase binding;GO:0019899//enzyme binding;GO:0030234//enzyme regulator activity;GO:0030695//GTPase regulator activity;GO:0031267//small GTPase binding;GO:0048365//Rac GTPase binding;GO:0051020//GTP…	GO:0006928//movement of cell or subcellular component;GO:0007154//cell communication;GO:0007165//signal transduction;GO:0007264//small GTPase mediated signal transduction;GO:0007265//Ras protein signal transduction;GO:0007266//Rho protein signal transduction;GO:0008150//biological_process;GO:0009966//regulation of signal transduction;GO:0009987//cellular process;GO:0010646//regulation of cell com…	-	protein_coding
ncbi_101800903	1	0	0	RPL18A	XP_027312193.1 60S ribosomal protein L18a [Anas platyrhynchos]	Genetic Information Processing	Translation	ko03010//Ribosome	K02882	GO:0005575//cellular_component;GO:0005622//intracellular;GO:0005623//cell;GO:0005737//cytoplasm;GO:0005829//cytosol;GO:0005840//ribosome;GO:0015934//large ribosomal subunit;GO:0022625//cytosolic large ribosomal subunit;GO:0022626//cytosolic ribosome;GO:0032991//macromolecular complex;GO:0043226//organelle;GO:0043228//non-membrane-bounded organelle;GO:0043229//intracellular organelle;GO:0043232//i…	GO:0003674//molecular_function;GO:0003676//nucleic acid binding;GO:0003723//RNA binding;GO:0003735//structural constituent of ribosome;GO:0005198//structural molecule activity;GO:0005488//binding;GO:0097159//organic cyclic compound binding;GO:1901363//heterocyclic compound binding	GO:0006412//translation;GO:0006518//peptide metabolic process;GO:0006807//nitrogen compound metabolic process;GO:0008150//biological_process;GO:0008152//metabolic process;GO:0009058//biosynthetic process;GO:0009059//macromolecule biosynthetic process;GO:0009987//cellular process;GO:0010467//gene expression;GO:0019538//protein metabolic process;GO:0034641//cellular nitrogen compound metabolic proc…	-	protein_coding
ncbi_101800277	1	0	0	RASSF3	XP_005029509.2 ras association domain-containing protein 3 isoform X2 [Anas platyrhynchos]	-	-	-	-	GO:0005575//cellular_component;GO:0005622//intracellular;GO:0005623//cell;GO:0005737//cytoplasm;GO:0005829//cytosol;GO:0005856//cytoskeleton;GO:0005874//microtubule;GO:0005886//plasma membrane;GO:0015630//microtubule cytoskeleton;GO:0016020//membrane;GO:0043226//organelle;GO:0043228//non-membrane-bounded organelle;GO:0043229//intracellular organelle;GO:0043232//intracellular non-membrane-bounded …	GO:0003674//molecular_function;GO:0004674//protein serine/threonine kinase activity;GO:0005488//binding;GO:0005515//protein binding;GO:0042802//identical protein binding	GO:0007154//cell communication;GO:0007165//signal transduction;GO:0008150//biological_process;GO:0009987//cellular process;GO:0010941//regulation of cell death;GO:0023052//signaling;GO:0042981//regulation of apoptotic process;GO:0043067//regulation of programmed cell death;GO:0050789//regulation of biological process;GO:0050794//regulation of cellular process;GO:0050896//response to stimulus;GO:0…	-	protein_coding
ncbi_101792537	2	0	0	TMBIM4	XP_012961653.2 protein lifeguard 4 [Anas platyrhynchos]	-	-	-	-	GO:0000139//Golgi membrane;GO:0000322//storage vacuole;GO:0000323//lytic vacuole;GO:0000324//fungal-type vacuole;GO:0005575//cellular_component;GO:0005622//intracellular;GO:0005623//cell;GO:0005737//cytoplasm;GO:0005739//mitochondrion;GO:0005740//mitochondrial envelope;GO:0005773//vacuole;GO:0005774//vacuolar membrane;GO:0005783//endoplasmic reticulum;GO:0005789//endoplasmic reticulum membrane;GO…	GO:0003674//molecular_function	GO:0006915//apoptotic process;GO:0006950//response to stress;GO:0006986//response to unfolded protein;GO:0007154//cell communication;GO:0007165//signal transduction;GO:0008150//biological_process;GO:0008219//cell death;GO:0009966//regulation of signal transduction;GO:0009987//cellular process;GO:0010033//response to organic substance;GO:0010646//regulation of cell communication;GO:0010941//regula…	-	protein_coding
ncbi_101790618	2	0	0	Dyrk2	XP_027311896.1 dual specificity tyrosine-phosphorylation-regulated kinase 2 isoform X1 [Anas platyrhynchos]	-	-	-	-	GO:0000151//ubiquitin ligase complex;GO:0005575//cellular_component;GO:0005622//intracellular;GO:0005623//cell;GO:0005634//nucleus;GO:0005654//nucleoplasm;GO:0005737//cytoplasm;GO:0005829//cytosol;GO:0031974//membrane-enclosed lumen;GO:0031981//nuclear lumen;GO:0032991//macromolecular complex;GO:0043226//organelle;GO:0043227//membrane-bounded organelle;GO:0043229//intracellular organelle;GO:00432…	GO:0000166//nucleotide binding;GO:0000287//magnesium ion binding;GO:0003674//molecular_function;GO:0003824//catalytic activity;GO:0004672//protein kinase activity;GO:0004674//protein serine/threonine kinase activity;GO:0004712//protein serine/threonine/tyrosine kinase activity;GO:0004713//protein tyrosine kinase activity;GO:0005488//binding;GO:0005524//ATP binding;GO:0008144//drug binding;GO:0016…	GO:0005979//regulation of glycogen biosynthetic process;GO:0006109//regulation of carbohydrate metabolic process;GO:0006464//cellular protein modification process;GO:0006468//protein phosphorylation;GO:0006793//phosphorus metabolic process;GO:0006796//phosphate-containing compound metabolic process;GO:0006807//nitrogen compound metabolic process;GO:0006915//apoptotic process;GO:0006950//response …	-	protein_coding
ncbi_101791948	1	0	0	MDM1	XP_027311832.1 nuclear protein MDM1 isoform X1 [Anas platyrhynchos]	-	-	-	-	GO:0005575//cellular_component;GO:0005622//intracellular;GO:0005623//cell;GO:0005634//nucleus;GO:0005737//cytoplasm;GO:0005813//centrosome;GO:0005814//centriole;GO:0005815//microtubule organizing center;GO:0005829//cytosol;GO:0005856//cytoskeleton;GO:0005874//microtubule;GO:0005929//cilium;GO:0015630//microtubule cytoskeleton;GO:0042995//cell projection;GO:0043226//organelle;GO:0043227//membrane-…	GO:0003674//molecular_function;GO:0005488//binding;GO:0005515//protein binding;GO:0008017//microtubule binding;GO:0008092//cytoskeletal protein binding;GO:0015631//tubulin binding	GO:0001654//eye development;GO:0001894//tissue homeostasis;GO:0001895//retina homeostasis;GO:0007275//multicellular organism development;GO:0007423//sensory organ development;GO:0008150//biological_process;GO:0010564//regulation of cell cycle process;GO:0010639//negative regulation of organelle organization;GO:0010824//regulation of centrosome duplication;GO:0010826//negative regulation of centro…	-	protein_coding
ncbi_101805150	1	0	0	MDM2	XP_027311743.1 E3 ubiquitin-protein ligase Mdm2 isoform X1 [Anas platyrhynchos]	Human Diseases;Environmental Information Processing;Human Diseases;Cellular Processes;Human Diseases;Human Diseases;Human Diseases;Human Diseases;Human Diseases;Human Diseases;Human Diseases;Cellular Processes;Genetic Information Processing;Environmental Information Processing;Cellular Processes;Organismal Systems;Organismal Systems;Human Diseases;Human Diseases;Cellular Processes;Human Diseases;…	Cancer: overview;Signal transduction;Infectious disease: viral;Transport and catabolism;Infectious disease: bacterial;Cancer: overview;Infectious disease: viral;Infectious disease: viral;Cancer: overview;Cancer: overview;Cancer: overview;Cell growth and death;Folding, sorting and degradation;Signal transduction;Cell growth and death;Endocrine system;Immune system;Cancer: specific types;Drug resis…	ko05200//Pathways in cancer;ko04151//PI3K-Akt signaling pathway;ko05165//Human papillomavirus infection;ko04144//Endocytosis;ko05131//Shigellosis;ko05205//Proteoglycans in cancer;ko05163//Human cytomegalovirus infection;ko05169//Epstein-Barr virus infection;ko05203//Viral carcinogenesis;ko05202//Transcriptional misregulation in cancer;ko05206//MicroRNAs in cancer;ko04218//Cellular senescence;ko04…	K06643;K06643;K06643;K06643;K06643;K06643;K06643;K06643;K06643;K06643;K06643;K06643;K06643;K06643;K06643;K06643;K06643;K06643;K06643;K06643;K06643;K06643;K06643;K06643;K06643	GO:0005575//cellular_component;GO:0005622//intracellular;GO:0005623//cell;GO:0005634//nucleus;GO:0005654//nucleoplasm;GO:0005730//nucleolus;GO:0005737//cytoplasm;GO:0005829//cytosol;GO:0005886//plasma membrane;GO:0012506//vesicle membrane;GO:0016020//membrane;GO:0016604//nuclear body;GO:0030139//endocytic vesicle;GO:0030659//cytoplasmic vesicle membrane;GO:0030666//endocytic vesicle membrane;GO:0…	GO:0002039//p53 binding;GO:0003674//molecular_function;GO:0003676//nucleic acid binding;GO:0003723//RNA binding;GO:0003824//catalytic activity;GO:0004842//ubiquitin-protein transferase activity;GO:0005102//receptor binding;GO:0005488//binding;GO:0005515//protein binding;GO:0008097//5S rRNA binding;GO:0008270//zinc ion binding;GO:0016740//transferase activity;GO:0016874//ligase activity;GO:0019787…	GO:0000075//cell cycle checkpoint;GO:0000077//DNA damage checkpoint;GO:0000122//negative regulation of transcription from RNA polymerase II promoter;GO:0000278//mitotic cell cycle;GO:0000302//response to reactive oxygen species;GO:0001568//blood vessel development;GO:0001655//urogenital system development;GO:0001666//response to hypoxia;GO:0001822//kidney development;GO:0001944//vasculature devel…	-	protein_coding
ncbi_101789622	1	0	0	YEATS4	XP_002190655.1 YEATS domain-containing protein 4 isoform X2 [Taeniopygia guttata]	-	-	-	-	GO:0000123//histone acetyltransferase complex;GO:0000228//nuclear chromosome;GO:0000428//DNA-directed RNA polymerase complex;GO:0000781//chromosome, telomeric region;GO:0000785//chromatin;GO:0000790//nuclear chromatin;GO:0000812//Swr1 complex;GO:0005575//cellular_component;GO:0005615//extracellular space;GO:0005622//intracellular;GO:0005623//cell;GO:0005634//nucleus;GO:0005635//nuclear envelope;G…	GO:0003674//molecular_function;GO:0003676//nucleic acid binding;GO:0003677//DNA binding;GO:0003682//chromatin binding;GO:0003700//transcription factor activity, sequence-specific DNA binding;GO:0005198//structural molecule activity;GO:0005200//structural constituent of cytoskeleton;GO:0005488//binding;GO:0005515//protein binding;GO:0008022//protein C-terminus binding;GO:0097159//organic cyclic co…	GO:0000278//mitotic cell cycle;GO:0006139//nucleobase-containing compound metabolic process;GO:0006259//DNA metabolic process;GO:0006281//DNA repair;GO:0006325//chromatin organization;GO:0006338//chromatin remodeling;GO:0006342//chromatin silencing;GO:0006348//chromatin silencing at telomere;GO:0006351//transcription, DNA-templated;GO:0006352//DNA-templated transcription, initiation;GO:0006355//r…	-	protein_coding
ncbi_101803873	2	0	0	RAB3IP	XP_027311582.1 rab-3A-interacting protein isoform X1 [Anas platyrhynchos]	-	-	-	-	GO:0005575//cellular_component;GO:0005622//intracellular;GO:0005623//cell;GO:0005634//nucleus;GO:0005737//cytoplasm;GO:0005813//centrosome;GO:0005815//microtubule organizing center;GO:0005829//cytosol;GO:0005856//cytoskeleton;GO:0005929//cilium;GO:0015630//microtubule cytoskeleton;GO:0030027//lamellipodium;GO:0030425//dendrite;GO:0031252//cell leading edge;GO:0036064//ciliary basal body;GO:003647…	GO:0003674//molecular_function;GO:0005085//guanyl-nucleotide exchange factor activity;GO:0005088//Ras guanyl-nucleotide exchange factor activity;GO:0005488//binding;GO:0005515//protein binding;GO:0005524//ATP binding;GO:0008565//protein transporter activity;GO:0008855//exodeoxyribonuclease VII activity;GO:0017016//Ras GTPase binding;GO:0017112//Rab guanyl-nucleotide exchange factor activity;GO:00…	GO:0006605//protein targeting;GO:0006612//protein targeting to membrane;GO:0006810//transport;GO:0006886//intracellular protein transport;GO:0006892//post-Golgi vesicle-mediated transport;GO:0006893//Golgi to plasma membrane transport;GO:0006996//organelle organization;GO:0007059//chromosome segregation;GO:0008104//protein localization;GO:0008150//biological_process;GO:0009987//cellular process;G…	-	protein_coding
ncbi_113843352	2	0	0	GLIPR1	XP_032063410.1 glioma pathogenesis-related protein 1-like [Aythya fuligula]	-	-	-	-	-	-	-	-	protein_coding
ncbi_101789596	1	0	0	Nap1l1	XP_027310653.1 nucleosome assembly protein 1-like 1 isoform X1 [Anas platyrhynchos]	-	-	-	-	GO:0005575//cellular_component;GO:0005622//intracellular;GO:0005623//cell;GO:0005634//nucleus;GO:0005737//cytoplasm;GO:0031410//cytoplasmic vesicle;GO:0031982//vesicle;GO:0042470//melanosome;GO:0042995//cell projection;GO:0043005//neuron projection;GO:0043226//organelle;GO:0043227//membrane-bounded organelle;GO:0043229//intracellular organelle;GO:0043231//intracellular membrane-bounded organelle;…	GO:0003674//molecular_function;GO:0005488//binding;GO:0005515//protein binding;GO:0019899//enzyme binding;GO:0019900//kinase binding;GO:0030332//cyclin binding;GO:0042393//histone binding	GO:0000003//reproduction;GO:0002376//immune system process;GO:0002520//immune system development;GO:0006139//nucleobase-containing compound metabolic process;GO:0006259//DNA metabolic process;GO:0006260//DNA replication;GO:0006323//DNA packaging;GO:0006325//chromatin organization;GO:0006333//chromatin assembly or disassembly;GO:0006334//nucleosome assembly;GO:0006351//transcription, DNA-templated…	-	protein_coding
ncbi_101789413	2	0	0	OSBPL8	XP_027310542.1 oxysterol-binding protein-related protein 8 isoform X1 [Anas platyrhynchos]	-	-	-	-	GO:0005575//cellular_component;GO:0005622//intracellular;GO:0005623//cell;GO:0005634//nucleus;GO:0005635//nuclear envelope;GO:0005737//cytoplasm;GO:0005783//endoplasmic reticulum;GO:0005789//endoplasmic reticulum membrane;GO:0005829//cytosol;GO:0005938//cell cortex;GO:0012505//endomembrane system;GO:0016020//membrane;GO:0016021//integral component of membrane;GO:0031090//organelle membrane;GO:003…	GO:0001786//phosphatidylserine binding;GO:0003674//molecular_function;GO:0005215//transporter activity;GO:0005319//lipid transporter activity;GO:0005488//binding;GO:0005496//steroid binding;GO:0005543//phospholipid binding;GO:0005548//phospholipid transporter activity;GO:0008289//lipid binding;GO:0015485//cholesterol binding;GO:0032934//sterol binding;GO:0035091//phosphatidylinositol binding;GO:0…	GO:0001932//regulation of protein phosphorylation;GO:0001934//positive regulation of protein phosphorylation;GO:0006575//cellular modified amino acid metabolic process;GO:0006629//lipid metabolic process;GO:0006644//phospholipid metabolic process;GO:0006650//glycerophospholipid metabolic process;GO:0006658//phosphatidylserine metabolic process;GO:0006793//phosphorus metabolic process;GO:0006796//…	-	protein_coding
ncbi_101800097	1	0	0	Pawr	XP_032037899.1 PRKC apoptosis WT1 regulator protein [Aythya fuligula]	-	-	-	-	GO:0005737//cytoplasm;GO:0016021//integral component of membrane	GO:0003677//DNA binding;GO:0003700//transcription factor activity, sequence-specific DNA binding;GO:0008134//transcription factor binding;GO:0019901//protein kinase binding;GO:0042803//protein homodimerization activity;GO:0070840//dynein complex binding	GO:0006355//regulation of transcription, DNA-templated;GO:0009063//cellular amino acid catabolic process;GO:0070206//protein trimerization	-	protein_coding
ncbi_101800288	1	0	0	PPP1R12A	XP_027310106.1 protein phosphatase 1 regulatory subunit 12A isoform X1 [Anas platyrhynchos]	Environmental Information Processing;Human Diseases;Cellular Processes;Cellular Processes;Environmental Information Processing;Organismal Systems;Organismal Systems;Organismal Systems	Signal transduction;Cancer: overview;Cellular community - eukaryotes;Cell motility;Signal transduction;Endocrine system;Immune system;Circulatory system	ko04024//cAMP signaling pathway;ko05205//Proteoglycans in cancer;ko04510//Focal adhesion;ko04810//Regulation of actin cytoskeleton;ko04022//cGMP-PKG signaling pathway;ko04921//Oxytocin signaling pathway;ko04611//Platelet activation;ko04270//Vascular smooth muscle contraction	K06270;K06270;K06270;K06270;K06270;K06270;K06270;K06270	GO:0000775//chromosome, centromeric region;GO:0000776//kinetochore;GO:0005575//cellular_component;GO:0005622//intracellular;GO:0005623//cell;GO:0005634//nucleus;GO:0005654//nucleoplasm;GO:0005694//chromosome;GO:0005737//cytoplasm;GO:0005813//centrosome;GO:0005815//microtubule organizing center;GO:0005829//cytosol;GO:0005856//cytoskeleton;GO:0008287//protein serine/threonine phosphatase complex;GO…	GO:0003674//molecular_function;GO:0003824//catalytic activity;GO:0004721//phosphoprotein phosphatase activity;GO:0004857//enzyme inhibitor activity;GO:0005488//binding;GO:0005515//protein binding;GO:0016787//hydrolase activity;GO:0016788//hydrolase activity, acting on ester bonds;GO:0016791//phosphatase activity;GO:0019208//phosphatase regulator activity;GO:0019899//enzyme binding;GO:0019900//kin…	GO:0000226//microtubule cytoskeleton organization;GO:0000278//mitotic cell cycle;GO:0000902//cell morphogenesis;GO:0000904//cell morphogenesis involved in differentiation;GO:0001889//liver development;GO:0002009//morphogenesis of an epithelium;GO:0003002//regionalization;GO:0003401//axis elongation;GO:0006355//regulation of transcription, DNA-templated;GO:0006357//regulation of transcription from…	-	protein_coding
ncbi_113843188	2	0	0	ncbi_113843188	-	-	-	-	-	-	-	-	-	lncRNA
ncbi_101792984	2	0	0	Desi1	XP_027309806.1 desumoylating isopeptidase 1 [Anas platyrhynchos]	-	-	-	-	GO:0005575//cellular_component;GO:0005622//intracellular;GO:0005623//cell;GO:0005634//nucleus;GO:0005737//cytoplasm;GO:0043226//organelle;GO:0043227//membrane-bounded organelle;GO:0043229//intracellular organelle;GO:0043231//intracellular membrane-bounded organelle;GO:0044424//intracellular part;GO:0044464//cell part	GO:0003674//molecular_function;GO:0003824//catalytic activity;GO:0005488//binding;GO:0005515//protein binding;GO:0008233//peptidase activity;GO:0016787//hydrolase activity;GO:0042802//identical protein binding	GO:0003008//system process;GO:0003012//muscle system process;GO:0006508//proteolysis;GO:0006807//nitrogen compound metabolic process;GO:0008150//biological_process;GO:0008152//metabolic process;GO:0019538//protein metabolic process;GO:0032501//multicellular organismal process;GO:0043170//macromolecule metabolic process;GO:0044238//primary metabolic process;GO:0071704//organic substance metabolic …	-	protein_coding
ncbi_106020692	1	0	0	snu13	NP_001266183.1 NHP2-like protein 1 [Taeniopygia guttata]	Genetic Information Processing;Genetic Information Processing	Transcription;Translation	ko03040//Spliceosome;ko03008//Ribosome biogenesis in eukaryotes	K12845;K12845	GO:0001651//dense fibrillar component;GO:0005575//cellular_component;GO:0005622//intracellular;GO:0005623//cell;GO:0005634//nucleus;GO:0005654//nucleoplasm;GO:0005681//spliceosomal complex;GO:0005684//U2-type spliceosomal complex;GO:0005690//U4atac snRNP;GO:0005730//nucleolus;GO:0005732//small nucleolar ribonucleoprotein complex;GO:0030532//small nuclear ribonucleoprotein complex;GO:0030684//prer…	GO:0003674//molecular_function;GO:0003676//nucleic acid binding;GO:0003723//RNA binding;GO:0003729//mRNA binding;GO:0005488//binding;GO:0005515//protein binding;GO:0017069//snRNA binding;GO:0019899//enzyme binding;GO:0030515//snoRNA binding;GO:0030621//U4 snRNA binding;GO:0030622//U4atac snRNA binding;GO:0034511//U3 snoRNA binding;GO:0034512//box C/D snoRNA binding;GO:0051117//ATPase binding;GO:0…	GO:0000003//reproduction;GO:0000375//RNA splicing, via transesterification reactions;GO:0000377//RNA splicing, via transesterification reactions with bulged adenosine as nucleophile;GO:0000398//mRNA splicing, via spliceosome;GO:0000462//maturation of SSU-rRNA from tricistronic rRNA transcript (SSU-rRNA, 5.8S rRNA, LSU-rRNA);GO:0000470//maturation of LSU-rRNA;GO:0000491//small nucleolar ribonucleo…	-	protein_coding
ncbi_101792693	2	0	0	WBP2	XP_027309611.1 LOW QUALITY PROTEIN: postacrosomal sheath WW domain-binding protein [Anas platyrhynchos]	-	-	-	-	GO:0005575//cellular_component;GO:0005622//intracellular;GO:0005623//cell;GO:0005737//cytoplasm;GO:0005856//cytoskeleton;GO:0005929//cilium;GO:0031514//motile cilium;GO:0033011//perinuclear theca;GO:0036126//sperm flagellum;GO:0042995//cell projection;GO:0043226//organelle;GO:0043228//non-membrane-bounded organelle;GO:0043229//intracellular organelle;GO:0043232//intracellular non-membrane-bounded…	GO:0003674//molecular_function;GO:0005488//binding;GO:0005515//protein binding;GO:0019904//protein domain specific binding;GO:0032266//phosphatidylinositol-3-phosphate binding;GO:0043130//ubiquitin binding;GO:0050699//WW domain binding	GO:0000003//reproduction;GO:0001775//cell activation;GO:0006996//organelle organization;GO:0006997//nucleus organization;GO:0007049//cell cycle;GO:0007338//single fertilization;GO:0007343//egg activation;GO:0008150//biological_process;GO:0009566//fertilization;GO:0009987//cellular process;GO:0016043//cellular component organization;GO:0019953//sexual reproduction;GO:0022414//reproductive process;…	-	protein_coding
ncbi_101802533	1	0	0	LUC7L2	XP_013224228.1 LOW QUALITY PROTEIN: putative RNA-binding protein Luc7-like 2 [Columba livia]	-	-	-	-	GO:0005575//cellular_component;GO:0005622//intracellular;GO:0005623//cell;GO:0005634//nucleus;GO:0005654//nucleoplasm;GO:0005681//spliceosomal complex;GO:0005684//U2-type spliceosomal complex;GO:0005685//U1 snRNP;GO:0005737//cytoplasm;GO:0005739//mitochondrion;GO:0005829//cytosol;GO:0016604//nuclear body;GO:0016607//nuclear speck;GO:0030532//small nuclear ribonucleoprotein complex;GO:0031974//mem…	GO:0003674//molecular_function;GO:0003676//nucleic acid binding;GO:0003723//RNA binding;GO:0003729//mRNA binding;GO:0005488//binding;GO:0005515//protein binding;GO:0019899//enzyme binding;GO:0097159//organic cyclic compound binding;GO:1901363//heterocyclic compound binding	GO:0000245//spliceosomal complex assembly;GO:0000375//RNA splicing, via transesterification reactions;GO:0000377//RNA splicing, via transesterification reactions with bulged adenosine as nucleophile;GO:0000395//mRNA 5'-splice site recognition;GO:0000398//mRNA splicing, via spliceosome;GO:0006139//nucleobase-containing compound metabolic process;GO:0006376//mRNA splice site selection;GO:0006396//R…	-	protein_coding
ncbi_101790973	2	0	0	Ttc26	XP_027309346.1 intraflagellar transport protein 56 isoform X1 [Anas platyrhynchos]	-	-	-	-	GO:0005575//cellular_component;GO:0005622//intracellular;GO:0005623//cell;GO:0005813//centrosome;GO:0005815//microtubule organizing center;GO:0005856//cytoskeleton;GO:0005929//cilium;GO:0015630//microtubule cytoskeleton;GO:0030990//intraciliary transport particle;GO:0030992//intraciliary transport particle B;GO:0031514//motile cilium;GO:0032991//macromolecular complex;GO:0036064//ciliary basal bo…	GO:0003674//molecular_function;GO:0005215//transporter activity;GO:0005515//protein binding;GO:0042802//identical protein binding	GO:0000003//reproduction;GO:0000902//cell morphogenesis;GO:0000904//cell morphogenesis involved in differentiation;GO:0001655//urogenital system development;GO:0001822//kidney development;GO:0002009//morphogenesis of an epithelium;GO:0003006//developmental process involved in reproduction;GO:0006810//transport;GO:0006928//movement of cell or subcellular component;GO:0006996//organelle organizatio…	-	protein_coding
ncbi_101801248	2	0	0	GRIN2B	XP_005012248.1 glutamate receptor ionotropic, NMDA 2B isoform X1 [Anas platyrhynchos]	Environmental Information Processing;Human Diseases;Human Diseases;Environmental Information Processing;Environmental Information Processing;Environmental Information Processing;Human Diseases;Organismal Systems;Organismal Systems;Organismal Systems;Human Diseases;Human Diseases;Human Diseases;Organismal Systems;Human Diseases;Human Diseases;Human Diseases	Signaling molecules and interaction;Neurodegenerative disease;Neurodegenerative disease;Signal transduction;Signal transduction;Signal transduction;Substance dependence;Nervous system;Nervous system;Environmental adaptation;Neurodegenerative disease;Immune disease;Substance dependence;Nervous system;Substance dependence;Neurodegenerative disease;Substance dependence	ko04080//Neuroactive ligand-receptor interaction;ko05010//Alzheimer disease;ko05016//Huntington disease;ko04014//Ras signaling pathway;ko04024//cAMP signaling pathway;ko04015//Rap1 signaling pathway;ko05034//Alcoholism;ko04728//Dopaminergic synapse;ko04724//Glutamatergic synapse;ko04713//Circadian entrainment;ko05017//Spinocerebellar ataxia;ko05322//Systemic lupus erythematosus;ko05031//Amphetami…	K05210;K05210;K05210;K05210;K05210;K05210;K05210;K05210;K05210;K05210;K05210;K05210;K05210;K05210;K05210;K05210;K05210	GO:0005575//cellular_component;GO:0005576//extracellular region;GO:0005622//intracellular;GO:0005623//cell;GO:0005737//cytoplasm;GO:0005886//plasma membrane;GO:0005887//integral component of plasma membrane;GO:0008021//synaptic vesicle;GO:0008328//ionotropic glutamate receptor complex;GO:0009986//cell surface;GO:0012505//endomembrane system;GO:0014069//postsynaptic density;GO:0016020//membrane;GO…	GO:0001664//G-protein coupled receptor binding;GO:0003674//molecular_function;GO:0004888//transmembrane signaling receptor activity;GO:0004970//ionotropic glutamate receptor activity;GO:0004972//NMDA glutamate receptor activity;GO:0005085//guanyl-nucleotide exchange factor activity;GO:0005088//Ras guanyl-nucleotide exchange factor activity;GO:0005102//receptor binding;GO:0005126//cytokine recepto…	GO:0000165//MAPK cascade;GO:0001101//response to acid chemical;GO:0001508//action potential;GO:0001662//behavioral fear response;GO:0001666//response to hypoxia;GO:0001701//in utero embryonic development;GO:0001932//regulation of protein phosphorylation;GO:0001964//startle response;GO:0001967//suckling behavior;GO:0001975//response to amphetamine;GO:0002209//behavioral defense response;GO:0003008…	-	protein_coding
ncbi_101790204	1	0	0	H1-2	XP_032064126.1 histone H1.10-like [Aythya fuligula]	-	-	-	-	GO:0000786//nucleosome	GO:0003677//DNA binding	GO:0006334//nucleosome assembly	-	protein_coding
ncbi_113843042	2	0	0	H2BC21	XP_027308923.1 histone H2B 5-like [Anas platyrhynchos]	Human Diseases;Human Diseases;Human Diseases	Cancer: overview;Substance dependence;Immune disease	ko05203//Viral carcinogenesis;ko05034//Alcoholism;ko05322//Systemic lupus erythematosus	K11252;K11252;K11252	GO:0000228//nuclear chromosome;GO:0000785//chromatin;GO:0000786//nucleosome;GO:0000788//nuclear nucleosome;GO:0000790//nuclear chromatin;GO:0005575//cellular_component;GO:0005622//intracellular;GO:0005623//cell;GO:0005634//nucleus;GO:0005654//nucleoplasm;GO:0005669//transcription factor TFIID complex;GO:0005694//chromosome;GO:0005886//plasma membrane;GO:0016020//membrane;GO:0019897//extrinsic com…	GO:0003674//molecular_function;GO:0003676//nucleic acid binding;GO:0003677//DNA binding;GO:0005488//binding;GO:0005515//protein binding;GO:0042393//histone binding;GO:0046982//protein heterodimerization activity;GO:0046983//protein dimerization activity;GO:0097159//organic cyclic compound binding;GO:1901363//heterocyclic compound binding	GO:0000003//reproduction;GO:0002376//immune system process;GO:0003006//developmental process involved in reproduction;GO:0006323//DNA packaging;GO:0006325//chromatin organization;GO:0006333//chromatin assembly or disassembly;GO:0006334//nucleosome assembly;GO:0006337//nucleosome disassembly;GO:0006338//chromatin remodeling;GO:0006352//DNA-templated transcription, initiation;GO:0006508//proteolysi…	-	protein_coding
ncbi_101794184	2	0	0	H2AC20	XP_021230281.1 histone H2A-IV-like [Numida meleagris]	Human Diseases;Cellular Processes;Human Diseases	Substance dependence;Cell growth and death;Immune disease	ko05034//Alcoholism;ko04217//Necroptosis;ko05322//Systemic lupus erythematosus	K11251;K11251;K11251	-	GO:0003677//DNA binding	-	-	protein_coding
ncbi_101794355	2	0	0	H2BC21	XP_005012209.3 histone H2B 5 [Anas platyrhynchos]	Human Diseases;Human Diseases;Human Diseases	Cancer: overview;Substance dependence;Immune disease	ko05203//Viral carcinogenesis;ko05034//Alcoholism;ko05322//Systemic lupus erythematosus	K11252;K11252;K11252	GO:0000228//nuclear chromosome;GO:0000785//chromatin;GO:0000786//nucleosome;GO:0000788//nuclear nucleosome;GO:0000790//nuclear chromatin;GO:0005575//cellular_component;GO:0005622//intracellular;GO:0005623//cell;GO:0005634//nucleus;GO:0005654//nucleoplasm;GO:0005669//transcription factor TFIID complex;GO:0005694//chromosome;GO:0005886//plasma membrane;GO:0016020//membrane;GO:0019897//extrinsic com…	GO:0003674//molecular_function;GO:0003676//nucleic acid binding;GO:0003677//DNA binding;GO:0005488//binding;GO:0005515//protein binding;GO:0042393//histone binding;GO:0046982//protein heterodimerization activity;GO:0046983//protein dimerization activity;GO:0097159//organic cyclic compound binding;GO:1901363//heterocyclic compound binding	GO:0000003//reproduction;GO:0002376//immune system process;GO:0003006//developmental process involved in reproduction;GO:0006323//DNA packaging;GO:0006325//chromatin organization;GO:0006333//chromatin assembly or disassembly;GO:0006334//nucleosome assembly;GO:0006337//nucleosome disassembly;GO:0006338//chromatin remodeling;GO:0006352//DNA-templated transcription, initiation;GO:0006508//proteolysi…	-	protein_coding
ncbi_110351440	2	0	0	H2AC20	XP_021230281.1 histone H2A-IV-like [Numida meleagris]	Human Diseases;Cellular Processes;Human Diseases	Substance dependence;Cell growth and death;Immune disease	ko05034//Alcoholism;ko04217//Necroptosis;ko05322//Systemic lupus erythematosus	K11251;K11251;K11251	-	GO:0003677//DNA binding	-	-	protein_coding
ncbi_101797338	2	0	0	H2B-VIII	XP_030404180.1 histone H2B 8-like isoform X3 [Gopherus evgoodei]	Human Diseases;Human Diseases;Human Diseases	Cancer: overview;Substance dependence;Immune disease	ko05203//Viral carcinogenesis;ko05034//Alcoholism;ko05322//Systemic lupus erythematosus	K11252;K11252;K11252	GO:0005669//transcription factor TFIID complex	GO:0003677//DNA binding	GO:0006352//DNA-templated transcription, initiation	-	protein_coding
ncbi_101804800	1	0	0	H1-3	XP_027308904.1 histone H1 isoform X3 [Anas platyrhynchos]	-	-	-	-	GO:0000785//chromatin;GO:0000786//nucleosome;GO:0005575//cellular_component;GO:0005622//intracellular;GO:0005623//cell;GO:0005634//nucleus;GO:0005694//chromosome;GO:0032991//macromolecular complex;GO:0032993//protein-DNA complex;GO:0043226//organelle;GO:0043227//membrane-bounded organelle;GO:0043228//non-membrane-bounded organelle;GO:0043229//intracellular organelle;GO:0043231//intracellular memb…	GO:0003674//molecular_function;GO:0003676//nucleic acid binding;GO:0003677//DNA binding;GO:0005488//binding;GO:0097159//organic cyclic compound binding;GO:1901363//heterocyclic compound binding	GO:0006323//DNA packaging;GO:0006325//chromatin organization;GO:0006333//chromatin assembly or disassembly;GO:0006334//nucleosome assembly;GO:0006996//organelle organization;GO:0008150//biological_process;GO:0009987//cellular process;GO:0016043//cellular component organization;GO:0022607//cellular component assembly;GO:0031497//chromatin assembly;GO:0034622//cellular macromolecular complex assemb…	-	protein_coding
ncbi_101793456	2	0	0	ncbi_101793456	XP_005012204.2 uncharacterized protein LOC101793456 [Anas platyrhynchos]	-	-	-	-	-	-	-	-	protein_coding
ncbi_113843028	2	0	0	ncbi_113843028	-	-	-	-	-	-	-	-	-	lncRNA
ncbi_101790241	2	0	0	Slc25a3	XP_027308276.1 phosphate carrier protein, mitochondrial isoform X1 [Anas platyrhynchos]	-	-	-	-	GO:0005575//cellular_component;GO:0005622//intracellular;GO:0005623//cell;GO:0005737//cytoplasm;GO:0005739//mitochondrion;GO:0005740//mitochondrial envelope;GO:0005743//mitochondrial inner membrane;GO:0005886//plasma membrane;GO:0005887//integral component of plasma membrane;GO:0016020//membrane;GO:0016021//integral component of membrane;GO:0019866//organelle inner membrane;GO:0031090//organelle …	GO:0003674//molecular_function;GO:0005215//transporter activity;GO:0005315//inorganic phosphate transmembrane transporter activity;GO:0005488//binding;GO:0008324//cation transmembrane transporter activity;GO:0008509//anion transmembrane transporter activity;GO:0015075//ion transmembrane transporter activity;GO:0015077//monovalent inorganic cation transmembrane transporter activity;GO:0015078//hyd…	GO:0000041//transition metal ion transport;GO:0006810//transport;GO:0006811//ion transport;GO:0006812//cation transport;GO:0006817//phosphate ion transport;GO:0006820//anion transport;GO:0006825//copper ion transport;GO:0006839//mitochondrial transport;GO:0006873//cellular ion homeostasis;GO:0006875//cellular metal ion homeostasis;GO:0006878//cellular copper ion homeostasis;GO:0008150//biological…	-	protein_coding
ncbi_101796554	2	0	0	VEZT	XP_027308034.1 vezatin isoform X6 [Anas platyrhynchos]	-	-	-	-	GO:0001669//acrosomal vesicle;GO:0002139//stereocilia coupling link;GO:0002141//stereocilia ankle link;GO:0002142//stereocilia ankle link complex;GO:0005575//cellular_component;GO:0005622//intracellular;GO:0005623//cell;GO:0005634//nucleus;GO:0005654//nucleoplasm;GO:0005737//cytoplasm;GO:0005829//cytosol;GO:0005886//plasma membrane;GO:0005912//adherens junction;GO:0012505//endomembrane system;GO:…	GO:0003674//molecular_function;GO:0005488//binding;GO:0005515//protein binding;GO:0005524//ATP binding;GO:0008092//cytoskeletal protein binding;GO:0017022//myosin binding	GO:0007155//cell adhesion;GO:0007275//multicellular organism development;GO:0008150//biological_process;GO:0009790//embryo development;GO:0009792//embryo development ending in birth or egg hatching;GO:0022610//biological adhesion;GO:0032501//multicellular organismal process;GO:0032502//developmental process;GO:0043009//chordate embryonic development;GO:0048856//anatomical structure development;GO…	-	protein_coding
ncbi_101790400	1	0	0	NDUFA12	XP_032063670.1 NADH dehydrogenase [ubiquinone] 1 alpha subcomplex subunit 12 [Aythya fuligula]	Metabolism;Human Diseases;Human Diseases;Organismal Systems;Organismal Systems;Human Diseases;Human Diseases;Metabolism	Global and overview maps;Neurodegenerative disease;Neurodegenerative disease;Environmental adaptation;Nervous system;Endocrine and metabolic disease;Neurodegenerative disease;Energy metabolism	ko01100//Metabolic pathways;ko05010//Alzheimer disease;ko05016//Huntington disease;ko04714//Thermogenesis;ko04723//Retrograde endocannabinoid signaling;ko04932//Non-alcoholic fatty liver disease;ko05012//Parkinson disease;ko00190//Oxidative phosphorylation	K11352;K11352;K11352;K11352;K11352;K11352;K11352;K11352	GO:0005575//cellular_component;GO:0005622//intracellular;GO:0005623//cell;GO:0005737//cytoplasm;GO:0005739//mitochondrion;GO:0005740//mitochondrial envelope;GO:0005743//mitochondrial inner membrane;GO:0005746//mitochondrial respiratory chain;GO:0005747//mitochondrial respiratory chain complex I;GO:0005829//cytosol;GO:0016020//membrane;GO:0019866//organelle inner membrane;GO:0030964//NADH dehydrog…	GO:0003674//molecular_function;GO:0003824//catalytic activity;GO:0003954//NADH dehydrogenase activity;GO:0005488//binding;GO:0008137//NADH dehydrogenase (ubiquinone) activity;GO:0009055//electron carrier activity;GO:0016491//oxidoreductase activity;GO:0016651//oxidoreductase activity, acting on NAD(P)H;GO:0016655//oxidoreductase activity, acting on NAD(P)H, quinone or similar compound as acceptor…	GO:0006091//generation of precursor metabolites and energy;GO:0006119//oxidative phosphorylation;GO:0006120//mitochondrial electron transport, NADH to ubiquinone;GO:0006139//nucleobase-containing compound metabolic process;GO:0006163//purine nucleotide metabolic process;GO:0006725//cellular aromatic compound metabolic process;GO:0006753//nucleoside phosphate metabolic process;GO:0006793//phosphor…	-	protein_coding
ncbi_101804363	2	0	0	TMCC3	XP_027307927.1 transmembrane and coiled-coil domain protein 3 isoform X1 [Anas platyrhynchos]	-	-	-	-	GO:0005575//cellular_component;GO:0016020//membrane;GO:0016021//integral component of membrane;GO:0031224//intrinsic component of membrane;GO:0044425//membrane part	GO:0003700//transcription factor activity, sequence-specific DNA binding;GO:0005524//ATP binding;GO:0008855//exodeoxyribonuclease VII activity;GO:0015639//ferrous iron uptake transmembrane transporter activity	GO:0006817//phosphate ion transport;GO:0007059//chromosome segregation;GO:0015684//ferrous iron transport;GO:0030261//chromosome condensation;GO:0051049//regulation of transport	-	protein_coding
ncbi_101804163	2	0	0	POC1B	XP_027307587.1 POC1 centriolar protein homolog B isoform X1 [Anas platyrhynchos]	-	-	-	-	GO:0000922//spindle pole;GO:0005575//cellular_component;GO:0005622//intracellular;GO:0005623//cell;GO:0005737//cytoplasm;GO:0005813//centrosome;GO:0005814//centriole;GO:0005815//microtubule organizing center;GO:0005819//spindle;GO:0005856//cytoskeleton;GO:0005929//cilium;GO:0015630//microtubule cytoskeleton;GO:0019773//proteasome core complex, alpha-subunit complex;GO:0036064//ciliary basal body;…	GO:0005515//protein binding	GO:0001654//eye development;GO:0001894//tissue homeostasis;GO:0001895//retina homeostasis;GO:0003008//system process;GO:0003014//renal system process;GO:0003341//cilium movement;GO:0003351//epithelial cilium movement;GO:0003407//neural retina development;GO:0006511//ubiquitin-dependent protein catabolic process;GO:0006928//movement of cell or subcellular component;GO:0006996//organelle organizati…	-	protein_coding
ncbi_101789736	2	0	0	C12orf50	XP_027307503.1 uncharacterized protein C12orf50 homolog isoform X7 [Anas platyrhynchos]	-	-	-	-	-	-	-	-	protein_coding
ncbi_101796040	2	0	0	RBX1	XP_021240134.1 E3 ubiquitin-protein ligase RBX1 [Numida meleagris]	Human Diseases;Human Diseases;Human Diseases;Genetic Information Processing;Environmental Information Processing;Genetic Information Processing;Cellular Processes;Environmental Information Processing;Cellular Processes;Environmental Information Processing;Human Diseases;Genetic Information Processing;Organismal Systems;Environmental Information Processing	Cancer: overview;Infectious disease: bacterial;Infectious disease: viral;Folding, sorting and degradation;Signal transduction;Folding, sorting and degradation;Cell growth and death;Signal transduction;Cell growth and death;Signal transduction;Cancer: specific types;Replication and repair;Environmental adaptation;Signal transduction	ko05200//Pathways in cancer;ko05131//Shigellosis;ko05170//Human immunodeficiency virus 1 infection;ko04141//Protein processing in endoplasmic reticulum;ko04310//Wnt signaling pathway;ko04120//Ubiquitin mediated proteolysis;ko04110//Cell cycle;ko04066//HIF-1 signaling pathway;ko04114//Oocyte meiosis;ko04350//TGF-beta signaling pathway;ko05211//Renal cell carcinoma;ko03420//Nucleotide excision repa…	K03868;K03868;K03868;K03868;K03868;K03868;K03868;K03868;K03868;K03868;K03868;K03868;K03868;K03868	GO:0000151//ubiquitin ligase complex;GO:0000152//nuclear ubiquitin ligase complex;GO:0000153//cytoplasmic ubiquitin ligase complex;GO:0005575//cellular_component;GO:0005622//intracellular;GO:0005623//cell;GO:0005634//nucleus;GO:0005654//nucleoplasm;GO:0005680//anaphase-promoting complex;GO:0005737//cytoplasm;GO:0005829//cytosol;GO:0019005//SCF ubiquitin ligase complex;GO:0030891//VCB complex;GO:0…	GO:0003674//molecular_function;GO:0003824//catalytic activity;GO:0004842//ubiquitin-protein transferase activity;GO:0005488//binding;GO:0005515//protein binding;GO:0008134//transcription factor binding;GO:0008190//eukaryotic initiation factor 4E binding;GO:0008270//zinc ion binding;GO:0016740//transferase activity;GO:0019787//ubiquitin-like protein transferase activity;GO:0019788//NEDD8 transfera…	GO:0000003//reproduction;GO:0000082//G1/S transition of mitotic cell cycle;GO:0000165//MAPK cascade;GO:0000209//protein polyubiquitination;GO:0000278//mitotic cell cycle;GO:0000280//nuclear division;GO:0000578//embryonic axis specification;GO:0000715//nucleotide-excision repair, DNA damage recognition;GO:0000819//sister chromatid segregation;GO:0001666//response to hypoxia;GO:0003002//regionaliza…	-	protein_coding
ncbi_101802209	1	0	0	TNRC6B	XP_027306800.1 trinucleotide repeat-containing gene 6B protein isoform X1 [Anas platyrhynchos]	-	-	-	-	GO:0000932//cytoplasmic mRNA processing body;GO:0005575//cellular_component;GO:0005622//intracellular;GO:0005623//cell;GO:0005737//cytoplasm;GO:0005829//cytosol;GO:0032991//macromolecular complex;GO:0035770//ribonucleoprotein granule;GO:0036464//cytoplasmic ribonucleoprotein granule;GO:0043226//organelle;GO:0043228//non-membrane-bounded organelle;GO:0043229//intracellular organelle;GO:0043232//in…	GO:0003674//molecular_function;GO:0003676//nucleic acid binding;GO:0003723//RNA binding;GO:0005488//binding;GO:0097159//organic cyclic compound binding;GO:1901363//heterocyclic compound binding	GO:0002682//regulation of immune system process;GO:0006417//regulation of translation;GO:0007154//cell communication;GO:0007165//signal transduction;GO:0007166//cell surface receptor signaling pathway;GO:0007223//Wnt signaling pathway, calcium modulating pathway;GO:0007267//cell-cell signaling;GO:0008150//biological_process;GO:0009889//regulation of biosynthetic process;GO:0009890//negative regul…	-	protein_coding
ncbi_101795305	1	0	0	RPS19BP1	XP_027306747.1 active regulator of SIRT1 [Anas platyrhynchos]	-	-	-	-	GO:0005575//cellular_component;GO:0005622//intracellular;GO:0005623//cell;GO:0005634//nucleus;GO:0005654//nucleoplasm;GO:0005730//nucleolus;GO:0005737//cytoplasm;GO:0005829//cytosol;GO:0031974//membrane-enclosed lumen;GO:0031981//nuclear lumen;GO:0043226//organelle;GO:0043227//membrane-bounded organelle;GO:0043228//non-membrane-bounded organelle;GO:0043229//intracellular organelle;GO:0043231//int…	GO:0003674//molecular_function;GO:0005488//binding;GO:0005515//protein binding;GO:0019899//enzyme binding	-	-	protein_coding
ncbi_101793495	1	0	0	RPL3	XP_027306665.1 60S ribosomal protein L3 [Anas platyrhynchos]	Genetic Information Processing	Translation	ko03010//Ribosome	K02925	GO:0005575//cellular_component;GO:0005622//intracellular;GO:0005623//cell;GO:0005634//nucleus;GO:0005730//nucleolus;GO:0005737//cytoplasm;GO:0005829//cytosol;GO:0005840//ribosome;GO:0015934//large ribosomal subunit;GO:0022625//cytosolic large ribosomal subunit;GO:0022626//cytosolic ribosome;GO:0031974//membrane-enclosed lumen;GO:0031981//nuclear lumen;GO:0032991//macromolecular complex;GO:0043226…	GO:0003674//molecular_function;GO:0003676//nucleic acid binding;GO:0003723//RNA binding;GO:0003735//structural constituent of ribosome;GO:0005198//structural molecule activity;GO:0005488//binding;GO:0008097//5S rRNA binding;GO:0019843//rRNA binding;GO:0097159//organic cyclic compound binding;GO:1901363//heterocyclic compound binding	GO:0000027//ribosomal large subunit assembly;GO:0000184//nuclear-transcribed mRNA catabolic process, nonsense-mediated decay;GO:0000956//nuclear-transcribed mRNA catabolic process;GO:0006139//nucleobase-containing compound metabolic process;GO:0006401//RNA catabolic process;GO:0006402//mRNA catabolic process;GO:0006412//translation;GO:0006413//translational initiation;GO:0006518//peptide metaboli…	-	protein_coding
ncbi_101795900	2	0	0	CBX7	XP_021240598.1 chromobox protein homolog 7 isoform X1 [Numida meleagris]	-	-	-	-	GO:0000151//ubiquitin ligase complex;GO:0000152//nuclear ubiquitin ligase complex;GO:0000228//nuclear chromosome;GO:0000785//chromatin;GO:0000790//nuclear chromatin;GO:0000792//heterochromatin;GO:0005575//cellular_component;GO:0005622//intracellular;GO:0005623//cell;GO:0005634//nucleus;GO:0005654//nucleoplasm;GO:0005694//chromosome;GO:0005737//cytoplasm;GO:0005829//cytosol;GO:0031519//PcG protein…	GO:0003674//molecular_function;GO:0003676//nucleic acid binding;GO:0003682//chromatin binding;GO:0003723//RNA binding;GO:0003727//single-stranded RNA binding;GO:0005488//binding;GO:0005515//protein binding;GO:0035064//methylated histone binding;GO:0042393//histone binding;GO:0097159//organic cyclic compound binding;GO:1901363//heterocyclic compound binding	GO:0000003//reproduction;GO:0000122//negative regulation of transcription from RNA polymerase II promoter;GO:0003006//developmental process involved in reproduction;GO:0006139//nucleobase-containing compound metabolic process;GO:0006325//chromatin organization;GO:0006351//transcription, DNA-templated;GO:0006355//regulation of transcription, DNA-templated;GO:0006357//regulation of transcription fr…	-	protein_coding
ncbi_110352043	1	0	0	TOMM22	XP_027306496.1 mitochondrial import receptor subunit TOM22 homolog [Anas platyrhynchos]	-	-	-	-	GO:0005575//cellular_component;GO:0005622//intracellular;GO:0005623//cell;GO:0005737//cytoplasm;GO:0005739//mitochondrion;GO:0005740//mitochondrial envelope;GO:0005741//mitochondrial outer membrane;GO:0005742//mitochondrial outer membrane translocase complex;GO:0016020//membrane;GO:0016021//integral component of membrane;GO:0019867//outer membrane;GO:0031090//organelle membrane;GO:0031224//intrin…	GO:0003674//molecular_function;GO:0005215//transporter activity;GO:0008320//protein transmembrane transporter activity;GO:0008565//protein transporter activity;GO:0015399//primary active transmembrane transporter activity;GO:0015405//P-P-bond-hydrolysis-driven transmembrane transporter activity;GO:0015450//P-P-bond-hydrolysis-driven protein transmembrane transporter activity;GO:0022804//active tr…	GO:0006605//protein targeting;GO:0006626//protein targeting to mitochondrion;GO:0006810//transport;GO:0006839//mitochondrial transport;GO:0006886//intracellular protein transport;GO:0006996//organelle organization;GO:0007005//mitochondrion organization;GO:0007006//mitochondrial membrane organization;GO:0008104//protein localization;GO:0008150//biological_process;GO:0009987//cellular process;GO:00…	-	protein_coding
ncbi_101797053	1	0	0	Ddx17	XP_027306424.1 probable ATP-dependent RNA helicase DDX17 [Anas platyrhynchos]	-	-	-	-	GO:0005575//cellular_component;GO:0005622//intracellular;GO:0005623//cell;GO:0005634//nucleus;GO:0005654//nucleoplasm;GO:0005658//alpha DNA polymerase:primase complex;GO:0005730//nucleolus;GO:0005737//cytoplasm;GO:0005829//cytosol;GO:0009380//excinuclease repair complex;GO:0016604//nuclear body;GO:0016607//nuclear speck;GO:0031974//membrane-enclosed lumen;GO:0031981//nuclear lumen;GO:0043226//org…	GO:0000166//nucleotide binding;GO:0003674//molecular_function;GO:0003676//nucleic acid binding;GO:0003677//DNA binding;GO:0003688//DNA replication origin binding;GO:0003690//double-stranded DNA binding;GO:0003712//transcription cofactor activity;GO:0003713//transcription coactivator activity;GO:0003723//RNA binding;GO:0003724//RNA helicase activity;GO:0003824//catalytic activity;GO:0004003//ATP-d…	GO:0000375//RNA splicing, via transesterification reactions;GO:0000377//RNA splicing, via transesterification reactions with bulged adenosine as nucleophile;GO:0000380//alternative mRNA splicing, via spliceosome;GO:0000381//regulation of alternative mRNA splicing, via spliceosome;GO:0000398//mRNA splicing, via spliceosome;GO:0001837//epithelial to mesenchymal transition;GO:0002252//immune effecto…	-	protein_coding
ncbi_101797228	2	0	0	ENTR1	XP_027306412.1 LOW QUALITY PROTEIN: endosome-associated-trafficking regulator 1 [Anas platyrhynchos]	-	-	-	-	GO:0000445//THO complex part of transcription export complex	GO:0008855//exodeoxyribonuclease VII activity;GO:0061630//ubiquitin protein ligase activity	GO:0006260//DNA replication;GO:0006357//regulation of transcription from RNA polymerase II promoter;GO:0006397//mRNA processing;GO:0016567//protein ubiquitination	-	protein_coding
ncbi_101802931	2	0	0	Pick1	EOB03940.1 PRKCA-binding protein, partial [Anas platyrhynchos]	-	-	-	-	GO:0005575//cellular_component;GO:0005622//intracellular;GO:0005623//cell;GO:0005737//cytoplasm;GO:0005739//mitochondrion;GO:0005768//endosome;GO:0005769//early endosome;GO:0005794//Golgi apparatus;GO:0005829//cytosol;GO:0005856//cytoskeleton;GO:0005886//plasma membrane;GO:0008021//synaptic vesicle;GO:0012505//endomembrane system;GO:0012506//vesicle membrane;GO:0014069//postsynaptic density;GO:00…	GO:0001664//G-protein coupled receptor binding;GO:0003674//molecular_function;GO:0003779//actin binding;GO:0004252//serine-type endopeptidase activity;GO:0005080//protein kinase C binding;GO:0005102//receptor binding;GO:0005484//SNAP receptor activity;GO:0005488//binding;GO:0005515//protein binding;GO:0005543//phospholipid binding;GO:0008022//protein C-terminus binding;GO:0008092//cytoskeletal pr…	GO:0000003//reproduction;GO:0002090//regulation of receptor internalization;GO:0002092//positive regulation of receptor internalization;GO:0006139//nucleobase-containing compound metabolic process;GO:0006259//DNA metabolic process;GO:0006304//DNA modification;GO:0006305//DNA alkylation;GO:0006306//DNA methylation;GO:0006464//cellular protein modification process;GO:0006468//protein phosphorylatio…	-	protein_coding
ncbi_101804077	1	0	0	POLR2F	XP_003202293.2 DNA-directed RNA polymerases I, II, and III subunit RPABC2 [Meleagris gallopavo]	Human Diseases;Organismal Systems;Genetic Information Processing	Neurodegenerative disease;Immune system;Transcription	ko05016//Huntington disease;ko04623//Cytosolic DNA-sensing pathway;ko03020//RNA polymerase	K03014;K03014;K03014	GO:0000428//DNA-directed RNA polymerase complex;GO:0001650//fibrillar center;GO:0005575//cellular_component;GO:0005622//intracellular;GO:0005623//cell;GO:0005634//nucleus;GO:0005654//nucleoplasm;GO:0005665//DNA-directed RNA polymerase II, core complex;GO:0005666//DNA-directed RNA polymerase III complex;GO:0005730//nucleolus;GO:0005736//DNA-directed RNA polymerase I complex;GO:0005737//cytoplasm;G…	GO:0003674//molecular_function;GO:0003676//nucleic acid binding;GO:0003677//DNA binding;GO:0003824//catalytic activity;GO:0003899//DNA-directed RNA polymerase activity;GO:0005488//binding;GO:0016740//transferase activity;GO:0016772//transferase activity, transferring phosphorus-containing groups;GO:0016779//nucleotidyltransferase activity;GO:0034062//RNA polymerase activity;GO:0097159//organic cy…	GO:0000375//RNA splicing, via transesterification reactions;GO:0000377//RNA splicing, via transesterification reactions with bulged adenosine as nucleophile;GO:0000398//mRNA splicing, via spliceosome;GO:0001172//transcription, RNA-templated;GO:0006139//nucleobase-containing compound metabolic process;GO:0006259//DNA metabolic process;GO:0006281//DNA repair;GO:0006283//transcription-coupled nucleo…	-	protein_coding
ncbi_101799968	2	0	0	Tex33	XP_005016075.3 testis-expressed protein 33 [Anas platyrhynchos]	-	-	-	-	-	-	-	-	protein_coding
ncbi_101794994	2	0	0	IFT27	XP_013036460.1 PREDICTED: intraflagellar transport protein 27 homolog isoform X1 [Anser cygnoides domesticus]	-	-	-	-	GO:0005575//cellular_component;GO:0005622//intracellular;GO:0005623//cell;GO:0005737//cytoplasm;GO:0005768//endosome;GO:0005794//Golgi apparatus;GO:0005813//centrosome;GO:0005815//microtubule organizing center;GO:0005856//cytoskeleton;GO:0005929//cilium;GO:0012505//endomembrane system;GO:0015630//microtubule cytoskeleton;GO:0030990//intraciliary transport particle;GO:0030992//intraciliary transpo…	GO:0000166//nucleotide binding;GO:0001882//nucleoside binding;GO:0001883//purine nucleoside binding;GO:0003674//molecular_function;GO:0003824//catalytic activity;GO:0003924//GTPase activity;GO:0005488//binding;GO:0005525//GTP binding;GO:0016462//pyrophosphatase activity;GO:0016787//hydrolase activity;GO:0016817//hydrolase activity, acting on acid anhydrides;GO:0016818//hydrolase activity, acting …	GO:0006810//transport;GO:0006886//intracellular protein transport;GO:0006928//movement of cell or subcellular component;GO:0006996//organelle organization;GO:0007017//microtubule-based process;GO:0007018//microtubule-based movement;GO:0007154//cell communication;GO:0007165//signal transduction;GO:0007166//cell surface receptor signaling pathway;GO:0007224//smoothened signaling pathway;GO:0007264/…	-	protein_coding
ncbi_101804310	1	0	0	TIMP3	XP_005011572.1 metalloproteinase inhibitor 3 [Anas platyrhynchos]	Human Diseases;Human Diseases	Cancer: overview;Cancer: overview	ko05205//Proteoglycans in cancer;ko05206//MicroRNAs in cancer	K16866;K16866	-	GO:0008191//metalloendopeptidase inhibitor activity	-	-	protein_coding
ncbi_101802003	1	0	0	TXNRD1	XP_032063625.1 thioredoxin reductase 1, cytoplasmic [Aythya fuligula]	Human Diseases;Human Diseases;Metabolism	Cancer: overview;Cancer: specific types;Metabolism of other amino acids	ko05200//Pathways in cancer;ko05225//Hepatocellular carcinoma;ko00450//Selenocompound metabolism	K22182;K22182;K22182	GO:0001650//fibrillar center;GO:0005575//cellular_component;GO:0005622//intracellular;GO:0005623//cell;GO:0005634//nucleus;GO:0005654//nucleoplasm;GO:0005730//nucleolus;GO:0005737//cytoplasm;GO:0005739//mitochondrion;GO:0005829//cytosol;GO:0009331//glycerol-3-phosphate dehydrogenase complex;GO:0009342//glutamate synthase complex (NADPH);GO:0031974//membrane-enclosed lumen;GO:0031981//nuclear lume…	GO:0000104//succinate dehydrogenase activity;GO:0000166//nucleotide binding;GO:0000286//alanine dehydrogenase activity;GO:0003674//molecular_function;GO:0003824//catalytic activity;GO:0004148//dihydrolipoyl dehydrogenase activity;GO:0004355//glutamate synthase (NADPH) activity;GO:0004362//glutathione-disulfide reductase activity;GO:0004368//glycerol-3-phosphate dehydrogenase activity;GO:0004791//…	GO:0000003//reproduction;GO:0000302//response to reactive oxygen species;GO:0000305//response to oxygen radical;GO:0001704//formation of primary germ layer;GO:0001707//mesoderm formation;GO:0001887//selenium compound metabolic process;GO:0001890//placenta development;GO:0003006//developmental process involved in reproduction;GO:0006071//glycerol metabolic process;GO:0006082//organic acid metaboli…	-	protein_coding
ncbi_113842388	1	0	0	C12orf73	XP_027305318.1 uncharacterized protein C12orf73 homolog [Anas platyrhynchos]	-	-	-	-	GO:0005575//cellular_component;GO:0005576//extracellular region	-	GO:0034551//mitochondrial respiratory chain complex III assembly	-	protein_coding
ncbi_119717140	1	0	0	ncbi_119717140	-	-	-	-	-	-	-	-	-	lncRNA
ncbi_113843461	1	0	0	ncbi_113843461	XP_027311715.1 uncharacterized protein LOC113843461 isoform X2 [Anas platyrhynchos]	-	-	-	-	-	GO:0005515//protein binding	-	-	protein_coding
ncbi_101792212	1	0	0	SYCP3	EOA94296.1 Synaptonemal complex protein 3, partial [Anas platyrhynchos]	Genetic Information Processing	Replication and repair	ko03440//Homologous recombination	K19528	GO:0000228//nuclear chromosome;GO:0000775//chromosome, centromeric region;GO:0000793//condensed chromosome;GO:0000794//condensed nuclear chromosome;GO:0000795//synaptonemal complex;GO:0000800//lateral element;GO:0005575//cellular_component;GO:0005622//intracellular;GO:0005623//cell;GO:0005634//nucleus;GO:0005694//chromosome;GO:0031974//membrane-enclosed lumen;GO:0031981//nuclear lumen;GO:0043226/…	GO:0003674//molecular_function;GO:0003676//nucleic acid binding;GO:0003677//DNA binding;GO:0004521//endoribonuclease activity;GO:0005488//binding;GO:0097159//organic cyclic compound binding;GO:1901363//heterocyclic compound binding	GO:0000003//reproduction;GO:0000280//nuclear division;GO:0003006//developmental process involved in reproduction;GO:0006323//DNA packaging;GO:0006325//chromatin organization;GO:0006338//chromatin remodeling;GO:0006402//mRNA catabolic process;GO:0006996//organelle organization;GO:0006997//nucleus organization;GO:0007049//cell cycle;GO:0007127//meiosis I;GO:0007140//male meiosis;GO:0007141//male me…	-	protein_coding
ncbi_101798018	1	0	0	KIAA1549	XP_027304869.1 UPF0606 protein KIAA1549 homolog isoform X2 [Anas platyrhynchos]	-	-	-	-	GO:0005575//cellular_component;GO:0005623//cell;GO:0005886//plasma membrane;GO:0016020//membrane;GO:0016021//integral component of membrane;GO:0031224//intrinsic component of membrane;GO:0044425//membrane part;GO:0044464//cell part;GO:0071944//cell periphery	GO:0000981//RNA polymerase II transcription factor activity, sequence-specific DNA binding;GO:0003674//molecular_function;GO:0003700//transcription factor activity, sequence-specific DNA binding	GO:0006355//regulation of transcription, DNA-templated;GO:0006357//regulation of transcription from RNA polymerase II promoter;GO:0008150//biological_process;GO:0009889//regulation of biosynthetic process;GO:0010468//regulation of gene expression;GO:0010556//regulation of macromolecule biosynthetic process;GO:0019219//regulation of nucleobase-containing compound metabolic process;GO:0019222//regu…	-	protein_coding
ncbi_113840373	2	0	0	NDUFB2	XP_027302876.1 NADH dehydrogenase [ubiquinone] 1 beta subcomplex subunit 2, mitochondrial [Anas platyrhynchos]	Metabolism;Human Diseases;Human Diseases;Organismal Systems;Organismal Systems;Human Diseases;Human Diseases;Metabolism	Global and overview maps;Neurodegenerative disease;Neurodegenerative disease;Environmental adaptation;Nervous system;Endocrine and metabolic disease;Neurodegenerative disease;Energy metabolism	ko01100//Metabolic pathways;ko05010//Alzheimer disease;ko05016//Huntington disease;ko04714//Thermogenesis;ko04723//Retrograde endocannabinoid signaling;ko04932//Non-alcoholic fatty liver disease;ko05012//Parkinson disease;ko00190//Oxidative phosphorylation	K03958;K03958;K03958;K03958;K03958;K03958;K03958;K03958	GO:0005575//cellular_component;GO:0005622//intracellular;GO:0005623//cell;GO:0005737//cytoplasm;GO:0005739//mitochondrion;GO:0005740//mitochondrial envelope;GO:0005743//mitochondrial inner membrane;GO:0005746//mitochondrial respiratory chain;GO:0005747//mitochondrial respiratory chain complex I;GO:0016020//membrane;GO:0019866//organelle inner membrane;GO:0030964//NADH dehydrogenase complex;GO:003…	GO:0003674//molecular_function;GO:0003824//catalytic activity;GO:0003954//NADH dehydrogenase activity;GO:0008137//NADH dehydrogenase (ubiquinone) activity;GO:0016491//oxidoreductase activity;GO:0016651//oxidoreductase activity, acting on NAD(P)H;GO:0016655//oxidoreductase activity, acting on NAD(P)H, quinone or similar compound as acceptor;GO:0050136//NADH dehydrogenase (quinone) activity	GO:0006091//generation of precursor metabolites and energy;GO:0006119//oxidative phosphorylation;GO:0006120//mitochondrial electron transport, NADH to ubiquinone;GO:0006139//nucleobase-containing compound metabolic process;GO:0006163//purine nucleotide metabolic process;GO:0006725//cellular aromatic compound metabolic process;GO:0006753//nucleoside phosphate metabolic process;GO:0006793//phosphor…	-	protein_coding
ncbi_101801333	1	0	0	SSBP1	XP_027301723.1 single-stranded DNA-binding protein, mitochondrial [Anas platyrhynchos]	Genetic Information Processing;Genetic Information Processing;Genetic Information Processing	Replication and repair;Replication and repair;Replication and repair	ko03440//Homologous recombination;ko03030//DNA replication;ko03430//Mismatch repair	K03111;K03111;K03111	GO:0000229//cytoplasmic chromosome;GO:0000262//mitochondrial chromosome;GO:0005575//cellular_component;GO:0005622//intracellular;GO:0005623//cell;GO:0005694//chromosome;GO:0005737//cytoplasm;GO:0005739//mitochondrion;GO:0005759//mitochondrial matrix;GO:0009295//nucleoid;GO:0031974//membrane-enclosed lumen;GO:0042645//mitochondrial nucleoid;GO:0043226//organelle;GO:0043227//membrane-bounded organe…	GO:0003674//molecular_function;GO:0003676//nucleic acid binding;GO:0003677//DNA binding;GO:0003682//chromatin binding;GO:0003697//single-stranded DNA binding;GO:0005488//binding;GO:0097159//organic cyclic compound binding;GO:1901363//heterocyclic compound binding	GO:0000002//mitochondrial genome maintenance;GO:0006139//nucleobase-containing compound metabolic process;GO:0006259//DNA metabolic process;GO:0006260//DNA replication;GO:0006261//DNA-dependent DNA replication;GO:0006264//mitochondrial DNA replication;GO:0006281//DNA repair;GO:0006310//DNA recombination;GO:0006725//cellular aromatic compound metabolic process;GO:0006807//nitrogen compound metabol…	-	protein_coding
ncbi_101796237	1	0	0	STMP1	XP_005144453.1 short transmembrane mitochondrial protein 1 [Melopsittacus undulatus]	-	-	-	-	GO:0005575//cellular_component;GO:0005622//intracellular;GO:0005623//cell;GO:0005737//cytoplasm;GO:0005739//mitochondrion;GO:0005740//mitochondrial envelope;GO:0016020//membrane;GO:0016021//integral component of membrane;GO:0031090//organelle membrane;GO:0031224//intrinsic component of membrane;GO:0031966//mitochondrial membrane;GO:0031967//organelle envelope;GO:0031975//envelope;GO:0043226//orga…	-	-	-	protein_coding
ncbi_101800909	1	0	0	RESF1	XP_012964731.1 uncharacterized protein KIAA1551 homolog [Anas platyrhynchos]	-	-	-	-	-	-	-	-	protein_coding
ncbi_101793897	1	0	0	ATP6V1E1	XP_027321881.1 V-type proton ATPase subunit E 1 [Anas platyrhynchos]	Metabolism;Human Diseases;Environmental Information Processing;Cellular Processes;Metabolism;Human Diseases;Organismal Systems;Human Diseases;Human Diseases;Organismal Systems	Global and overview maps;Infectious disease: viral;Signal transduction;Transport and catabolism;Energy metabolism;Immune disease;Nervous system;Infectious disease: bacterial;Infectious disease: bacterial;Excretory system	ko01100//Metabolic pathways;ko05165//Human papillomavirus infection;ko04150//mTOR signaling pathway;ko04145//Phagosome;ko00190//Oxidative phosphorylation;ko05323//Rheumatoid arthritis;ko04721//Synaptic vesicle cycle;ko05120//Epithelial cell signaling in Helicobacter pylori infection;ko05110//Vibrio cholerae infection;ko04966//Collecting duct acid secretion	K02150;K02150;K02150;K02150;K02150;K02150;K02150;K02150;K02150;K02150	GO:0000221//vacuolar proton-transporting V-type ATPase, V1 domain;GO:0000322//storage vacuole;GO:0000323//lytic vacuole;GO:0000324//fungal-type vacuole;GO:0000329//fungal-type vacuole membrane;GO:0000331//contractile vacuole;GO:0005575//cellular_component;GO:0005622//intracellular;GO:0005623//cell;GO:0005737//cytoplasm;GO:0005768//endosome;GO:0005773//vacuole;GO:0005774//vacuolar membrane;GO:0005…	GO:0003674//molecular_function;GO:0003824//catalytic activity;GO:0005215//transporter activity;GO:0005488//binding;GO:0005515//protein binding;GO:0008324//cation transmembrane transporter activity;GO:0008553//hydrogen-exporting ATPase activity, phosphorylative mechanism;GO:0015075//ion transmembrane transporter activity;GO:0015077//monovalent inorganic cation transmembrane transporter activity;GO…	GO:0000041//transition metal ion transport;GO:0001763//morphogenesis of a branching structure;GO:0002009//morphogenesis of an epithelium;GO:0006810//transport;GO:0006811//ion transport;GO:0006812//cation transport;GO:0006826//iron ion transport;GO:0006873//cellular ion homeostasis;GO:0006885//regulation of pH;GO:0007035//vacuolar acidification;GO:0007154//cell communication;GO:0007165//signal tra…	-	protein_coding
ncbi_101805365	1	0	0	BID	XP_027321978.1 BH3-interacting domain death agonist [Anas platyrhynchos]	Human Diseases;Human Diseases;Human Diseases;Human Diseases;Human Diseases;Human Diseases;Human Diseases;Human Diseases;Human Diseases;Human Diseases;Cellular Processes;Human Diseases;Human Diseases;Cellular Processes;Environmental Information Processing;Human Diseases;Organismal Systems;Cellular Processes;Human Diseases;Human Diseases;Human Diseases;Cellular Processes	Cancer: overview;Neurodegenerative disease;Infectious disease: viral;Infectious disease: viral;Infectious disease: viral;Infectious disease: bacterial;Infectious disease: viral;Infectious disease: viral;Infectious disease: viral;Infectious disease: viral;Cell growth and death;Infectious disease: viral;Endocrine and metabolic disease;Cell growth and death;Signal transduction;Infectious disease: vi…	ko05200//Pathways in cancer;ko05010//Alzheimer disease;ko05163//Human cytomegalovirus infection;ko05169//Epstein-Barr virus infection;ko05170//Human immunodeficiency virus 1 infection;ko05152//Tuberculosis;ko05168//Herpes simplex virus 1 infection;ko05167//Kaposi sarcoma-associated herpesvirus infection;ko05161//Hepatitis B;ko05164//Influenza A;ko04217//Necroptosis;ko05160//Hepatitis C;ko04932//N…	K04726;K04726;K04726;K04726;K04726;K04726;K04726;K04726;K04726;K04726;K04726;K04726;K04726;K04726;K04726;K04726;K04726;K04726;K04726;K04726;K04726;K04726	GO:0005575//cellular_component;GO:0005622//intracellular;GO:0005623//cell;GO:0005737//cytoplasm;GO:0005739//mitochondrion;GO:0005740//mitochondrial envelope;GO:0005741//mitochondrial outer membrane;GO:0005829//cytosol;GO:0016020//membrane;GO:0016021//integral component of membrane;GO:0019867//outer membrane;GO:0031090//organelle membrane;GO:0031224//intrinsic component of membrane;GO:0031300//int…	GO:0003674//molecular_function;GO:0005049//nuclear export signal receptor activity;GO:0005102//receptor binding;GO:0005123//death receptor binding;GO:0005126//cytokine receptor binding;GO:0005488//binding;GO:0005515//protein binding;GO:0019899//enzyme binding;GO:0031625//ubiquitin protein ligase binding;GO:0032813//tumor necrosis factor receptor superfamily binding;GO:0044389//ubiquitin-like prot…	GO:0001836//release of cytochrome c from mitochondria;GO:0006091//generation of precursor metabolites and energy;GO:0006119//oxidative phosphorylation;GO:0006139//nucleobase-containing compound metabolic process;GO:0006163//purine nucleotide metabolic process;GO:0006351//transcription, DNA-templated;GO:0006605//protein targeting;GO:0006626//protein targeting to mitochondrion;GO:0006725//cellular …	-	protein_coding
ncbi_101804425	2	0	0	Tuba8	XP_012955804.2 tubulin alpha-2 chain [Anas platyrhynchos]	Human Diseases;Human Diseases;Human Diseases;Cellular Processes;Cellular Processes;Cellular Processes;Cellular Processes	Neurodegenerative disease;Neurodegenerative disease;Infectious disease: bacterial;Cellular community - eukaryotes;Transport and catabolism;Cell growth and death;Cellular community - eukaryotes	ko05010//Alzheimer disease;ko05016//Huntington disease;ko05130//Pathogenic Escherichia coli infection;ko04530//Tight junction;ko04145//Phagosome;ko04210//Apoptosis;ko04540//Gap junction	K07374;K07374;K07374;K07374;K07374;K07374;K07374	GO:0005575//cellular_component;GO:0005622//intracellular;GO:0005623//cell;GO:0005737//cytoplasm;GO:0005856//cytoskeleton;GO:0005874//microtubule;GO:0015630//microtubule cytoskeleton;GO:0043226//organelle;GO:0043228//non-membrane-bounded organelle;GO:0043229//intracellular organelle;GO:0043232//intracellular non-membrane-bounded organelle;GO:0044422//organelle part;GO:0044424//intracellular part;G…	GO:0000166//nucleotide binding;GO:0001882//nucleoside binding;GO:0001883//purine nucleoside binding;GO:0003674//molecular_function;GO:0003824//catalytic activity;GO:0003924//GTPase activity;GO:0005198//structural molecule activity;GO:0005200//structural constituent of cytoskeleton;GO:0005488//binding;GO:0005525//GTP binding;GO:0016462//pyrophosphatase activity;GO:0016787//hydrolase activity;GO:00…	GO:0000910//cytokinesis;GO:0006996//organelle organization;GO:0007010//cytoskeleton organization;GO:0007017//microtubule-based process;GO:0008150//biological_process;GO:0009987//cellular process;GO:0016043//cellular component organization;GO:0071840//cellular component organization or biogenesis	-	protein_coding
ncbi_113839620	1	0	0	AKR1B1	XP_027319955.1 aldose reductase-like [Anas platyrhynchos]	Metabolism;Metabolism;Metabolism;Metabolism;Metabolism;Metabolism	Global and overview maps;Lipid metabolism;Carbohydrate metabolism;Carbohydrate metabolism;Metabolism of cofactors and vitamins;Carbohydrate metabolism	ko01100//Metabolic pathways;ko00561//Glycerolipid metabolism;ko00051//Fructose and mannose metabolism;ko00052//Galactose metabolism;ko00790//Folate biosynthesis;ko00040//Pentose and glucuronate interconversions	K00011;K00011;K00011;K00011;K00011;K00011	-	GO:0047834//D-threo-aldose 1-dehydrogenase activity	-	-	protein_coding
ncbi_101803227	1	0	0	STRAP	XP_027317503.1 serine-threonine kinase receptor-associated protein [Anas platyrhynchos]	Genetic Information Processing	Translation	ko03013//Nucleocytoplasmic transport	K13137	GO:0005575//cellular_component;GO:0005622//intracellular;GO:0005623//cell;GO:0005634//nucleus;GO:0005654//nucleoplasm;GO:0005737//cytoplasm;GO:0005829//cytosol;GO:0031974//membrane-enclosed lumen;GO:0031981//nuclear lumen;GO:0032797//SMN complex;GO:0032991//macromolecular complex;GO:0034719//SMN-Sm protein complex;GO:0043226//organelle;GO:0043227//membrane-bounded organelle;GO:0043229//intracellu…	GO:0003674//molecular_function;GO:0005102//receptor binding;GO:0005488//binding;GO:0005515//protein binding;GO:0052876//methylamine dehydrogenase (amicyanin) activity	GO:0000122//negative regulation of transcription from RNA polymerase II promoter;GO:0000375//RNA splicing, via transesterification reactions;GO:0000377//RNA splicing, via transesterification reactions with bulged adenosine as nucleophile;GO:0000387//spliceosomal snRNP assembly;GO:0000398//mRNA splicing, via spliceosome;GO:0001894//tissue homeostasis;GO:0001932//regulation of protein phosphorylati…	-	protein_coding
ncbi_101803045	1	0	0	DERA	XP_027317594.1 deoxyribose-phosphate aldolase [Anas platyrhynchos]	Metabolism;Metabolism	Global and overview maps;Carbohydrate metabolism	ko01100//Metabolic pathways;ko00030//Pentose phosphate pathway	K01619;K01619	GO:0005575//cellular_component;GO:0005576//extracellular region;GO:0005622//intracellular;GO:0005623//cell;GO:0005634//nucleus;GO:0005737//cytoplasm;GO:0005829//cytosol;GO:0012505//endomembrane system;GO:0030141//secretory granule;GO:0031410//cytoplasmic vesicle;GO:0031974//membrane-enclosed lumen;GO:0031982//vesicle;GO:0031983//vesicle lumen;GO:0034774//secretory granule lumen;GO:0043226//organe…	GO:0003674//molecular_function;GO:0003824//catalytic activity;GO:0004139//deoxyribose-phosphate aldolase activity;GO:0016829//lyase activity;GO:0016830//carbon-carbon lyase activity;GO:0016832//aldehyde-lyase activity	GO:0001775//cell activation;GO:0002252//immune effector process;GO:0002263//cell activation involved in immune response;GO:0002274//myeloid leukocyte activation;GO:0002275//myeloid cell activation involved in immune response;GO:0002283//neutrophil activation involved in immune response;GO:0002366//leukocyte activation involved in immune response;GO:0002376//immune system process;GO:0002443//leuko…	-	protein_coding
ncbi_101802612	1	0	0	MGST1	XP_027317078.1 microsomal glutathione S-transferase 1 [Anas platyrhynchos]	Metabolism;Human Diseases;Human Diseases;Human Diseases;Organismal Systems;Human Diseases;Metabolism;Human Diseases;Metabolism;Metabolism;Metabolism	Global and overview maps;Cancer: overview;Cancer: specific types;Cardiovascular disease;Aging;Drug resistance: antineoplastic;Xenobiotics biodegradation and metabolism;Cancer: overview;Metabolism of other amino acids;Xenobiotics biodegradation and metabolism;Xenobiotics biodegradation and metabolism	ko01100//Metabolic pathways;ko05200//Pathways in cancer;ko05225//Hepatocellular carcinoma;ko05418//Fluid shear stress and atherosclerosis;ko04212//Longevity regulating pathway - worm;ko01524//Platinum drug resistance;ko00983//Drug metabolism - other enzymes;ko05204//Chemical carcinogenesis - DNA adducts;ko00480//Glutathione metabolism;ko00980//Metabolism of xenobiotics by cytochrome P450;ko00982/…	K00799;K00799;K00799;K00799;K00799;K00799;K00799;K00799;K00799;K00799;K00799	GO:0000323//lytic vacuole;GO:0005575//cellular_component;GO:0005622//intracellular;GO:0005623//cell;GO:0005634//nucleus;GO:0005737//cytoplasm;GO:0005739//mitochondrion;GO:0005740//mitochondrial envelope;GO:0005741//mitochondrial outer membrane;GO:0005764//lysosome;GO:0005765//lysosomal membrane;GO:0005766//primary lysosome;GO:0005773//vacuole;GO:0005774//vacuolar membrane;GO:0005777//peroxisome;G…	GO:0003674//molecular_function;GO:0003824//catalytic activity;GO:0004364//glutathione transferase activity;GO:0004601//peroxidase activity;GO:0004602//glutathione peroxidase activity;GO:0005488//binding;GO:0005515//protein binding;GO:0016209//antioxidant activity;GO:0016491//oxidoreductase activity;GO:0016684//oxidoreductase activity, acting on peroxide as acceptor;GO:0016740//transferase activit…	GO:0000003//reproduction;GO:0001775//cell activation;GO:0002237//response to molecule of bacterial origin;GO:0002252//immune effector process;GO:0002263//cell activation involved in immune response;GO:0002274//myeloid leukocyte activation;GO:0002275//myeloid cell activation involved in immune response;GO:0002283//neutrophil activation involved in immune response;GO:0002366//leukocyte activation i…	-	protein_coding
ncbi_101801909	2	0	0	PLCZ1	XP_005017132.1 1-phosphatidylinositol 4,5-bisphosphate phosphodiesterase zeta-1 isoform X1 [Anas platyrhynchos]	Metabolism;Human Diseases;Environmental Information Processing;Organismal Systems;Environmental Information Processing;Cellular Processes;Metabolism	Global and overview maps;Infectious disease: bacterial;Signal transduction;Endocrine system;Signal transduction;Cell growth and death;Carbohydrate metabolism	ko01100//Metabolic pathways;ko05131//Shigellosis;ko04020//Calcium signaling pathway;ko04919//Thyroid hormone signaling pathway;ko04070//Phosphatidylinositol signaling system;ko04114//Oocyte meiosis;ko00562//Inositol phosphate metabolism	K05861;K05861;K05861;K05861;K05861;K05861;K05861	GO:0005575//cellular_component;GO:0005622//intracellular;GO:0005623//cell;GO:0005634//nucleus;GO:0005654//nucleoplasm;GO:0005730//nucleolus;GO:0005737//cytoplasm;GO:0005829//cytosol;GO:0031974//membrane-enclosed lumen;GO:0031981//nuclear lumen;GO:0043226//organelle;GO:0043227//membrane-bounded organelle;GO:0043228//non-membrane-bounded organelle;GO:0043229//intracellular organelle;GO:0043231//int…	GO:0003674//molecular_function;GO:0003824//catalytic activity;GO:0004435//phosphatidylinositol phospholipase C activity;GO:0004620//phospholipase activity;GO:0004629//phospholipase C activity;GO:0005488//binding;GO:0005509//calcium ion binding;GO:0005543//phospholipid binding;GO:0005546//phosphatidylinositol-4,5-bisphosphate binding;GO:0008081//phosphoric diester hydrolase activity;GO:0008289//li…	GO:0000003//reproduction;GO:0001775//cell activation;GO:0006066//alcohol metabolic process;GO:0006629//lipid metabolic process;GO:0006793//phosphorus metabolic process;GO:0006796//phosphate-containing compound metabolic process;GO:0006810//transport;GO:0006811//ion transport;GO:0006812//cation transport;GO:0006816//calcium ion transport;GO:0006873//cellular ion homeostasis;GO:0006874//cellular ca…	-	protein_coding
ncbi_101789842	2	0	0	CAP1	XP_005017156.1 F-actin-capping protein subunit alpha-3 [Anas platyrhynchos]	Cellular Processes	Transport and catabolism	ko04144//Endocytosis	K10364	GO:0001669//acrosomal vesicle;GO:0005575//cellular_component;GO:0005622//intracellular;GO:0005623//cell;GO:0005737//cytoplasm;GO:0005829//cytosol;GO:0005856//cytoskeleton;GO:0005938//cell cortex;GO:0008290//F-actin capping protein complex;GO:0012505//endomembrane system;GO:0015629//actin cytoskeleton;GO:0016020//membrane;GO:0030141//secretory granule;GO:0030863//cortical cytoskeleton;GO:0031410//…	GO:0003674//molecular_function;GO:0003779//actin binding;GO:0003964//RNA-directed DNA polymerase activity;GO:0005488//binding;GO:0005515//protein binding;GO:0008092//cytoskeletal protein binding	GO:0000003//reproduction;GO:0002376//immune system process;GO:0002478//antigen processing and presentation of exogenous peptide antigen;GO:0002495//antigen processing and presentation of peptide antigen via MHC class II;GO:0002504//antigen processing and presentation of peptide or polysaccharide antigen via MHC class II;GO:0003006//developmental process involved in reproduction;GO:0006278//RNA-de…	-	protein_coding
ncbi_101799174	1	0	0	CCDC91	XP_012952545.1 coiled-coil domain-containing protein 91 isoform X5 [Anas platyrhynchos]	-	-	-	-	-	GO:0003677//DNA binding;GO:0016810//hydrolase activity, acting on carbon-nitrogen (but not peptide) bonds	GO:0000160//phosphorelay signal transduction system;GO:0005975//carbohydrate metabolic process;GO:0006355//regulation of transcription, DNA-templated	-	protein_coding
ncbi_101791892	1	0	0	MRPS35	XP_021129556.2 28S ribosomal protein S35, mitochondrial isoform X1 [Anas platyrhynchos]	-	-	-	-	GO:0000313//organellar ribosome;GO:0000314//organellar small ribosomal subunit;GO:0005575//cellular_component;GO:0005622//intracellular;GO:0005623//cell;GO:0005737//cytoplasm;GO:0005739//mitochondrion;GO:0005740//mitochondrial envelope;GO:0005743//mitochondrial inner membrane;GO:0005759//mitochondrial matrix;GO:0005761//mitochondrial ribosome;GO:0005763//mitochondrial small ribosomal subunit;GO:0…	GO:0003674//molecular_function;GO:0003735//structural constituent of ribosome;GO:0005198//structural molecule activity	GO:0006412//translation;GO:0006414//translational elongation;GO:0006415//translational termination;GO:0006518//peptide metabolic process;GO:0006807//nitrogen compound metabolic process;GO:0006950//response to stress;GO:0006974//cellular response to DNA damage stimulus;GO:0008150//biological_process;GO:0008152//metabolic process;GO:0009058//biosynthetic process;GO:0009059//macromolecule biosynthet…	-	protein_coding
ncbi_101804680	1	0	0	atxn10	XP_027308063.1 ataxin-10 isoform X1 [Anas platyrhynchos]	-	-	-	-	GO:0005575//cellular_component;GO:0005622//intracellular;GO:0005623//cell;GO:0005634//nucleus;GO:0005737//cytoplasm;GO:0005829//cytosol;GO:0005886//plasma membrane;GO:0016020//membrane;GO:0030425//dendrite;GO:0036477//somatodendritic compartment;GO:0042995//cell projection;GO:0043005//neuron projection;GO:0043025//neuronal cell body;GO:0043226//organelle;GO:0043227//membrane-bounded organelle;GO:…	GO:0003674//molecular_function;GO:0005488//binding;GO:0005515//protein binding;GO:0019899//enzyme binding;GO:0042802//identical protein binding	GO:0000003//reproduction;GO:0006082//organic acid metabolic process;GO:0006520//cellular amino acid metabolic process;GO:0006566//threonine metabolic process;GO:0006807//nitrogen compound metabolic process;GO:0006996//organelle organization;GO:0007049//cell cycle;GO:0007275//multicellular organism development;GO:0007399//nervous system development;GO:0008150//biological_process;GO:0008152//metabo…	-	protein_coding
ncbi_101794581	2	0	0	RIBC2	XP_005010118.2 RIB43A-like with coiled-coils protein 2 [Anas platyrhynchos]	-	-	-	-	-	-	-	-	protein_coding
ncbi_101804356	1	0	0	Smc1b	EOB08282.1 Structural maintenance of chromosomes protein 1B, partial [Anas platyrhynchos]	Cellular Processes;Cellular Processes	Cell growth and death;Cell growth and death	ko04110//Cell cycle;ko04114//Oocyte meiosis	K06636;K06636	GO:0000228//nuclear chromosome;GO:0000775//chromosome, centromeric region;GO:0000779//condensed chromosome, centromeric region;GO:0000780//condensed nuclear chromosome, centromeric region;GO:0000785//chromatin;GO:0000790//nuclear chromatin;GO:0000793//condensed chromosome;GO:0000794//condensed nuclear chromosome;GO:0000795//synaptonemal complex;GO:0000798//nuclear cohesin complex;GO:0000800//late…	GO:0000166//nucleotide binding;GO:0000217//DNA secondary structure binding;GO:0003674//molecular_function;GO:0003676//nucleic acid binding;GO:0003677//DNA binding;GO:0003680//AT DNA binding;GO:0003682//chromatin binding;GO:0003690//double-stranded DNA binding;GO:0003824//catalytic activity;GO:0005215//transporter activity;GO:0005488//binding;GO:0005515//protein binding;GO:0005524//ATP binding;GO:…	GO:0000003//reproduction;GO:0000070//mitotic sister chromatid segregation;GO:0000278//mitotic cell cycle;GO:0000280//nuclear division;GO:0000819//sister chromatid segregation;GO:0000902//cell morphogenesis;GO:0000904//cell morphogenesis involved in differentiation;GO:0006139//nucleobase-containing compound metabolic process;GO:0006259//DNA metabolic process;GO:0006281//DNA repair;GO:0006302//doub…	-	protein_coding
ncbi_101793292	2	0	0	NUP50	XP_027306855.1 nuclear pore complex protein Nup50 [Anas platyrhynchos]	Genetic Information Processing	Translation	ko03013//Nucleocytoplasmic transport	K14295	GO:0000785//chromatin;GO:0005575//cellular_component;GO:0005622//intracellular;GO:0005623//cell;GO:0005634//nucleus;GO:0005635//nuclear envelope;GO:0005643//nuclear pore;GO:0005654//nucleoplasm;GO:0005694//chromosome;GO:0005700//polytene chromosome;GO:0005704//polytene chromosome band;GO:0012505//endomembrane system;GO:0016020//membrane;GO:0031090//organelle membrane;GO:0031965//nuclear membrane;…	GO:0003674//molecular_function;GO:0003676//nucleic acid binding;GO:0003677//DNA binding;GO:0003682//chromatin binding;GO:0005488//binding;GO:0005515//protein binding;GO:0008536//Ran GTPase binding;GO:0017016//Ras GTPase binding;GO:0019899//enzyme binding;GO:0031267//small GTPase binding;GO:0031490//chromatin DNA binding;GO:0051020//GTPase binding;GO:0097159//organic cyclic compound binding;GO:190…	GO:0006355//regulation of transcription, DNA-templated;GO:0006357//regulation of transcription from RNA polymerase II promoter;GO:0006403//RNA localization;GO:0006405//RNA export from nucleus;GO:0006406//mRNA export from nucleus;GO:0006606//protein import into nucleus;GO:0006611//protein export from nucleus;GO:0006810//transport;GO:0006886//intracellular protein transport;GO:0006913//nucleocytopl…	-	protein_coding
ncbi_119715616	2	0	0	ncbi_119715616	-	-	-	-	-	-	-	-	-	lncRNA
ncbi_101803995	2	0	0	TSPO	XP_027305865.1 translocator protein isoform X1 [Anas platyrhynchos]	Environmental Information Processing;Human Diseases;Cellular Processes;Organismal Systems	Signaling molecules and interaction;Infectious disease: viral;Cell growth and death;Digestive system	ko04080//Neuroactive ligand-receptor interaction;ko05166//Human T-cell leukemia virus 1 infection;ko04214//Apoptosis - fly;ko04979//Cholesterol metabolism	K05770;K05770;K05770;K05770	GO:0005575//cellular_component;GO:0005622//intracellular;GO:0005623//cell;GO:0005737//cytoplasm;GO:0005739//mitochondrion;GO:0005740//mitochondrial envelope;GO:0005741//mitochondrial outer membrane;GO:0016020//membrane;GO:0016021//integral component of membrane;GO:0019867//outer membrane;GO:0031090//organelle membrane;GO:0031224//intrinsic component of membrane;GO:0031966//mitochondrial membrane;…	GO:0003674//molecular_function;GO:0005215//transporter activity;GO:0005319//lipid transporter activity;GO:0005488//binding;GO:0005496//steroid binding;GO:0005497//androgen binding;GO:0005515//protein binding;GO:0008289//lipid binding;GO:0008503//benzodiazepine receptor activity;GO:0015248//sterol transporter activity;GO:0015485//cholesterol binding;GO:0017127//cholesterol transporter activity;GO:…	GO:0001505//regulation of neurotransmitter levels;GO:0001817//regulation of cytokine production;GO:0001818//negative regulation of cytokine production;GO:0002237//response to molecule of bacterial origin;GO:0003254//regulation of membrane depolarization;GO:0006140//regulation of nucleotide metabolic process;GO:0006605//protein targeting;GO:0006626//protein targeting to mitochondrion;GO:0006629//l…	-	protein_coding
ncbi_101801152	2	0	0	LDHB	XP_027305798.1 L-lactate dehydrogenase B chain [Anas platyrhynchos]	Metabolism;Environmental Information Processing;Organismal Systems;Metabolism;Human Diseases;Metabolism;Metabolism;Metabolism	Global and overview maps;Signal transduction;Endocrine system;Carbohydrate metabolism;Cancer: overview;Amino acid metabolism;Carbohydrate metabolism;Carbohydrate metabolism	ko01100//Metabolic pathways;ko04066//HIF-1 signaling pathway;ko04922//Glucagon signaling pathway;ko00010//Glycolysis / Gluconeogenesis;ko05230//Central carbon metabolism in cancer;ko00270//Cysteine and methionine metabolism;ko00620//Pyruvate metabolism;ko00640//Propanoate metabolism	K00016;K00016;K00016;K00016;K00016;K00016;K00016;K00016	GO:0005575//cellular_component;GO:0005622//intracellular;GO:0005623//cell;GO:0005737//cytoplasm;GO:0005829//cytosol;GO:0016020//membrane;GO:0043209//myelin sheath;GO:0044424//intracellular part;GO:0044425//membrane part;GO:0044444//cytoplasmic part;GO:0044464//cell part;GO:0045121//membrane raft;GO:0098589//membrane region;GO:0098805//whole membrane;GO:0098857//membrane microdomain	GO:0000166//nucleotide binding;GO:0003674//molecular_function;GO:0003824//catalytic activity;GO:0004457//lactate dehydrogenase activity;GO:0004459//L-lactate dehydrogenase activity;GO:0004553//hydrolase activity, hydrolyzing O-glycosyl compounds;GO:0005488//binding;GO:0005515//protein binding;GO:0008641//small protein activating enzyme activity;GO:0016491//oxidoreductase activity;GO:0016614//oxid…	GO:0005975//carbohydrate metabolic process;GO:0006082//organic acid metabolic process;GO:0006089//lactate metabolic process;GO:0006090//pyruvate metabolic process;GO:0006099//tricarboxylic acid cycle;GO:0006139//nucleobase-containing compound metabolic process;GO:0006725//cellular aromatic compound metabolic process;GO:0006732//coenzyme metabolic process;GO:0006733//oxidoreduction coenzyme metabo…	-	protein_coding
ncbi_101797485	1	0	0	SOX5	XP_027305761.1 transcription factor SOX-5 isoform X5 [Anas platyrhynchos]	-	-	-	-	GO:0005575//cellular_component;GO:0005622//intracellular;GO:0005623//cell;GO:0005634//nucleus;GO:0005667//transcription factor complex;GO:0032991//macromolecular complex;GO:0043226//organelle;GO:0043227//membrane-bounded organelle;GO:0043229//intracellular organelle;GO:0043231//intracellular membrane-bounded organelle;GO:0044422//organelle part;GO:0044424//intracellular part;GO:0044428//nuclear p…	GO:0000981//RNA polymerase II transcription factor activity, sequence-specific DNA binding;GO:0001067//regulatory region nucleic acid binding;GO:0003674//molecular_function;GO:0003676//nucleic acid binding;GO:0003677//DNA binding;GO:0003700//transcription factor activity, sequence-specific DNA binding;GO:0005488//binding;GO:0005515//protein binding;GO:0042834//peptidoglycan binding;GO:0044212//tr…	GO:0001501//skeletal system development;GO:0001701//in utero embryonic development;GO:0006139//nucleobase-containing compound metabolic process;GO:0006351//transcription, DNA-templated;GO:0006355//regulation of transcription, DNA-templated;GO:0006357//regulation of transcription from RNA polymerase II promoter;GO:0006366//transcription from RNA polymerase II promoter;GO:0006725//cellular aromatic…	HMG	protein_coding
ncbi_106018178	1	0	0	ncbi_106018178	-	-	-	-	-	-	-	-	-	lncRNA
ncbi_101801922	1	0	0	GOLT1B	XP_027305752.1 vesicle transport protein GOT1B isoform X1 [Anas platyrhynchos]	-	-	-	-	GO:0000137//Golgi cis cisterna;GO:0000139//Golgi membrane;GO:0005575//cellular_component;GO:0005622//intracellular;GO:0005623//cell;GO:0005737//cytoplasm;GO:0005783//endoplasmic reticulum;GO:0005794//Golgi apparatus;GO:0005795//Golgi stack;GO:0005798//Golgi-associated vesicle;GO:0005829//cytosol;GO:0012505//endomembrane system;GO:0016020//membrane;GO:0016021//integral component of membrane;GO:003…	GO:0003674//molecular_function	GO:0006810//transport;GO:0006886//intracellular protein transport;GO:0006888//ER to Golgi vesicle-mediated transport;GO:0006892//post-Golgi vesicle-mediated transport;GO:0006895//Golgi to endosome transport;GO:0008104//protein localization;GO:0008150//biological_process;GO:0015031//protein transport;GO:0015833//peptide transport;GO:0016192//vesicle-mediated transport;GO:0016197//endosomal transpo…	-	protein_coding
ncbi_101802600	1	0	0	CCND2	XP_027305716.1 G1/S-specific cyclin-D2 [Anas platyrhynchos]	Human Diseases;Environmental Information Processing;Human Diseases;Cellular Processes;Human Diseases;Human Diseases;Human Diseases;Human Diseases;Human Diseases;Environmental Information Processing;Cellular Processes;Environmental Information Processing;Environmental Information Processing;Environmental Information Processing;Cellular Processes;Human Diseases;Cellular Processes;Organismal Systems…	Cancer: overview;Signal transduction;Infectious disease: viral;Cellular community - eukaryotes;Infectious disease: viral;Infectious disease: viral;Cancer: overview;Cancer: overview;Cancer: overview;Signal transduction;Cell growth and death;Signal transduction;Signal transduction;Signal transduction;Cell growth and death;Infectious disease: viral;Cell growth and death;Endocrine system;Signal trans…	ko05200//Pathways in cancer;ko04151//PI3K-Akt signaling pathway;ko05165//Human papillomavirus infection;ko04510//Focal adhesion;ko05166//Human T-cell leukemia virus 1 infection;ko05169//Epstein-Barr virus infection;ko05203//Viral carcinogenesis;ko05202//Transcriptional misregulation in cancer;ko05206//MicroRNAs in cancer;ko04390//Hippo signaling pathway;ko04218//Cellular senescence;ko04310//Wnt s…	K10151;K10151;K10151;K10151;K10151;K10151;K10151;K10151;K10151;K10151;K10151;K10151;K10151;K10151;K10151;K10151;K10151;K10151;K10151	GO:0000307//cyclin-dependent protein kinase holoenzyme complex;GO:0000785//chromatin;GO:0005575//cellular_component;GO:0005622//intracellular;GO:0005623//cell;GO:0005634//nucleus;GO:0005635//nuclear envelope;GO:0005654//nucleoplasm;GO:0005694//chromosome;GO:0005730//nucleolus;GO:0005737//cytoplasm;GO:0005829//cytosol;GO:0012505//endomembrane system;GO:0016020//membrane;GO:0031090//organelle membr…	GO:0003674//molecular_function;GO:0005488//binding;GO:0005515//protein binding;GO:0019899//enzyme binding;GO:0019900//kinase binding;GO:0019901//protein kinase binding	GO:0000003//reproduction;GO:0000079//regulation of cyclin-dependent protein serine/threonine kinase activity;GO:0000082//G1/S transition of mitotic cell cycle;GO:0000278//mitotic cell cycle;GO:0001541//ovarian follicle development;GO:0001889//liver development;GO:0001932//regulation of protein phosphorylation;GO:0001934//positive regulation of protein phosphorylation;GO:0003006//developmental pro…	-	protein_coding
ncbi_101794589	2	0	0	Ybx3	XP_027305691.1 Y-box-binding protein 3 isoform X1 [Anas platyrhynchos]	Cellular Processes	Cellular community - eukaryotes	ko04530//Tight junction	K06099	GO:0005575//cellular_component;GO:0005622//intracellular;GO:0005623//cell;GO:0005634//nucleus;GO:0005737//cytoplasm;GO:0005829//cytosol;GO:0005911//cell-cell junction;GO:0005921//gap junction;GO:0005923//bicellular tight junction;GO:0030054//cell junction;GO:0043226//organelle;GO:0043227//membrane-bounded organelle;GO:0043229//intracellular organelle;GO:0043231//intracellular membrane-bounded org…	GO:0000976//transcription regulatory region sequence-specific DNA binding;GO:0000977//RNA polymerase II regulatory region sequence-specific DNA binding;GO:0000981//RNA polymerase II transcription factor activity, sequence-specific DNA binding;GO:0001012//RNA polymerase II regulatory region DNA binding;GO:0001067//regulatory region nucleic acid binding;GO:0001227//transcriptional repressor activit…	GO:0000003//reproduction;GO:0000122//negative regulation of transcription from RNA polymerase II promoter;GO:0001701//in utero embryonic development;GO:0003006//developmental process involved in reproduction;GO:0006139//nucleobase-containing compound metabolic process;GO:0006351//transcription, DNA-templated;GO:0006355//regulation of transcription, DNA-templated;GO:0006357//regulation of transcri…	CSD	protein_coding
ncbi_101790847	2	0	0	Syce3	XP_012948578.1 synaptonemal complex central element protein 3 [Anas platyrhynchos]	-	-	-	-	GO:0000228//nuclear chromosome;GO:0000793//condensed chromosome;GO:0000794//condensed nuclear chromosome;GO:0000795//synaptonemal complex;GO:0000801//central element;GO:0005575//cellular_component;GO:0005622//intracellular;GO:0005623//cell;GO:0005634//nucleus;GO:0005654//nucleoplasm;GO:0005694//chromosome;GO:0031974//membrane-enclosed lumen;GO:0031981//nuclear lumen;GO:0033179//proton-transportin…	GO:0003677//DNA binding;GO:0003678//DNA helicase activity;GO:0008134//transcription factor binding;GO:0015078//hydrogen ion transmembrane transporter activity;GO:0042803//protein homodimerization activity;GO:0070840//dynein complex binding	GO:0000003//reproduction;GO:0000280//nuclear division;GO:0006139//nucleobase-containing compound metabolic process;GO:0006259//DNA metabolic process;GO:0006303//double-strand break repair via nonhomologous end joining;GO:0006310//DNA recombination;GO:0006725//cellular aromatic compound metabolic process;GO:0006807//nitrogen compound metabolic process;GO:0006996//organelle organization;GO:0007049/…	-	protein_coding
ncbi_113842443	2	0	0	H2AC1	XP_027305685.1 histone H2A-beta, sperm-like [Anas platyrhynchos]	Human Diseases;Cellular Processes;Human Diseases	Substance dependence;Cell growth and death;Immune disease	ko05034//Alcoholism;ko04217//Necroptosis;ko05322//Systemic lupus erythematosus	K11251;K11251;K11251	GO:0000228//nuclear chromosome;GO:0000785//chromatin;GO:0000786//nucleosome;GO:0000790//nuclear chromatin;GO:0005575//cellular_component;GO:0005622//intracellular;GO:0005623//cell;GO:0005634//nucleus;GO:0005694//chromosome;GO:0031974//membrane-enclosed lumen;GO:0031981//nuclear lumen;GO:0032991//macromolecular complex;GO:0032993//protein-DNA complex;GO:0043226//organelle;GO:0043227//membrane-boun…	GO:0003674//molecular_function;GO:0003676//nucleic acid binding;GO:0003677//DNA binding;GO:0005488//binding;GO:0005515//protein binding;GO:0046982//protein heterodimerization activity;GO:0046983//protein dimerization activity;GO:0097159//organic cyclic compound binding;GO:1901363//heterocyclic compound binding	GO:0006325//chromatin organization;GO:0006342//chromatin silencing;GO:0006355//regulation of transcription, DNA-templated;GO:0006996//organelle organization;GO:0008150//biological_process;GO:0009889//regulation of biosynthetic process;GO:0009890//negative regulation of biosynthetic process;GO:0009892//negative regulation of metabolic process;GO:0009987//cellular process;GO:0010468//regulation of …	-	protein_coding
ncbi_101793816	1	0	0	M6PR	XP_027305683.1 cation-dependent mannose-6-phosphate receptor [Anas platyrhynchos]	Human Diseases;Cellular Processes;Cellular Processes	Infectious disease: bacterial;Transport and catabolism;Transport and catabolism	ko05132//Salmonella infection;ko04145//Phagosome;ko04142//Lysosome	K10089;K10089;K10089	GO:0000139//Golgi membrane;GO:0000323//lytic vacuole;GO:0005575//cellular_component;GO:0005622//intracellular;GO:0005623//cell;GO:0005737//cytoplasm;GO:0005764//lysosome;GO:0005765//lysosomal membrane;GO:0005768//endosome;GO:0005770//late endosome;GO:0005773//vacuole;GO:0005774//vacuolar membrane;GO:0005794//Golgi apparatus;GO:0005802//trans-Golgi network;GO:0005886//plasma membrane;GO:0005887//i…	GO:0003674//molecular_function;GO:0004888//transmembrane signaling receptor activity;GO:0005215//transporter activity;GO:0005488//binding;GO:0005537//mannose binding;GO:0015144//carbohydrate transmembrane transporter activity;GO:0015145//monosaccharide transmembrane transporter activity;GO:0015149//hexose transmembrane transporter activity;GO:0015578//mannose transmembrane transporter activity;GO…	GO:0002790//peptide secretion;GO:0006810//transport;GO:0006886//intracellular protein transport;GO:0006897//endocytosis;GO:0006898//receptor-mediated endocytosis;GO:0007034//vacuolar transport;GO:0007041//lysosomal transport;GO:0007154//cell communication;GO:0007165//signal transduction;GO:0008104//protein localization;GO:0008150//biological_process;GO:0008333//endosome to lysosome transport;GO:0…	-	protein_coding
ncbi_101799954	1	0	0	FKBP4	XP_027305654.1 peptidyl-prolyl cis-trans isomerase FKBP4 [Anas platyrhynchos]	Organismal Systems	Endocrine system	ko04915//Estrogen signaling pathway	K09571	GO:0005575//cellular_component;GO:0005622//intracellular;GO:0005623//cell;GO:0005634//nucleus;GO:0005654//nucleoplasm;GO:0005737//cytoplasm;GO:0005739//mitochondrion;GO:0005829//cytosol;GO:0005856//cytoskeleton;GO:0005874//microtubule;GO:0015630//microtubule cytoskeleton;GO:0019867//outer membrane;GO:0030424//axon;GO:0030426//growth cone;GO:0030427//site of polarized growth;GO:0031974//membrane-e…	GO:0000166//nucleotide binding;GO:0001882//nucleoside binding;GO:0001883//purine nucleoside binding;GO:0003674//molecular_function;GO:0003755//peptidyl-prolyl cis-trans isomerase activity;GO:0003824//catalytic activity;GO:0005102//receptor binding;GO:0005198//structural molecule activity;GO:0005488//binding;GO:0005515//protein binding;GO:0005524//ATP binding;GO:0005525//GTP binding;GO:0005527//ma…	GO:0000003//reproduction;GO:0000041//transition metal ion transport;GO:0000413//protein peptidyl-prolyl isomerization;GO:0001655//urogenital system development;GO:0003006//developmental process involved in reproduction;GO:0006457//protein folding;GO:0006461//protein complex assembly;GO:0006463//steroid hormone receptor complex assembly;GO:0006464//cellular protein modification process;GO:0006807/…	-	protein_coding
ncbi_101798119	2	0	0	PARP11	XP_027305634.1 poly [ADP-ribose] polymerase 11 isoform X2 [Anas platyrhynchos]	-	-	-	-	GO:0005575//cellular_component;GO:0005622//intracellular;GO:0005623//cell;GO:0005634//nucleus;GO:0005635//nuclear envelope;GO:0005643//nuclear pore;GO:0012505//endomembrane system;GO:0031967//organelle envelope;GO:0031975//envelope;GO:0032991//macromolecular complex;GO:0043226//organelle;GO:0043227//membrane-bounded organelle;GO:0043229//intracellular organelle;GO:0043231//intracellular membrane-…	GO:0003674//molecular_function;GO:0003824//catalytic activity;GO:0003950//NAD+ ADP-ribosyltransferase activity;GO:0016740//transferase activity;GO:0016757//transferase activity, transferring glycosyl groups;GO:0016763//transferase activity, transferring pentosyl groups	GO:0000003//reproduction;GO:0006403//RNA localization;GO:0006810//transport;GO:0006996//organelle organization;GO:0006997//nucleus organization;GO:0006998//nuclear envelope organization;GO:0007276//gamete generation;GO:0007283//spermatogenesis;GO:0008104//protein localization;GO:0008150//biological_process;GO:0009987//cellular process;GO:0010256//endomembrane system organization;GO:0015031//prote…	-	protein_coding
ncbi_101798670	1	0	0	GSTK1	XP_021125849.2 glutathione S-transferase kappa 1 isoform X1 [Anas platyrhynchos]	Metabolism;Cellular Processes;Human Diseases;Metabolism;Metabolism;Metabolism	Global and overview maps;Transport and catabolism;Cancer: overview;Metabolism of other amino acids;Xenobiotics biodegradation and metabolism;Xenobiotics biodegradation and metabolism	ko01100//Metabolic pathways;ko04146//Peroxisome;ko05204//Chemical carcinogenesis - DNA adducts;ko00480//Glutathione metabolism;ko00980//Metabolism of xenobiotics by cytochrome P450;ko00982//Drug metabolism - cytochrome P450	K13299;K13299;K13299;K13299;K13299;K13299	GO:0005575//cellular_component;GO:0005622//intracellular;GO:0005623//cell;GO:0005737//cytoplasm;GO:0005739//mitochondrion;GO:0005759//mitochondrial matrix;GO:0005777//peroxisome;GO:0005782//peroxisomal matrix;GO:0005829//cytosol;GO:0031907//microbody lumen;GO:0031974//membrane-enclosed lumen;GO:0042579//microbody;GO:0043226//organelle;GO:0043227//membrane-bounded organelle;GO:0043229//intracellul…	GO:0003674//molecular_function;GO:0003824//catalytic activity;GO:0004364//glutathione transferase activity;GO:0004601//peroxidase activity;GO:0004602//glutathione peroxidase activity;GO:0005102//receptor binding;GO:0005488//binding;GO:0005515//protein binding;GO:0015035//protein disulfide oxidoreductase activity;GO:0015036//disulfide oxidoreductase activity;GO:0016209//antioxidant activity;GO:001…	GO:0006518//peptide metabolic process;GO:0006575//cellular modified amino acid metabolic process;GO:0006605//protein targeting;GO:0006625//protein targeting to peroxisome;GO:0006749//glutathione metabolic process;GO:0006790//sulfur compound metabolic process;GO:0006807//nitrogen compound metabolic process;GO:0006810//transport;GO:0006886//intracellular protein transport;GO:0006996//organelle orga…	-	protein_coding
ncbi_101791589	2	0	0	Lpcat3	XP_027305596.1 lysophospholipid acyltransferase 5 isoform X1 [Anas platyrhynchos]	Metabolism;Cellular Processes	Lipid metabolism;Cell growth and death	ko00564//Glycerophospholipid metabolism;ko04216//Ferroptosis	K13515;K13515	GO:0005575//cellular_component;GO:0005622//intracellular;GO:0005623//cell;GO:0005737//cytoplasm;GO:0005783//endoplasmic reticulum;GO:0005789//endoplasmic reticulum membrane;GO:0012505//endomembrane system;GO:0016020//membrane;GO:0016021//integral component of membrane;GO:0031224//intrinsic component of membrane;GO:0031984//organelle subcompartment;GO:0042175//nuclear outer membrane-endoplasmic re…	GO:0003674//molecular_function;GO:0003824//catalytic activity;GO:0003841//1-acylglycerol-3-phosphate O-acyltransferase activity;GO:0008374//O-acyltransferase activity;GO:0016411//acylglycerol O-acyltransferase activity;GO:0016740//transferase activity;GO:0016746//transferase activity, transferring acyl groups;GO:0016747//transferase activity, transferring acyl groups other than amino-acyl groups;…	GO:0000003//reproduction;GO:0002119//nematode larval development;GO:0002164//larval development;GO:0003006//developmental process involved in reproduction;GO:0006575//cellular modified amino acid metabolic process;GO:0006629//lipid metabolic process;GO:0006644//phospholipid metabolic process;GO:0006646//phosphatidylethanolamine biosynthetic process;GO:0006650//glycerophospholipid metabolic proces…	-	protein_coding
ncbi_101795711	1	0	0	PHB2	XP_010565896.1 PREDICTED: prohibitin-2 [Haliaeetus leucocephalus]	-	-	-	-	GO:0005575//cellular_component;GO:0005622//intracellular;GO:0005623//cell;GO:0005634//nucleus;GO:0005737//cytoplasm;GO:0005739//mitochondrion;GO:0005740//mitochondrial envelope;GO:0005741//mitochondrial outer membrane;GO:0005743//mitochondrial inner membrane;GO:0009986//cell surface;GO:0016020//membrane;GO:0016021//integral component of membrane;GO:0016363//nuclear matrix;GO:0019866//organelle in…	GO:0003674//molecular_function;GO:0005102//receptor binding;GO:0005488//binding;GO:0005515//protein binding;GO:0008022//protein C-terminus binding;GO:0008134//transcription factor binding;GO:0030331//estrogen receptor binding;GO:0033218//amide binding;GO:0035257//nuclear hormone receptor binding;GO:0035258//steroid hormone receptor binding;GO:0047485//protein N-terminus binding;GO:0051427//hormon…	GO:0000001//mitochondrion inheritance;GO:0000003//reproduction;GO:0000060//protein import into nucleus, translocation;GO:0000819//sister chromatid segregation;GO:0001101//response to acid chemical;GO:0001302//replicative cell aging;GO:0001666//response to hypoxia;GO:0001763//morphogenesis of a branching structure;GO:0001932//regulation of protein phosphorylation;GO:0001934//positive regulation of…	-	protein_coding
ncbi_113842424	2	0	0	C12orf57	XP_027305598.1 protein C10 isoform X1 [Anas platyrhynchos]	-	-	-	-	GO:0005575//cellular_component;GO:0005622//intracellular;GO:0005623//cell;GO:0005634//nucleus;GO:0005654//nucleoplasm;GO:0005737//cytoplasm;GO:0016604//nuclear body;GO:0016607//nuclear speck;GO:0031974//membrane-enclosed lumen;GO:0031981//nuclear lumen;GO:0043226//organelle;GO:0043227//membrane-bounded organelle;GO:0043229//intracellular organelle;GO:0043231//intracellular membrane-bounded organe…	-	GO:0000902//cell morphogenesis;GO:0000904//cell morphogenesis involved in differentiation;GO:0001654//eye development;GO:0003008//system process;GO:0006937//regulation of muscle contraction;GO:0006942//regulation of striated muscle contraction;GO:0007275//multicellular organism development;GO:0007399//nervous system development;GO:0007409//axonogenesis;GO:0007417//central nervous system developme…	-	protein_coding
ncbi_101790798	2	0	0	TPI1	XP_025969119.1 triosephosphate isomerase [Dromaius novaehollandiae]	Metabolism;Metabolism;Metabolism;Metabolism;Metabolism;Metabolism	Global and overview maps;Global and overview maps;Carbohydrate metabolism;Global and overview maps;Carbohydrate metabolism;Carbohydrate metabolism	ko01100//Metabolic pathways;ko01200//Carbon metabolism;ko00562//Inositol phosphate metabolism;ko01230//Biosynthesis of amino acids;ko00010//Glycolysis / Gluconeogenesis;ko00051//Fructose and mannose metabolism	K01803;K01803;K01803;K01803;K01803;K01803	GO:0005575//cellular_component;GO:0005576//extracellular region;GO:0005618//cell wall;GO:0005622//intracellular;GO:0005623//cell;GO:0005737//cytoplasm;GO:0005739//mitochondrion;GO:0005829//cytosol;GO:0005886//plasma membrane;GO:0009277//fungal-type cell wall;GO:0009986//cell surface;GO:0016020//membrane;GO:0030016//myofibril;GO:0030017//sarcomere;GO:0030018//Z disc;GO:0030312//external encapsulat…	GO:0001968//fibronectin binding;GO:0003674//molecular_function;GO:0003824//catalytic activity;GO:0004807//triose-phosphate isomerase activity;GO:0005488//binding;GO:0005515//protein binding;GO:0016853//isomerase activity;GO:0016860//intramolecular oxidoreductase activity;GO:0016861//intramolecular oxidoreductase activity, interconverting aldoses and ketoses;GO:0019899//enzyme binding;GO:0031625//…	GO:0000768//syncytium formation by plasma membrane fusion;GO:0003008//system process;GO:0005975//carbohydrate metabolic process;GO:0005996//monosaccharide metabolic process;GO:0006006//glucose metabolic process;GO:0006007//glucose catabolic process;GO:0006066//alcohol metabolic process;GO:0006071//glycerol metabolic process;GO:0006081//cellular aldehyde metabolic process;GO:0006082//organic acid …	-	protein_coding
ncbi_101789769	1	0	0	ncbi_101789769	-	-	-	-	-	GO:0005575//cellular_component;GO:0005622//intracellular;GO:0005623//cell;GO:0005634//nucleus;GO:0005737//cytoplasm;GO:0005829//cytosol;GO:0043226//organelle;GO:0043227//membrane-bounded organelle;GO:0043229//intracellular organelle;GO:0043231//intracellular membrane-bounded organelle;GO:0044424//intracellular part;GO:0044444//cytoplasmic part;GO:0044464//cell part	GO:0003674//molecular_function;GO:0004857//enzyme inhibitor activity;GO:0005488//binding;GO:0008270//zinc ion binding;GO:0030234//enzyme regulator activity;GO:0043167//ion binding;GO:0043169//cation binding;GO:0046872//metal ion binding;GO:0046914//transition metal ion binding;GO:0098772//molecular function regulator	GO:0002376//immune system process;GO:0006139//nucleobase-containing compound metabolic process;GO:0006259//DNA metabolic process;GO:0006260//DNA replication;GO:0006725//cellular aromatic compound metabolic process;GO:0006807//nitrogen compound metabolic process;GO:0008150//biological_process;GO:0008152//metabolic process;GO:0009058//biosynthetic process;GO:0009059//macromolecule biosynthetic proc…	-	protein_coding
ncbi_101794195	2	0	0	Pianp	XP_027305568.1 PILR alpha-associated neural protein isoform X1 [Anas platyrhynchos]	-	-	-	-	GO:0005575//cellular_component;GO:0005623//cell;GO:0005886//plasma membrane;GO:0005912//adherens junction;GO:0016020//membrane;GO:0016021//integral component of membrane;GO:0016323//basolateral plasma membrane;GO:0030054//cell junction;GO:0031224//intrinsic component of membrane;GO:0044425//membrane part;GO:0044459//plasma membrane part;GO:0044464//cell part;GO:0070161//anchoring junction;GO:0071…	-	GO:0002682//regulation of immune system process;GO:0008150//biological_process;GO:0048583//regulation of response to stimulus;GO:0050776//regulation of immune response;GO:0050789//regulation of biological process;GO:0065007//biological regulation	-	protein_coding
ncbi_101794002	2	0	0	ACRBP	XP_027305558.1 acrosin-binding protein [Anas platyrhynchos]	-	-	-	-	GO:0001669//acrosomal vesicle;GO:0002080//acrosomal membrane;GO:0005575//cellular_component;GO:0005576//extracellular region;GO:0005622//intracellular;GO:0005623//cell;GO:0005634//nucleus;GO:0005737//cytoplasm;GO:0012505//endomembrane system;GO:0012506//vesicle membrane;GO:0016020//membrane;GO:0030141//secretory granule;GO:0030659//cytoplasmic vesicle membrane;GO:0030667//secretory granule membra…	GO:0003674//molecular_function;GO:0005515//protein binding;GO:0008047//enzyme activator activity;GO:0016504//peptidase activator activity;GO:0030234//enzyme regulator activity;GO:0061134//peptidase regulator activity;GO:0098772//molecular function regulator	GO:0000003//reproduction;GO:0003006//developmental process involved in reproduction;GO:0007276//gamete generation;GO:0007281//germ cell development;GO:0007283//spermatogenesis;GO:0007286//spermatid development;GO:0008150//biological_process;GO:0009893//positive regulation of metabolic process;GO:0009987//cellular process;GO:0010604//positive regulation of macromolecule metabolic process;GO:001095…	-	protein_coding
ncbi_101803965	2	0	0	GAPDH	XP_031954605.1 glyceraldehyde-3-phosphate dehydrogenase [Corvus moneduloides]	Metabolism;Human Diseases;Human Diseases;Human Diseases;Metabolism;Environmental Information Processing;Metabolism;Metabolism	Global and overview maps;Neurodegenerative disease;Infectious disease: bacterial;Infectious disease: bacterial;Global and overview maps;Signal transduction;Global and overview maps;Carbohydrate metabolism	ko01100//Metabolic pathways;ko05010//Alzheimer disease;ko05132//Salmonella infection;ko05130//Pathogenic Escherichia coli infection;ko01200//Carbon metabolism;ko04066//HIF-1 signaling pathway;ko01230//Biosynthesis of amino acids;ko00010//Glycolysis / Gluconeogenesis	K00134;K00134;K00134;K00134;K00134;K00134;K00134;K00134	GO:0005575//cellular_component;GO:0005622//intracellular;GO:0005623//cell;GO:0005634//nucleus;GO:0005635//nuclear envelope;GO:0005737//cytoplasm;GO:0005811//lipid particle;GO:0005829//cytosol;GO:0005856//cytoskeleton;GO:0005886//plasma membrane;GO:0012505//endomembrane system;GO:0015630//microtubule cytoskeleton;GO:0016020//membrane;GO:0030288//outer membrane-bounded periplasmic space;GO:0031090/…	GO:0000166//nucleotide binding;GO:0001530//lipopolysaccharide binding;GO:0003674//molecular_function;GO:0003824//catalytic activity;GO:0004073//aspartate-semialdehyde dehydrogenase activity;GO:0004365//glyceraldehyde-3-phosphate dehydrogenase (NAD+) (phosphorylating) activity;GO:0004857//enzyme inhibitor activity;GO:0004866//endopeptidase inhibitor activity;GO:0005488//binding;GO:0005515//protein…	GO:0000226//microtubule cytoskeleton organization;GO:0000740//nuclear membrane fusion;GO:0001817//regulation of cytokine production;GO:0001819//positive regulation of cytokine production;GO:0001906//cell killing;GO:0001907//killing by symbiont of host cells;GO:0002376//immune system process;GO:0002791//regulation of peptide secretion;GO:0002793//positive regulation of peptide secretion;GO:0005975…	-	protein_coding
ncbi_101794683	1	0	0	NAA50	XP_013223748.1 N-alpha-acetyltransferase 50 isoform X3 [Columba livia]	-	-	-	-	GO:0005575//cellular_component;GO:0005622//intracellular;GO:0005623//cell;GO:0005634//nucleus;GO:0005737//cytoplasm;GO:0005739//mitochondrion;GO:0005740//mitochondrial envelope;GO:0005758//mitochondrial intermembrane space;GO:0005829//cytosol;GO:0031248//protein acetyltransferase complex;GO:0031414//N-terminal protein acetyltransferase complex;GO:0031415//NatA complex;GO:0031967//organelle envelo…	GO:0003674//molecular_function;GO:0003824//catalytic activity;GO:0004402//histone acetyltransferase activity;GO:0004596//peptide alpha-N-acetyltransferase activity;GO:0005488//binding;GO:0008080//N-acetyltransferase activity;GO:0008999//ribosomal-protein-alanine N-acetyltransferase activity;GO:0010485//H4 histone acetyltransferase activity;GO:0016407//acetyltransferase activity;GO:0016410//N-acyl…	GO:0000070//mitotic sister chromatid segregation;GO:0000278//mitotic cell cycle;GO:0000280//nuclear division;GO:0000819//sister chromatid segregation;GO:0001756//somitogenesis;GO:0003002//regionalization;GO:0006325//chromatin organization;GO:0006464//cellular protein modification process;GO:0006473//protein acetylation;GO:0006474//N-terminal protein amino acid acetylation;GO:0006475//internal pro…	-	protein_coding
ncbi_101800636	1	0	0	NDUFB4	XP_005022297.2 NADH dehydrogenase [ubiquinone] 1 beta subcomplex subunit 4 [Anas platyrhynchos]	Metabolism;Human Diseases;Human Diseases;Organismal Systems;Organismal Systems;Human Diseases;Human Diseases;Metabolism	Global and overview maps;Neurodegenerative disease;Neurodegenerative disease;Environmental adaptation;Nervous system;Endocrine and metabolic disease;Neurodegenerative disease;Energy metabolism	ko01100//Metabolic pathways;ko05010//Alzheimer disease;ko05016//Huntington disease;ko04714//Thermogenesis;ko04723//Retrograde endocannabinoid signaling;ko04932//Non-alcoholic fatty liver disease;ko05012//Parkinson disease;ko00190//Oxidative phosphorylation	K03960;K03960;K03960;K03960;K03960;K03960;K03960;K03960	GO:0005575//cellular_component;GO:0005622//intracellular;GO:0005623//cell;GO:0005634//nucleus;GO:0005635//nuclear envelope;GO:0005737//cytoplasm;GO:0005739//mitochondrion;GO:0005740//mitochondrial envelope;GO:0005743//mitochondrial inner membrane;GO:0005746//mitochondrial respiratory chain;GO:0005747//mitochondrial respiratory chain complex I;GO:0012505//endomembrane system;GO:0016020//membrane;G…	GO:0003674//molecular_function;GO:0003824//catalytic activity;GO:0003954//NADH dehydrogenase activity;GO:0008137//NADH dehydrogenase (ubiquinone) activity;GO:0016491//oxidoreductase activity;GO:0016651//oxidoreductase activity, acting on NAD(P)H;GO:0016655//oxidoreductase activity, acting on NAD(P)H, quinone or similar compound as acceptor;GO:0050136//NADH dehydrogenase (quinone) activity	GO:0006091//generation of precursor metabolites and energy;GO:0006119//oxidative phosphorylation;GO:0006120//mitochondrial electron transport, NADH to ubiquinone;GO:0006139//nucleobase-containing compound metabolic process;GO:0006163//purine nucleotide metabolic process;GO:0006725//cellular aromatic compound metabolic process;GO:0006753//nucleoside phosphate metabolic process;GO:0006793//phosphor…	-	protein_coding
ncbi_101801213	1	0	0	COX17	XP_012958296.2 cytochrome c oxidase copper chaperone [Anas platyrhynchos]	Metabolism;Organismal Systems;Metabolism	Global and overview maps;Environmental adaptation;Energy metabolism	ko01100//Metabolic pathways;ko04714//Thermogenesis;ko00190//Oxidative phosphorylation	K02260;K02260;K02260	GO:0005575//cellular_component;GO:0005622//intracellular;GO:0005623//cell;GO:0005737//cytoplasm;GO:0005739//mitochondrion;GO:0005740//mitochondrial envelope;GO:0005758//mitochondrial intermembrane space;GO:0005829//cytosol;GO:0031967//organelle envelope;GO:0031970//organelle envelope lumen;GO:0031974//membrane-enclosed lumen;GO:0031975//envelope;GO:0043226//organelle;GO:0043227//membrane-bounded …	GO:0003674//molecular_function;GO:0005488//binding;GO:0005507//copper ion binding;GO:0016530//metallochaperone activity;GO:0016531//copper chaperone activity;GO:0043167//ion binding;GO:0043169//cation binding;GO:0046872//metal ion binding;GO:0046914//transition metal ion binding;GO:1903136//cuprous ion binding	GO:0000041//transition metal ion transport;GO:0006091//generation of precursor metabolites and energy;GO:0006810//transport;GO:0006811//ion transport;GO:0006812//cation transport;GO:0006825//copper ion transport;GO:0006873//cellular ion homeostasis;GO:0006875//cellular metal ion homeostasis;GO:0006878//cellular copper ion homeostasis;GO:0006996//organelle organization;GO:0007005//mitochondrion or…	-	protein_coding
ncbi_101803668	1	0	0	LSAMP	XP_027318834.1 limbic system-associated membrane protein isoform X3 [Anas platyrhynchos]	-	-	-	-	GO:0005575//cellular_component;GO:0005576//extracellular region;GO:0005622//intracellular;GO:0005623//cell;GO:0005737//cytoplasm;GO:0005829//cytosol;GO:0005886//plasma membrane;GO:0016020//membrane;GO:0031224//intrinsic component of membrane;GO:0031225//anchored component of membrane;GO:0044424//intracellular part;GO:0044425//membrane part;GO:0044444//cytoplasmic part;GO:0044464//cell part;GO:007…	-	GO:0007155//cell adhesion;GO:0007275//multicellular organism development;GO:0007399//nervous system development;GO:0007610//behavior;GO:0007626//locomotory behavior;GO:0008150//biological_process;GO:0022610//biological adhesion;GO:0032501//multicellular organismal process;GO:0032502//developmental process;GO:0035640//exploration behavior;GO:0035641//locomotory exploration behavior;GO:0048731//sys…	-	protein_coding
ncbi_101800440	1	0	0	ZBTB20	XP_005020438.3 zinc finger and BTB domain-containing protein 20 [Anas platyrhynchos]	-	-	-	-	GO:0005575//cellular_component;GO:0005622//intracellular;GO:0005623//cell;GO:0005634//nucleus;GO:0005654//nucleoplasm;GO:0016604//nuclear body;GO:0031974//membrane-enclosed lumen;GO:0031981//nuclear lumen;GO:0043226//organelle;GO:0043227//membrane-bounded organelle;GO:0043229//intracellular organelle;GO:0043231//intracellular membrane-bounded organelle;GO:0043233//organelle lumen;GO:0044422//orga…	GO:0000981//RNA polymerase II transcription factor activity, sequence-specific DNA binding;GO:0000982//transcription factor activity, RNA polymerase II core promoter proximal region sequence-specific binding;GO:0001078//transcriptional repressor activity, RNA polymerase II core promoter proximal region sequence-specific binding;GO:0001227//transcriptional repressor activity, RNA polymerase II tra…	GO:0000122//negative regulation of transcription from RNA polymerase II promoter;GO:0001817//regulation of cytokine production;GO:0001819//positive regulation of cytokine production;GO:0006139//nucleobase-containing compound metabolic process;GO:0006351//transcription, DNA-templated;GO:0006355//regulation of transcription, DNA-templated;GO:0006357//regulation of transcription from RNA polymerase …	ZBTB	protein_coding
ncbi_101799114	2	0	0	GRAMD1C	XP_027305405.1 protein Aster-C isoform X1 [Anas platyrhynchos]	-	-	-	-	GO:0005575//cellular_component;GO:0016020//membrane;GO:0016021//integral component of membrane;GO:0031224//intrinsic component of membrane;GO:0044425//membrane part	-	GO:0006935//chemotaxis;GO:0007165//signal transduction	-	protein_coding
ncbi_101790560	1	0	0	TAF13	XP_027305392.1 transcription initiation factor TFIID subunit 13 [Anas platyrhynchos]	Genetic Information Processing	Transcription	ko03022//Basal transcription factors	K03127	GO:0000228//nuclear chromosome;GO:0000428//DNA-directed RNA polymerase complex;GO:0000785//chromatin;GO:0000790//nuclear chromatin;GO:0005575//cellular_component;GO:0005622//intracellular;GO:0005623//cell;GO:0005634//nucleus;GO:0005654//nucleoplasm;GO:0005667//transcription factor complex;GO:0005669//transcription factor TFIID complex;GO:0005694//chromosome;GO:0005730//nucleolus;GO:0005886//plasm…	GO:0000988//transcription factor activity, protein binding;GO:0000990//transcription factor activity, core RNA polymerase binding;GO:0000991//transcription factor activity, core RNA polymerase II binding;GO:0003674//molecular_function;GO:0003676//nucleic acid binding;GO:0003677//DNA binding;GO:0003700//transcription factor activity, sequence-specific DNA binding;GO:0003712//transcription cofactor…	GO:0000003//reproduction;GO:0003006//developmental process involved in reproduction;GO:0006139//nucleobase-containing compound metabolic process;GO:0006351//transcription, DNA-templated;GO:0006352//DNA-templated transcription, initiation;GO:0006355//regulation of transcription, DNA-templated;GO:0006357//regulation of transcription from RNA polymerase II promoter;GO:0006366//transcription from RNA…	-	protein_coding
ncbi_101789921	2	0	0	NME7	XP_027305371.1 nucleoside diphosphate kinase 7 isoform X3 [Anas platyrhynchos]	Metabolism;Metabolism;Metabolism;Metabolism	Global and overview maps;Nucleotide metabolism;Nucleotide metabolism;Xenobiotics biodegradation and metabolism	ko01100//Metabolic pathways;ko00230//Purine metabolism;ko00240//Pyrimidine metabolism;ko00983//Drug metabolism - other enzymes	K00940;K00940;K00940;K00940	GO:0005575//cellular_component;GO:0005622//intracellular;GO:0005623//cell;GO:0005737//cytoplasm;GO:0005739//mitochondrion;GO:0005813//centrosome;GO:0005815//microtubule organizing center;GO:0005829//cytosol;GO:0005856//cytoskeleton;GO:0005929//cilium;GO:0015630//microtubule cytoskeleton;GO:0036064//ciliary basal body;GO:0042995//cell projection;GO:0043226//organelle;GO:0043227//membrane-bounded o…	GO:0000166//nucleotide binding;GO:0003674//molecular_function;GO:0003824//catalytic activity;GO:0004550//nucleoside diphosphate kinase activity;GO:0005488//binding;GO:0005524//ATP binding;GO:0008144//drug binding;GO:0016301//kinase activity;GO:0016740//transferase activity;GO:0016772//transferase activity, transferring phosphorus-containing groups;GO:0016776//phosphotransferase activity, phosphat…	GO:0003002//regionalization;GO:0003341//cilium movement;GO:0003351//epithelial cilium movement;GO:0006139//nucleobase-containing compound metabolic process;GO:0006163//purine nucleotide metabolic process;GO:0006164//purine nucleotide biosynthetic process;GO:0006165//nucleoside diphosphate phosphorylation;GO:0006183//GTP biosynthetic process;GO:0006213//pyrimidine nucleoside metabolic process;GO:0…	-	protein_coding
ncbi_101792978	1	0	0	Cmss1	XP_005026640.2 protein CMSS1 isoform X1 [Anas platyrhynchos]	-	-	-	-	GO:0005575//cellular_component;GO:0005622//intracellular;GO:0005623//cell;GO:0005634//nucleus;GO:0005737//cytoplasm;GO:0030684//preribosome;GO:0030686//90S preribosome;GO:0032991//macromolecular complex;GO:0043226//organelle;GO:0043227//membrane-bounded organelle;GO:0043229//intracellular organelle;GO:0043231//intracellular membrane-bounded organelle;GO:0044424//intracellular part;GO:0044464//cel…	GO:0003674//molecular_function;GO:0003676//nucleic acid binding;GO:0003688//DNA replication origin binding;GO:0005524//ATP binding	GO:0006260//DNA replication;GO:0008150//biological_process;GO:0022613//ribonucleoprotein complex biogenesis;GO:0042254//ribosome biogenesis;GO:0042274//ribosomal small subunit biogenesis;GO:0044085//cellular component biogenesis;GO:0071840//cellular component organization or biogenesis	-	protein_coding
ncbi_101792374	2	0	0	C3orf38	XP_027305223.1 uncharacterized protein C3orf38 homolog isoform X1 [Anas platyrhynchos]	-	-	-	-	GO:0005575//cellular_component;GO:0005622//intracellular;GO:0005623//cell;GO:0005634//nucleus;GO:0043226//organelle;GO:0043227//membrane-bounded organelle;GO:0043229//intracellular organelle;GO:0043231//intracellular membrane-bounded organelle;GO:0044424//intracellular part;GO:0044464//cell part	-	GO:0006915//apoptotic process;GO:0008150//biological_process;GO:0008219//cell death;GO:0009987//cellular process;GO:0010941//regulation of cell death;GO:0010942//positive regulation of cell death;GO:0012501//programmed cell death;GO:0042981//regulation of apoptotic process;GO:0043065//positive regulation of apoptotic process;GO:0043067//regulation of programmed cell death;GO:0043068//positive reg…	-	protein_coding
ncbi_101805324	2	0	0	Arl13b	XP_027305219.1 LOW QUALITY PROTEIN: ADP-ribosylation factor-like protein 13B [Anas platyrhynchos]	-	-	-	-	GO:0005575//cellular_component;GO:0005622//intracellular;GO:0005623//cell;GO:0005737//cytoplasm;GO:0005856//cytoskeleton;GO:0005886//plasma membrane;GO:0005902//microvillus;GO:0005929//cilium;GO:0005930//axoneme;GO:0016020//membrane;GO:0030867//rough endoplasmic reticulum membrane;GO:0031090//organelle membrane;GO:0031253//cell projection membrane;GO:0031514//motile cilium;GO:0031528//microvillus…	GO:0000166//nucleotide binding;GO:0001882//nucleoside binding;GO:0001883//purine nucleoside binding;GO:0003674//molecular_function;GO:0003924//GTPase activity;GO:0005488//binding;GO:0005525//GTP binding;GO:0017076//purine nucleotide binding;GO:0019001//guanyl nucleotide binding;GO:0031683//G-protein beta/gamma-subunit complex binding;GO:0032549//ribonucleoside binding;GO:0032550//purine ribonucle…	GO:0000902//cell morphogenesis;GO:0000904//cell morphogenesis involved in differentiation;GO:0001947//heart looping;GO:0002009//morphogenesis of an epithelium;GO:0003002//regionalization;GO:0003007//heart morphogenesis;GO:0003008//system process;GO:0003143//embryonic heart tube morphogenesis;GO:0006810//transport;GO:0006928//movement of cell or subcellular component;GO:0006996//organelle organiza…	-	protein_coding
ncbi_101799738	2	0	0	MPC2	XP_012953062.2 mitochondrial pyruvate carrier 2 [Anas platyrhynchos]	-	-	-	-	GO:0005575//cellular_component;GO:0005622//intracellular;GO:0005623//cell;GO:0005737//cytoplasm;GO:0005739//mitochondrion;GO:0005740//mitochondrial envelope;GO:0005743//mitochondrial inner membrane;GO:0016020//membrane;GO:0016021//integral component of membrane;GO:0019866//organelle inner membrane;GO:0031090//organelle membrane;GO:0031224//intrinsic component of membrane;GO:0031300//intrinsic com…	GO:0003674//molecular_function;GO:0005215//transporter activity;GO:0005342//organic acid transmembrane transporter activity;GO:0008028//monocarboxylic acid transmembrane transporter activity;GO:0008509//anion transmembrane transporter activity;GO:0008514//organic anion transmembrane transporter activity;GO:0015075//ion transmembrane transporter activity;GO:0015318//inorganic solute uptake transme…	GO:0002791//regulation of peptide secretion;GO:0002793//positive regulation of peptide secretion;GO:0006082//organic acid metabolic process;GO:0006084//acetyl-CoA metabolic process;GO:0006085//acetyl-CoA biosynthetic process;GO:0006086//acetyl-CoA biosynthetic process from pyruvate;GO:0006090//pyruvate metabolic process;GO:0006139//nucleobase-containing compound metabolic process;GO:0006163//puri…	-	protein_coding
ncbi_101793286	1	0	0	MAEL	XP_005017679.3 protein maelstrom homolog [Anas platyrhynchos]	-	-	-	-	GO:0000785//chromatin;GO:0000803//sex chromosome;GO:0001741//XY body;GO:0005575//cellular_component;GO:0005622//intracellular;GO:0005623//cell;GO:0005634//nucleus;GO:0005654//nucleoplasm;GO:0005694//chromosome;GO:0005737//cytoplasm;GO:0005829//cytosol;GO:0030849//autosome;GO:0031974//membrane-enclosed lumen;GO:0031981//nuclear lumen;GO:0032991//macromolecular complex;GO:0033391//chromatoid body;G…	GO:0000981//RNA polymerase II transcription factor activity, sequence-specific DNA binding;GO:0001067//regulatory region nucleic acid binding;GO:0003674//molecular_function;GO:0003676//nucleic acid binding;GO:0003677//DNA binding;GO:0003700//transcription factor activity, sequence-specific DNA binding;GO:0003723//RNA binding;GO:0005488//binding;GO:0043565//sequence-specific DNA binding;GO:0044212…	GO:0000003//reproduction;GO:0000122//negative regulation of transcription from RNA polymerase II promoter;GO:0000226//microtubule cytoskeleton organization;GO:0000280//nuclear division;GO:0000578//embryonic axis specification;GO:0000902//cell morphogenesis;GO:0002064//epithelial cell development;GO:0002065//columnar/cuboidal epithelial cell differentiation;GO:0002066//columnar/cuboidal epithelial…	HMG	protein_coding
ncbi_101801642	1	0	0	CADM2	XP_032064047.1 cell adhesion molecule 2 isoform X1 [Aythya fuligula]	-	-	-	-	GO:0005575//cellular_component;GO:0005622//intracellular;GO:0005623//cell;GO:0005737//cytoplasm;GO:0005886//plasma membrane;GO:0005887//integral component of plasma membrane;GO:0005911//cell-cell junction;GO:0005912//adherens junction;GO:0005913//cell-cell adherens junction;GO:0016020//membrane;GO:0016021//integral component of membrane;GO:0030054//cell junction;GO:0030424//axon;GO:0031224//intri…	GO:0003674//molecular_function;GO:0005102//receptor binding;GO:0005488//binding;GO:0005515//protein binding;GO:0042802//identical protein binding;GO:0042803//protein homodimerization activity;GO:0046983//protein dimerization activity;GO:0050839//cell adhesion molecule binding	GO:0007155//cell adhesion;GO:0007156//homophilic cell adhesion via plasma membrane adhesion molecules;GO:0007157//heterophilic cell-cell adhesion via plasma membrane cell adhesion molecules;GO:0007275//multicellular organism development;GO:0007399//nervous system development;GO:0007417//central nervous system development;GO:0007420//brain development;GO:0008037//cell recognition;GO:0008150//biolo…	-	protein_coding
ncbi_113843256	2	0	0	ncbi_113843256	XP_027304285.1 heat shock transcription factor, X-linked-like [Anas platyrhynchos]	-	-	-	-	-	-	-	-	protein_coding
ncbi_106019573	1	0	0	ncbi_106019573	-	-	-	-	-	-	-	-	-	lncRNA
ncbi_101792777	1	0	0	ROBO1	XP_032063772.1 roundabout homolog 1 isoform X1 [Aythya fuligula]	Organismal Systems	Development and regeneration	ko04360//Axon guidance	K06753	GO:0005575//cellular_component;GO:0005622//intracellular;GO:0005623//cell;GO:0005737//cytoplasm;GO:0005886//plasma membrane;GO:0005887//integral component of plasma membrane;GO:0009986//cell surface;GO:0016020//membrane;GO:0016021//integral component of membrane;GO:0030424//axon;GO:0030673//axolemma;GO:0031224//intrinsic component of membrane;GO:0031226//intrinsic component of plasma membrane;GO:…	GO:0003674//molecular_function;GO:0003993//acid phosphatase activity;GO:0004888//transmembrane signaling receptor activity;GO:0005488//binding;GO:0005515//protein binding;GO:0008046//axon guidance receptor activity;GO:0019904//protein domain specific binding;GO:0030275//LRR domain binding;GO:0038023//signaling receptor activity;GO:0042802//identical protein binding;GO:0046872//metal ion binding;G…	GO:0000902//cell morphogenesis;GO:0000904//cell morphogenesis involved in differentiation;GO:0001525//angiogenesis;GO:0001568//blood vessel development;GO:0001667//ameboidal-type cell migration;GO:0001932//regulation of protein phosphorylation;GO:0001934//positive regulation of protein phosphorylation;GO:0001944//vasculature development;GO:0001959//regulation of cytokine-mediated signaling pathwa…	-	protein_coding
ncbi_101789889	1	0	0	JAM2	XP_027305066.1 LOW QUALITY PROTEIN: junctional adhesion molecule B [Anas platyrhynchos]	Cellular Processes;Environmental Information Processing;Organismal Systems;Human Diseases	Cellular community - eukaryotes;Signaling molecules and interaction;Immune system;Infectious disease: bacterial	ko04530//Tight junction;ko04514//Cell adhesion molecules;ko04670//Leukocyte transendothelial migration;ko05120//Epithelial cell signaling in Helicobacter pylori infection	K06735;K06735;K06735;K06735	GO:0005575//cellular_component;GO:0005623//cell;GO:0005886//plasma membrane;GO:0005887//integral component of plasma membrane;GO:0005911//cell-cell junction;GO:0005923//bicellular tight junction;GO:0016020//membrane;GO:0016021//integral component of membrane;GO:0030054//cell junction;GO:0031224//intrinsic component of membrane;GO:0031226//intrinsic component of plasma membrane;GO:0043296//apical …	GO:0003674//molecular_function;GO:0005488//binding;GO:0005515//protein binding;GO:0046982//protein heterodimerization activity;GO:0046983//protein dimerization activity	GO:0002376//immune system process;GO:0006928//movement of cell or subcellular component;GO:0007155//cell adhesion;GO:0007162//negative regulation of cell adhesion;GO:0008150//biological_process;GO:0009987//cellular process;GO:0016043//cellular component organization;GO:0016477//cell migration;GO:0022610//biological adhesion;GO:0030155//regulation of cell adhesion;GO:0030198//extracellular matrix …	-	protein_coding
ncbi_101805437	1	0	0	GABPA	XP_005011496.1 GA-binding protein alpha chain [Anas platyrhynchos]	-	-	-	-	GO:0000228//nuclear chromosome;GO:0000785//chromatin;GO:0000790//nuclear chromatin;GO:0005575//cellular_component;GO:0005622//intracellular;GO:0005623//cell;GO:0005634//nucleus;GO:0005654//nucleoplasm;GO:0005694//chromosome;GO:0031974//membrane-enclosed lumen;GO:0031981//nuclear lumen;GO:0043226//organelle;GO:0043227//membrane-bounded organelle;GO:0043228//non-membrane-bounded organelle;GO:004322…	GO:0000976//transcription regulatory region sequence-specific DNA binding;GO:0000977//RNA polymerase II regulatory region sequence-specific DNA binding;GO:0000978//RNA polymerase II core promoter proximal region sequence-specific DNA binding;GO:0000981//RNA polymerase II transcription factor activity, sequence-specific DNA binding;GO:0000982//transcription factor activity, RNA polymerase II core …	GO:0000003//reproduction;GO:0000122//negative regulation of transcription from RNA polymerase II promoter;GO:0000578//embryonic axis specification;GO:0001701//in utero embryonic development;GO:0002082//regulation of oxidative phosphorylation;GO:0002682//regulation of immune system process;GO:0002683//negative regulation of immune system process;GO:0003002//regionalization;GO:0003006//developmenta…	ETS	protein_coding
ncbi_101792190	1	0	0	CCT8	XP_027305051.1 T-complex protein 1 subunit theta isoform X1 [Anas platyrhynchos]	-	-	-	-	GO:0000323//lytic vacuole;GO:0002199//zona pellucida receptor complex;GO:0005575//cellular_component;GO:0005576//extracellular region;GO:0005622//intracellular;GO:0005623//cell;GO:0005634//nucleus;GO:0005654//nucleoplasm;GO:0005737//cytoplasm;GO:0005764//lysosome;GO:0005766//primary lysosome;GO:0005773//vacuole;GO:0005775//vacuolar lumen;GO:0005813//centrosome;GO:0005815//microtubule organizing c…	GO:0000166//nucleotide binding;GO:0003674//molecular_function;GO:0003824//catalytic activity;GO:0005488//binding;GO:0005515//protein binding;GO:0005524//ATP binding;GO:0008144//drug binding;GO:0016462//pyrophosphatase activity;GO:0016787//hydrolase activity;GO:0016817//hydrolase activity, acting on acid anhydrides;GO:0016818//hydrolase activity, acting on acid anhydrides, in phosphorus-containing…	GO:0000003//reproduction;GO:0001775//cell activation;GO:0002252//immune effector process;GO:0002263//cell activation involved in immune response;GO:0002274//myeloid leukocyte activation;GO:0002275//myeloid cell activation involved in immune response;GO:0002283//neutrophil activation involved in immune response;GO:0002366//leukocyte activation involved in immune response;GO:0002376//immune system …	-	protein_coding
ncbi_101803303	1	0	0	SOD1	XP_027305008.1 superoxide dismutase [Cu-Zn] [Anas platyrhynchos]	Human Diseases;Cellular Processes;Organismal Systems;Human Diseases;Human Diseases	Neurodegenerative disease;Transport and catabolism;Aging;Neurodegenerative disease;Neurodegenerative disease	ko05016//Huntington disease;ko04146//Peroxisome;ko04213//Longevity regulating pathway - multiple species;ko05014//Amyotrophic lateral sclerosis;ko05020//Prion disease	K04565;K04565;K04565;K04565;K04565	GO:0000323//lytic vacuole;GO:0005575//cellular_component;GO:0005576//extracellular region;GO:0005615//extracellular space;GO:0005622//intracellular;GO:0005623//cell;GO:0005634//nucleus;GO:0005654//nucleoplasm;GO:0005737//cytoplasm;GO:0005739//mitochondrion;GO:0005740//mitochondrial envelope;GO:0005758//mitochondrial intermembrane space;GO:0005759//mitochondrial matrix;GO:0005764//lysosome;GO:0005…	GO:0003674//molecular_function;GO:0003824//catalytic activity;GO:0004784//superoxide dismutase activity;GO:0005488//binding;GO:0005507//copper ion binding;GO:0005515//protein binding;GO:0008270//zinc ion binding;GO:0016209//antioxidant activity;GO:0016491//oxidoreductase activity;GO:0016721//oxidoreductase activity, acting on superoxide radicals as acceptor;GO:0017016//Ras GTPase binding;GO:00170…	GO:0000003//reproduction;GO:0000187//activation of MAPK activity;GO:0000302//response to reactive oxygen species;GO:0000303//response to superoxide;GO:0000305//response to oxygen radical;GO:0000902//cell morphogenesis;GO:0000904//cell morphogenesis involved in differentiation;GO:0001300//chronological cell aging;GO:0001306//age-dependent response to oxidative stress;GO:0001315//age-dependent resp…	-	protein_coding
ncbi_113842342	2	0	0	HSFY1	XP_027305056.1 heat shock transcription factor, X-linked-like [Anas platyrhynchos]	-	-	-	-	-	GO:0003700//transcription factor activity, sequence-specific DNA binding;GO:0043565//sequence-specific DNA binding	GO:0006355//regulation of transcription, DNA-templated	HSF	protein_coding
ncbi_101801846	2	0	0	HSFY1	XP_027304285.1 heat shock transcription factor, X-linked-like [Anas platyrhynchos]	-	-	-	-	-	GO:0003700//transcription factor activity, sequence-specific DNA binding;GO:0043565//sequence-specific DNA binding	GO:0006355//regulation of transcription, DNA-templated	HSF	protein_coding
ncbi_101791154	1	0	0	PAXBP1	XP_027304992.1 PAX3- and PAX7-binding protein 1 isoform X1 [Anas platyrhynchos]	-	-	-	-	GO:0005575//cellular_component;GO:0005622//intracellular;GO:0005623//cell;GO:0005634//nucleus;GO:0005681//spliceosomal complex;GO:0005684//U2-type spliceosomal complex;GO:0032991//macromolecular complex;GO:0043226//organelle;GO:0043227//membrane-bounded organelle;GO:0043229//intracellular organelle;GO:0043231//intracellular membrane-bounded organelle;GO:0044422//organelle part;GO:0044424//intrace…	GO:0000976//transcription regulatory region sequence-specific DNA binding;GO:0000977//RNA polymerase II regulatory region sequence-specific DNA binding;GO:0000978//RNA polymerase II core promoter proximal region sequence-specific DNA binding;GO:0000981//RNA polymerase II transcription factor activity, sequence-specific DNA binding;GO:0000982//transcription factor activity, RNA polymerase II core …	GO:0000122//negative regulation of transcription from RNA polymerase II promoter;GO:0000375//RNA splicing, via transesterification reactions;GO:0000377//RNA splicing, via transesterification reactions with bulged adenosine as nucleophile;GO:0000390//spliceosomal complex disassembly;GO:0000398//mRNA splicing, via spliceosome;GO:0006139//nucleobase-containing compound metabolic process;GO:0006351//…	GCFC	protein_coding
ncbi_101803101	1	0	0	GART	XP_005013883.2 trifunctional purine biosynthetic protein adenosine-3 isoform X2 [Anas platyrhynchos]	Metabolism;Metabolism;Human Diseases;Metabolism	Global and overview maps;Nucleotide metabolism;Drug resistance: antineoplastic;Metabolism of cofactors and vitamins	ko01100//Metabolic pathways;ko00230//Purine metabolism;ko01523//Antifolate resistance;ko00670//One carbon pool by folate	K11787;K11787;K11787;K11787	GO:0005575//cellular_component;GO:0005622//intracellular;GO:0005623//cell;GO:0005737//cytoplasm;GO:0005829//cytosol;GO:0005951//carbamoyl-phosphate synthase complex;GO:0009317//acetyl-CoA carboxylase complex;GO:0009320//phosphoribosylaminoimidazole carboxylase complex;GO:0044424//intracellular part;GO:0044444//cytoplasmic part;GO:0044464//cell part	GO:0000166//nucleotide binding;GO:0003674//molecular_function;GO:0003824//catalytic activity;GO:0003989//acetyl-CoA carboxylase activity;GO:0004075//biotin carboxylase activity;GO:0004088//carbamoyl-phosphate synthase (glutamine-hydrolyzing) activity;GO:0004479//methionyl-tRNA formyltransferase activity;GO:0004637//phosphoribosylamine-glycine ligase activity;GO:0004638//phosphoribosylaminoimidazo…	GO:0001505//regulation of neurotransmitter levels;GO:0001887//selenium compound metabolic process;GO:0003360//brainstem development;GO:0006082//organic acid metabolic process;GO:0006099//tricarboxylic acid cycle;GO:0006139//nucleobase-containing compound metabolic process;GO:0006144//purine nucleobase metabolic process;GO:0006163//purine nucleotide metabolic process;GO:0006164//purine nucleotide …	-	protein_coding
ncbi_101802286	1	0	0	Son	XP_027304959.1 protein SON isoform X1 [Anas platyrhynchos]	-	-	-	-	GO:0005575//cellular_component;GO:0005622//intracellular;GO:0005623//cell;GO:0005634//nucleus;GO:0005654//nucleoplasm;GO:0016604//nuclear body;GO:0016607//nuclear speck;GO:0031974//membrane-enclosed lumen;GO:0031981//nuclear lumen;GO:0043226//organelle;GO:0043227//membrane-bounded organelle;GO:0043229//intracellular organelle;GO:0043231//intracellular membrane-bounded organelle;GO:0043233//organe…	GO:0003674//molecular_function;GO:0003676//nucleic acid binding;GO:0003677//DNA binding;GO:0003723//RNA binding;GO:0003725//double-stranded RNA binding;GO:0004525//ribonuclease III activity;GO:0005488//binding;GO:0005515//protein binding;GO:0019904//protein domain specific binding;GO:0050733//RS domain binding;GO:0097159//organic cyclic compound binding;GO:1901363//heterocyclic compound binding	GO:0000226//microtubule cytoskeleton organization;GO:0000278//mitotic cell cycle;GO:0000281//mitotic cytokinesis;GO:0000910//cytokinesis;GO:0006139//nucleobase-containing compound metabolic process;GO:0006351//transcription, DNA-templated;GO:0006355//regulation of transcription, DNA-templated;GO:0006396//RNA processing;GO:0006397//mRNA processing;GO:0006725//cellular aromatic compound metabolic p…	-	protein_coding
ncbi_101801899	2	0	0	CRYZL1	XP_005013876.2 quinone oxidoreductase-like protein 1 [Anas platyrhynchos]	-	-	-	-	-	GO:0000166//nucleotide binding;GO:0003674//molecular_function;GO:0003824//catalytic activity;GO:0003960//NADPH:quinone reductase activity;GO:0004024//alcohol dehydrogenase activity, zinc-dependent;GO:0005488//binding;GO:0008270//zinc ion binding;GO:0008743//L-threonine 3-dehydrogenase activity;GO:0016491//oxidoreductase activity;GO:0016651//oxidoreductase activity, acting on NAD(P)H;GO:0016655//o…	GO:0006113//fermentation;GO:0006567//threonine catabolic process;GO:0008150//biological_process;GO:0008152//metabolic process;GO:0009404//toxin metabolic process;GO:0009987//cellular process;GO:0010127//mycothiol-dependent detoxification;GO:0042180//cellular ketone metabolic process;GO:0044237//cellular metabolic process;GO:0044281//small molecule metabolic process;GO:0046292//formaldehyde metabo…	-	protein_coding
ncbi_101790402	1	0	0	Atp5po	XP_027304958.1 ATP synthase subunit O, mitochondrial [Anas platyrhynchos]	Metabolism;Human Diseases;Human Diseases;Organismal Systems;Human Diseases;Metabolism	Global and overview maps;Neurodegenerative disease;Neurodegenerative disease;Environmental adaptation;Neurodegenerative disease;Energy metabolism	ko01100//Metabolic pathways;ko05010//Alzheimer disease;ko05016//Huntington disease;ko04714//Thermogenesis;ko05012//Parkinson disease;ko00190//Oxidative phosphorylation	K02137;K02137;K02137;K02137;K02137;K02137	GO:0000274//mitochondrial proton-transporting ATP synthase, stator stalk;GO:0000275//mitochondrial proton-transporting ATP synthase complex, catalytic core F(1);GO:0000276//mitochondrial proton-transporting ATP synthase complex, coupling factor F(o);GO:0005575//cellular_component;GO:0005622//intracellular;GO:0005623//cell;GO:0005737//cytoplasm;GO:0005739//mitochondrion;GO:0005740//mitochondrial e…	GO:0003674//molecular_function;GO:0003824//catalytic activity;GO:0005198//structural molecule activity;GO:0005215//transporter activity;GO:0005488//binding;GO:0005496//steroid binding;GO:0008144//drug binding;GO:0008289//lipid binding;GO:0008324//cation transmembrane transporter activity;GO:0015075//ion transmembrane transporter activity;GO:0015077//monovalent inorganic cation transmembrane trans…	GO:0006091//generation of precursor metabolites and energy;GO:0006119//oxidative phosphorylation;GO:0006139//nucleobase-containing compound metabolic process;GO:0006163//purine nucleotide metabolic process;GO:0006164//purine nucleotide biosynthetic process;GO:0006725//cellular aromatic compound metabolic process;GO:0006753//nucleoside phosphate metabolic process;GO:0006754//ATP biosynthetic proce…	-	protein_coding
ncbi_101790209	2	0	0	FAM243	XP_012949597.1 protein FAM243A [Anas platyrhynchos]	-	-	-	-	-	-	-	-	protein_coding
ncbi_101799960	2	0	0	RCAN1	XP_027304945.1 calcipressin-1 isoform X2 [Anas platyrhynchos]	Human Diseases;Organismal Systems;Organismal Systems	Infectious disease: viral;Endocrine system;Endocrine system	ko05167//Kaposi sarcoma-associated herpesvirus infection;ko04921//Oxytocin signaling pathway;ko04919//Thyroid hormone signaling pathway	K17901;K17901;K17901	GO:0005575//cellular_component;GO:0005622//intracellular;GO:0005623//cell;GO:0005634//nucleus;GO:0005737//cytoplasm;GO:0043226//organelle;GO:0043227//membrane-bounded organelle;GO:0043229//intracellular organelle;GO:0043231//intracellular membrane-bounded organelle;GO:0044424//intracellular part;GO:0044464//cell part	GO:0003674//molecular_function;GO:0003676//nucleic acid binding;GO:0003677//DNA binding;GO:0003700//transcription factor activity, sequence-specific DNA binding;GO:0005488//binding;GO:0005515//protein binding;GO:0008597//calcium-dependent protein serine/threonine phosphatase regulator activity;GO:0019208//phosphatase regulator activity;GO:0019888//protein phosphatase regulator activity;GO:0019899…	GO:0002931//response to ischemia;GO:0003008//system process;GO:0003013//circulatory system process;GO:0006355//regulation of transcription, DNA-templated;GO:0006950//response to stress;GO:0006979//response to oxidative stress;GO:0007154//cell communication;GO:0007165//signal transduction;GO:0007275//multicellular organism development;GO:0007399//nervous system development;GO:0007417//central nerv…	-	protein_coding
ncbi_101794661	1	0	0	CBR1	XP_005012938.2 carbonyl reductase [NADPH] 1 isoform X1 [Anas platyrhynchos]	Metabolism;Metabolism;Human Diseases;Metabolism;Metabolism	Global and overview maps;Lipid metabolism;Cancer: overview;Xenobiotics biodegradation and metabolism;Metabolism of cofactors and vitamins	ko01100//Metabolic pathways;ko00590//Arachidonic acid metabolism;ko05204//Chemical carcinogenesis - DNA adducts;ko00980//Metabolism of xenobiotics by cytochrome P450;ko00790//Folate biosynthesis	K00079;K00079;K00079;K00079;K00079	GO:0005575//cellular_component;GO:0005622//intracellular;GO:0005623//cell;GO:0005634//nucleus;GO:0005737//cytoplasm;GO:0005829//cytosol;GO:0005886//plasma membrane;GO:0005902//microvillus;GO:0016020//membrane;GO:0042995//cell projection;GO:0043226//organelle;GO:0043227//membrane-bounded organelle;GO:0043229//intracellular organelle;GO:0043231//intracellular membrane-bounded organelle;GO:0044424//…	GO:0003674//molecular_function;GO:0003677//DNA binding;GO:0003824//catalytic activity;GO:0004090//carbonyl reductase (NADPH) activity;GO:0004316//3-oxoacyl-[acyl-carrier-protein] reductase (NADPH) activity;GO:0008667//2,3-dihydro-2,3-dihydroxybenzoate dehydrogenase activity;GO:0008678//2-deoxy-D-gluconate 3-dehydrogenase activity;GO:0016491//oxidoreductase activity;GO:0016614//oxidoreductase acti…	GO:0000272//polysaccharide catabolic process;GO:0001516//prostaglandin biosynthetic process;GO:0001676//long-chain fatty acid metabolic process;GO:0006082//organic acid metabolic process;GO:0006629//lipid metabolic process;GO:0006631//fatty acid metabolic process;GO:0006633//fatty acid biosynthetic process;GO:0006636//unsaturated fatty acid biosynthetic process;GO:0006690//icosanoid metabolic pro…	-	protein_coding
ncbi_101794176	2	0	0	PSMG1	XP_027304902.1 proteasome assembly chaperone 1 [Anas platyrhynchos]	-	-	-	-	GO:0005575//cellular_component;GO:0005622//intracellular;GO:0005623//cell;GO:0005634//nucleus;GO:0005654//nucleoplasm;GO:0005737//cytoplasm;GO:0005783//endoplasmic reticulum;GO:0005794//Golgi apparatus;GO:0005829//cytosol;GO:0012505//endomembrane system;GO:0031974//membrane-enclosed lumen;GO:0031981//nuclear lumen;GO:0043226//organelle;GO:0043227//membrane-bounded organelle;GO:0043229//intracellu…	GO:0003674//molecular_function;GO:0005488//binding;GO:0044877//macromolecular complex binding;GO:0070628//proteasome binding	GO:0007275//multicellular organism development;GO:0007399//nervous system development;GO:0007417//central nervous system development;GO:0007420//brain development;GO:0008150//biological_process;GO:0008283//cell proliferation;GO:0009987//cellular process;GO:0016043//cellular component organization;GO:0021534//cell proliferation in hindbrain;GO:0021924//cell proliferation in external granule layer;…	-	protein_coding
ncbi_101793810	1	0	0	GET1	XP_027304905.1 tail-anchored protein insertion receptor WRB isoform X1 [Anas platyrhynchos]	-	-	-	-	GO:0000139//Golgi membrane;GO:0005575//cellular_component;GO:0005622//intracellular;GO:0005623//cell;GO:0005634//nucleus;GO:0005737//cytoplasm;GO:0005783//endoplasmic reticulum;GO:0005789//endoplasmic reticulum membrane;GO:0005794//Golgi apparatus;GO:0005829//cytosol;GO:0005840//ribosome;GO:0009318//exodeoxyribonuclease VII complex;GO:0012505//endomembrane system;GO:0015935//small ribosomal subun…	GO:0003674//molecular_function;GO:0003735//structural constituent of ribosome;GO:0005198//structural molecule activity;GO:0008855//exodeoxyribonuclease VII activity	GO:0000003//reproduction;GO:0001654//eye development;GO:0002181//cytoplasmic translation;GO:0003006//developmental process involved in reproduction;GO:0006308//DNA catabolic process;GO:0006412//translation;GO:0006464//cellular protein modification process;GO:0006486//protein glycosylation;GO:0006518//peptide metabolic process;GO:0006807//nitrogen compound metabolic process;GO:0006810//transport;G…	-	protein_coding
ncbi_101791698	1	0	0	SMS	XP_027304867.1 spermine synthase isoform X1 [Anas platyrhynchos]	Metabolism;Metabolism;Metabolism;Metabolism	Global and overview maps;Amino acid metabolism;Amino acid metabolism;Metabolism of other amino acids	ko01100//Metabolic pathways;ko00330//Arginine and proline metabolism;ko00270//Cysteine and methionine metabolism;ko00480//Glutathione metabolism	K00802;K00802;K00802;K00802	GO:0005575//cellular_component;GO:0005622//intracellular;GO:0005623//cell;GO:0005737//cytoplasm;GO:0005829//cytosol;GO:0044424//intracellular part;GO:0044444//cytoplasmic part;GO:0044464//cell part	GO:0003674//molecular_function;GO:0003824//catalytic activity;GO:0004766//spermidine synthase activity;GO:0016740//transferase activity;GO:0016765//transferase activity, transferring alkyl or aryl (other than methyl) groups;GO:0016768//spermine synthase activity	GO:0000096//sulfur amino acid metabolic process;GO:0006082//organic acid metabolic process;GO:0006520//cellular amino acid metabolic process;GO:0006555//methionine metabolic process;GO:0006576//cellular biogenic amine metabolic process;GO:0006595//polyamine metabolic process;GO:0006596//polyamine biosynthetic process;GO:0006597//spermine biosynthetic process;GO:0006790//sulfur compound metabolic …	-	protein_coding
ncbi_101796785	1	0	0	PRDX4	XP_027304863.1 peroxiredoxin-4 isoform X2 [Anas platyrhynchos]	Cellular Processes	Cell growth and death	ko04214//Apoptosis - fly	K03386	GO:0005575//cellular_component;GO:0005576//extracellular region;GO:0005615//extracellular space;GO:0005622//intracellular;GO:0005623//cell;GO:0005737//cytoplasm;GO:0005783//endoplasmic reticulum;GO:0005790//smooth endoplasmic reticulum;GO:0005829//cytosol;GO:0012505//endomembrane system;GO:0030141//secretory granule;GO:0031410//cytoplasmic vesicle;GO:0031974//membrane-enclosed lumen;GO:0031982//v…	GO:0003674//molecular_function;GO:0003824//catalytic activity;GO:0004601//peroxidase activity;GO:0005488//binding;GO:0005515//protein binding;GO:0008379//thioredoxin peroxidase activity;GO:0016209//antioxidant activity;GO:0016491//oxidoreductase activity;GO:0016684//oxidoreductase activity, acting on peroxide as acceptor;GO:0042802//identical protein binding;GO:0042803//protein homodimerization a…	GO:0000003//reproduction;GO:0001775//cell activation;GO:0002252//immune effector process;GO:0002263//cell activation involved in immune response;GO:0002274//myeloid leukocyte activation;GO:0002275//myeloid cell activation involved in immune response;GO:0002283//neutrophil activation involved in immune response;GO:0002366//leukocyte activation involved in immune response;GO:0002376//immune system …	-	protein_coding
ncbi_101795318	2	0	0	SAT1	XP_032063414.1 diamine acetyltransferase 1 [Aythya fuligula]	Metabolism;Metabolism;Cellular Processes	Global and overview maps;Amino acid metabolism;Cell growth and death	ko01100//Metabolic pathways;ko00330//Arginine and proline metabolism;ko04216//Ferroptosis	K00657;K00657;K00657	GO:0005575//cellular_component;GO:0005622//intracellular;GO:0005623//cell;GO:0005737//cytoplasm;GO:0005829//cytosol;GO:0044424//intracellular part;GO:0044444//cytoplasmic part;GO:0044464//cell part	GO:0003674//molecular_function;GO:0003824//catalytic activity;GO:0004145//diamine N-acetyltransferase activity;GO:0005488//binding;GO:0005515//protein binding;GO:0008080//N-acetyltransferase activity;GO:0008999//ribosomal-protein-alanine N-acetyltransferase activity;GO:0016407//acetyltransferase activity;GO:0016410//N-acyltransferase activity;GO:0016740//transferase activity;GO:0016746//transfera…	GO:0001525//angiogenesis;GO:0001568//blood vessel development;GO:0001944//vasculature development;GO:0006464//cellular protein modification process;GO:0006576//cellular biogenic amine metabolic process;GO:0006595//polyamine metabolic process;GO:0006596//polyamine biosynthetic process;GO:0006598//polyamine catabolic process;GO:0006807//nitrogen compound metabolic process;GO:0007275//multicellular …	-	protein_coding
ncbi_101793272	1	0	0	TSPAN7	XP_005014370.1 tetraspanin-7 isoform X2 [Anas platyrhynchos]	Human Diseases	Cancer: overview	ko05202//Transcriptional misregulation in cancer	K06571	GO:0005575//cellular_component;GO:0005623//cell;GO:0005886//plasma membrane;GO:0005887//integral component of plasma membrane;GO:0016020//membrane;GO:0016021//integral component of membrane;GO:0031224//intrinsic component of membrane;GO:0031226//intrinsic component of plasma membrane;GO:0044425//membrane part;GO:0044459//plasma membrane part;GO:0044464//cell part;GO:0071944//cell periphery	-	GO:0007154//cell communication;GO:0007165//signal transduction;GO:0007166//cell surface receptor signaling pathway;GO:0008150//biological_process;GO:0009987//cellular process;GO:0016032//viral process;GO:0023052//signaling;GO:0044403//symbiosis, encompassing mutualism through parasitism;GO:0044419//interspecies interaction between organisms;GO:0050789//regulation of biological process;GO:0050794/…	-	protein_coding
ncbi_101803747	2	0	0	EFHC2	XP_027304782.1 EF-hand domain-containing family member C2 isoform X1 [Anas platyrhynchos]	-	-	-	-	GO:0005575//cellular_component;GO:0005623//cell	GO:0003674//molecular_function;GO:0005488//binding;GO:0005509//calcium ion binding;GO:0043167//ion binding;GO:0043169//cation binding;GO:0046872//metal ion binding	GO:0008150//biological_process;GO:0009987//cellular process;GO:0010033//response to organic substance;GO:0034097//response to cytokine;GO:0042221//response to chemical;GO:0050896//response to stimulus;GO:0051716//cellular response to stimulus;GO:0070887//cellular response to chemical stimulus;GO:0071310//cellular response to organic substance;GO:0071345//cellular response to cytokine stimulus;GO:…	-	protein_coding
ncbi_101791845	1	0	0	RRP1B	XP_027304577.1 ribosomal RNA processing protein 1 homolog B [Anas platyrhynchos]	-	-	-	-	GO:0000785//chromatin;GO:0000791//euchromatin;GO:0000792//heterochromatin;GO:0001652//granular component;GO:0005575//cellular_component;GO:0005622//intracellular;GO:0005623//cell;GO:0005634//nucleus;GO:0005654//nucleoplasm;GO:0005694//chromosome;GO:0005730//nucleolus;GO:0030684//preribosome;GO:0030687//preribosome, large subunit precursor;GO:0030688//preribosome, small subunit precursor;GO:003197…	GO:0003674//molecular_function;GO:0003712//transcription cofactor activity;GO:0003713//transcription coactivator activity	GO:0006139//nucleobase-containing compound metabolic process;GO:0006351//transcription, DNA-templated;GO:0006355//regulation of transcription, DNA-templated;GO:0006357//regulation of transcription from RNA polymerase II promoter;GO:0006364//rRNA processing;GO:0006396//RNA processing;GO:0006397//mRNA processing;GO:0006725//cellular aromatic compound metabolic process;GO:0006807//nitrogen compound …	-	protein_coding
ncbi_101791355	1	0	0	Hsf2bp	XP_032063345.1 heat shock factor 2-binding protein isoform X1 [Aythya fuligula]	-	-	-	-	GO:0000445//THO complex part of transcription export complex;GO:0009318//exodeoxyribonuclease VII complex	GO:0005524//ATP binding;GO:0008855//exodeoxyribonuclease VII activity;GO:0030983//mismatched DNA binding	GO:0006260//DNA replication;GO:0006298//mismatch repair;GO:0006308//DNA catabolic process;GO:0006397//mRNA processing;GO:0007059//chromosome segregation;GO:0030261//chromosome condensation	-	protein_coding
ncbi_101797530	2	0	0	Pknox1	XP_005501695.1 homeobox protein PKNOX1 [Columba livia]	-	-	-	-	GO:0005575//cellular_component;GO:0005622//intracellular;GO:0005623//cell;GO:0005634//nucleus;GO:0005654//nucleoplasm;GO:0005667//transcription factor complex;GO:0005737//cytoplasm;GO:0031974//membrane-enclosed lumen;GO:0031981//nuclear lumen;GO:0032991//macromolecular complex;GO:0043226//organelle;GO:0043227//membrane-bounded organelle;GO:0043229//intracellular organelle;GO:0043231//intracellula…	GO:0000981//RNA polymerase II transcription factor activity, sequence-specific DNA binding;GO:0001228//transcriptional activator activity, RNA polymerase II transcription regulatory region sequence-specific binding;GO:0003674//molecular_function;GO:0003676//nucleic acid binding;GO:0003677//DNA binding;GO:0003700//transcription factor activity, sequence-specific DNA binding;GO:0003705//transcripti…	GO:0001525//angiogenesis;GO:0001568//blood vessel development;GO:0001654//eye development;GO:0001775//cell activation;GO:0001944//vasculature development;GO:0002262//myeloid cell homeostasis;GO:0002376//immune system process;GO:0002520//immune system development;GO:0002521//leukocyte differentiation;GO:0006139//nucleobase-containing compound metabolic process;GO:0006351//transcription, DNA-templa…	TF_Otx	protein_coding
ncbi_101800853	1	0	0	NDUFV3	XP_027304495.1 NADH dehydrogenase [ubiquinone] flavoprotein 3, mitochondrial [Anas platyrhynchos]	Metabolism;Human Diseases;Human Diseases;Organismal Systems;Organismal Systems;Human Diseases;Human Diseases;Metabolism	Global and overview maps;Neurodegenerative disease;Neurodegenerative disease;Environmental adaptation;Nervous system;Endocrine and metabolic disease;Neurodegenerative disease;Energy metabolism	ko01100//Metabolic pathways;ko05010//Alzheimer disease;ko05016//Huntington disease;ko04714//Thermogenesis;ko04723//Retrograde endocannabinoid signaling;ko04932//Non-alcoholic fatty liver disease;ko05012//Parkinson disease;ko00190//Oxidative phosphorylation	K03944;K03944;K03944;K03944;K03944;K03944;K03944;K03944	GO:0005575//cellular_component;GO:0005622//intracellular;GO:0005623//cell;GO:0005634//nucleus;GO:0005654//nucleoplasm;GO:0005737//cytoplasm;GO:0005739//mitochondrion;GO:0005740//mitochondrial envelope;GO:0005743//mitochondrial inner membrane;GO:0005746//mitochondrial respiratory chain;GO:0005747//mitochondrial respiratory chain complex I;GO:0016020//membrane;GO:0019866//organelle inner membrane;G…	GO:0003674//molecular_function;GO:0003824//catalytic activity;GO:0003954//NADH dehydrogenase activity;GO:0008137//NADH dehydrogenase (ubiquinone) activity;GO:0016491//oxidoreductase activity;GO:0016651//oxidoreductase activity, acting on NAD(P)H;GO:0016655//oxidoreductase activity, acting on NAD(P)H, quinone or similar compound as acceptor;GO:0050136//NADH dehydrogenase (quinone) activity	GO:0006091//generation of precursor metabolites and energy;GO:0006119//oxidative phosphorylation;GO:0006120//mitochondrial electron transport, NADH to ubiquinone;GO:0006139//nucleobase-containing compound metabolic process;GO:0006163//purine nucleotide metabolic process;GO:0006725//cellular aromatic compound metabolic process;GO:0006753//nucleoside phosphate metabolic process;GO:0006793//phosphor…	-	protein_coding
ncbi_101800088	2	0	0	Rsph1	XP_027304467.1 radial spoke head 1 homolog [Anas platyrhynchos]	-	-	-	-	GO:0000228//nuclear chromosome;GO:0000793//condensed chromosome;GO:0000794//condensed nuclear chromosome;GO:0001520//outer dense fiber;GO:0005575//cellular_component;GO:0005622//intracellular;GO:0005623//cell;GO:0005634//nucleus;GO:0005694//chromosome;GO:0005737//cytoplasm;GO:0005819//spindle;GO:0005829//cytosol;GO:0005856//cytoskeleton;GO:0005929//cilium;GO:0015630//microtubule cytoskeleton;GO:0…	GO:0003674//molecular_function	GO:0000003//reproduction;GO:0000226//microtubule cytoskeleton organization;GO:0001578//microtubule bundle formation;GO:0003006//developmental process involved in reproduction;GO:0006996//organelle organization;GO:0007010//cytoskeleton organization;GO:0007017//microtubule-based process;GO:0007049//cell cycle;GO:0007276//gamete generation;GO:0007281//germ cell development;GO:0007283//spermatogenesi…	-	protein_coding
ncbi_101790829	1	0	0	MAP7D2	XP_013039400.1 PREDICTED: MAP7 domain-containing protein 2 isoform X2 [Anser cygnoides domesticus]	-	-	-	-	GO:0005575//cellular_component;GO:0005622//intracellular;GO:0005623//cell;GO:0005856//cytoskeleton;GO:0015630//microtubule cytoskeleton;GO:0043226//organelle;GO:0043228//non-membrane-bounded organelle;GO:0043229//intracellular organelle;GO:0043232//intracellular non-membrane-bounded organelle;GO:0044424//intracellular part;GO:0044464//cell part	GO:0003674//molecular_function;GO:0005198//structural molecule activity	GO:0000226//microtubule cytoskeleton organization;GO:0006996//organelle organization;GO:0007010//cytoskeleton organization;GO:0007017//microtubule-based process;GO:0008150//biological_process;GO:0009987//cellular process;GO:0016043//cellular component organization;GO:0071840//cellular component organization or biogenesis	-	protein_coding
ncbi_101791708	2	0	0	Pdha1	XP_032060877.1 pyruvate dehydrogenase E1 component subunit alpha, somatic form, mitochondrial [Aythya fuligula]	Metabolism;Metabolism;Environmental Information Processing;Organismal Systems;Metabolism;Human Diseases;Metabolism;Metabolism	Global and overview maps;Global and overview maps;Signal transduction;Endocrine system;Carbohydrate metabolism;Cancer: overview;Carbohydrate metabolism;Carbohydrate metabolism	ko01100//Metabolic pathways;ko01200//Carbon metabolism;ko04066//HIF-1 signaling pathway;ko04922//Glucagon signaling pathway;ko00010//Glycolysis / Gluconeogenesis;ko05230//Central carbon metabolism in cancer;ko00620//Pyruvate metabolism;ko00020//Citrate cycle (TCA cycle)	K00161;K00161;K00161;K00161;K00161;K00161;K00161;K00161	GO:0005575//cellular_component;GO:0005622//intracellular;GO:0005623//cell;GO:0005634//nucleus;GO:0005730//nucleolus;GO:0005737//cytoplasm;GO:0005739//mitochondrion;GO:0005759//mitochondrial matrix;GO:0005967//mitochondrial pyruvate dehydrogenase complex;GO:0009295//nucleoid;GO:0031974//membrane-enclosed lumen;GO:0031981//nuclear lumen;GO:0032991//macromolecular complex;GO:0042645//mitochondrial n…	GO:0003674//molecular_function;GO:0003824//catalytic activity;GO:0004591//oxoglutarate dehydrogenase (succinyl-transferring) activity;GO:0004738//pyruvate dehydrogenase activity;GO:0004739//pyruvate dehydrogenase (acetyl-transferring) activity;GO:0008661//1-deoxy-D-xylulose-5-phosphate synthase activity;GO:0016491//oxidoreductase activity;GO:0016620//oxidoreductase activity, acting on the aldehyd…	GO:0005975//carbohydrate metabolic process;GO:0005996//monosaccharide metabolic process;GO:0006006//glucose metabolic process;GO:0006082//organic acid metabolic process;GO:0006084//acetyl-CoA metabolic process;GO:0006085//acetyl-CoA biosynthetic process;GO:0006086//acetyl-CoA biosynthetic process from pyruvate;GO:0006090//pyruvate metabolic process;GO:0006091//generation of precursor metabolites …	-	protein_coding
ncbi_106015316	2	0	0	ncbi_106015316	-	-	-	-	-	-	-	-	-	lncRNA
ncbi_101803160	2	0	0	PPEF1	XP_005014244.1 serine/threonine-protein phosphatase with EF-hands 1 [Anas platyrhynchos]	Organismal Systems	Sensory system	ko04745//Phototransduction - fly	K13807	GO:0005575//cellular_component;GO:0005622//intracellular;GO:0005623//cell;GO:0005737//cytoplasm;GO:0005829//cytosol;GO:0044424//intracellular part;GO:0044444//cytoplasmic part;GO:0044464//cell part	GO:0003674//molecular_function;GO:0003824//catalytic activity;GO:0004113//2',3'-cyclic-nucleotide 3'-phosphodiesterase activity;GO:0004721//phosphoprotein phosphatase activity;GO:0004722//protein serine/threonine phosphatase activity;GO:0005488//binding;GO:0005506//iron ion binding;GO:0005509//calcium ion binding;GO:0005515//protein binding;GO:0008803//bis(5'-nucleosyl)-tetraphosphatase (symmetri…	GO:0003008//system process;GO:0006139//nucleobase-containing compound metabolic process;GO:0006464//cellular protein modification process;GO:0006470//protein dephosphorylation;GO:0006793//phosphorus metabolic process;GO:0006796//phosphate-containing compound metabolic process;GO:0006807//nitrogen compound metabolic process;GO:0007600//sensory perception;GO:0008150//biological_process;GO:0008152//…	-	protein_coding
ncbi_101790331	2	0	0	GLRA2	XP_021124975.1 glycine receptor subunit alpha-2 isoform X1 [Anas platyrhynchos]	Environmental Information Processing	Signaling molecules and interaction	ko04080//Neuroactive ligand-receptor interaction	K05194	GO:0005575//cellular_component;GO:0005623//cell;GO:0005886//plasma membrane;GO:0005887//integral component of plasma membrane;GO:0016020//membrane;GO:0016021//integral component of membrane;GO:0030054//cell junction;GO:0031224//intrinsic component of membrane;GO:0031226//intrinsic component of plasma membrane;GO:0032991//macromolecular complex;GO:0034702//ion channel complex;GO:0034707//chloride …	GO:0003674//molecular_function;GO:0004888//transmembrane signaling receptor activity;GO:0005215//transporter activity;GO:0005216//ion channel activity;GO:0005230//extracellular ligand-gated ion channel activity;GO:0005231//excitatory extracellular ligand-gated ion channel activity;GO:0005237//inhibitory extracellular ligand-gated ion channel activity;GO:0005253//anion channel activity;GO:0005254/…	GO:0001101//response to acid chemical;GO:0003008//system process;GO:0006810//transport;GO:0006811//ion transport;GO:0006820//anion transport;GO:0006821//chloride transport;GO:0007154//cell communication;GO:0007165//signal transduction;GO:0007166//cell surface receptor signaling pathway;GO:0007186//G-protein coupled receptor signaling pathway;GO:0007218//neuropeptide signaling pathway;GO:0007267//…	-	protein_coding
ncbi_113841592	1	0	0	TMSB4	AAH16732.2 TMSB4X protein, partial [Homo sapiens]	Cellular Processes	Cell motility	ko04810//Regulation of actin cytoskeleton	K05764	GO:0005575//cellular_component;GO:0005576//extracellular region;GO:0005615//extracellular space;GO:0005622//intracellular;GO:0005623//cell;GO:0005634//nucleus;GO:0005737//cytoplasm;GO:0005829//cytosol;GO:0005856//cytoskeleton;GO:0012505//endomembrane system;GO:0030141//secretory granule;GO:0031091//platelet alpha granule;GO:0031093//platelet alpha granule lumen;GO:0031410//cytoplasmic vesicle;GO:…	GO:0003674//molecular_function;GO:0003779//actin binding;GO:0003785//actin monomer binding;GO:0005488//binding;GO:0005515//protein binding;GO:0008092//cytoskeletal protein binding;GO:0019899//enzyme binding	GO:0001503//ossification;GO:0001649//osteoblast differentiation;GO:0001817//regulation of cytokine production;GO:0001818//negative regulation of cytokine production;GO:0002576//platelet degranulation;GO:0002682//regulation of immune system process;GO:0002683//negative regulation of immune system process;GO:0002684//positive regulation of immune system process;GO:0002685//regulation of leukocyte m…	-	protein_coding
ncbi_101798992	1	0	0	STS	XP_027303211.1 steryl-sulfatase isoform X1 [Anas platyrhynchos]	Metabolism	Lipid metabolism	ko00140//Steroid hormone biosynthesis	K01131	GO:0000323//lytic vacuole;GO:0005575//cellular_component;GO:0005622//intracellular;GO:0005623//cell;GO:0005634//nucleus;GO:0005635//nuclear envelope;GO:0005737//cytoplasm;GO:0005764//lysosome;GO:0005768//endosome;GO:0005773//vacuole;GO:0005783//endoplasmic reticulum;GO:0005788//endoplasmic reticulum lumen;GO:0005789//endoplasmic reticulum membrane;GO:0005794//Golgi apparatus;GO:0005886//plasma me…	GO:0003674//molecular_function;GO:0003824//catalytic activity;GO:0004773//steryl-sulfatase activity;GO:0005488//binding;GO:0008484//sulfuric ester hydrolase activity;GO:0016787//hydrolase activity;GO:0016788//hydrolase activity, acting on ester bonds;GO:0043167//ion binding;GO:0043169//cation binding;GO:0046872//metal ion binding	GO:0000003//reproduction;GO:0003008//system process;GO:0006629//lipid metabolic process;GO:0006643//membrane lipid metabolic process;GO:0006664//glycolipid metabolic process;GO:0006665//sphingolipid metabolic process;GO:0006687//glycosphingolipid metabolic process;GO:0006706//steroid catabolic process;GO:0006807//nitrogen compound metabolic process;GO:0007275//multicellular organism development;G…	-	protein_coding
ncbi_101796664	1	0	0	CD99	XP_027303060.1 CD99 antigen isoform X6 [Anas platyrhynchos]	Environmental Information Processing;Organismal Systems	Signaling molecules and interaction;Immune system	ko04514//Cell adhesion molecules;ko04670//Leukocyte transendothelial migration	K06520;K06520	GO:0005575//cellular_component;GO:0005622//intracellular;GO:0005623//cell;GO:0005737//cytoplasm;GO:0005886//plasma membrane;GO:0005887//integral component of plasma membrane;GO:0016020//membrane;GO:0016021//integral component of membrane;GO:0031224//intrinsic component of membrane;GO:0031226//intrinsic component of plasma membrane;GO:0044424//intracellular part;GO:0044425//membrane part;GO:004445…	-	GO:0002682//regulation of immune system process;GO:0007155//cell adhesion;GO:0008150//biological_process;GO:0022610//biological adhesion;GO:0048583//regulation of response to stimulus;GO:0050776//regulation of immune response;GO:0050789//regulation of biological process;GO:0065007//biological regulation	-	protein_coding
ncbi_101796479	1	0	0	ZBED1	XP_013036155.1 PREDICTED: zinc finger BED domain-containing protein 1 [Anser cygnoides domesticus]	-	-	-	-	GO:0000228//nuclear chromosome;GO:0005575//cellular_component;GO:0005622//intracellular;GO:0005623//cell;GO:0005634//nucleus;GO:0005654//nucleoplasm;GO:0005694//chromosome;GO:0031974//membrane-enclosed lumen;GO:0031981//nuclear lumen;GO:0043226//organelle;GO:0043227//membrane-bounded organelle;GO:0043228//non-membrane-bounded organelle;GO:0043229//intracellular organelle;GO:0043231//intracellular…	GO:0000976//transcription regulatory region sequence-specific DNA binding;GO:0000977//RNA polymerase II regulatory region sequence-specific DNA binding;GO:0000978//RNA polymerase II core promoter proximal region sequence-specific DNA binding;GO:0000981//RNA polymerase II transcription factor activity, sequence-specific DNA binding;GO:0000982//transcription factor activity, RNA polymerase II core …	GO:0006139//nucleobase-containing compound metabolic process;GO:0006351//transcription, DNA-templated;GO:0006355//regulation of transcription, DNA-templated;GO:0006357//regulation of transcription from RNA polymerase II promoter;GO:0006366//transcription from RNA polymerase II promoter;GO:0006464//cellular protein modification process;GO:0006725//cellular aromatic compound metabolic process;GO:00…	zf-BED	protein_coding
ncbi_101798462	1	0	0	GABRG3	XP_027302626.1 gamma-aminobutyric acid receptor subunit gamma-3 isoform X1 [Anas platyrhynchos]	Environmental Information Processing;Organismal Systems;Human Diseases;Organismal Systems;Human Diseases	Signaling molecules and interaction;Nervous system;Substance dependence;Nervous system;Substance dependence	ko04080//Neuroactive ligand-receptor interaction;ko04723//Retrograde endocannabinoid signaling;ko05032//Morphine addiction;ko04727//GABAergic synapse;ko05033//Nicotine addiction	K05186;K05186;K05186;K05186;K05186	GO:0005575//cellular_component;GO:0005623//cell;GO:0005886//plasma membrane;GO:0016020//membrane;GO:0016021//integral component of membrane;GO:0030054//cell junction;GO:0031224//intrinsic component of membrane;GO:0032991//macromolecular complex;GO:0034702//ion channel complex;GO:0034707//chloride channel complex;GO:0044425//membrane part;GO:0044456//synapse part;GO:0044459//plasma membrane part;G…	GO:0003674//molecular_function;GO:0004888//transmembrane signaling receptor activity;GO:0004890//GABA-A receptor activity;GO:0005215//transporter activity;GO:0005216//ion channel activity;GO:0005230//extracellular ligand-gated ion channel activity;GO:0005253//anion channel activity;GO:0005254//chloride channel activity;GO:0008509//anion transmembrane transporter activity;GO:0015075//ion transmemb…	GO:0006810//transport;GO:0006811//ion transport;GO:0006820//anion transport;GO:0006821//chloride transport;GO:0007154//cell communication;GO:0007165//signal transduction;GO:0007186//G-protein coupled receptor signaling pathway;GO:0007214//gamma-aminobutyric acid signaling pathway;GO:0008150//biological_process;GO:0009987//cellular process;GO:0015698//inorganic anion transport;GO:0023052//signalin…	-	protein_coding
ncbi_101804776	2	0	0	VWA3B	XP_027302467.1 von Willebrand factor A domain-containing protein 3B isoform X1 [Anas platyrhynchos]	-	-	-	-	GO:0005575//cellular_component;GO:0005622//intracellular;GO:0005623//cell;GO:0005737//cytoplasm;GO:0044424//intracellular part;GO:0044464//cell part	GO:0003674//molecular_function	GO:0033103//protein secretion by the type VI secretion system	-	protein_coding
ncbi_101789392	2	0	0	Tsga10	XP_012949229.2 testis-specific gene 10 protein isoform X1 [Anas platyrhynchos]	-	-	-	-	GO:0031514//motile cilium	GO:0003714//transcription corepressor activity;GO:0005524//ATP binding;GO:0030492//hemoglobin binding	GO:0006457//protein folding;GO:0007059//chromosome segregation;GO:0030218//erythrocyte differentiation;GO:0030261//chromosome condensation;GO:0048870//cell motility;GO:0050821//protein stabilization	-	protein_coding
ncbi_101789893	1	0	0	Mrpl30	XP_027302168.1 LOW QUALITY PROTEIN: 39S ribosomal protein L30, mitochondrial [Anas platyrhynchos]	Genetic Information Processing	Translation	ko03010//Ribosome	K02907	GO:0000313//organellar ribosome;GO:0000315//organellar large ribosomal subunit;GO:0005575//cellular_component;GO:0005622//intracellular;GO:0005623//cell;GO:0005737//cytoplasm;GO:0005739//mitochondrion;GO:0005740//mitochondrial envelope;GO:0005743//mitochondrial inner membrane;GO:0005759//mitochondrial matrix;GO:0005761//mitochondrial ribosome;GO:0005762//mitochondrial large ribosomal subunit;GO:0…	GO:0003674//molecular_function;GO:0003735//structural constituent of ribosome;GO:0005198//structural molecule activity	GO:0006412//translation;GO:0006518//peptide metabolic process;GO:0006807//nitrogen compound metabolic process;GO:0008150//biological_process;GO:0008152//metabolic process;GO:0009058//biosynthetic process;GO:0009059//macromolecule biosynthetic process;GO:0009987//cellular process;GO:0010467//gene expression;GO:0019538//protein metabolic process;GO:0032543//mitochondrial translation;GO:0034641//cel…	-	protein_coding
ncbi_101791093	2	0	0	TXNDC9	XP_027302032.1 thioredoxin domain-containing protein 9 [Anas platyrhynchos]	-	-	-	-	GO:0005575//cellular_component;GO:0005622//intracellular;GO:0005623//cell;GO:0005634//nucleus;GO:0005737//cytoplasm;GO:0005813//centrosome;GO:0005815//microtubule organizing center;GO:0005829//cytosol;GO:0005852//eukaryotic translation initiation factor 3 complex;GO:0005856//cytoskeleton;GO:0015630//microtubule cytoskeleton;GO:0030496//midbody;GO:0043226//organelle;GO:0043227//membrane-bounded or…	GO:0003674//molecular_function;GO:0003743//translation initiation factor activity;GO:0003756//protein disulfide isomerase activity;GO:0005488//binding;GO:0015036//disulfide oxidoreductase activity;GO:0031683//G-protein beta/gamma-subunit complex binding;GO:0044877//macromolecular complex binding	GO:0000226//microtubule cytoskeleton organization;GO:0006139//nucleobase-containing compound metabolic process;GO:0006355//regulation of transcription, DNA-templated;GO:0006357//regulation of transcription from RNA polymerase II promoter;GO:0006457//protein folding;GO:0006725//cellular aromatic compound metabolic process;GO:0006807//nitrogen compound metabolic process;GO:0006996//organelle organi…	-	protein_coding
ncbi_113843174	1	0	0	nms	XP_032056473.1 neuromedin-S [Aythya fuligula]	-	-	-	-	-	-	GO:0006940//regulation of smooth muscle contraction	-	protein_coding
ncbi_101798546	1	0	0	PDCL3	XP_027301884.1 phosducin-like protein 3 isoform X1 [Anas platyrhynchos]	-	-	-	-	GO:0005575//cellular_component;GO:0005576//extracellular region;GO:0005622//intracellular;GO:0005623//cell;GO:0005634//nucleus;GO:0005737//cytoplasm;GO:0005829//cytosol;GO:0043226//organelle;GO:0043227//membrane-bounded organelle;GO:0043229//intracellular organelle;GO:0043231//intracellular membrane-bounded organelle;GO:0044424//intracellular part;GO:0044444//cytoplasmic part;GO:0044464//cell part	GO:0003674//molecular_function;GO:0003779//actin binding;GO:0005102//receptor binding;GO:0005126//cytokine receptor binding;GO:0005172//vascular endothelial growth factor receptor binding;GO:0005179//hormone activity;GO:0005488//binding;GO:0005515//protein binding;GO:0008092//cytoskeletal protein binding;GO:0031683//G-protein beta/gamma-subunit complex binding;GO:0043184//vascular endothelial gro…	GO:0001525//angiogenesis;GO:0001568//blood vessel development;GO:0001932//regulation of protein phosphorylation;GO:0001936//regulation of endothelial cell proliferation;GO:0001938//positive regulation of endothelial cell proliferation;GO:0001944//vasculature development;GO:0006139//nucleobase-containing compound metabolic process;GO:0006355//regulation of transcription, DNA-templated;GO:0006357//…	-	protein_coding
ncbi_101793075	1	0	0	Map4k4	XP_027301590.1 mitogen-activated protein kinase kinase kinase kinase 4 isoform X1 [Anas platyrhynchos]	Environmental Information Processing	Signal transduction	ko04010//MAPK signaling pathway	K04407	GO:0005575//cellular_component;GO:0005622//intracellular;GO:0005623//cell;GO:0005737//cytoplasm;GO:0044424//intracellular part;GO:0044464//cell part	GO:0000166//nucleotide binding;GO:0003674//molecular_function;GO:0003824//catalytic activity;GO:0004111//creatine kinase activity;GO:0004672//protein kinase activity;GO:0004674//protein serine/threonine kinase activity;GO:0005488//binding;GO:0005524//ATP binding;GO:0008144//drug binding;GO:0008349//MAP kinase kinase kinase kinase activity;GO:0016301//kinase activity;GO:0016740//transferase activi…	GO:0000165//MAPK cascade;GO:0000185//activation of MAPKKK activity;GO:0000902//cell morphogenesis;GO:0001932//regulation of protein phosphorylation;GO:0001934//positive regulation of protein phosphorylation;GO:0002791//regulation of peptide secretion;GO:0002792//negative regulation of peptide secretion;GO:0006464//cellular protein modification process;GO:0006468//protein phosphorylation;GO:000679…	-	protein_coding
ncbi_101797362	1	0	0	SH3RF3	XP_027300755.1 E3 ubiquitin-protein ligase SH3RF3 [Anas platyrhynchos]	-	-	-	-	GO:0005575//cellular_component;GO:0005622//intracellular;GO:0005623//cell;GO:0005737//cytoplasm;GO:0005829//cytosol;GO:0044424//intracellular part;GO:0044444//cytoplasmic part;GO:0044464//cell part	GO:0003674//molecular_function;GO:0003824//catalytic activity;GO:0004842//ubiquitin-protein transferase activity;GO:0005198//structural molecule activity;GO:0005488//binding;GO:0005515//protein binding;GO:0008270//zinc ion binding;GO:0016740//transferase activity;GO:0019787//ubiquitin-like protein transferase activity;GO:0019899//enzyme binding;GO:0019900//kinase binding;GO:0019901//protein kinas…	GO:0001700//embryonic development via the syncytial blastoderm;GO:0001932//regulation of protein phosphorylation;GO:0001934//positive regulation of protein phosphorylation;GO:0002009//morphogenesis of an epithelium;GO:0002237//response to molecule of bacterial origin;GO:0002376//immune system process;GO:0006464//cellular protein modification process;GO:0006508//proteolysis;GO:0006511//ubiquitin-d…	-	protein_coding
ncbi_101789498	1	0	0	ANKRD10	XP_027300021.1 ankyrin repeat domain-containing protein 10 isoform X1 [Anas platyrhynchos]	-	-	-	-	-	GO:0005515//protein binding	GO:0008150//biological_process;GO:0009966//regulation of signal transduction;GO:0010646//regulation of cell communication;GO:0023051//regulation of signaling;GO:0030111//regulation of Wnt signaling pathway;GO:0048583//regulation of response to stimulus;GO:0050789//regulation of biological process;GO:0050794//regulation of cellular process;GO:0060828//regulation of canonical Wnt signaling pathway;…	-	protein_coding
ncbi_101802568	1	0	0	Arhgef7	XP_027299950.1 rho guanine nucleotide exchange factor 7 isoform X1 [Anas platyrhynchos]	Cellular Processes;Human Diseases	Cell motility;Infectious disease: bacterial	ko04810//Regulation of actin cytoskeleton;ko05135//Yersinia infection	K13710;K13710	GO:0000322//storage vacuole;GO:0001726//ruffle;GO:0005575//cellular_component;GO:0005622//intracellular;GO:0005623//cell;GO:0005737//cytoplasm;GO:0005773//vacuole;GO:0005829//cytosol;GO:0005886//plasma membrane;GO:0005912//adherens junction;GO:0005924//cell-substrate adherens junction;GO:0005925//focal adhesion;GO:0005938//cell cortex;GO:0016020//membrane;GO:0030027//lamellipodium;GO:0030054//cel…	GO:0003674//molecular_function;GO:0005085//guanyl-nucleotide exchange factor activity;GO:0005088//Ras guanyl-nucleotide exchange factor activity;GO:0005089//Rho guanyl-nucleotide exchange factor activity;GO:0005488//binding;GO:0005515//protein binding;GO:0008883//glutamyl-tRNA reductase activity;GO:0017016//Ras GTPase binding;GO:0017048//Rho GTPase binding;GO:0019899//enzyme binding;GO:0019900//k…	GO:0002244//hematopoietic progenitor cell differentiation;GO:0002376//immune system process;GO:0002520//immune system development;GO:0002791//regulation of peptide secretion;GO:0002793//positive regulation of peptide secretion;GO:0006779//porphyrin-containing compound biosynthetic process;GO:0006928//movement of cell or subcellular component;GO:0006996//organelle organization;GO:0007030//Golgi or…	-	protein_coding
ncbi_101795338	1	0	0	FAM155A	XP_032044072.1 transmembrane protein FAM155A [Aythya fuligula]	-	-	-	-	-	GO:0005262//calcium channel activity	GO:0098703//calcium ion import across plasma membrane	-	protein_coding
ncbi_101794801	1	0	0	ncbi_101794801	-	-	-	-	-	GO:0005575//cellular_component;GO:0005622//intracellular;GO:0005623//cell;GO:0005634//nucleus;GO:0005654//nucleoplasm;GO:0005737//cytoplasm;GO:0005739//mitochondrion;GO:0031974//membrane-enclosed lumen;GO:0031981//nuclear lumen;GO:0043226//organelle;GO:0043227//membrane-bounded organelle;GO:0043229//intracellular organelle;GO:0043231//intracellular membrane-bounded organelle;GO:0043233//organelle…	GO:0003674//molecular_function	GO:0006139//nucleobase-containing compound metabolic process;GO:0006351//transcription, DNA-templated;GO:0006355//regulation of transcription, DNA-templated;GO:0006725//cellular aromatic compound metabolic process;GO:0006807//nitrogen compound metabolic process;GO:0008150//biological_process;GO:0008152//metabolic process;GO:0009058//biosynthetic process;GO:0009059//macromolecule biosynthetic proc…	-	protein_coding
ncbi_101795141	1	0	0	EFNB2	XP_032054898.1 ephrin-B2 isoform X1 [Aythya fuligula]	Organismal Systems	Development and regeneration	ko04360//Axon guidance	K05463	GO:0005575//cellular_component;GO:0005623//cell;GO:0005886//plasma membrane;GO:0005887//integral component of plasma membrane;GO:0009897//external side of plasma membrane;GO:0009986//cell surface;GO:0016020//membrane;GO:0016021//integral component of membrane;GO:0030424//axon;GO:0031224//intrinsic component of membrane;GO:0031225//anchored component of membrane;GO:0031226//intrinsic component of …	GO:0001618//virus receptor activity;GO:0003674//molecular_function;GO:0003824//catalytic activity;GO:0004672//protein kinase activity;GO:0004713//protein tyrosine kinase activity;GO:0005102//receptor binding;GO:0005488//binding;GO:0005515//protein binding;GO:0016301//kinase activity;GO:0016740//transferase activity;GO:0016772//transferase activity, transferring phosphorus-containing groups;GO:001…	GO:0000902//cell morphogenesis;GO:0000904//cell morphogenesis involved in differentiation;GO:0001525//angiogenesis;GO:0001568//blood vessel development;GO:0001654//eye development;GO:0001655//urogenital system development;GO:0001667//ameboidal-type cell migration;GO:0001756//somitogenesis;GO:0001822//kidney development;GO:0001944//vasculature development;GO:0001945//lymph vessel development;GO:00…	-	protein_coding
ncbi_101789664	1	0	0	UBAC2	XP_027299386.1 ubiquitin-associated domain-containing protein 2 [Anas platyrhynchos]	-	-	-	-	GO:0000139//Golgi membrane;GO:0000151//ubiquitin ligase complex;GO:0005575//cellular_component;GO:0005622//intracellular;GO:0005623//cell;GO:0005737//cytoplasm;GO:0005783//endoplasmic reticulum;GO:0005789//endoplasmic reticulum membrane;GO:0005794//Golgi apparatus;GO:0012505//endomembrane system;GO:0016020//membrane;GO:0016021//integral component of membrane;GO:0031090//organelle membrane;GO:0031…	GO:0003674//molecular_function;GO:0003824//catalytic activity;GO:0004252//serine-type endopeptidase activity;GO:0005488//binding;GO:0005515//protein binding;GO:0016740//transferase activity;GO:0019899//enzyme binding;GO:0031625//ubiquitin protein ligase binding;GO:0032182//ubiquitin-like protein binding;GO:0043130//ubiquitin binding;GO:0044389//ubiquitin-like protein ligase binding	GO:0006289//nucleotide-excision repair;GO:0006355//regulation of transcription, DNA-templated;GO:0006357//regulation of transcription from RNA polymerase II promoter;GO:0006464//cellular protein modification process;GO:0006508//proteolysis;GO:0006807//nitrogen compound metabolic process;GO:0006890//retrograde vesicle-mediated transport, Golgi to ER;GO:0006950//response to stress;GO:0006984//ER-nu…	-	protein_coding
ncbi_101802304	1	0	0	FARP1	XP_013029861.1 PREDICTED: FERM, RhoGEF and pleckstrin domain-containing protein 1 isoform X1 [Anser cygnoides domesticus]	-	-	-	-	GO:0005575//cellular_component;GO:0005622//intracellular;GO:0005623//cell;GO:0005737//cytoplasm;GO:0005829//cytosol;GO:0005856//cytoskeleton;GO:0005886//plasma membrane;GO:0009898//cytoplasmic side of plasma membrane;GO:0016020//membrane;GO:0019897//extrinsic component of plasma membrane;GO:0019898//extrinsic component of membrane;GO:0030054//cell junction;GO:0030175//filopodium;GO:0030425//dendr…	GO:0003674//molecular_function;GO:0005085//guanyl-nucleotide exchange factor activity;GO:0005088//Ras guanyl-nucleotide exchange factor activity;GO:0005089//Rho guanyl-nucleotide exchange factor activity;GO:0005488//binding;GO:0005515//protein binding;GO:0008092//cytoskeletal protein binding;GO:0017016//Ras GTPase binding;GO:0017048//Rho GTPase binding;GO:0019899//enzyme binding;GO:0030676//Rac g…	GO:0000902//cell morphogenesis;GO:0000904//cell morphogenesis involved in differentiation;GO:0007275//multicellular organism development;GO:0007399//nervous system development;GO:0007416//synapse assembly;GO:0008150//biological_process;GO:0009653//anatomical structure morphogenesis;GO:0009892//negative regulation of metabolic process;GO:0009966//regulation of signal transduction;GO:0009987//cellu…	-	protein_coding
ncbi_101803861	2	0	0	IPO5	XP_027299157.1 importin-5 [Anas platyrhynchos]	-	-	-	-	GO:0005575//cellular_component;GO:0005622//intracellular;GO:0005623//cell;GO:0005634//nucleus;GO:0005635//nuclear envelope;GO:0005643//nuclear pore;GO:0005730//nucleolus;GO:0005737//cytoplasm;GO:0005829//cytosol;GO:0012505//endomembrane system;GO:0016020//membrane;GO:0016021//integral component of membrane;GO:0031090//organelle membrane;GO:0031224//intrinsic component of membrane;GO:0031965//nucl…	GO:0000166//nucleotide binding;GO:0001882//nucleoside binding;GO:0001883//purine nucleoside binding;GO:0003674//molecular_function;GO:0004857//enzyme inhibitor activity;GO:0005048//signal sequence binding;GO:0005095//GTPase inhibitor activity;GO:0005215//transporter activity;GO:0005488//binding;GO:0005515//protein binding;GO:0005525//GTP binding;GO:0008139//nuclear localization sequence binding;G…	GO:0000060//protein import into nucleus, translocation;GO:0000079//regulation of cyclin-dependent protein serine/threonine kinase activity;GO:0001101//response to acid chemical;GO:0001932//regulation of protein phosphorylation;GO:0001933//negative regulation of protein phosphorylation;GO:0006403//RNA localization;GO:0006405//RNA export from nucleus;GO:0006406//mRNA export from nucleus;GO:0006469/…	-	protein_coding
ncbi_101791806	2	0	0	DNAJC3	XP_027299066.1 dnaJ homolog subfamily C member 3 [Anas platyrhynchos]	Genetic Information Processing;Human Diseases	Folding, sorting and degradation;Infectious disease: viral	ko04141//Protein processing in endoplasmic reticulum;ko05164//Influenza A	K09523;K09523	GO:0000323//lytic vacuole;GO:0005575//cellular_component;GO:0005576//extracellular region;GO:0005622//intracellular;GO:0005623//cell;GO:0005737//cytoplasm;GO:0005764//lysosome;GO:0005766//primary lysosome;GO:0005773//vacuole;GO:0005775//vacuolar lumen;GO:0005783//endoplasmic reticulum;GO:0005788//endoplasmic reticulum lumen;GO:0005789//endoplasmic reticulum membrane;GO:0005790//smooth endoplasmic…	GO:0003674//molecular_function;GO:0004857//enzyme inhibitor activity;GO:0004860//protein kinase inhibitor activity;GO:0005198//structural molecule activity;GO:0005215//transporter activity;GO:0005488//binding;GO:0005515//protein binding;GO:0019207//kinase regulator activity;GO:0019210//kinase inhibitor activity;GO:0019887//protein kinase regulator activity;GO:0019899//enzyme binding;GO:0019900//k…	GO:0001775//cell activation;GO:0001932//regulation of protein phosphorylation;GO:0001933//negative regulation of protein phosphorylation;GO:0002252//immune effector process;GO:0002263//cell activation involved in immune response;GO:0002274//myeloid leukocyte activation;GO:0002275//myeloid cell activation involved in immune response;GO:0002283//neutrophil activation involved in immune response;GO:…	-	protein_coding
ncbi_101793082	1	0	0	ABCC4	XP_027299028.1 multidrug resistance-associated protein 4 isoform X2 [Anas platyrhynchos]	Environmental Information Processing;Organismal Systems;Environmental Information Processing;Human Diseases	Signal transduction;Digestive system;Membrane transport;Drug resistance: antineoplastic	ko04024//cAMP signaling pathway;ko04976//Bile secretion;ko02010//ABC transporters;ko01523//Antifolate resistance	K05673;K05673;K05673;K05673	GO:0005575//cellular_component;GO:0005622//intracellular;GO:0005623//cell;GO:0005737//cytoplasm;GO:0005886//plasma membrane;GO:0005887//integral component of plasma membrane;GO:0009380//excinuclease repair complex;GO:0009898//cytoplasmic side of plasma membrane;GO:0012505//endomembrane system;GO:0012506//vesicle membrane;GO:0016020//membrane;GO:0016021//integral component of membrane;GO:0016323//…	GO:0000166//nucleotide binding;GO:0003674//molecular_function;GO:0003824//catalytic activity;GO:0003924//GTPase activity;GO:0004527//exonuclease activity;GO:0005215//transporter activity;GO:0005260//channel-conductance-controlling ATPase activity;GO:0005319//lipid transporter activity;GO:0005488//binding;GO:0005524//ATP binding;GO:0005525//GTP binding;GO:0008144//drug binding;GO:0008509//anion tr…	GO:0000910//cytokinesis;GO:0002576//platelet degranulation;GO:0002949//tRNA threonylcarbamoyladenosine modification;GO:0006260//DNA replication;GO:0006289//nucleotide-excision repair;GO:0006310//DNA recombination;GO:0006400//tRNA modification;GO:0006412//translation;GO:0006810//transport;GO:0006811//ion transport;GO:0006817//phosphate ion transport;GO:0006820//anion transport;GO:0006824//cobalt i…	-	protein_coding
ncbi_101795273	1	0	0	GPC5	XP_027298916.1 LOW QUALITY PROTEIN: glypican-5 [Anas platyrhynchos]	-	-	-	-	GO:0000323//lytic vacuole;GO:0005575//cellular_component;GO:0005576//extracellular region;GO:0005615//extracellular space;GO:0005622//intracellular;GO:0005623//cell;GO:0005737//cytoplasm;GO:0005764//lysosome;GO:0005773//vacuole;GO:0005775//vacuolar lumen;GO:0005794//Golgi apparatus;GO:0005796//Golgi lumen;GO:0005886//plasma membrane;GO:0005887//integral component of plasma membrane;GO:0012505//en…	-	GO:0001523//retinoid metabolic process;GO:0006022//aminoglycan metabolic process;GO:0006023//aminoglycan biosynthetic process;GO:0006024//glycosaminoglycan biosynthetic process;GO:0006026//aminoglycan catabolic process;GO:0006027//glycosaminoglycan catabolic process;GO:0006629//lipid metabolic process;GO:0006720//isoprenoid metabolic process;GO:0006721//terpenoid metabolic process;GO:0006807//nit…	-	protein_coding
ncbi_101789886	1	0	0	RBM26	XP_027298726.1 RNA-binding protein 26 isoform X1 [Anas platyrhynchos]	-	-	-	-	GO:0005737//cytoplasm	GO:0003674//molecular_function;GO:0003676//nucleic acid binding;GO:0003723//RNA binding;GO:0005085//guanyl-nucleotide exchange factor activity;GO:0005488//binding;GO:0043167//ion binding;GO:0043169//cation binding;GO:0046872//metal ion binding;GO:0097159//organic cyclic compound binding;GO:1901363//heterocyclic compound binding	GO:0006139//nucleobase-containing compound metabolic process;GO:0006396//RNA processing;GO:0006397//mRNA processing;GO:0006725//cellular aromatic compound metabolic process;GO:0006807//nitrogen compound metabolic process;GO:0008150//biological_process;GO:0008152//metabolic process;GO:0009892//negative regulation of metabolic process;GO:0009987//cellular process;GO:0010467//gene expression;GO:0010…	zf-CCCH	protein_coding
ncbi_101793188	2	0	0	UCHL3	XP_002199475.1 ubiquitin carboxyl-terminal hydrolase isozyme L3 isoform X1 [Taeniopygia guttata]	-	-	-	-	GO:0000502//proteasome complex;GO:0005575//cellular_component;GO:0005622//intracellular;GO:0005623//cell;GO:0005634//nucleus;GO:0005737//cytoplasm;GO:0005829//cytosol;GO:0032991//macromolecular complex;GO:0043226//organelle;GO:0043227//membrane-bounded organelle;GO:0043229//intracellular organelle;GO:0043231//intracellular membrane-bounded organelle;GO:0044424//intracellular part;GO:0044444//cyto…	GO:0003674//molecular_function;GO:0003824//catalytic activity;GO:0004843//thiol-dependent ubiquitin-specific protease activity;GO:0005488//binding;GO:0005515//protein binding;GO:0008233//peptidase activity;GO:0008234//cysteine-type peptidase activity;GO:0016787//hydrolase activity;GO:0019783//ubiquitin-like protein-specific protease activity;GO:0019784//NEDD8-specific protease activity;GO:0032182…	GO:0000338//protein deneddylation;GO:0006464//cellular protein modification process;GO:0006508//proteolysis;GO:0006511//ubiquitin-dependent protein catabolic process;GO:0006807//nitrogen compound metabolic process;GO:0008150//biological_process;GO:0008152//metabolic process;GO:0009056//catabolic process;GO:0009057//macromolecule catabolic process;GO:0009987//cellular process;GO:0010992//ubiquitin…	-	protein_coding
ncbi_106015507	2	0	0	ncbi_106015507	-	-	-	-	-	GO:0005737//cytoplasm;GO:0005886//plasma membrane	GO:0003674//molecular_function;GO:0003700//transcription factor activity, sequence-specific DNA binding;GO:0005524//ATP binding	GO:0006260//DNA replication;GO:0006355//regulation of transcription, DNA-templated;GO:0007059//chromosome segregation;GO:0008150//biological_process;GO:0030261//chromosome condensation;GO:0043093//FtsZ-dependent cytokinesis;GO:0090529//cell septum assembly	-	protein_coding
ncbi_101796628	2	0	0	Sugt1	XP_027328274.1 protein SGT1 homolog isoform X1 [Anas platyrhynchos]	Organismal Systems	Immune system	ko04621//NOD-like receptor signaling pathway	K12795	GO:0000151//ubiquitin ligase complex;GO:0000775//chromosome, centromeric region;GO:0000776//kinetochore;GO:0005575//cellular_component;GO:0005622//intracellular;GO:0005623//cell;GO:0005634//nucleus;GO:0005694//chromosome;GO:0005737//cytoplasm;GO:0005813//centrosome;GO:0005815//microtubule organizing center;GO:0005829//cytosol;GO:0005856//cytoskeleton;GO:0005886//plasma membrane;GO:0015630//microt…	GO:0003674//molecular_function;GO:0005488//binding;GO:0005515//protein binding;GO:0030674//protein binding, bridging;GO:0051087//chaperone binding;GO:0060090//binding, bridging	GO:0000226//microtubule cytoskeleton organization;GO:0000278//mitotic cell cycle;GO:0006457//protein folding;GO:0006996//organelle organization;GO:0007010//cytoskeleton organization;GO:0007017//microtubule-based process;GO:0007049//cell cycle;GO:0007098//centrosome cycle;GO:0007154//cell communication;GO:0007163//establishment or maintenance of cell polarity;GO:0007165//signal transduction;GO:000…	-	protein_coding
ncbi_101802587	1	0	0	TSC22D1	XP_027327918.1 LOW QUALITY PROTEIN: TSC22 domain family protein 1 [Anas platyrhynchos]	-	-	-	-	GO:0005575//cellular_component;GO:0005615//extracellular space;GO:0005622//intracellular;GO:0005623//cell;GO:0005634//nucleus;GO:0005737//cytoplasm;GO:0043226//organelle;GO:0043227//membrane-bounded organelle;GO:0043229//intracellular organelle;GO:0043231//intracellular membrane-bounded organelle;GO:0044424//intracellular part;GO:0044464//cell part	GO:0000976//transcription regulatory region sequence-specific DNA binding;GO:0000977//RNA polymerase II regulatory region sequence-specific DNA binding;GO:0000978//RNA polymerase II core promoter proximal region sequence-specific DNA binding;GO:0000981//RNA polymerase II transcription factor activity, sequence-specific DNA binding;GO:0000982//transcription factor activity, RNA polymerase II core …	GO:0006139//nucleobase-containing compound metabolic process;GO:0006260//DNA replication;GO:0006351//transcription, DNA-templated;GO:0006355//regulation of transcription, DNA-templated;GO:0006357//regulation of transcription from RNA polymerase II promoter;GO:0006366//transcription from RNA polymerase II promoter;GO:0006725//cellular aromatic compound metabolic process;GO:0006807//nitrogen compou…	TSC22	protein_coding
ncbi_106019812	2	0	0	ncbi_106019812	-	-	-	-	-	-	-	-	-	protein_coding
ncbi_101800199	2	0	0	CBY2	XP_005028641.1 spermatid-associated protein [Anas platyrhynchos]	-	-	-	-	GO:0005575//cellular_component;GO:0005622//intracellular;GO:0005623//cell;GO:0005737//cytoplasm;GO:0031410//cytoplasmic vesicle;GO:0031982//vesicle;GO:0043226//organelle;GO:0043227//membrane-bounded organelle;GO:0043229//intracellular organelle;GO:0044424//intracellular part;GO:0044444//cytoplasmic part;GO:0044464//cell part	GO:0003674//molecular_function;GO:0005488//binding;GO:0005515//protein binding;GO:0042802//identical protein binding	-	-	protein_coding
ncbi_101790300	1	0	0	ZC3H13	XP_005024865.1 zinc finger CCCH domain-containing protein 13 isoform X1 [Anas platyrhynchos]	-	-	-	-	GO:0005575//cellular_component;GO:0005622//intracellular;GO:0005623//cell;GO:0005634//nucleus;GO:0005654//nucleoplasm;GO:0016604//nuclear body;GO:0016607//nuclear speck;GO:0031974//membrane-enclosed lumen;GO:0031981//nuclear lumen;GO:0032991//macromolecular complex;GO:0034708//methyltransferase complex;GO:0036396//MIS complex;GO:0043226//organelle;GO:0043227//membrane-bounded organelle;GO:0043229…	GO:0003674//molecular_function;GO:0005488//binding;GO:0043167//ion binding;GO:0043169//cation binding;GO:0046872//metal ion binding	GO:0001510//RNA methylation;GO:0003008//system process;GO:0006139//nucleobase-containing compound metabolic process;GO:0006396//RNA processing;GO:0006397//mRNA processing;GO:0006725//cellular aromatic compound metabolic process;GO:0006807//nitrogen compound metabolic process;GO:0007275//multicellular organism development;GO:0007600//sensory perception;GO:0008150//biological_process;GO:0008152//me…	zf-CCCH	protein_coding
ncbi_101790816	2	0	0	Lrrc63	XP_005024868.2 leucine-rich repeat-containing protein 63 isoform X1 [Anas platyrhynchos]	-	-	-	-	GO:0005575//cellular_component;GO:0005622//intracellular;GO:0005623//cell;GO:0005737//cytoplasm;GO:0005886//plasma membrane;GO:0016020//membrane;GO:0042995//cell projection;GO:0043005//neuron projection;GO:0044424//intracellular part;GO:0044464//cell part;GO:0071944//cell periphery;GO:0097458//neuron part	GO:0005515//protein binding	GO:0007154//cell communication;GO:0007165//signal transduction;GO:0007275//multicellular organism development;GO:0007399//nervous system development;GO:0008150//biological_process;GO:0009987//cellular process;GO:0010720//positive regulation of cell development;GO:0010975//regulation of neuron projection development;GO:0010976//positive regulation of neuron projection development;GO:0022008//neuro…	-	protein_coding
ncbi_101789491	1	0	0	ESD	XP_027327544.1 S-formylglutathione hydrolase isoform X1 [Anas platyrhynchos]	-	-	-	-	GO:0005575//cellular_component;GO:0005576//extracellular region;GO:0005622//intracellular;GO:0005623//cell;GO:0005737//cytoplasm;GO:0005783//endoplasmic reticulum;GO:0005788//endoplasmic reticulum lumen;GO:0005829//cytosol;GO:0012505//endomembrane system;GO:0031410//cytoplasmic vesicle;GO:0031974//membrane-enclosed lumen;GO:0031982//vesicle;GO:0043226//organelle;GO:0043227//membrane-bounded organ…	GO:0003674//molecular_function;GO:0003824//catalytic activity;GO:0005488//binding;GO:0005515//protein binding;GO:0008236//serine-type peptidase activity;GO:0016787//hydrolase activity;GO:0016788//hydrolase activity, acting on ester bonds;GO:0016790//thiolester hydrolase activity;GO:0018738//S-formylglutathione hydrolase activity;GO:0019213//deacetylase activity;GO:0042802//identical protein bindi…	GO:0006081//cellular aldehyde metabolic process;GO:0006508//proteolysis;GO:0006629//lipid metabolic process;GO:0006790//sulfur compound metabolic process;GO:0006807//nitrogen compound metabolic process;GO:0008150//biological_process;GO:0008152//metabolic process;GO:0009056//catabolic process;GO:0009058//biosynthetic process;GO:0009636//response to toxic substance;GO:0009987//cellular process;GO:0…	-	protein_coding
ncbi_101793600	1	0	0	ITM2B	XP_027327432.1 integral membrane protein 2B [Anas platyrhynchos]	-	-	-	-	GO:0000139//Golgi membrane;GO:0005575//cellular_component;GO:0005576//extracellular region;GO:0005615//extracellular space;GO:0005622//intracellular;GO:0005623//cell;GO:0005737//cytoplasm;GO:0005768//endosome;GO:0005794//Golgi apparatus;GO:0005798//Golgi-associated vesicle;GO:0005886//plasma membrane;GO:0010008//endosome membrane;GO:0012505//endomembrane system;GO:0016020//membrane;GO:0016021//in…	GO:0000166//nucleotide binding;GO:0001540//beta-amyloid binding;GO:0003674//molecular_function;GO:0003677//DNA binding;GO:0005488//binding;GO:0005524//ATP binding;GO:0008144//drug binding;GO:0017076//purine nucleotide binding;GO:0030554//adenyl nucleotide binding;GO:0032553//ribonucleotide binding;GO:0032555//purine ribonucleotide binding;GO:0032559//adenyl ribonucleotide binding;GO:0033218//amid…	GO:0006355//regulation of transcription, DNA-templated;GO:0006807//nitrogen compound metabolic process;GO:0006915//apoptotic process;GO:0007154//cell communication;GO:0007165//signal transduction;GO:0007166//cell surface receptor signaling pathway;GO:0007275//multicellular organism development;GO:0007399//nervous system development;GO:0008150//biological_process;GO:0008152//metabolic process;GO:0…	-	protein_coding
ncbi_101793414	1	0	0	RB1	XP_027327375.1 retinoblastoma-associated protein [Anas platyrhynchos]	Human Diseases;Human Diseases;Human Diseases;Human Diseases;Human Diseases;Human Diseases;Human Diseases;Human Diseases;Cellular Processes;Human Diseases;Human Diseases;Human Diseases;Human Diseases;Human Diseases;Cellular Processes;Human Diseases;Human Diseases;Human Diseases;Human Diseases;Human Diseases;Human Diseases;Human Diseases;Human Diseases;Human Diseases	Cancer: overview;Infectious disease: viral;Infectious disease: viral;Infectious disease: viral;Infectious disease: viral;Cancer: overview;Infectious disease: viral;Cancer: specific types;Cell growth and death;Cancer: specific types;Infectious disease: viral;Cancer: specific types;Endocrine and metabolic disease;Infectious disease: viral;Cell growth and death;Cancer: specific types;Cancer: specifi…	ko05200//Pathways in cancer;ko05165//Human papillomavirus infection;ko05163//Human cytomegalovirus infection;ko05166//Human T-cell leukemia virus 1 infection;ko05169//Epstein-Barr virus infection;ko05203//Viral carcinogenesis;ko05167//Kaposi sarcoma-associated herpesvirus infection;ko05225//Hepatocellular carcinoma;ko04218//Cellular senescence;ko05226//Gastric cancer;ko05161//Hepatitis B;ko05224/…	K06618;K06618;K06618;K06618;K06618;K06618;K06618;K06618;K06618;K06618;K06618;K06618;K06618;K06618;K06618;K06618;K06618;K06618;K06618;K06618;K06618;K06618;K06618;K06618	GO:0000228//nuclear chromosome;GO:0000307//cyclin-dependent protein kinase holoenzyme complex;GO:0000785//chromatin;GO:0000790//nuclear chromatin;GO:0005575//cellular_component;GO:0005622//intracellular;GO:0005623//cell;GO:0005634//nucleus;GO:0005654//nucleoplasm;GO:0005664//nuclear origin of replication recognition complex;GO:0005667//transcription factor complex;GO:0005694//chromosome;GO:000573…	GO:0000976//transcription regulatory region sequence-specific DNA binding;GO:0000987//core promoter proximal region sequence-specific DNA binding;GO:0001047//core promoter binding;GO:0001067//regulatory region nucleic acid binding;GO:0001085//RNA polymerase II transcription factor binding;GO:0001102//RNA polymerase II activating transcription factor binding;GO:0003674//molecular_function;GO:00036…	GO:0000003//reproduction;GO:0000070//mitotic sister chromatid segregation;GO:0000075//cell cycle checkpoint;GO:0000082//G1/S transition of mitotic cell cycle;GO:0000083//regulation of transcription involved in G1/S transition of mitotic cell cycle;GO:0000122//negative regulation of transcription from RNA polymerase II promoter;GO:0000278//mitotic cell cycle;GO:0000280//nuclear division;GO:0000819…	-	protein_coding
ncbi_101805256	2	0	0	FNDC3A	EOB04551.1 Fibronectin type-III domain-containing protein 3a, partial [Anas platyrhynchos]	-	-	-	-	GO:0000139//Golgi membrane;GO:0001669//acrosomal vesicle;GO:0005575//cellular_component;GO:0005622//intracellular;GO:0005623//cell;GO:0005737//cytoplasm;GO:0005794//Golgi apparatus;GO:0005829//cytosol;GO:0012505//endomembrane system;GO:0012506//vesicle membrane;GO:0016020//membrane;GO:0016021//integral component of membrane;GO:0030141//secretory granule;GO:0031090//organelle membrane;GO:0031224//…	GO:0003993//acid phosphatase activity;GO:0005515//protein binding;GO:0046872//metal ion binding	GO:0000003//reproduction;GO:0002064//epithelial cell development;GO:0003006//developmental process involved in reproduction;GO:0007155//cell adhesion;GO:0007275//multicellular organism development;GO:0007276//gamete generation;GO:0007281//germ cell development;GO:0007283//spermatogenesis;GO:0007286//spermatid development;GO:0007548//sex differentiation;GO:0008150//biological_process;GO:0008406//g…	-	protein_coding
ncbi_101803163	2	0	0	SPRYD7	XP_027327204.1 SPRY domain-containing protein 7 isoform X2 [Anas platyrhynchos]	-	-	-	-	GO:0005575//cellular_component	GO:0003674//molecular_function;GO:0005515//protein binding	GO:0008150//biological_process	-	protein_coding
ncbi_101802989	2	0	0	kcnrg	XP_005015298.1 potassium channel regulatory protein [Anas platyrhynchos]	-	-	-	-	GO:0005575//cellular_component;GO:0005622//intracellular;GO:0005623//cell;GO:0005737//cytoplasm;GO:0005783//endoplasmic reticulum;GO:0012505//endomembrane system;GO:0043226//organelle;GO:0043227//membrane-bounded organelle;GO:0043229//intracellular organelle;GO:0043231//intracellular membrane-bounded organelle;GO:0044424//intracellular part;GO:0044444//cytoplasmic part;GO:0044464//cell part	GO:0003674//molecular_function;GO:0005488//binding;GO:0005515//protein binding;GO:0042802//identical protein binding	GO:0008150//biological_process;GO:0009987//cellular process;GO:0010959//regulation of metal ion transport;GO:0016043//cellular component organization;GO:0022607//cellular component assembly;GO:0022898//regulation of transmembrane transporter activity;GO:0032409//regulation of transporter activity;GO:0032410//negative regulation of transporter activity;GO:0032412//regulation of ion transmembrane t…	-	protein_coding
ncbi_101796422	2	0	0	ncbi_101796422	XP_005014918.1 coiled-coil domain-containing protein 70 [Anas platyrhynchos]	-	-	-	-	-	-	-	-	protein_coding
ncbi_101796022	1	0	0	NEK3	XP_005014916.1 serine/threonine-protein kinase Nek3 isoform X1 [Anas platyrhynchos]	-	-	-	-	GO:0005575//cellular_component;GO:0005622//intracellular;GO:0005623//cell;GO:0005634//nucleus;GO:0005737//cytoplasm;GO:0030424//axon;GO:0042995//cell projection;GO:0043005//neuron projection;GO:0043226//organelle;GO:0043227//membrane-bounded organelle;GO:0043229//intracellular organelle;GO:0043231//intracellular membrane-bounded organelle;GO:0044424//intracellular part;GO:0044464//cell part;GO:00…	GO:0000166//nucleotide binding;GO:0003674//molecular_function;GO:0003824//catalytic activity;GO:0004157//dihydropyrimidinase activity;GO:0004672//protein kinase activity;GO:0004674//protein serine/threonine kinase activity;GO:0005488//binding;GO:0005524//ATP binding;GO:0008144//drug binding;GO:0016301//kinase activity;GO:0016740//transferase activity;GO:0016772//transferase activity, transferring…	GO:0000278//mitotic cell cycle;GO:0000902//cell morphogenesis;GO:0006464//cellular protein modification process;GO:0006468//protein phosphorylation;GO:0006793//phosphorus metabolic process;GO:0006796//phosphate-containing compound metabolic process;GO:0006807//nitrogen compound metabolic process;GO:0007049//cell cycle;GO:0007163//establishment or maintenance of cell polarity;GO:0007275//multicell…	-	protein_coding
ncbi_101793938	1	0	0	SLC25A15	XP_027326734.1 mitochondrial ornithine transporter 1 [Anas platyrhynchos]	-	-	-	-	GO:0005575//cellular_component;GO:0005622//intracellular;GO:0005623//cell;GO:0005737//cytoplasm;GO:0005739//mitochondrion;GO:0005740//mitochondrial envelope;GO:0005743//mitochondrial inner membrane;GO:0016020//membrane;GO:0016021//integral component of membrane;GO:0019866//organelle inner membrane;GO:0031090//organelle membrane;GO:0031224//intrinsic component of membrane;GO:0031966//mitochondrial…	GO:0000064//L-ornithine transmembrane transporter activity;GO:0003674//molecular_function;GO:0005215//transporter activity;GO:0005342//organic acid transmembrane transporter activity;GO:0008324//cation transmembrane transporter activity;GO:0008509//anion transmembrane transporter activity;GO:0008514//organic anion transmembrane transporter activity;GO:0015075//ion transmembrane transporter activi…	GO:0000050//urea cycle;GO:0003333//amino acid transmembrane transport;GO:0006807//nitrogen compound metabolic process;GO:0006810//transport;GO:0006811//ion transport;GO:0006812//cation transport;GO:0006820//anion transport;GO:0006839//mitochondrial transport;GO:0006855//drug transmembrane transport;GO:0006865//amino acid transport;GO:0008150//biological_process;GO:0008152//metabolic process;GO:00…	-	protein_coding
ncbi_101803048	1	0	0	UFM1	XP_030332595.1 ubiquitin-fold modifier 1 [Strigops habroptila]	-	-	-	-	GO:0005575//cellular_component;GO:0005622//intracellular;GO:0005623//cell;GO:0005634//nucleus;GO:0005737//cytoplasm;GO:0005783//endoplasmic reticulum;GO:0012505//endomembrane system;GO:0043226//organelle;GO:0043227//membrane-bounded organelle;GO:0043229//intracellular organelle;GO:0043231//intracellular membrane-bounded organelle;GO:0044424//intracellular part;GO:0044444//cytoplasmic part;GO:0044…	GO:0003674//molecular_function	GO:0003008//system process;GO:0006464//cellular protein modification process;GO:0006807//nitrogen compound metabolic process;GO:0006950//response to stress;GO:0008150//biological_process;GO:0008152//metabolic process;GO:0009966//regulation of signal transduction;GO:0009987//cellular process;GO:0010646//regulation of cell communication;GO:0010941//regulation of cell death;GO:0019538//protein metab…	-	protein_coding
ncbi_101799101	1	0	0	BRCA2	XP_027325864.1 breast cancer type 2 susceptibility protein isoform X2 [Anas platyrhynchos]	Human Diseases;Human Diseases;Human Diseases;Genetic Information Processing;Genetic Information Processing	Cancer: overview;Cancer: specific types;Cancer: specific types;Replication and repair;Replication and repair	ko05200//Pathways in cancer;ko05224//Breast cancer;ko05212//Pancreatic cancer;ko03460//Fanconi anemia pathway;ko03440//Homologous recombination	K08775;K08775;K08775;K08775;K08775	GO:0000228//nuclear chromosome;GO:0000781//chromosome, telomeric region;GO:0000784//nuclear chromosome, telomeric region;GO:0000793//condensed chromosome;GO:0000794//condensed nuclear chromosome;GO:0000795//synaptonemal complex;GO:0000800//lateral element;GO:0005575//cellular_component;GO:0005622//intracellular;GO:0005623//cell;GO:0005634//nucleus;GO:0005654//nucleoplasm;GO:0005694//chromosome;GO…	GO:0002020//protease binding;GO:0003674//molecular_function;GO:0003676//nucleic acid binding;GO:0003677//DNA binding;GO:0003697//single-stranded DNA binding;GO:0003824//catalytic activity;GO:0004402//histone acetyltransferase activity;GO:0005488//binding;GO:0005515//protein binding;GO:0008022//protein C-terminus binding;GO:0008080//N-acetyltransferase activity;GO:0008092//cytoskeletal protein bin…	GO:0000003//reproduction;GO:0000075//cell cycle checkpoint;GO:0000226//microtubule cytoskeleton organization;GO:0000278//mitotic cell cycle;GO:0000280//nuclear division;GO:0000281//mitotic cytokinesis;GO:0000711//meiotic DNA repair synthesis;GO:0000722//telomere maintenance via recombination;GO:0000723//telomere maintenance;GO:0000724//double-strand break repair via homologous recombination;GO:00…	-	protein_coding
ncbi_101797353	1	0	0	HMGB1	XP_009986481.1 PREDICTED: high mobility group protein B1 [Tauraco erythrolophus]	Cellular Processes;Cellular Processes;Genetic Information Processing	Transport and catabolism;Cell growth and death;Replication and repair	ko04140//Autophagy - animal;ko04217//Necroptosis;ko03410//Base excision repair	K10802;K10802;K10802	GO:0000228//nuclear chromosome;GO:0000785//chromatin;GO:0000790//nuclear chromatin;GO:0000793//condensed chromosome;GO:0005575//cellular_component;GO:0005576//extracellular region;GO:0005615//extracellular space;GO:0005622//intracellular;GO:0005623//cell;GO:0005634//nucleus;GO:0005654//nucleoplasm;GO:0005694//chromosome;GO:0005700//polytene chromosome;GO:0005737//cytoplasm;GO:0005768//endosome;GO…	GO:0000217//DNA secondary structure binding;GO:0000400//four-way junction DNA binding;GO:0000401//open form four-way junction DNA binding;GO:0000402//crossed form four-way junction DNA binding;GO:0000405//bubble DNA binding;GO:0001530//lipopolysaccharide binding;GO:0001786//phosphatidylserine binding;GO:0003674//molecular_function;GO:0003676//nucleic acid binding;GO:0003677//DNA binding;GO:000368…	GO:0000122//negative regulation of transcription from RNA polymerase II promoter;GO:0000737//DNA catabolic process, endonucleolytic;GO:0001654//eye development;GO:0001667//ameboidal-type cell migration;GO:0001773//myeloid dendritic cell activation;GO:0001775//cell activation;GO:0001776//leukocyte homeostasis;GO:0001780//neutrophil homeostasis;GO:0001816//cytokine production;GO:0001817//regulation…	HMG	protein_coding
ncbi_101796302	2	0	0	KATNAL1	XP_032063823.1 katanin p60 ATPase-containing subunit A-like 1 [Aythya fuligula]	-	-	-	-	GO:0000502//proteasome complex;GO:0000922//spindle pole;GO:0005575//cellular_component;GO:0005622//intracellular;GO:0005623//cell;GO:0005634//nucleus;GO:0005737//cytoplasm;GO:0005819//spindle;GO:0005856//cytoskeleton;GO:0005874//microtubule;GO:0009368//endopeptidase Clp complex;GO:0009376//HslUV protease complex;GO:0009379//Holliday junction helicase complex;GO:0015630//microtubule cytoskeleton;G…	GO:0000166//nucleotide binding;GO:0003674//molecular_function;GO:0003678//DNA helicase activity;GO:0003723//RNA binding;GO:0003724//RNA helicase activity;GO:0003824//catalytic activity;GO:0004176//ATP-dependent peptidase activity;GO:0004222//metalloendopeptidase activity;GO:0004252//serine-type endopeptidase activity;GO:0004385//guanylate kinase activity;GO:0005488//binding;GO:0005515//protein bi…	GO:0000003//reproduction;GO:0000226//microtubule cytoskeleton organization;GO:0002949//tRNA threonylcarbamoyladenosine modification;GO:0006281//DNA repair;GO:0006310//DNA recombination;GO:0006457//protein folding;GO:0006508//proteolysis;GO:0006996//organelle organization;GO:0007010//cytoskeleton organization;GO:0007017//microtubule-based process;GO:0007276//gamete generation;GO:0007283//spermatog…	-	protein_coding
ncbi_101796427	2	0	0	PAN3	XP_027325517.1 PAN2-PAN3 deadenylation complex subunit PAN3 [Anas platyrhynchos]	Genetic Information Processing	Folding, sorting and degradation	ko03018//RNA degradation	K12572	GO:0000932//cytoplasmic mRNA processing body;GO:0005575//cellular_component;GO:0005622//intracellular;GO:0005623//cell;GO:0005737//cytoplasm;GO:0005829//cytosol;GO:0031251//PAN complex;GO:0032991//macromolecular complex;GO:0035770//ribonucleoprotein granule;GO:0036464//cytoplasmic ribonucleoprotein granule;GO:0043226//organelle;GO:0043228//non-membrane-bounded organelle;GO:0043229//intracellular …	GO:0000166//nucleotide binding;GO:0000175//3'-5'-exoribonuclease activity;GO:0003674//molecular_function;GO:0003676//nucleic acid binding;GO:0003723//RNA binding;GO:0003727//single-stranded RNA binding;GO:0003824//catalytic activity;GO:0004518//nuclease activity;GO:0004527//exonuclease activity;GO:0004532//exoribonuclease activity;GO:0004535//poly(A)-specific ribonuclease activity;GO:0004540//rib…	GO:0000003//reproduction;GO:0000288//nuclear-transcribed mRNA catabolic process, deadenylation-dependent decay;GO:0000289//nuclear-transcribed mRNA poly(A) tail shortening;GO:0000290//deadenylation-dependent decapping of nuclear-transcribed mRNA;GO:0000956//nuclear-transcribed mRNA catabolic process;GO:0006139//nucleobase-containing compound metabolic process;GO:0006259//DNA metabolic process;GO:…	zf-CCCH	protein_coding
ncbi_106016383	1	0	0	POLR1D	XP_027325448.1 protein POLR1D isoform X1 [Anas platyrhynchos]	-	-	-	-	-	-	-	-	protein_coding
ncbi_101802693	1	0	0	WASF3	XP_027325304.1 wiskott-Aldrich syndrome protein family member 3 isoform X1 [Anas platyrhynchos]	Human Diseases;Human Diseases;Human Diseases;Organismal Systems;Cellular Processes	Infectious disease: bacterial;Infectious disease: bacterial;Cancer: overview;Immune system;Cellular community - eukaryotes	ko05132//Salmonella infection;ko05130//Pathogenic Escherichia coli infection;ko05231//Choline metabolism in cancer;ko04666//Fc gamma R-mediated phagocytosis;ko04520//Adherens junction	K06083;K06083;K06083;K06083;K06083	GO:0005575//cellular_component;GO:0005622//intracellular;GO:0005623//cell;GO:0005737//cytoplasm;GO:0005856//cytoskeleton;GO:0030027//lamellipodium;GO:0031252//cell leading edge;GO:0042995//cell projection;GO:0043226//organelle;GO:0043228//non-membrane-bounded organelle;GO:0043229//intracellular organelle;GO:0043232//intracellular non-membrane-bounded organelle;GO:0044424//intracellular part;GO:00…	GO:0003674//molecular_function;GO:0003779//actin binding;GO:0005488//binding;GO:0005515//protein binding;GO:0008092//cytoskeletal protein binding	GO:0006996//organelle organization;GO:0007010//cytoskeleton organization;GO:0007015//actin filament organization;GO:0007275//multicellular organism development;GO:0007399//nervous system development;GO:0007417//central nervous system development;GO:0008150//biological_process;GO:0008154//actin polymerization or depolymerization;GO:0008360//regulation of cell shape;GO:0009987//cellular process;GO:…	-	protein_coding
ncbi_101799384	1	0	0	ATP8A2	XP_027325259.1 phospholipid-transporting ATPase IB isoform X2 [Anas platyrhynchos]	-	-	-	-	GO:0001750//photoreceptor outer segment;GO:0005575//cellular_component;GO:0005622//intracellular;GO:0005623//cell;GO:0005634//nucleus;GO:0005654//nucleoplasm;GO:0005737//cytoplasm;GO:0005768//endosome;GO:0005794//Golgi apparatus;GO:0005886//plasma membrane;GO:0005929//cilium;GO:0012505//endomembrane system;GO:0016020//membrane;GO:0016021//integral component of membrane;GO:0031004//potassium ion-t…	GO:0000166//nucleotide binding;GO:0000287//magnesium ion binding;GO:0003674//molecular_function;GO:0003824//catalytic activity;GO:0004008//copper-exporting ATPase activity;GO:0004012//phospholipid-translocating ATPase activity;GO:0004647//phosphoserine phosphatase activity;GO:0005215//transporter activity;GO:0005319//lipid transporter activity;GO:0005375//copper ion transmembrane transporter acti…	GO:0000902//cell morphogenesis;GO:0000904//cell morphogenesis involved in differentiation;GO:0001654//eye development;GO:0003008//system process;GO:0003009//skeletal muscle contraction;GO:0003011//involuntary skeletal muscle contraction;GO:0003012//muscle system process;GO:0003407//neural retina development;GO:0006545//glycine biosynthetic process;GO:0006564//L-serine biosynthetic process;GO:0006…	-	protein_coding
ncbi_101800508	1	0	0	MIPEP	XP_027325080.1 LOW QUALITY PROTEIN: mitochondrial intermediate peptidase [Anas platyrhynchos]	-	-	-	-	GO:0005575//cellular_component;GO:0005622//intracellular;GO:0005623//cell;GO:0005737//cytoplasm;GO:0005739//mitochondrion;GO:0005759//mitochondrial matrix;GO:0031974//membrane-enclosed lumen;GO:0043226//organelle;GO:0043227//membrane-bounded organelle;GO:0043229//intracellular organelle;GO:0043231//intracellular membrane-bounded organelle;GO:0043233//organelle lumen;GO:0044422//organelle part;GO:…	GO:0003674//molecular_function;GO:0003824//catalytic activity;GO:0004175//endopeptidase activity;GO:0004222//metalloendopeptidase activity;GO:0005488//binding;GO:0008233//peptidase activity;GO:0008237//metallopeptidase activity;GO:0008488//gamma-glutamyl carboxylase activity;GO:0016787//hydrolase activity;GO:0043167//ion binding;GO:0043169//cation binding;GO:0046872//metal ion binding;GO:0070011/…	GO:0006508//proteolysis;GO:0006518//peptide metabolic process;GO:0006605//protein targeting;GO:0006626//protein targeting to mitochondrion;GO:0006627//protein processing involved in protein targeting to mitochondrion;GO:0006807//nitrogen compound metabolic process;GO:0006810//transport;GO:0006839//mitochondrial transport;GO:0006873//cellular ion homeostasis;GO:0006875//cellular metal ion homeosta…	-	protein_coding
ncbi_101798430	1	0	0	PSPC1	XP_032043958.1 paraspeckle component 1 [Aythya fuligula]	-	-	-	-	GO:0001650//fibrillar center;GO:0005575//cellular_component;GO:0005622//intracellular;GO:0005623//cell;GO:0005634//nucleus;GO:0005654//nucleoplasm;GO:0005730//nucleolus;GO:0005737//cytoplasm;GO:0016363//nuclear matrix;GO:0016604//nuclear body;GO:0016607//nuclear speck;GO:0031974//membrane-enclosed lumen;GO:0031981//nuclear lumen;GO:0034399//nuclear periphery;GO:0042382//paraspeckles;GO:0043226//o…	GO:0000976//transcription regulatory region sequence-specific DNA binding;GO:0000977//RNA polymerase II regulatory region sequence-specific DNA binding;GO:0000978//RNA polymerase II core promoter proximal region sequence-specific DNA binding;GO:0000981//RNA polymerase II transcription factor activity, sequence-specific DNA binding;GO:0000987//core promoter proximal region sequence-specific DNA bi…	GO:0000375//RNA splicing, via transesterification reactions;GO:0000377//RNA splicing, via transesterification reactions with bulged adenosine as nucleophile;GO:0000398//mRNA splicing, via spliceosome;GO:0002218//activation of innate immune response;GO:0002253//activation of immune response;GO:0002376//immune system process;GO:0002682//regulation of immune system process;GO:0002684//positive regul…	-	protein_coding
ncbi_101798063	1	0	0	RNF17	XP_012950256.2 RING finger protein 17 isoform X2 [Anas platyrhynchos]	-	-	-	-	GO:0005575//cellular_component;GO:0005622//intracellular;GO:0005623//cell;GO:0005634//nucleus;GO:0005737//cytoplasm;GO:0032991//macromolecular complex;GO:0035770//ribonucleoprotein granule;GO:0036464//cytoplasmic ribonucleoprotein granule;GO:0043186//P granule;GO:0043226//organelle;GO:0043227//membrane-bounded organelle;GO:0043228//non-membrane-bounded organelle;GO:0043229//intracellular organell…	GO:0003674//molecular_function;GO:0003824//catalytic activity;GO:0004842//ubiquitin-protein transferase activity;GO:0005488//binding;GO:0005515//protein binding;GO:0008270//zinc ion binding;GO:0016740//transferase activity;GO:0019787//ubiquitin-like protein transferase activity;GO:0042802//identical protein binding;GO:0042803//protein homodimerization activity;GO:0043167//ion binding;GO:0043169//…	GO:0000003//reproduction;GO:0003006//developmental process involved in reproduction;GO:0006464//cellular protein modification process;GO:0006807//nitrogen compound metabolic process;GO:0007275//multicellular organism development;GO:0007276//gamete generation;GO:0007281//germ cell development;GO:0007283//spermatogenesis;GO:0007286//spermatid development;GO:0008150//biological_process;GO:0008152//m…	-	protein_coding
ncbi_101794726	1	0	0	RDX	XP_010221655.1 PREDICTED: radixin isoform X1 [Tinamus guttatus]	Human Diseases;Cellular Processes;Cellular Processes;Human Diseases	Cancer: overview;Cell motility;Cellular community - eukaryotes;Cancer: overview	ko05205//Proteoglycans in cancer;ko04810//Regulation of actin cytoskeleton;ko04530//Tight junction;ko05206//MicroRNAs in cancer	K05762;K05762;K05762;K05762	GO:0001726//ruffle;GO:0005575//cellular_component;GO:0005622//intracellular;GO:0005623//cell;GO:0005737//cytoplasm;GO:0005856//cytoskeleton;GO:0005886//plasma membrane;GO:0005902//microvillus;GO:0005911//cell-cell junction;GO:0005912//adherens junction;GO:0005913//cell-cell adherens junction;GO:0005924//cell-substrate adherens junction;GO:0005925//focal adhesion;GO:0005938//cell cortex;GO:0015629…	GO:0003674//molecular_function;GO:0003779//actin binding;GO:0005488//binding;GO:0005515//protein binding;GO:0008092//cytoskeletal protein binding;GO:0019899//enzyme binding;GO:0019904//protein domain specific binding;GO:0042802//identical protein binding;GO:0042803//protein homodimerization activity;GO:0046983//protein dimerization activity;GO:0051018//protein kinase A binding;GO:0051117//ATPase …	GO:0001885//endothelial cell development;GO:0002064//epithelial cell development;GO:0003158//endothelium development;GO:0007154//cell communication;GO:0007162//negative regulation of cell adhesion;GO:0007165//signal transduction;GO:0007346//regulation of mitotic cell cycle;GO:0008064//regulation of actin polymerization or depolymerization;GO:0008104//protein localization;GO:0008150//biological_pr…	-	protein_coding
ncbi_101793888	1	0	0	AASDHPPT	XP_027324105.1 LOW QUALITY PROTEIN: L-aminoadipate-semialdehyde dehydrogenase-phosphopantetheinyl transferase [Anas platyrhynchos]	Metabolism	Metabolism of cofactors and vitamins	ko00770//Pantothenate and CoA biosynthesis	K06133	GO:0005575//cellular_component;GO:0005622//intracellular;GO:0005623//cell;GO:0005737//cytoplasm;GO:0005829//cytosol;GO:0044424//intracellular part;GO:0044444//cytoplasmic part;GO:0044464//cell part	GO:0000287//magnesium ion binding;GO:0003674//molecular_function;GO:0003824//catalytic activity;GO:0005488//binding;GO:0008897//holo-[acyl-carrier-protein] synthase activity;GO:0016740//transferase activity;GO:0016772//transferase activity, transferring phosphorus-containing groups;GO:0016780//phosphotransferase activity, for other substituted phosphate groups;GO:0043167//ion binding;GO:0043169//…	GO:0006082//organic acid metabolic process;GO:0006520//cellular amino acid metabolic process;GO:0006553//lysine metabolic process;GO:0006575//cellular modified amino acid metabolic process;GO:0006732//coenzyme metabolic process;GO:0006766//vitamin metabolic process;GO:0006767//water-soluble vitamin metabolic process;GO:0006807//nitrogen compound metabolic process;GO:0008150//biological_process;GO…	-	protein_coding
ncbi_106019216	2	0	0	DCUN1D5	XP_027323904.1 DCN1-like protein 5 isoform X1 [Anas platyrhynchos]	-	-	-	-	GO:0000151//ubiquitin ligase complex;GO:0005575//cellular_component;GO:0005622//intracellular;GO:0005623//cell;GO:0032991//macromolecular complex;GO:0044424//intracellular part;GO:0044464//cell part;GO:1902494//catalytic complex;GO:1990234//transferase complex	GO:0003674//molecular_function;GO:0005488//binding;GO:0005515//protein binding;GO:0019899//enzyme binding;GO:0031624//ubiquitin conjugating enzyme binding;GO:0032182//ubiquitin-like protein binding;GO:0044390//ubiquitin-like protein conjugating enzyme binding;GO:0097602//cullin family protein binding	GO:0006464//cellular protein modification process;GO:0006807//nitrogen compound metabolic process;GO:0008150//biological_process;GO:0008152//metabolic process;GO:0009893//positive regulation of metabolic process;GO:0009987//cellular process;GO:0010604//positive regulation of macromolecule metabolic process;GO:0019222//regulation of metabolic process;GO:0019538//protein metabolic process;GO:003132…	-	protein_coding
ncbi_101791261	2	0	0	CEP57	XP_027323523.1 centrosomal protein of 57 kDa isoform X1 [Anas platyrhynchos]	-	-	-	-	GO:0005575//cellular_component;GO:0005622//intracellular;GO:0005623//cell;GO:0005634//nucleus;GO:0005737//cytoplasm;GO:0005794//Golgi apparatus;GO:0005813//centrosome;GO:0005815//microtubule organizing center;GO:0005829//cytosol;GO:0005856//cytoskeleton;GO:0005874//microtubule;GO:0012505//endomembrane system;GO:0015630//microtubule cytoskeleton;GO:0043226//organelle;GO:0043227//membrane-bounded o…	GO:0003674//molecular_function;GO:0005488//binding;GO:0005515//protein binding;GO:0005524//ATP binding;GO:0008017//microtubule binding;GO:0008092//cytoskeletal protein binding;GO:0015631//tubulin binding;GO:0017134//fibroblast growth factor binding;GO:0019838//growth factor binding;GO:0042802//identical protein binding;GO:0042803//protein homodimerization activity;GO:0043015//gamma-tubulin bindin…	GO:0000003//reproduction;GO:0000060//protein import into nucleus, translocation;GO:0000070//mitotic sister chromatid segregation;GO:0000086//G2/M transition of mitotic cell cycle;GO:0000226//microtubule cytoskeleton organization;GO:0000278//mitotic cell cycle;GO:0000280//nuclear division;GO:0000819//sister chromatid segregation;GO:0003006//developmental process involved in reproduction;GO:0006606…	-	protein_coding
ncbi_101803613	2	0	0	Cwc15	XP_005012902.1 spliceosome-associated protein CWC15 homolog [Anas platyrhynchos]	Genetic Information Processing	Transcription	ko03040//Spliceosome	K12863	GO:0000974//Prp19 complex;GO:0005575//cellular_component;GO:0005622//intracellular;GO:0005623//cell;GO:0005634//nucleus;GO:0005654//nucleoplasm;GO:0005681//spliceosomal complex;GO:0005684//U2-type spliceosomal complex;GO:0005737//cytoplasm;GO:0005739//mitochondrion;GO:0016604//nuclear body;GO:0016607//nuclear speck;GO:0031974//membrane-enclosed lumen;GO:0031981//nuclear lumen;GO:0032991//macromol…	GO:0003674//molecular_function;GO:0003676//nucleic acid binding;GO:0003723//RNA binding;GO:0005488//binding;GO:0097159//organic cyclic compound binding;GO:1901363//heterocyclic compound binding	GO:0000375//RNA splicing, via transesterification reactions;GO:0000377//RNA splicing, via transesterification reactions with bulged adenosine as nucleophile;GO:0000398//mRNA splicing, via spliceosome;GO:0006139//nucleobase-containing compound metabolic process;GO:0006396//RNA processing;GO:0006397//mRNA processing;GO:0006725//cellular aromatic compound metabolic process;GO:0006807//nitrogen compo…	-	protein_coding
ncbi_106014952	2	0	0	C11orf97	XP_027323399.1 uncharacterized protein C11orf97 homolog isoform X2 [Anas platyrhynchos]	-	-	-	-	-	-	-	-	protein_coding
ncbi_101805109	1	0	0	FAT3	XP_032052039.1 protocadherin Fat 3 isoform X1 [Aythya fuligula]	-	-	-	-	GO:0005575//cellular_component;GO:0005623//cell;GO:0005886//plasma membrane;GO:0016020//membrane;GO:0016021//integral component of membrane;GO:0030425//dendrite;GO:0031224//intrinsic component of membrane;GO:0036477//somatodendritic compartment;GO:0042995//cell projection;GO:0043005//neuron projection;GO:0044425//membrane part;GO:0044463//cell projection part;GO:0044464//cell part;GO:0071944//cel…	GO:0000166//nucleotide binding;GO:0003674//molecular_function;GO:0005488//binding;GO:0005509//calcium ion binding;GO:0043167//ion binding;GO:0043169//cation binding;GO:0046872//metal ion binding	GO:0000902//cell morphogenesis;GO:0000904//cell morphogenesis involved in differentiation;GO:0001654//eye development;GO:0001764//neuron migration;GO:0003407//neural retina development;GO:0006928//movement of cell or subcellular component;GO:0007155//cell adhesion;GO:0007156//homophilic cell adhesion via plasma membrane adhesion molecules;GO:0007275//multicellular organism development;GO:0007399/…	-	protein_coding
ncbi_101791022	1	0	0	CHORDC1	XP_005030959.2 cysteine and histidine-rich domain-containing protein 1 [Anas platyrhynchos]	-	-	-	-	-	GO:0000166//nucleotide binding;GO:0003674//molecular_function;GO:0005488//binding;GO:0005515//protein binding;GO:0005524//ATP binding;GO:0008144//drug binding;GO:0008270//zinc ion binding;GO:0017076//purine nucleotide binding;GO:0030554//adenyl nucleotide binding;GO:0031072//heat shock protein binding;GO:0032553//ribonucleotide binding;GO:0032555//purine ribonucleotide binding;GO:0032559//adenyl …	GO:0000226//microtubule cytoskeleton organization;GO:0001932//regulation of protein phosphorylation;GO:0001933//negative regulation of protein phosphorylation;GO:0006457//protein folding;GO:0006469//negative regulation of protein kinase activity;GO:0006996//organelle organization;GO:0007010//cytoskeleton organization;GO:0007017//microtubule-based process;GO:0007049//cell cycle;GO:0007098//centros…	-	protein_coding
ncbi_101805339	1	0	0	GRM5	XP_027322942.1 metabotropic glutamate receptor 5 isoform X1 [Anas platyrhynchos]	Environmental Information Processing;Human Diseases;Human Diseases;Environmental Information Processing;Environmental Information Processing;Organismal Systems;Organismal Systems;Cellular Processes;Organismal Systems	Signaling molecules and interaction;Neurodegenerative disease;Neurodegenerative disease;Signal transduction;Signal transduction;Nervous system;Nervous system;Cellular community - eukaryotes;Nervous system	ko04080//Neuroactive ligand-receptor interaction;ko05010//Alzheimer disease;ko05016//Huntington disease;ko04020//Calcium signaling pathway;ko04072//Phospholipase D signaling pathway;ko04723//Retrograde endocannabinoid signaling;ko04724//Glutamatergic synapse;ko04540//Gap junction;ko04720//Long-term potentiation	K04604;K04604;K04604;K04604;K04604;K04604;K04604;K04604;K04604	GO:0005575//cellular_component;GO:0005622//intracellular;GO:0005623//cell;GO:0005737//cytoplasm;GO:0005886//plasma membrane;GO:0005887//integral component of plasma membrane;GO:0014069//postsynaptic density;GO:0016020//membrane;GO:0016021//integral component of membrane;GO:0030425//dendrite;GO:0031224//intrinsic component of membrane;GO:0031226//intrinsic component of plasma membrane;GO:0032279//…	GO:0001639//PLC activating G-protein coupled glutamate receptor activity;GO:0001664//G-protein coupled receptor binding;GO:0003674//molecular_function;GO:0004888//transmembrane signaling receptor activity;GO:0004930//G-protein coupled receptor activity;GO:0005102//receptor binding;GO:0005488//binding;GO:0005515//protein binding;GO:0005516//calmodulin binding;GO:0008047//enzyme activator activity;…	GO:0000185//activation of MAPKKK activity;GO:0001932//regulation of protein phosphorylation;GO:0001934//positive regulation of protein phosphorylation;GO:0002029//desensitization of G-protein coupled receptor protein signaling pathway;GO:0003008//system process;GO:0006355//regulation of transcription, DNA-templated;GO:0006417//regulation of translation;GO:0006448//regulation of translational elon…	-	protein_coding
ncbi_101789927	1	0	0	TMEM135	XP_032043668.1 transmembrane protein 135 [Aythya fuligula]	-	-	-	-	GO:0005575//cellular_component;GO:0005622//intracellular;GO:0005623//cell;GO:0005737//cytoplasm;GO:0005739//mitochondrion;GO:0005740//mitochondrial envelope;GO:0005777//peroxisome;GO:0005778//peroxisomal membrane;GO:0005811//lipid particle;GO:0012506//vesicle membrane;GO:0016020//membrane;GO:0016021//integral component of membrane;GO:0030659//cytoplasmic vesicle membrane;GO:0031090//organelle mem…	-	GO:0006950//response to stress;GO:0006996//organelle organization;GO:0007031//peroxisome organization;GO:0007275//multicellular organism development;GO:0007568//aging;GO:0008150//biological_process;GO:0008340//determination of adult lifespan;GO:0009266//response to temperature stimulus;GO:0009409//response to cold;GO:0009605//response to external stimulus;GO:0009628//response to abiotic stimulus;…	-	protein_coding
ncbi_119716586	2	0	0	Ankrd42	EOA92635.1 Ankyrin repeat domain-containing protein 42, partial [Anas platyrhynchos]	-	-	-	-	GO:0005575//cellular_component;GO:0005576//extracellular region;GO:0005622//intracellular;GO:0005623//cell;GO:0005634//nucleus;GO:0043226//organelle;GO:0043227//membrane-bounded organelle;GO:0043229//intracellular organelle;GO:0043231//intracellular membrane-bounded organelle;GO:0044424//intracellular part;GO:0044464//cell part	GO:0003674//molecular_function;GO:0005139//interleukin-7 receptor binding;GO:0005488//binding;GO:0005515//protein binding;GO:0008083//growth factor activity;GO:0008134//transcription factor binding;GO:0016655//oxidoreductase activity, acting on NAD(P)H, quinone or similar compound as acceptor;GO:0051059//NF-kappaB binding	GO:0001817//regulation of cytokine production;GO:0001819//positive regulation of cytokine production;GO:0006260//DNA replication;GO:0006355//regulation of transcription, DNA-templated;GO:0006814//sodium ion transport;GO:0006955//immune response;GO:0008150//biological_process;GO:0009889//regulation of biosynthetic process;GO:0010468//regulation of gene expression;GO:0010556//regulation of macromol…	-	protein_coding
ncbi_119716582	2	0	0	Ccdc89	EOA94173.1 Coiled-coil domain-containing protein 89, partial [Anas platyrhynchos]	-	-	-	-	-	GO:0005524//ATP binding	GO:0007059//chromosome segregation;GO:0030261//chromosome condensation	-	protein_coding
ncbi_101801989	1	0	0	FCHSD2	XP_032044199.1 F-BAR and double SH3 domains protein 2 isoform X1 [Aythya fuligula]	-	-	-	-	GO:0005575//cellular_component;GO:0005622//intracellular;GO:0005623//cell;GO:0005737//cytoplasm;GO:0005768//endosome;GO:0012505//endomembrane system;GO:0031410//cytoplasmic vesicle;GO:0031594//neuromuscular junction;GO:0031982//vesicle;GO:0043226//organelle;GO:0043227//membrane-bounded organelle;GO:0043229//intracellular organelle;GO:0044424//intracellular part;GO:0044444//cytoplasmic part;GO:004…	GO:0005515//protein binding	GO:0007154//cell communication;GO:0007267//cell-cell signaling;GO:0007268//synaptic transmission;GO:0007274//neuromuscular synaptic transmission;GO:0008064//regulation of actin polymerization or depolymerization;GO:0008150//biological_process;GO:0009987//cellular process;GO:0016043//cellular component organization;GO:0023052//signaling;GO:0030832//regulation of actin filament length;GO:0030833//r…	-	protein_coding
ncbi_101794886	1	0	0	RAB6A	NP_001038105.1 ras-related protein Rab-6A [Gallus gallus]	-	-	-	-	GO:0000139//Golgi membrane;GO:0005575//cellular_component;GO:0005622//intracellular;GO:0005623//cell;GO:0005737//cytoplasm;GO:0005783//endoplasmic reticulum;GO:0005789//endoplasmic reticulum membrane;GO:0005794//Golgi apparatus;GO:0005802//trans-Golgi network;GO:0005829//cytosol;GO:0005886//plasma membrane;GO:0012505//endomembrane system;GO:0012506//vesicle membrane;GO:0016020//membrane;GO:003013…	GO:0000166//nucleotide binding;GO:0001671//ATPase activator activity;GO:0001882//nucleoside binding;GO:0001883//purine nucleoside binding;GO:0003674//molecular_function;GO:0003824//catalytic activity;GO:0003924//GTPase activity;GO:0005488//binding;GO:0005515//protein binding;GO:0005525//GTP binding;GO:0008047//enzyme activator activity;GO:0008092//cytoskeletal protein binding;GO:0016462//pyrophos…	GO:0000003//reproduction;GO:0000226//microtubule cytoskeleton organization;GO:0000578//embryonic axis specification;GO:0000902//cell morphogenesis;GO:0000904//cell morphogenesis involved in differentiation;GO:0001654//eye development;GO:0001745//compound eye morphogenesis;GO:0001751//compound eye photoreceptor cell differentiation;GO:0001754//eye photoreceptor cell differentiation;GO:0001775//cel…	-	protein_coding
ncbi_113839600	2	0	0	Dnajb13	XP_027318065.1 LOW QUALITY PROTEIN: dnaJ homolog subfamily B member 13 [Anas platyrhynchos]	-	-	-	-	GO:0005575//cellular_component;GO:0005622//intracellular;GO:0005623//cell;GO:0005737//cytoplasm;GO:0005856//cytoskeleton;GO:0005929//cilium;GO:0005930//axoneme;GO:0031514//motile cilium;GO:0032838//cell projection cytoplasm;GO:0036126//sperm flagellum;GO:0042995//cell projection;GO:0043226//organelle;GO:0043228//non-membrane-bounded organelle;GO:0043229//intracellular organelle;GO:0043232//intrac…	GO:0003674//molecular_function;GO:0005488//binding;GO:0005515//protein binding;GO:0051082//unfolded protein binding	GO:0000226//microtubule cytoskeleton organization;GO:0001578//microtubule bundle formation;GO:0006457//protein folding;GO:0006996//organelle organization;GO:0007010//cytoskeleton organization;GO:0007017//microtubule-based process;GO:0008150//biological_process;GO:0009408//response to heat;GO:0009987//cellular process;GO:0016043//cellular component organization;GO:0022607//cellular component assem…	-	protein_coding
ncbi_101797382	2	0	0	POLD3	XP_027317952.1 DNA polymerase delta subunit 3 isoform X1 [Anas platyrhynchos]	Genetic Information Processing;Genetic Information Processing;Genetic Information Processing;Genetic Information Processing;Genetic Information Processing	Replication and repair;Replication and repair;Replication and repair;Replication and repair;Replication and repair	ko03420//Nucleotide excision repair;ko03440//Homologous recombination;ko03030//DNA replication;ko03410//Base excision repair;ko03430//Mismatch repair	K03504;K03504;K03504;K03504;K03504	GO:0000228//nuclear chromosome;GO:0005575//cellular_component;GO:0005622//intracellular;GO:0005623//cell;GO:0005634//nucleus;GO:0005654//nucleoplasm;GO:0005657//replication fork;GO:0005694//chromosome;GO:0005737//cytoplasm;GO:0030894//replisome;GO:0031974//membrane-enclosed lumen;GO:0031981//nuclear lumen;GO:0032991//macromolecular complex;GO:0032993//protein-DNA complex;GO:0042575//DNA polymeras…	GO:0003674//molecular_function;GO:0003824//catalytic activity;GO:0003887//DNA-directed DNA polymerase activity;GO:0005488//binding;GO:0005515//protein binding;GO:0016740//transferase activity;GO:0016772//transferase activity, transferring phosphorus-containing groups;GO:0016779//nucleotidyltransferase activity;GO:0019899//enzyme binding;GO:0034061//DNA polymerase activity;GO:0070182//DNA polymera…	GO:0000278//mitotic cell cycle;GO:0000723//telomere maintenance;GO:0000724//double-strand break repair via homologous recombination;GO:0000725//recombinational repair;GO:0000731//DNA synthesis involved in DNA repair;GO:0006139//nucleobase-containing compound metabolic process;GO:0006259//DNA metabolic process;GO:0006260//DNA replication;GO:0006261//DNA-dependent DNA replication;GO:0006271//DNA st…	-	protein_coding
ncbi_113844757	2	0	0	ncbi_113844757	XP_027321226.1 uncharacterized protein LOC113844757 isoform X3 [Anas platyrhynchos]	-	-	-	-	-	-	-	-	protein_coding
ncbi_101800274	2	0	0	Nup98	XP_032056020.1 nuclear pore complex protein Nup98-Nup96 isoform X1 [Aythya fuligula]	Genetic Information Processing;Human Diseases	Translation;Infectious disease: viral	ko03013//Nucleocytoplasmic transport;ko05164//Influenza A	K14297;K14297	GO:0000775//chromosome, centromeric region;GO:0000776//kinetochore;GO:0000785//chromatin;GO:0005575//cellular_component;GO:0005622//intracellular;GO:0005623//cell;GO:0005634//nucleus;GO:0005635//nuclear envelope;GO:0005643//nuclear pore;GO:0005654//nucleoplasm;GO:0005694//chromosome;GO:0005700//polytene chromosome;GO:0005703//polytene chromosome puff;GO:0005704//polytene chromosome band;GO:000573…	GO:0003674//molecular_function;GO:0003676//nucleic acid binding;GO:0003677//DNA binding;GO:0003682//chromatin binding;GO:0003712//transcription cofactor activity;GO:0003713//transcription coactivator activity;GO:0003723//RNA binding;GO:0003729//mRNA binding;GO:0003824//catalytic activity;GO:0004222//metalloendopeptidase activity;GO:0005048//signal sequence binding;GO:0005198//structural molecule …	GO:0000003//reproduction;GO:0000070//mitotic sister chromatid segregation;GO:0000278//mitotic cell cycle;GO:0000280//nuclear division;GO:0000578//embryonic axis specification;GO:0000819//sister chromatid segregation;GO:0000972//transcription-dependent tethering of RNA polymerase II gene DNA at nuclear periphery;GO:0000973//posttranscriptional tethering of RNA polymerase II gene DNA at nuclear per…	-	protein_coding
ncbi_101798708	2	0	0	Ubqln1	XP_032063915.1 ubiquilin-1-like [Aythya fuligula]	Genetic Information Processing	Folding, sorting and degradation	ko04141//Protein processing in endoplasmic reticulum	K04523	-	GO:0005515//protein binding	GO:0006289//nucleotide-excision repair	-	protein_coding
ncbi_101798163	1	0	0	RPS11	XP_005230846.1 40S ribosomal protein S11 [Falco peregrinus]	Genetic Information Processing	Translation	ko03010//Ribosome	K02949	GO:0000228//nuclear chromosome;GO:0005575//cellular_component;GO:0005622//intracellular;GO:0005623//cell;GO:0005634//nucleus;GO:0005654//nucleoplasm;GO:0005694//chromosome;GO:0005730//nucleolus;GO:0005737//cytoplasm;GO:0005829//cytosol;GO:0005840//ribosome;GO:0015935//small ribosomal subunit;GO:0022626//cytosolic ribosome;GO:0022627//cytosolic small ribosomal subunit;GO:0031974//membrane-enclosed…	GO:0003674//molecular_function;GO:0003676//nucleic acid binding;GO:0003723//RNA binding;GO:0003735//structural constituent of ribosome;GO:0005198//structural molecule activity;GO:0005488//binding;GO:0019843//rRNA binding;GO:0097159//organic cyclic compound binding;GO:1901363//heterocyclic compound binding	GO:0000184//nuclear-transcribed mRNA catabolic process, nonsense-mediated decay;GO:0000956//nuclear-transcribed mRNA catabolic process;GO:0002181//cytoplasmic translation;GO:0006139//nucleobase-containing compound metabolic process;GO:0006401//RNA catabolic process;GO:0006402//mRNA catabolic process;GO:0006412//translation;GO:0006413//translational initiation;GO:0006518//peptide metabolic process…	-	protein_coding
ncbi_101791479	1	0	0	ATG4A	XP_032052182.1 cysteine protease ATG4A isoform X1 [Aythya fuligula]	Cellular Processes;Cellular Processes	Transport and catabolism;Transport and catabolism	ko04140//Autophagy - animal;ko04136//Autophagy - other	K08342;K08342	GO:0005575//cellular_component;GO:0005622//intracellular;GO:0005623//cell;GO:0005737//cytoplasm;GO:0005829//cytosol;GO:0044424//intracellular part;GO:0044444//cytoplasmic part;GO:0044464//cell part	GO:0003674//molecular_function;GO:0003824//catalytic activity;GO:0004175//endopeptidase activity;GO:0004197//cysteine-type endopeptidase activity;GO:0008233//peptidase activity;GO:0008234//cysteine-type peptidase activity;GO:0016787//hydrolase activity;GO:0070011//peptidase activity, acting on L-amino acid peptides	GO:0000045//autophagosome assembly;GO:0000422//mitophagy;GO:0006464//cellular protein modification process;GO:0006497//protein lipidation;GO:0006501//C-terminal protein lipidation;GO:0006508//proteolysis;GO:0006605//protein targeting;GO:0006612//protein targeting to membrane;GO:0006807//nitrogen compound metabolic process;GO:0006810//transport;GO:0006886//intracellular protein transport;GO:000691…	-	protein_coding
ncbi_101800577	2	0	0	MCTS1	XP_027321008.1 malignant T-cell-amplified sequence 1 [Anas platyrhynchos]	-	-	-	-	GO:0005575//cellular_component;GO:0005622//intracellular;GO:0005623//cell;GO:0005737//cytoplasm;GO:0005829//cytosol;GO:0005840//ribosome;GO:0005886//plasma membrane;GO:0015935//small ribosomal subunit;GO:0016020//membrane;GO:0022626//cytosolic ribosome;GO:0022627//cytosolic small ribosomal subunit;GO:0032991//macromolecular complex;GO:0043226//organelle;GO:0043228//non-membrane-bounded organelle;…	GO:0003674//molecular_function;GO:0003676//nucleic acid binding;GO:0003723//RNA binding;GO:0003743//translation initiation factor activity;GO:0005488//binding;GO:0008135//translation factor activity, RNA binding;GO:0097159//organic cyclic compound binding;GO:1901363//heterocyclic compound binding	GO:0001731//formation of translation preinitiation complex;GO:0002181//cytoplasmic translation;GO:0002183//cytoplasmic translational initiation;GO:0002188//translation reinitiation;GO:0006139//nucleobase-containing compound metabolic process;GO:0006351//transcription, DNA-templated;GO:0006355//regulation of transcription, DNA-templated;GO:0006412//translation;GO:0006413//translational initiation;…	-	protein_coding
ncbi_101795466	1	0	0	LAMP2	XP_027320779.1 lysosome-associated membrane glycoprotein 2 isoform X2 [Anas platyrhynchos]	Human Diseases;Cellular Processes;Cellular Processes;Cellular Processes	Infectious disease: bacterial;Transport and catabolism;Transport and catabolism;Transport and catabolism	ko05152//Tuberculosis;ko04145//Phagosome;ko04140//Autophagy - animal;ko04142//Lysosome	K06528;K06528;K06528;K06528	GO:0000323//lytic vacuole;GO:0000421//autophagosome membrane;GO:0005575//cellular_component;GO:0005576//extracellular region;GO:0005615//extracellular space;GO:0005622//intracellular;GO:0005623//cell;GO:0005737//cytoplasm;GO:0005764//lysosome;GO:0005765//lysosomal membrane;GO:0005766//primary lysosome;GO:0005767//secondary lysosome;GO:0005768//endosome;GO:0005770//late endosome;GO:0005773//vacuol…	GO:0003674//molecular_function;GO:0005488//binding;GO:0005515//protein binding;GO:0019899//enzyme binding;GO:0019904//protein domain specific binding	GO:0001775//cell activation;GO:0002252//immune effector process;GO:0002263//cell activation involved in immune response;GO:0002274//myeloid leukocyte activation;GO:0002275//myeloid cell activation involved in immune response;GO:0002283//neutrophil activation involved in immune response;GO:0002366//leukocyte activation involved in immune response;GO:0002376//immune system process;GO:0002443//leuko…	-	protein_coding
ncbi_113840926	1	0	0	WDYHV1	XP_027304785.1 protein N-terminal glutamine amidohydrolase-like isoform X2 [Anas platyrhynchos]	-	-	-	-	GO:0005575//cellular_component;GO:0005622//intracellular;GO:0005623//cell;GO:0005634//nucleus;GO:0005737//cytoplasm;GO:0005829//cytosol;GO:0043226//organelle;GO:0043227//membrane-bounded organelle;GO:0043229//intracellular organelle;GO:0043231//intracellular membrane-bounded organelle;GO:0044424//intracellular part;GO:0044444//cytoplasmic part;GO:0044464//cell part	GO:0003674//molecular_function;GO:0003824//catalytic activity;GO:0016787//hydrolase activity;GO:0016810//hydrolase activity, acting on carbon-nitrogen (but not peptide) bonds;GO:0016811//hydrolase activity, acting on carbon-nitrogen (but not peptide) bonds, in linear amides;GO:0070773//protein-N-terminal glutamine amidohydrolase activity	GO:0003008//system process;GO:0006464//cellular protein modification process;GO:0006807//nitrogen compound metabolic process;GO:0007610//behavior;GO:0007611//learning or memory;GO:0007612//learning;GO:0007635//chemosensory behavior;GO:0008150//biological_process;GO:0008152//metabolic process;GO:0008306//associative learning;GO:0008355//olfactory learning;GO:0009056//catabolic process;GO:0009057//…	-	protein_coding
ncbi_113840518	1	0	0	ATAD2	XP_027304778.1 ATPase family AAA domain-containing protein 2-like isoform X7 [Anas platyrhynchos]	-	-	-	-	GO:0000502//proteasome complex;GO:0005575//cellular_component;GO:0005622//intracellular;GO:0005623//cell;GO:0005634//nucleus;GO:0005654//nucleoplasm;GO:0009360//DNA polymerase III complex;GO:0009368//endopeptidase Clp complex;GO:0009379//Holliday junction helicase complex;GO:0031974//membrane-enclosed lumen;GO:0031981//nuclear lumen;GO:0043226//organelle;GO:0043227//membrane-bounded organelle;GO:…	GO:0000166//nucleotide binding;GO:0003674//molecular_function;GO:0003677//DNA binding;GO:0003678//DNA helicase activity;GO:0003682//chromatin binding;GO:0003723//RNA binding;GO:0003724//RNA helicase activity;GO:0003824//catalytic activity;GO:0003887//DNA-directed DNA polymerase activity;GO:0004176//ATP-dependent peptidase activity;GO:0004222//metalloendopeptidase activity;GO:0004252//serine-type …	GO:0006139//nucleobase-containing compound metabolic process;GO:0006260//DNA replication;GO:0006281//DNA repair;GO:0006310//DNA recombination;GO:0006325//chromatin organization;GO:0006351//transcription, DNA-templated;GO:0006355//regulation of transcription, DNA-templated;GO:0006357//regulation of transcription from RNA polymerase II promoter;GO:0006457//protein folding;GO:0006508//proteolysis;GO…	-	protein_coding
ncbi_113841786	1	0	0	WDYHV1	XP_027304219.1 protein N-terminal glutamine amidohydrolase-like isoform X6 [Anas platyrhynchos]	-	-	-	-	GO:0005575//cellular_component;GO:0005622//intracellular;GO:0005623//cell;GO:0005634//nucleus;GO:0005737//cytoplasm;GO:0005829//cytosol;GO:0043226//organelle;GO:0043227//membrane-bounded organelle;GO:0043229//intracellular organelle;GO:0043231//intracellular membrane-bounded organelle;GO:0044424//intracellular part;GO:0044444//cytoplasmic part;GO:0044464//cell part	GO:0003674//molecular_function;GO:0003824//catalytic activity;GO:0016787//hydrolase activity;GO:0016810//hydrolase activity, acting on carbon-nitrogen (but not peptide) bonds;GO:0016811//hydrolase activity, acting on carbon-nitrogen (but not peptide) bonds, in linear amides;GO:0070773//protein-N-terminal glutamine amidohydrolase activity	GO:0003008//system process;GO:0006464//cellular protein modification process;GO:0006807//nitrogen compound metabolic process;GO:0007610//behavior;GO:0007611//learning or memory;GO:0007612//learning;GO:0007635//chemosensory behavior;GO:0008150//biological_process;GO:0008152//metabolic process;GO:0008306//associative learning;GO:0008355//olfactory learning;GO:0009056//catabolic process;GO:0009057//…	-	protein_coding
ncbi_101798003	2	0	0	Acsl4	XP_005015274.1 long-chain-fatty-acid--CoA ligase 4 isoform X1 [Anas platyrhynchos]	Metabolism;Organismal Systems;Cellular Processes;Organismal Systems;Organismal Systems;Metabolism;Metabolism;Cellular Processes;Metabolism	Global and overview maps;Environmental adaptation;Transport and catabolism;Endocrine system;Endocrine system;Global and overview maps;Lipid metabolism;Cell growth and death;Lipid metabolism	ko01100//Metabolic pathways;ko04714//Thermogenesis;ko04146//Peroxisome;ko03320//PPAR signaling pathway;ko04920//Adipocytokine signaling pathway;ko01212//Fatty acid metabolism;ko00071//Fatty acid degradation;ko04216//Ferroptosis;ko00061//Fatty acid biosynthesis	K01897;K01897;K01897;K01897;K01897;K01897;K01897;K01897;K01897	GO:0005575//cellular_component;GO:0005622//intracellular;GO:0005623//cell;GO:0005737//cytoplasm;GO:0005739//mitochondrion;GO:0005740//mitochondrial envelope;GO:0005741//mitochondrial outer membrane;GO:0005777//peroxisome;GO:0005778//peroxisomal membrane;GO:0005783//endoplasmic reticulum;GO:0005789//endoplasmic reticulum membrane;GO:0005811//lipid particle;GO:0012505//endomembrane system;GO:001602…	GO:0000166//nucleotide binding;GO:0003674//molecular_function;GO:0003824//catalytic activity;GO:0003987//acetate-CoA ligase activity;GO:0004043//L-aminoadipate-semialdehyde dehydrogenase activity;GO:0004467//long-chain fatty acid-CoA ligase activity;GO:0005488//binding;GO:0005524//ATP binding;GO:0008144//drug binding;GO:0008668//(2,3-dihydroxybenzoyl)adenylate synthase activity;GO:0008756//o-succ…	GO:0000003//reproduction;GO:0001558//regulation of cell growth;GO:0001676//long-chain fatty acid metabolic process;GO:0006082//organic acid metabolic process;GO:0006139//nucleobase-containing compound metabolic process;GO:0006163//purine nucleotide metabolic process;GO:0006164//purine nucleotide biosynthetic process;GO:0006629//lipid metabolic process;GO:0006631//fatty acid metabolic process;GO:0…	-	protein_coding
ncbi_101794479	1	0	0	ATRX	XP_027320760.1 transcriptional regulator ATRX isoform X1 [Anas platyrhynchos]	-	-	-	-	GO:0000228//nuclear chromosome;GO:0000775//chromosome, centromeric region;GO:0000779//condensed chromosome, centromeric region;GO:0000780//condensed nuclear chromosome, centromeric region;GO:0000781//chromosome, telomeric region;GO:0000784//nuclear chromosome, telomeric region;GO:0000785//chromatin;GO:0000790//nuclear chromatin;GO:0000792//heterochromatin;GO:0000793//condensed chromosome;GO:00007…	GO:0000166//nucleotide binding;GO:0000981//RNA polymerase II transcription factor activity, sequence-specific DNA binding;GO:0003674//molecular_function;GO:0003676//nucleic acid binding;GO:0003677//DNA binding;GO:0003678//DNA helicase activity;GO:0003682//chromatin binding;GO:0003700//transcription factor activity, sequence-specific DNA binding;GO:0003824//catalytic activity;GO:0004386//helicase …	GO:0000003//reproduction;GO:0000122//negative regulation of transcription from RNA polymerase II promoter;GO:0000212//meiotic spindle organization;GO:0000226//microtubule cytoskeleton organization;GO:0000902//cell morphogenesis;GO:0000904//cell morphogenesis involved in differentiation;GO:0001932//regulation of protein phosphorylation;GO:0002009//morphogenesis of an epithelium;GO:0002064//epithel…	-	protein_coding
ncbi_101797506	1	0	0	NEXMIF	XP_027320981.1 neurite extension and migration factor isoform X1 [Anas platyrhynchos]	-	-	-	-	GO:0005575//cellular_component;GO:0005622//intracellular;GO:0005623//cell;GO:0005634//nucleus;GO:0005737//cytoplasm;GO:0016035//zeta DNA polymerase complex;GO:0032991//macromolecular complex;GO:0042575//DNA polymerase complex;GO:0043226//organelle;GO:0043227//membrane-bounded organelle;GO:0043229//intracellular organelle;GO:0043231//intracellular membrane-bounded organelle;GO:0044422//organelle p…	-	GO:0000731//DNA synthesis involved in DNA repair;GO:0001952//regulation of cell-matrix adhesion;GO:0001953//negative regulation of cell-matrix adhesion;GO:0006139//nucleobase-containing compound metabolic process;GO:0006259//DNA metabolic process;GO:0006281//DNA repair;GO:0006301//postreplication repair;GO:0006351//transcription, DNA-templated;GO:0006355//regulation of transcription, DNA-template…	-	protein_coding
ncbi_101792323	2	0	0	ARHGEF9	XP_005022684.3 rho guanine nucleotide exchange factor 9 isoform X1 [Anas platyrhynchos]	-	-	-	-	GO:0005575//cellular_component;GO:0005622//intracellular;GO:0005623//cell;GO:0005737//cytoplasm;GO:0005829//cytosol;GO:0005886//plasma membrane;GO:0005938//cell cortex;GO:0016020//membrane;GO:0030479//actin cortical patch;GO:0044424//intracellular part;GO:0044444//cytoplasmic part;GO:0044464//cell part;GO:0071944//cell periphery;GO:0099568//cytoplasmic region	GO:0003674//molecular_function;GO:0005085//guanyl-nucleotide exchange factor activity;GO:0005088//Ras guanyl-nucleotide exchange factor activity;GO:0005089//Rho guanyl-nucleotide exchange factor activity;GO:0005488//binding;GO:0005515//protein binding;GO:0017016//Ras GTPase binding;GO:0017048//Rho GTPase binding;GO:0019899//enzyme binding;GO:0031267//small GTPase binding;GO:0051020//GTPase bindin…	GO:0007154//cell communication;GO:0007165//signal transduction;GO:0007186//G-protein coupled receptor signaling pathway;GO:0007264//small GTPase mediated signal transduction;GO:0008104//protein localization;GO:0008150//biological_process;GO:0009966//regulation of signal transduction;GO:0009987//cellular process;GO:0010646//regulation of cell communication;GO:0010941//regulation of cell death;GO:0…	-	protein_coding
ncbi_101791994	2	0	0	ASB12	XP_027320842.1 ankyrin repeat and SOCS box protein 12 [Anas platyrhynchos]	-	-	-	-	GO:0000151//ubiquitin ligase complex;GO:0005575//cellular_component;GO:0005622//intracellular;GO:0005623//cell;GO:0005737//cytoplasm;GO:0005829//cytosol;GO:0032991//macromolecular complex;GO:0044424//intracellular part;GO:0044444//cytoplasmic part;GO:0044464//cell part;GO:1902494//catalytic complex;GO:1990234//transferase complex	GO:0003674//molecular_function;GO:0003824//catalytic activity;GO:0004842//ubiquitin-protein transferase activity;GO:0005515//protein binding;GO:0016740//transferase activity;GO:0019787//ubiquitin-like protein transferase activity;GO:0061630//ubiquitin protein ligase activity;GO:0061659//ubiquitin-like protein ligase activity	GO:0006464//cellular protein modification process;GO:0006807//nitrogen compound metabolic process;GO:0008150//biological_process;GO:0008152//metabolic process;GO:0009987//cellular process;GO:0016567//protein ubiquitination;GO:0019538//protein metabolic process;GO:0032446//protein modification by small protein conjugation;GO:0036211//protein modification process;GO:0043170//macromolecule metabolic…	-	protein_coding
ncbi_101791703	2	0	0	KLF5	XP_027312142.1 Krueppel-like factor 5 isoform X1 [Anas platyrhynchos]	-	-	-	-	GO:0005575//cellular_component;GO:0005622//intracellular;GO:0005623//cell;GO:0005634//nucleus;GO:0005654//nucleoplasm;GO:0005737//cytoplasm;GO:0005794//Golgi apparatus;GO:0012505//endomembrane system;GO:0031974//membrane-enclosed lumen;GO:0031981//nuclear lumen;GO:0043226//organelle;GO:0043227//membrane-bounded organelle;GO:0043229//intracellular organelle;GO:0043231//intracellular membrane-bound…	GO:0000976//transcription regulatory region sequence-specific DNA binding;GO:0000977//RNA polymerase II regulatory region sequence-specific DNA binding;GO:0000978//RNA polymerase II core promoter proximal region sequence-specific DNA binding;GO:0000981//RNA polymerase II transcription factor activity, sequence-specific DNA binding;GO:0000982//transcription factor activity, RNA polymerase II core …	GO:0000122//negative regulation of transcription from RNA polymerase II promoter;GO:0001525//angiogenesis;GO:0001568//blood vessel development;GO:0001944//vasculature development;GO:0002064//epithelial cell development;GO:0002065//columnar/cuboidal epithelial cell differentiation;GO:0002066//columnar/cuboidal epithelial cell development;GO:0006139//nucleobase-containing compound metabolic process…	zf-C2H2	protein_coding
ncbi_101790455	2	0	0	CETN3	XP_013054499.1 PREDICTED: caltractin-like isoform X1 [Anser cygnoides domesticus]	-	-	-	-	-	GO:0004553//hydrolase activity, hydrolyzing O-glycosyl compounds;GO:0005509//calcium ion binding;GO:0005515//protein binding	GO:0000272//polysaccharide catabolic process	-	protein_coding
ncbi_119717849	1	0	0	ncbi_119717849	XP_027312164.1 carcinoembryonic antigen-related cell adhesion molecule 1 isoform X1 [Anas platyrhynchos]	-	-	-	-	-	-	GO:0008535//respiratory chain complex IV assembly	-	protein_coding
ncbi_101794462	1	0	0	RPS4	NP_990439.1 40S ribosomal protein S4 [Gallus gallus]	Genetic Information Processing	Translation	ko03010//Ribosome	K02987	GO:0005575//cellular_component;GO:0005622//intracellular;GO:0005623//cell;GO:0005737//cytoplasm;GO:0005829//cytosol;GO:0005840//ribosome;GO:0005856//cytoskeleton;GO:0015935//small ribosomal subunit;GO:0022626//cytosolic ribosome;GO:0022627//cytosolic small ribosomal subunit;GO:0032991//macromolecular complex;GO:0043226//organelle;GO:0043228//non-membrane-bounded organelle;GO:0043229//intracellula…	GO:0000822//inositol hexakisphosphate binding;GO:0003674//molecular_function;GO:0003676//nucleic acid binding;GO:0003723//RNA binding;GO:0003735//structural constituent of ribosome;GO:0005198//structural molecule activity;GO:0005488//binding;GO:0008144//drug binding;GO:0019843//rRNA binding;GO:0036094//small molecule binding;GO:0043167//ion binding;GO:0043168//anion binding;GO:0043178//alcohol bi…	GO:0002181//cytoplasmic translation;GO:0006412//translation;GO:0006518//peptide metabolic process;GO:0006807//nitrogen compound metabolic process;GO:0006996//organelle organization;GO:0007010//cytoskeleton organization;GO:0007275//multicellular organism development;GO:0007399//nervous system development;GO:0007417//central nervous system development;GO:0007420//brain development;GO:0008150//biolo…	-	protein_coding
ncbi_101802179	1	0	0	HMGB3	XP_030304739.1 high mobility group protein B3 isoform X2 [Calypte anna]	-	-	-	-	GO:0000228//nuclear chromosome;GO:0000785//chromatin;GO:0000790//nuclear chromatin;GO:0005575//cellular_component;GO:0005622//intracellular;GO:0005623//cell;GO:0005634//nucleus;GO:0005694//chromosome;GO:0005737//cytoplasm;GO:0031974//membrane-enclosed lumen;GO:0031981//nuclear lumen;GO:0043226//organelle;GO:0043227//membrane-bounded organelle;GO:0043228//non-membrane-bounded organelle;GO:0043229/…	GO:0000217//DNA secondary structure binding;GO:0000400//four-way junction DNA binding;GO:0003674//molecular_function;GO:0003676//nucleic acid binding;GO:0003677//DNA binding;GO:0003723//RNA binding;GO:0005488//binding;GO:0008301//DNA binding, bending;GO:0097159//organic cyclic compound binding;GO:1901363//heterocyclic compound binding	GO:0002376//immune system process;GO:0002682//regulation of immune system process;GO:0002683//negative regulation of immune system process;GO:0002694//regulation of leukocyte activation;GO:0002695//negative regulation of leukocyte activation;GO:0006139//nucleobase-containing compound metabolic process;GO:0006259//DNA metabolic process;GO:0006281//DNA repair;GO:0006323//DNA packaging;GO:0006325//c…	HMG	protein_coding
ncbi_101801982	1	0	0	VMA21	XP_027321142.1 vacuolar ATPase assembly integral membrane protein VMA21 [Anas platyrhynchos]	-	-	-	-	GO:0000323//lytic vacuole;GO:0005575//cellular_component;GO:0005622//intracellular;GO:0005623//cell;GO:0005737//cytoplasm;GO:0005764//lysosome;GO:0005773//vacuole;GO:0005783//endoplasmic reticulum;GO:0005789//endoplasmic reticulum membrane;GO:0005793//endoplasmic reticulum-Golgi intermediate compartment;GO:0005798//Golgi-associated vesicle;GO:0012505//endomembrane system;GO:0012506//vesicle membr…	-	GO:0003008//system process;GO:0007600//sensory perception;GO:0008150//biological_process;GO:0009987//cellular process;GO:0016043//cellular component organization;GO:0019233//sensory perception of pain;GO:0022607//cellular component assembly;GO:0032501//multicellular organismal process;GO:0034622//cellular macromolecular complex assembly;GO:0043462//regulation of ATPase activity;GO:0043933//macrom…	-	protein_coding
ncbi_101801390	2	0	0	Rnf128	XP_027320964.1 E3 ubiquitin-protein ligase RNF128 isoform X1 [Anas platyrhynchos]	-	-	-	-	GO:0005575//cellular_component;GO:0005622//intracellular;GO:0005623//cell;GO:0005680//anaphase-promoting complex;GO:0005737//cytoplasm;GO:0005768//endosome;GO:0005770//late endosome;GO:0005783//endoplasmic reticulum;GO:0005794//Golgi apparatus;GO:0005829//cytosol;GO:0005856//cytoskeleton;GO:0012505//endomembrane system;GO:0016020//membrane;GO:0016021//integral component of membrane;GO:0031224//in…	GO:0003674//molecular_function;GO:0003824//catalytic activity;GO:0004842//ubiquitin-protein transferase activity;GO:0005488//binding;GO:0008270//zinc ion binding;GO:0016740//transferase activity;GO:0019787//ubiquitin-like protein transferase activity;GO:0043167//ion binding;GO:0043169//cation binding;GO:0046872//metal ion binding;GO:0061630//ubiquitin protein ligase activity;GO:0061659//ubiquitin…	GO:0001817//regulation of cytokine production;GO:0001818//negative regulation of cytokine production;GO:0006464//cellular protein modification process;GO:0006508//proteolysis;GO:0006511//ubiquitin-dependent protein catabolic process;GO:0006807//nitrogen compound metabolic process;GO:0008104//protein localization;GO:0008150//biological_process;GO:0008152//metabolic process;GO:0009056//catabolic pr…	-	protein_coding
ncbi_101801017	1	0	0	Il1rapl2	XP_027320798.1 X-linked interleukin-1 receptor accessory protein-like 2 isoform X1 [Anas platyrhynchos]	-	-	-	-	GO:0005575//cellular_component;GO:0005623//cell;GO:0005886//plasma membrane;GO:0016020//membrane;GO:0016021//integral component of membrane;GO:0031224//intrinsic component of membrane;GO:0044425//membrane part;GO:0044464//cell part;GO:0071944//cell periphery	GO:0003674//molecular_function;GO:0004888//transmembrane signaling receptor activity;GO:0004896//cytokine receptor activity;GO:0004908//interleukin-1 receptor activity;GO:0004910//interleukin-1, Type II, blocking receptor activity;GO:0005515//protein binding;GO:0038023//signaling receptor activity;GO:0060089//molecular transducer activity	GO:0007154//cell communication;GO:0007165//signal transduction;GO:0007166//cell surface receptor signaling pathway;GO:0007275//multicellular organism development;GO:0007399//nervous system development;GO:0007417//central nervous system development;GO:0008150//biological_process;GO:0009987//cellular process;GO:0010033//response to organic substance;GO:0019221//cytokine-mediated signaling pathway;G…	-	protein_coding
ncbi_113844738	1	0	0	PGRMC1	XP_027321077.1 membrane-associated progesterone receptor component 1 [Anas platyrhynchos]	-	-	-	-	GO:0000775//chromosome, centromeric region;GO:0001674//female germ cell nucleus;GO:0005575//cellular_component;GO:0005576//extracellular region;GO:0005615//extracellular space;GO:0005622//intracellular;GO:0005623//cell;GO:0005634//nucleus;GO:0005694//chromosome;GO:0005737//cytoplasm;GO:0005768//endosome;GO:0005783//endoplasmic reticulum;GO:0005789//endoplasmic reticulum membrane;GO:0005790//smoot…	GO:0003674//molecular_function;GO:0005488//binding;GO:0005496//steroid binding;GO:0008047//enzyme activator activity;GO:0008289//lipid binding;GO:0020037//heme binding;GO:0030234//enzyme regulator activity;GO:0032934//sterol binding;GO:0035100//ecdysone binding;GO:0036094//small molecule binding;GO:0042562//hormone binding;GO:0043167//ion binding;GO:0043169//cation binding;GO:0043178//alcohol bin…	GO:0000003//reproduction;GO:0000902//cell morphogenesis;GO:0000904//cell morphogenesis involved in differentiation;GO:0001556//oocyte maturation;GO:0001775//cell activation;GO:0002252//immune effector process;GO:0002263//cell activation involved in immune response;GO:0002274//myeloid leukocyte activation;GO:0002275//myeloid cell activation involved in immune response;GO:0002283//neutrophil activa…	-	protein_coding
ncbi_101791414	1	0	0	Slc25a5	XP_027321059.1 ADP/ATP translocase 2 [Anas platyrhynchos]	Human Diseases;Human Diseases;Environmental Information Processing;Human Diseases;Environmental Information Processing;Cellular Processes;Human Diseases;Cellular Processes;Human Diseases	Neurodegenerative disease;Neurodegenerative disease;Signal transduction;Infectious disease: viral;Signal transduction;Cell growth and death;Infectious disease: viral;Cell growth and death;Neurodegenerative disease	ko05010//Alzheimer disease;ko05016//Huntington disease;ko04020//Calcium signaling pathway;ko05166//Human T-cell leukemia virus 1 infection;ko04022//cGMP-PKG signaling pathway;ko04218//Cellular senescence;ko05164//Influenza A;ko04217//Necroptosis;ko05012//Parkinson disease	K05863;K05863;K05863;K05863;K05863;K05863;K05863;K05863;K05863	GO:0005575//cellular_component;GO:0005622//intracellular;GO:0005623//cell;GO:0005737//cytoplasm;GO:0005739//mitochondrion;GO:0005740//mitochondrial envelope;GO:0005743//mitochondrial inner membrane;GO:0005759//mitochondrial matrix;GO:0005819//spindle;GO:0005856//cytoskeleton;GO:0005886//plasma membrane;GO:0005887//integral component of plasma membrane;GO:0009295//nucleoid;GO:0015630//microtubule …	GO:0000295//adenine nucleotide transmembrane transporter activity;GO:0003674//molecular_function;GO:0005215//transporter activity;GO:0005345//purine nucleobase transmembrane transporter activity;GO:0005346//purine ribonucleotide transmembrane transporter activity;GO:0005347//ATP transmembrane transporter activity;GO:0005471//ATP:ADP antiporter activity;GO:0005488//binding;GO:0005515//protein bind…	GO:0002791//regulation of peptide secretion;GO:0006810//transport;GO:0006811//ion transport;GO:0006820//anion transport;GO:0006839//mitochondrial transport;GO:0006855//drug transmembrane transport;GO:0006862//nucleotide transport;GO:0006863//purine nucleobase transport;GO:0006915//apoptotic process;GO:0006996//organelle organization;GO:0007005//mitochondrion organization;GO:0007006//mitochondrial…	-	protein_coding
ncbi_101798621	1	0	0	SEPTIN6	XP_027321054.1 septin-6 isoform X1 [Anas platyrhynchos]	Human Diseases;Human Diseases	Infectious disease: bacterial;Infectious disease: bacterial	ko05131//Shigellosis;ko05100//Bacterial invasion of epithelial cells	K16939;K16939	GO:0000148//1,3-beta-D-glucan synthase complex;GO:0000775//chromosome, centromeric region;GO:0000776//kinetochore;GO:0000777//condensed chromosome kinetochore;GO:0000779//condensed chromosome, centromeric region;GO:0000793//condensed chromosome;GO:0005575//cellular_component;GO:0005622//intracellular;GO:0005623//cell;GO:0005694//chromosome;GO:0005737//cytoplasm;GO:0005741//mitochondrial outer mem…	GO:0000166//nucleotide binding;GO:0001882//nucleoside binding;GO:0001883//purine nucleoside binding;GO:0003674//molecular_function;GO:0003677//DNA binding;GO:0003843//1,3-beta-D-glucan synthase activity;GO:0003924//GTPase activity;GO:0004521//endoribonuclease activity;GO:0005488//binding;GO:0005524//ATP binding;GO:0005525//GTP binding;GO:0008855//exodeoxyribonuclease VII activity;GO:0017076//puri…	GO:0000003//reproduction;GO:0000278//mitotic cell cycle;GO:0000281//mitotic cytokinesis;GO:0000910//cytokinesis;GO:0006075//(1->3)-beta-D-glucan biosynthetic process;GO:0006402//mRNA catabolic process;GO:0006606//protein import into nucleus;GO:0007009//plasma membrane organization;GO:0007049//cell cycle;GO:0007276//gamete generation;GO:0007283//spermatogenesis;GO:0008053//mitochondrial fusion;GO:…	-	protein_coding
ncbi_101798448	1	0	0	RPL39	XP_027321172.1 60S ribosomal protein L39 [Anas platyrhynchos]	Genetic Information Processing	Translation	ko03010//Ribosome	K02924	GO:0005575//cellular_component;GO:0005622//intracellular;GO:0005623//cell;GO:0005737//cytoplasm;GO:0005829//cytosol;GO:0005840//ribosome;GO:0015934//large ribosomal subunit;GO:0022625//cytosolic large ribosomal subunit;GO:0022626//cytosolic ribosome;GO:0032991//macromolecular complex;GO:0043226//organelle;GO:0043228//non-membrane-bounded organelle;GO:0043229//intracellular organelle;GO:0043232//i…	GO:0003674//molecular_function;GO:0003676//nucleic acid binding;GO:0003723//RNA binding;GO:0003735//structural constituent of ribosome;GO:0005198//structural molecule activity;GO:0005488//binding;GO:0097159//organic cyclic compound binding;GO:1901363//heterocyclic compound binding	GO:0002181//cytoplasmic translation;GO:0006412//translation;GO:0006518//peptide metabolic process;GO:0006807//nitrogen compound metabolic process;GO:0008150//biological_process;GO:0008152//metabolic process;GO:0009058//biosynthetic process;GO:0009059//macromolecule biosynthetic process;GO:0009987//cellular process;GO:0010467//gene expression;GO:0019538//protein metabolic process;GO:0034641//cellu…	-	protein_coding
ncbi_101797908	2	0	0	Akap14	XP_027321246.1 NADH dehydrogenase [ubiquinone] 1 alpha subcomplex subunit 1 isoform X1 [Anas platyrhynchos]	-	-	-	-	GO:0005575//cellular_component;GO:0005622//intracellular;GO:0005623//cell;GO:0005737//cytoplasm;GO:0005856//cytoskeleton;GO:0005929//cilium;GO:0005930//axoneme;GO:0005952//cAMP-dependent protein kinase complex;GO:0031514//motile cilium;GO:0032838//cell projection cytoplasm;GO:0032991//macromolecular complex;GO:0035686//sperm fibrous sheath;GO:0036126//sperm flagellum;GO:0042995//cell projection;G…	GO:0003674//molecular_function;GO:0005488//binding;GO:0005515//protein binding;GO:0034237//protein kinase A regulatory subunit binding;GO:0051018//protein kinase A binding	GO:0000003//reproduction;GO:0007276//gamete generation;GO:0007283//spermatogenesis;GO:0008150//biological_process;GO:0019953//sexual reproduction;GO:0022414//reproductive process;GO:0032501//multicellular organismal process;GO:0032504//multicellular organism reproduction;GO:0044703//multi-organism reproductive process;GO:0048232//male gamete generation;GO:0048609//multicellular organismal reprodu…	-	protein_coding
ncbi_101801685	2	0	0	Morc4	XP_012953080.1 MORC family CW-type zinc finger protein 4 [Anas platyrhynchos]	-	-	-	-	GO:0005575//cellular_component;GO:0005622//intracellular;GO:0005623//cell;GO:0005634//nucleus;GO:0005654//nucleoplasm;GO:0031974//membrane-enclosed lumen;GO:0031981//nuclear lumen;GO:0043226//organelle;GO:0043227//membrane-bounded organelle;GO:0043229//intracellular organelle;GO:0043231//intracellular membrane-bounded organelle;GO:0043233//organelle lumen;GO:0044422//organelle part;GO:0044424//in…	GO:0003674//molecular_function;GO:0005488//binding;GO:0005524//ATP binding;GO:0008134//transcription factor binding;GO:0008270//zinc ion binding;GO:0042803//protein homodimerization activity;GO:0043167//ion binding;GO:0043169//cation binding;GO:0046872//metal ion binding;GO:0046914//transition metal ion binding;GO:0070840//dynein complex binding	GO:0007059//chromosome segregation;GO:0030261//chromosome condensation	-	protein_coding
ncbi_101799769	2	0	0	PIH1D3	XP_005009717.1 protein PIH1D3 [Anas platyrhynchos]	-	-	-	-	GO:0005575//cellular_component;GO:0005622//intracellular;GO:0005623//cell;GO:0005737//cytoplasm;GO:0044424//intracellular part;GO:0044464//cell part	GO:0003674//molecular_function;GO:0005488//binding;GO:0005515//protein binding;GO:0051087//chaperone binding	GO:0000226//microtubule cytoskeleton organization;GO:0001578//microtubule bundle formation;GO:0003341//cilium movement;GO:0006928//movement of cell or subcellular component;GO:0006996//organelle organization;GO:0007010//cytoskeleton organization;GO:0007017//microtubule-based process;GO:0007018//microtubule-based movement;GO:0008150//biological_process;GO:0009987//cellular process;GO:0016043//cell…	-	protein_coding
ncbi_101801225	2	0	0	BTK	XP_027320728.1 tyrosine-protein kinase BTK isoform X2 [Anas platyrhynchos]	Human Diseases;Organismal Systems;Organismal Systems;Environmental Information Processing;Organismal Systems;Organismal Systems;Human Diseases	Infectious disease: viral;Immune system;Development and regeneration;Signal transduction;Immune system;Immune system;Immune disease	ko05169//Epstein-Barr virus infection;ko04611//Platelet activation;ko04380//Osteoclast differentiation;ko04064//NF-kappa B signaling pathway;ko04662//B cell receptor signaling pathway;ko04664//Fc epsilon RI signaling pathway;ko05340//Primary immunodeficiency	K07370;K07370;K07370;K07370;K07370;K07370;K07370	GO:0000323//lytic vacuole;GO:0005575//cellular_component;GO:0005622//intracellular;GO:0005623//cell;GO:0005634//nucleus;GO:0005737//cytoplasm;GO:0005764//lysosome;GO:0005773//vacuole;GO:0005829//cytosol;GO:0005886//plasma membrane;GO:0009898//cytoplasmic side of plasma membrane;GO:0016020//membrane;GO:0019897//extrinsic component of plasma membrane;GO:0019898//extrinsic component of membrane;GO:0…	GO:0000166//nucleotide binding;GO:0003674//molecular_function;GO:0003824//catalytic activity;GO:0004672//protein kinase activity;GO:0004713//protein tyrosine kinase activity;GO:0004715//non-membrane spanning protein tyrosine kinase activity;GO:0005102//receptor binding;GO:0005488//binding;GO:0005515//protein binding;GO:0005524//ATP binding;GO:0005543//phospholipid binding;GO:0005547//phosphatidyl…	GO:0000302//response to reactive oxygen species;GO:0001775//cell activation;GO:0001803//regulation of type III hypersensitivity;GO:0001805//positive regulation of type III hypersensitivity;GO:0001810//regulation of type I hypersensitivity;GO:0001812//positive regulation of type I hypersensitivity;GO:0001817//regulation of cytokine production;GO:0001818//negative regulation of cytokine production;…	-	protein_coding
ncbi_101802001	1	0	0	TMEM35A	XP_012962602.2 transmembrane protein 35A [Anas platyrhynchos]	-	-	-	-	GO:0016021//integral component of membrane	GO:0004197//cysteine-type endopeptidase activity	-	-	protein_coding
ncbi_101797055	2	0	0	FUNDC2	XP_027321331.1 FUN14 domain-containing protein 2 [Anas platyrhynchos]	Cellular Processes	Transport and catabolism	ko04137//Mitophagy - animal	K17986	GO:0005575//cellular_component;GO:0005622//intracellular;GO:0005623//cell;GO:0005737//cytoplasm;GO:0005739//mitochondrion;GO:0005740//mitochondrial envelope;GO:0005741//mitochondrial outer membrane;GO:0016020//membrane;GO:0016021//integral component of membrane;GO:0019867//outer membrane;GO:0031090//organelle membrane;GO:0031224//intrinsic component of membrane;GO:0031300//intrinsic component of …	-	GO:0000422//mitophagy;GO:0006914//autophagy;GO:0006996//organelle organization;GO:0007005//mitochondrion organization;GO:0008150//biological_process;GO:0008152//metabolic process;GO:0009056//catabolic process;GO:0009987//cellular process;GO:0016043//cellular component organization;GO:0022411//cellular component disassembly;GO:0044237//cellular metabolic process;GO:0044248//cellular catabolic proc…	-	protein_coding
ncbi_113844722	2	0	0	Gm614	XP_027320950.1 uncharacterized protein CXorf65 homolog isoform X2 [Anas platyrhynchos]	-	-	-	-	-	-	-	-	protein_coding
ncbi_101793826	2	0	0	SNX12	XP_002191445.2 sorting nexin-12 isoform X8 [Taeniopygia guttata]	Cellular Processes	Transport and catabolism	ko04144//Endocytosis	K17918	GO:0005575//cellular_component;GO:0005622//intracellular;GO:0005623//cell;GO:0005737//cytoplasm;GO:0005768//endosome;GO:0005769//early endosome;GO:0012505//endomembrane system;GO:0016020//membrane;GO:0019898//extrinsic component of membrane;GO:0031410//cytoplasmic vesicle;GO:0031982//vesicle;GO:0043226//organelle;GO:0043227//membrane-bounded organelle;GO:0043229//intracellular organelle;GO:004442…	GO:0003674//molecular_function;GO:0005488//binding;GO:0005515//protein binding;GO:0005543//phospholipid binding;GO:0008289//lipid binding;GO:0019899//enzyme binding;GO:0035091//phosphatidylinositol binding;GO:0043167//ion binding;GO:0043168//anion binding	GO:0006810//transport;GO:0006897//endocytosis;GO:0006996//organelle organization;GO:0008104//protein localization;GO:0008150//biological_process;GO:0009892//negative regulation of metabolic process;GO:0009894//regulation of catabolic process;GO:0009895//negative regulation of catabolic process;GO:0009987//cellular process;GO:0010468//regulation of gene expression;GO:0010605//negative regulation o…	-	protein_coding
ncbi_101789726	1	0	0	STK26	XP_027320844.1 serine/threonine-protein kinase 26 isoform X1 [Anas platyrhynchos]	-	-	-	-	GO:0000139//Golgi membrane;GO:0005575//cellular_component;GO:0005622//intracellular;GO:0005623//cell;GO:0005737//cytoplasm;GO:0005794//Golgi apparatus;GO:0005798//Golgi-associated vesicle;GO:0005829//cytosol;GO:0005886//plasma membrane;GO:0012505//endomembrane system;GO:0012506//vesicle membrane;GO:0016020//membrane;GO:0016324//apical plasma membrane;GO:0031090//organelle membrane;GO:0031410//cyt…	GO:0000166//nucleotide binding;GO:0000287//magnesium ion binding;GO:0003674//molecular_function;GO:0003824//catalytic activity;GO:0004197//cysteine-type endopeptidase activity;GO:0004672//protein kinase activity;GO:0004674//protein serine/threonine kinase activity;GO:0005488//binding;GO:0005515//protein binding;GO:0005524//ATP binding;GO:0008144//drug binding;GO:0008349//MAP kinase kinase kinase …	GO:0000165//MAPK cascade;GO:0000185//activation of MAPKKK activity;GO:0000302//response to reactive oxygen species;GO:0000902//cell morphogenesis;GO:0001932//regulation of protein phosphorylation;GO:0001934//positive regulation of protein phosphorylation;GO:0006464//cellular protein modification process;GO:0006468//protein phosphorylation;GO:0006744//ubiquinone biosynthetic process;GO:0006793//ph…	-	protein_coding
ncbi_119717963	2	0	0	ncbi_119717963	-	-	-	-	-	-	-	-	-	lncRNA
ncbi_101790534	1	0	0	HS6ST2	XP_027320794.1 heparan-sulfate 6-O-sulfotransferase 2 [Anas platyrhynchos]	Metabolism	Glycan biosynthesis and metabolism	ko00534//Glycosaminoglycan biosynthesis - heparan sulfate / heparin	K08102	GO:0000139//Golgi membrane;GO:0005575//cellular_component;GO:0005622//intracellular;GO:0005623//cell;GO:0005634//nucleus;GO:0005654//nucleoplasm;GO:0005737//cytoplasm;GO:0005794//Golgi apparatus;GO:0012505//endomembrane system;GO:0016020//membrane;GO:0016021//integral component of membrane;GO:0031090//organelle membrane;GO:0031224//intrinsic component of membrane;GO:0031974//membrane-enclosed lum…	GO:0003674//molecular_function;GO:0003677//DNA binding;GO:0003824//catalytic activity;GO:0003917//DNA topoisomerase type I activity;GO:0008146//sulfotransferase activity;GO:0016740//transferase activity;GO:0016782//transferase activity, transferring sulfur-containing groups;GO:0017095//heparan sulfate 6-O-sulfotransferase activity;GO:0034483//heparan sulfate sulfotransferase activity	GO:0006022//aminoglycan metabolic process;GO:0006023//aminoglycan biosynthetic process;GO:0006024//glycosaminoglycan biosynthetic process;GO:0006029//proteoglycan metabolic process;GO:0006265//DNA topological change;GO:0006807//nitrogen compound metabolic process;GO:0007275//multicellular organism development;GO:0008150//biological_process;GO:0008152//metabolic process;GO:0009058//biosynthetic pr…	-	protein_coding
ncbi_106018384	2	0	0	ncbi_106018384	-	-	-	-	-	-	-	-	-	lncRNA
ncbi_101794320	1	0	0	PHF6	KQK79154.1 PHD finger protein 6 [Amazona aestiva]	-	-	-	-	GO:0000775//chromosome, centromeric region;GO:0000776//kinetochore;GO:0000777//condensed chromosome kinetochore;GO:0000779//condensed chromosome, centromeric region;GO:0000793//condensed chromosome;GO:0005575//cellular_component;GO:0005622//intracellular;GO:0005623//cell;GO:0005634//nucleus;GO:0005654//nucleoplasm;GO:0005680//anaphase-promoting complex;GO:0005694//chromosome;GO:0005730//nucleolus…	GO:0000981//RNA polymerase II transcription factor activity, sequence-specific DNA binding;GO:0001227//transcriptional repressor activity, RNA polymerase II transcription regulatory region sequence-specific binding;GO:0003674//molecular_function;GO:0003676//nucleic acid binding;GO:0003677//DNA binding;GO:0003700//transcription factor activity, sequence-specific DNA binding;GO:0005488//binding;GO:…	GO:0000122//negative regulation of transcription from RNA polymerase II promoter;GO:0006139//nucleobase-containing compound metabolic process;GO:0006351//transcription, DNA-templated;GO:0006355//regulation of transcription, DNA-templated;GO:0006357//regulation of transcription from RNA polymerase II promoter;GO:0006725//cellular aromatic compound metabolic process;GO:0006807//nitrogen compound me…	-	protein_coding
ncbi_101790814	1	0	0	MAP7D3	XP_027320791.1 MAP7 domain-containing protein 3 [Anas platyrhynchos]	-	-	-	-	GO:0005575//cellular_component;GO:0005622//intracellular;GO:0005623//cell;GO:0005737//cytoplasm;GO:0005819//spindle;GO:0005856//cytoskeleton;GO:0015630//microtubule cytoskeleton;GO:0031237//intrinsic component of periplasmic side of plasma membrane;GO:0043226//organelle;GO:0043228//non-membrane-bounded organelle;GO:0043229//intracellular organelle;GO:0043232//intracellular non-membrane-bounded or…	GO:0003674//molecular_function;GO:0005198//structural molecule activity;GO:0005215//transporter activity;GO:0005488//binding;GO:0005515//protein binding;GO:0008017//microtubule binding;GO:0008092//cytoskeletal protein binding;GO:0015631//tubulin binding	GO:0000226//microtubule cytoskeleton organization;GO:0006810//transport;GO:0006996//organelle organization;GO:0007010//cytoskeleton organization;GO:0007017//microtubule-based process;GO:0008150//biological_process;GO:0009405//pathogenesis;GO:0009987//cellular process;GO:0016043//cellular component organization;GO:0022607//cellular component assembly;GO:0031109//microtubule polymerization or depol…	-	protein_coding
ncbi_101804839	1	0	0	Rbmx	XP_013798484.1 PREDICTED: RNA-binding motif protein, X chromosome isoform X1 [Apteryx mantelli mantelli]	Genetic Information Processing	Transcription	ko03040//Spliceosome	K12885	GO:0000228//nuclear chromosome;GO:0000785//chromatin;GO:0000790//nuclear chromatin;GO:0000791//euchromatin;GO:0005575//cellular_component;GO:0005576//extracellular region;GO:0005615//extracellular space;GO:0005622//intracellular;GO:0005623//cell;GO:0005634//nucleus;GO:0005681//spliceosomal complex;GO:0005694//chromosome;GO:0005719//nuclear euchromatin;GO:0031974//membrane-enclosed lumen;GO:003198…	GO:0000976//transcription regulatory region sequence-specific DNA binding;GO:0000977//RNA polymerase II regulatory region sequence-specific DNA binding;GO:0000978//RNA polymerase II core promoter proximal region sequence-specific DNA binding;GO:0000987//core promoter proximal region sequence-specific DNA binding;GO:0001012//RNA polymerase II regulatory region DNA binding;GO:0001067//regulatory re…	GO:0000381//regulation of alternative mRNA splicing, via spliceosome;GO:0006139//nucleobase-containing compound metabolic process;GO:0006351//transcription, DNA-templated;GO:0006355//regulation of transcription, DNA-templated;GO:0006357//regulation of transcription from RNA polymerase II promoter;GO:0006366//transcription from RNA polymerase II promoter;GO:0006396//RNA processing;GO:0006397//mRNA…	-	protein_coding
ncbi_101799242	1	0	0	ATP11C	XP_027320667.1 phospholipid-transporting ATPase IG isoform X5 [Anas platyrhynchos]	-	-	-	-	GO:0005575//cellular_component;GO:0005622//intracellular;GO:0005623//cell;GO:0005737//cytoplasm;GO:0005768//endosome;GO:0005783//endoplasmic reticulum;GO:0005789//endoplasmic reticulum membrane;GO:0005886//plasma membrane;GO:0012505//endomembrane system;GO:0016020//membrane;GO:0016021//integral component of membrane;GO:0031004//potassium ion-transporting ATPase complex;GO:0031224//intrinsic compo…	GO:0000166//nucleotide binding;GO:0000287//magnesium ion binding;GO:0003674//molecular_function;GO:0003824//catalytic activity;GO:0004008//copper-exporting ATPase activity;GO:0004012//phospholipid-translocating ATPase activity;GO:0004647//phosphoserine phosphatase activity;GO:0005215//transporter activity;GO:0005319//lipid transporter activity;GO:0005375//copper ion transmembrane transporter acti…	GO:0001775//cell activation;GO:0002327//immature B cell differentiation;GO:0002329//pre-B cell differentiation;GO:0002376//immune system process;GO:0002520//immune system development;GO:0002521//leukocyte differentiation;GO:0002682//regulation of immune system process;GO:0002684//positive regulation of immune system process;GO:0002694//regulation of leukocyte activation;GO:0002696//positive regul…	-	protein_coding
ncbi_101799783	1	0	0	CSTF2	XP_032052476.1 cleavage stimulation factor subunit 2 isoform X1 [Aythya fuligula]	Genetic Information Processing	Translation	ko03015//mRNA surveillance pathway	K14407	GO:0005575//cellular_component;GO:0005622//intracellular;GO:0005623//cell;GO:0005634//nucleus;GO:0005654//nucleoplasm;GO:0005847//mRNA cleavage and polyadenylation specificity factor complex;GO:0005848//mRNA cleavage stimulating factor complex;GO:0005849//mRNA cleavage factor complex;GO:0016604//nuclear body;GO:0016607//nuclear speck;GO:0031974//membrane-enclosed lumen;GO:0031981//nuclear lumen;G…	GO:0003674//molecular_function;GO:0003676//nucleic acid binding;GO:0003723//RNA binding;GO:0003729//mRNA binding;GO:0005488//binding;GO:0005515//protein binding;GO:0046982//protein heterodimerization activity;GO:0046983//protein dimerization activity;GO:0097159//organic cyclic compound binding;GO:1901363//heterocyclic compound binding	GO:0000375//RNA splicing, via transesterification reactions;GO:0000377//RNA splicing, via transesterification reactions with bulged adenosine as nucleophile;GO:0000398//mRNA splicing, via spliceosome;GO:0006139//nucleobase-containing compound metabolic process;GO:0006351//transcription, DNA-templated;GO:0006353//DNA-templated transcription, termination;GO:0006366//transcription from RNA polymeras…	-	protein_coding
ncbi_106016319	1	0	0	ncbi_106016319	-	-	-	-	-	-	-	-	-	lncRNA
ncbi_101801187	1	0	0	Dach2	XP_025005272.1 dachshund homolog 2 isoform X2 [Gallus gallus]	-	-	-	-	GO:0005575//cellular_component;GO:0005622//intracellular;GO:0005623//cell;GO:0005634//nucleus;GO:0005667//transcription factor complex;GO:0032991//macromolecular complex;GO:0043226//organelle;GO:0043227//membrane-bounded organelle;GO:0043229//intracellular organelle;GO:0043231//intracellular membrane-bounded organelle;GO:0044424//intracellular part;GO:0044464//cell part	GO:0000981//RNA polymerase II transcription factor activity, sequence-specific DNA binding;GO:0000983//transcription factor activity, RNA polymerase II core promoter sequence-specific;GO:0001075//transcription factor activity, RNA polymerase II core promoter sequence-specific binding involved in preinitiation complex assembly;GO:0003674//molecular_function;GO:0003676//nucleic acid binding;GO:0003…	GO:0000003//reproduction;GO:0003006//developmental process involved in reproduction;GO:0006139//nucleobase-containing compound metabolic process;GO:0006351//transcription, DNA-templated;GO:0006352//DNA-templated transcription, initiation;GO:0006355//regulation of transcription, DNA-templated;GO:0006357//regulation of transcription from RNA polymerase II promoter;GO:0006366//transcription from RNA…	DACH	protein_coding
ncbi_101801958	1	0	0	SH3BGRL	XP_009685983.1 PREDICTED: SH3 domain-binding glutamic acid-rich-like protein [Struthio camelus australis]	-	-	-	-	GO:0005575//cellular_component;GO:0005622//intracellular;GO:0005623//cell;GO:0005634//nucleus;GO:0005737//cytoplasm;GO:0043226//organelle;GO:0043227//membrane-bounded organelle;GO:0043229//intracellular organelle;GO:0043231//intracellular membrane-bounded organelle;GO:0044424//intracellular part;GO:0044464//cell part	GO:0003674//molecular_function;GO:0005070//SH3/SH2 adaptor activity;GO:0005488//binding;GO:0005515//protein binding;GO:0015035//protein disulfide oxidoreductase activity;GO:0017124//SH3 domain binding;GO:0019904//protein domain specific binding;GO:0030674//protein binding, bridging;GO:0035591//signaling adaptor activity;GO:0060090//binding, bridging	GO:0008150//biological_process;GO:0009966//regulation of signal transduction;GO:0009967//positive regulation of signal transduction;GO:0010646//regulation of cell communication;GO:0010647//positive regulation of cell communication;GO:0023051//regulation of signaling;GO:0023056//positive regulation of signaling;GO:0048518//positive regulation of biological process;GO:0048522//positive regulation o…	-	protein_coding
ncbi_101802153	1	0	0	ncbi_101802153	-	-	-	-	-	GO:0000785//chromatin;GO:0005575//cellular_component;GO:0005622//intracellular;GO:0005623//cell;GO:0005634//nucleus;GO:0005694//chromosome;GO:0043226//organelle;GO:0043227//membrane-bounded organelle;GO:0043228//non-membrane-bounded organelle;GO:0043229//intracellular organelle;GO:0043231//intracellular membrane-bounded organelle;GO:0043232//intracellular non-membrane-bounded organelle;GO:0044422…	GO:0003674//molecular_function;GO:0003676//nucleic acid binding;GO:0003677//DNA binding;GO:0003682//chromatin binding;GO:0005488//binding;GO:0031490//chromatin DNA binding;GO:0031491//nucleosome binding;GO:0031492//nucleosomal DNA binding;GO:0044877//macromolecular complex binding;GO:0097159//organic cyclic compound binding;GO:1901363//heterocyclic compound binding	-	-	protein_coding
ncbi_101799906	2	0	0	TENT5C	XP_005011550.1 terminal nucleotidyltransferase 5C [Anas platyrhynchos]	-	-	-	-	-	GO:0003674//molecular_function;GO:0003824//catalytic activity;GO:0004652//polynucleotide adenylyltransferase activity;GO:0016740//transferase activity;GO:0016772//transferase activity, transferring phosphorus-containing groups;GO:0016779//nucleotidyltransferase activity;GO:0070566//adenylyltransferase activity;GO:1990817//RNA adenylyltransferase activity	-	-	protein_coding
ncbi_119717877	2	0	0	ITM2A	XP_032052197.1 integral membrane protein 2A [Aythya fuligula]	-	-	-	-	GO:0005575//cellular_component;GO:0005576//extracellular region;GO:0005615//extracellular space;GO:0005622//intracellular;GO:0005623//cell;GO:0005737//cytoplasm;GO:0005794//Golgi apparatus;GO:0005886//plasma membrane;GO:0012505//endomembrane system;GO:0016020//membrane;GO:0016021//integral component of membrane;GO:0031224//intrinsic component of membrane;GO:0031982//vesicle;GO:0043226//organelle;…	GO:0001540//beta-amyloid binding;GO:0003674//molecular_function;GO:0005488//binding;GO:0033218//amide binding;GO:0042277//peptide binding	GO:0001775//cell activation;GO:0002252//immune effector process;GO:0002263//cell activation involved in immune response;GO:0002285//lymphocyte activation involved in immune response;GO:0002312//B cell activation involved in immune response;GO:0002313//mature B cell differentiation involved in immune response;GO:0002317//plasma cell differentiation;GO:0002335//mature B cell differentiation;GO:0002…	-	protein_coding
ncbi_119717866	2	0	0	RAB6A	XP_009553567.1 PREDICTED: ras-related protein Rab-41 isoform X1 [Cuculus canorus]	-	-	-	-	GO:0005737//cytoplasm	GO:0000166//nucleotide binding;GO:0003924//GTPase activity;GO:0005525//GTP binding;GO:0016530//metallochaperone activity;GO:0043022//ribosome binding	GO:0006400//tRNA modification;GO:0006412//translation;GO:0006464//cellular protein modification process;GO:0008150//biological_process;GO:0042254//ribosome biogenesis;GO:0046336//ethanolamine catabolic process	-	protein_coding
ncbi_101798193	1	0	0	DUT	XP_027322725.1 deoxyuridine 5'-triphosphate nucleotidohydrolase, mitochondrial [Anas platyrhynchos]	Metabolism;Metabolism;Metabolism	Global and overview maps;Nucleotide metabolism;Xenobiotics biodegradation and metabolism	ko01100//Metabolic pathways;ko00240//Pyrimidine metabolism;ko00983//Drug metabolism - other enzymes	K01520;K01520;K01520	GO:0005575//cellular_component;GO:0005622//intracellular;GO:0005623//cell;GO:0005634//nucleus;GO:0005654//nucleoplasm;GO:0005737//cytoplasm;GO:0005739//mitochondrion;GO:0005829//cytosol;GO:0031974//membrane-enclosed lumen;GO:0031981//nuclear lumen;GO:0043226//organelle;GO:0043227//membrane-bounded organelle;GO:0043229//intracellular organelle;GO:0043231//intracellular membrane-bounded organelle;G…	GO:0000287//magnesium ion binding;GO:0003674//molecular_function;GO:0003824//catalytic activity;GO:0004170//dUTP diphosphatase activity;GO:0005488//binding;GO:0005515//protein binding;GO:0008829//dCTP deaminase activity;GO:0016462//pyrophosphatase activity;GO:0016787//hydrolase activity;GO:0016817//hydrolase activity, acting on acid anhydrides;GO:0016818//hydrolase activity, acting on acid anhydr…	GO:0006139//nucleobase-containing compound metabolic process;GO:0006163//purine nucleotide metabolic process;GO:0006195//purine nucleotide catabolic process;GO:0006220//pyrimidine nucleotide metabolic process;GO:0006221//pyrimidine nucleotide biosynthetic process;GO:0006226//dUMP biosynthetic process;GO:0006244//pyrimidine nucleotide catabolic process;GO:0006259//DNA metabolic process;GO:0006260/…	-	protein_coding
ncbi_101796614	1	0	0	SECISBP2L	XP_027322974.1 selenocysteine insertion sequence-binding protein 2-like isoform X1 [Anas platyrhynchos]	-	-	-	-	-	GO:0003674//molecular_function;GO:0003676//nucleic acid binding;GO:0003723//RNA binding;GO:0003729//mRNA binding;GO:0003730//mRNA 3'-UTR binding;GO:0005488//binding;GO:0035368//selenocysteine insertion sequence binding;GO:0043021//ribonucleoprotein complex binding;GO:0044877//macromolecular complex binding;GO:0097159//organic cyclic compound binding;GO:1901363//heterocyclic compound binding	GO:0001514//selenocysteine incorporation;GO:0006412//translation;GO:0006414//translational elongation;GO:0006417//regulation of translation;GO:0006451//translational readthrough;GO:0006518//peptide metabolic process;GO:0006807//nitrogen compound metabolic process;GO:0008150//biological_process;GO:0008152//metabolic process;GO:0009058//biosynthetic process;GO:0009059//macromolecule biosynthetic pr…	-	protein_coding
ncbi_101795527	2	0	0	DTWD1	XP_027322708.1 DTW domain-containing protein 1 isoform X1 [Anas platyrhynchos]	-	-	-	-	-	-	-	-	protein_coding
ncbi_119718070	1	0	0	ncbi_119718070	-	-	-	-	-	-	-	-	-	lncRNA
ncbi_101800436	1	0	0	NMRK2	XP_027322848.1 nicotinamide riboside kinase 2 isoform X2 [Anas platyrhynchos]	Metabolism;Metabolism	Global and overview maps;Metabolism of cofactors and vitamins	ko01100//Metabolic pathways;ko00760//Nicotinate and nicotinamide metabolism	K10524;K10524	GO:0005737//cytoplasm	GO:0004849//uridine kinase activity;GO:0005525//GTP binding	GO:0006777//Mo-molybdopterin cofactor biosynthetic process;GO:0046108//uridine metabolic process	-	protein_coding
ncbi_106017100	2	0	0	ncbi_106017100	-	-	-	-	-	-	-	-	-	lncRNA
ncbi_110354616	1	0	0	NR13	XP_027322895.1 bcl-2-like protein 10 isoform X1 [Anas platyrhynchos]	-	-	-	-	GO:0005575//cellular_component;GO:0005622//intracellular;GO:0005623//cell;GO:0005634//nucleus;GO:0005635//nuclear envelope;GO:0005737//cytoplasm;GO:0005739//mitochondrion;GO:0005740//mitochondrial envelope;GO:0005741//mitochondrial outer membrane;GO:0005829//cytosol;GO:0012505//endomembrane system;GO:0016020//membrane;GO:0016021//integral component of membrane;GO:0019867//outer membrane;GO:003109…	GO:0002020//protease binding;GO:0003674//molecular_function;GO:0005488//binding;GO:0005515//protein binding;GO:0019899//enzyme binding;GO:0042802//identical protein binding;GO:0042803//protein homodimerization activity;GO:0046982//protein heterodimerization activity;GO:0046983//protein dimerization activity;GO:0089720//caspase binding	GO:0000003//reproduction;GO:0006915//apoptotic process;GO:0006919//activation of cysteine-type endopeptidase activity involved in apoptotic process;GO:0006950//response to stress;GO:0006974//cellular response to DNA damage stimulus;GO:0007154//cell communication;GO:0007165//signal transduction;GO:0007166//cell surface receptor signaling pathway;GO:0007275//multicellular organism development;GO:00…	-	protein_coding
ncbi_101798412	2	0	0	Myo5a	XP_027322880.1 unconventional myosin-Va isoform X13 [Anas platyrhynchos]	Human Diseases	Infectious disease: bacterial	ko05130//Pathogenic Escherichia coli infection	K10357	GO:0000139//Golgi membrane;GO:0000323//lytic vacuole;GO:0001726//ruffle;GO:0001750//photoreceptor outer segment;GO:0005575//cellular_component;GO:0005622//intracellular;GO:0005623//cell;GO:0005737//cytoplasm;GO:0005764//lysosome;GO:0005768//endosome;GO:0005769//early endosome;GO:0005770//late endosome;GO:0005773//vacuole;GO:0005777//peroxisome;GO:0005783//endoplasmic reticulum;GO:0005794//Golgi a…	GO:0000146//microfilament motor activity;GO:0000149//SNARE binding;GO:0000166//nucleotide binding;GO:0003674//molecular_function;GO:0003774//motor activity;GO:0003777//microtubule motor activity;GO:0003779//actin binding;GO:0003824//catalytic activity;GO:0005488//binding;GO:0005509//calcium ion binding;GO:0005515//protein binding;GO:0005516//calmodulin binding;GO:0005524//ATP binding;GO:0008017//…	GO:0001676//long-chain fatty acid metabolic process;GO:0001942//hair follicle development;GO:0002790//peptide secretion;GO:0003008//system process;GO:0006082//organic acid metabolic process;GO:0006582//melanin metabolic process;GO:0006629//lipid metabolic process;GO:0006631//fatty acid metabolic process;GO:0006633//fatty acid biosynthetic process;GO:0006725//cellular aromatic compound metabolic p…	-	protein_coding
ncbi_101794629	1	0	0	ARPP19	NP_001075176.1 cAMP-regulated phosphoprotein 19 [Gallus gallus]	-	-	-	-	GO:0005575//cellular_component;GO:0005622//intracellular;GO:0005623//cell;GO:0005634//nucleus;GO:0005654//nucleoplasm;GO:0005737//cytoplasm;GO:0031974//membrane-enclosed lumen;GO:0031981//nuclear lumen;GO:0043226//organelle;GO:0043227//membrane-bounded organelle;GO:0043229//intracellular organelle;GO:0043231//intracellular membrane-bounded organelle;GO:0043233//organelle lumen;GO:0044422//organel…	GO:0003674//molecular_function;GO:0004857//enzyme inhibitor activity;GO:0004864//protein phosphatase inhibitor activity;GO:0005102//receptor binding;GO:0005488//binding;GO:0005515//protein binding;GO:0015459//potassium channel regulator activity;GO:0016247//channel regulator activity;GO:0019208//phosphatase regulator activity;GO:0019212//phosphatase inhibitor activity;GO:0019888//protein phosphat…	GO:0000086//G2/M transition of mitotic cell cycle;GO:0000278//mitotic cell cycle;GO:0006109//regulation of carbohydrate metabolic process;GO:0006111//regulation of gluconeogenesis;GO:0007049//cell cycle;GO:0008150//biological_process;GO:0009889//regulation of biosynthetic process;GO:0009891//positive regulation of biosynthetic process;GO:0009892//negative regulation of metabolic process;GO:000989…	-	protein_coding
ncbi_106014672	2	0	0	C15orf65	XP_012947852.2 uncharacterized protein C15orf65 homolog [Anas platyrhynchos]	-	-	-	-	-	-	-	-	protein_coding
ncbi_101792974	2	0	0	CCNB2	XP_027322931.1 G2/mitotic-specific cyclin-B2 [Anas platyrhynchos]	Human Diseases;Human Diseases;Cellular Processes;Environmental Information Processing;Cellular Processes;Cellular Processes;Organismal Systems;Cellular Processes	Infectious disease: viral;Infectious disease: viral;Cell growth and death;Signal transduction;Cell growth and death;Cell growth and death;Endocrine system;Cell growth and death	ko05166//Human T-cell leukemia virus 1 infection;ko05170//Human immunodeficiency virus 1 infection;ko04218//Cellular senescence;ko04068//FoxO signaling pathway;ko04110//Cell cycle;ko04114//Oocyte meiosis;ko04914//Progesterone-mediated oocyte maturation;ko04115//p53 signaling pathway	K21770;K21770;K21770;K21770;K21770;K21770;K21770;K21770	GO:0000775//chromosome, centromeric region;GO:0005575//cellular_component;GO:0005622//intracellular;GO:0005623//cell;GO:0005634//nucleus;GO:0005694//chromosome;GO:0005737//cytoplasm;GO:0005813//centrosome;GO:0005815//microtubule organizing center;GO:0005819//spindle;GO:0005829//cytosol;GO:0005856//cytoskeleton;GO:0015630//microtubule cytoskeleton;GO:0016020//membrane;GO:0043226//organelle;GO:0043…	GO:0003674//molecular_function;GO:0003824//catalytic activity;GO:0004672//protein kinase activity;GO:0004674//protein serine/threonine kinase activity;GO:0004693//cyclin-dependent protein serine/threonine kinase activity;GO:0005488//binding;GO:0005515//protein binding;GO:0016301//kinase activity;GO:0016538//cyclin-dependent protein serine/threonine kinase regulator activity;GO:0016740//transferas…	GO:0000003//reproduction;GO:0000070//mitotic sister chromatid segregation;GO:0000086//G2/M transition of mitotic cell cycle;GO:0000278//mitotic cell cycle;GO:0000280//nuclear division;GO:0000281//mitotic cytokinesis;GO:0000819//sister chromatid segregation;GO:0000910//cytokinesis;GO:0000920//cell separation after cytokinesis;GO:0001700//embryonic development via the syncytial blastoderm;GO:000170…	-	protein_coding
ncbi_101792532	2	0	0	FAM81A	XP_027322930.1 LOW QUALITY PROTEIN: protein FAM81A [Anas platyrhynchos]	-	-	-	-	GO:0005576//extracellular region;GO:0019028//viral capsid;GO:0019031//viral envelope	GO:0005198//structural molecule activity;GO:0008289//lipid binding	GO:0006869//lipid transport;GO:0042157//lipoprotein metabolic process	-	protein_coding
ncbi_101792001	1	0	0	THSD4	XP_032051088.1 thrombospondin type-1 domain-containing protein 4 isoform X1 [Aythya fuligula]	Environmental Information Processing	Signal transduction	ko04350//TGF-beta signaling pathway	K23377	GO:0001527//microfibril;GO:0005575//cellular_component;GO:0005576//extracellular region;GO:0031012//extracellular matrix;GO:0044420//extracellular matrix component;GO:0044421//extracellular region part;GO:0099512//supramolecular fiber	GO:0003674//molecular_function;GO:0003824//catalytic activity;GO:0008233//peptidase activity;GO:0016787//hydrolase activity	GO:0006508//proteolysis;GO:0006807//nitrogen compound metabolic process;GO:0007165//signal transduction;GO:0008150//biological_process;GO:0008152//metabolic process;GO:0009987//cellular process;GO:0016043//cellular component organization;GO:0019538//protein metabolic process;GO:0022607//cellular component assembly;GO:0030198//extracellular matrix organization;GO:0043062//extracellular structure o…	-	protein_coding
ncbi_101795673	2	0	0	LRRC49	XP_027322920.1 leucine-rich repeat-containing protein 49 isoform X1 [Anas platyrhynchos]	-	-	-	-	-	GO:0005515//protein binding	GO:0000902//cell morphogenesis;GO:0000904//cell morphogenesis involved in differentiation;GO:0006928//movement of cell or subcellular component;GO:0006935//chemotaxis;GO:0007275//multicellular organism development;GO:0007399//nervous system development;GO:0007409//axonogenesis;GO:0007411//axon guidance;GO:0008150//biological_process;GO:0009605//response to external stimulus;GO:0009653//anatomical…	-	protein_coding
ncbi_101790882	1	0	0	Apba2	XP_012960407.1 amyloid-beta A4 precursor protein-binding family A member 2 isoform X1 [Anas platyrhynchos]	-	-	-	-	GO:0005575//cellular_component;GO:0005622//intracellular;GO:0005623//cell;GO:0005737//cytoplasm;GO:0005829//cytosol;GO:0005886//plasma membrane;GO:0008021//synaptic vesicle;GO:0012505//endomembrane system;GO:0016020//membrane;GO:0030133//transport vesicle;GO:0030288//outer membrane-bounded periplasmic space;GO:0031410//cytoplasmic vesicle;GO:0031982//vesicle;GO:0043226//organelle;GO:0043227//memb…	GO:0001540//beta-amyloid binding;GO:0003674//molecular_function;GO:0004252//serine-type endopeptidase activity;GO:0005488//binding;GO:0005515//protein binding;GO:0005543//phospholipid binding;GO:0005546//phosphatidylinositol-4,5-bisphosphate binding;GO:0008289//lipid binding;GO:0033218//amide binding;GO:0035091//phosphatidylinositol binding;GO:0042277//peptide binding;GO:0043167//ion binding;GO:0…	GO:0001505//regulation of neurotransmitter levels;GO:0001701//in utero embryonic development;GO:0006508//proteolysis;GO:0006810//transport;GO:0006836//neurotransmitter transport;GO:0006887//exocytosis;GO:0006950//response to stress;GO:0007154//cell communication;GO:0007267//cell-cell signaling;GO:0007268//synaptic transmission;GO:0007269//neurotransmitter secretion;GO:0007275//multicellular organ…	-	protein_coding
ncbi_101789976	1	0	0	TRPM1	XP_027322149.1 transient receptor potential cation channel subfamily M member 1 isoform X2 [Anas platyrhynchos]	-	-	-	-	GO:0005575//cellular_component;GO:0005623//cell;GO:0005886//plasma membrane;GO:0005887//integral component of plasma membrane;GO:0016020//membrane;GO:0016021//integral component of membrane;GO:0030427//site of polarized growth;GO:0031224//intrinsic component of membrane;GO:0031226//intrinsic component of plasma membrane;GO:0035838//growing cell tip;GO:0035841//new growing cell tip;GO:0044425//mem…	GO:0003674//molecular_function;GO:0005215//transporter activity;GO:0005216//ion channel activity;GO:0005261//cation channel activity;GO:0005262//calcium channel activity;GO:0008324//cation transmembrane transporter activity;GO:0015075//ion transmembrane transporter activity;GO:0015085//calcium ion transmembrane transporter activity;GO:0015267//channel activity;GO:0015318//inorganic solute uptake …	GO:0001654//eye development;GO:0001754//eye photoreceptor cell differentiation;GO:0003008//system process;GO:0006810//transport;GO:0006811//ion transport;GO:0006812//cation transport;GO:0006816//calcium ion transport;GO:0006873//cellular ion homeostasis;GO:0006874//cellular calcium ion homeostasis;GO:0006875//cellular metal ion homeostasis;GO:0007154//cell communication;GO:0007165//signal transdu…	-	protein_coding
ncbi_101796906	2	0	0	Gtf2a2	NP_001232523.1 transcription initiation factor IIA subunit 2 [Taeniopygia guttata]	Human Diseases;Genetic Information Processing	Cancer: overview;Transcription	ko05203//Viral carcinogenesis;ko03022//Basal transcription factors	K03123;K03123	GO:0000428//DNA-directed RNA polymerase complex;GO:0005575//cellular_component;GO:0005622//intracellular;GO:0005623//cell;GO:0005634//nucleus;GO:0005654//nucleoplasm;GO:0005667//transcription factor complex;GO:0005669//transcription factor TFIID complex;GO:0005672//transcription factor TFIIA complex;GO:0005737//cytoplasm;GO:0016591//DNA-directed RNA polymerase II, holoenzyme;GO:0030054//cell junc…	GO:0000988//transcription factor activity, protein binding;GO:0000989//transcription factor activity, transcription factor binding;GO:0000990//transcription factor activity, core RNA polymerase binding;GO:0000991//transcription factor activity, core RNA polymerase II binding;GO:0001076//transcription factor activity, RNA polymerase II transcription factor binding;GO:0001085//RNA polymerase II tra…	GO:0006139//nucleobase-containing compound metabolic process;GO:0006351//transcription, DNA-templated;GO:0006352//DNA-templated transcription, initiation;GO:0006355//regulation of transcription, DNA-templated;GO:0006357//regulation of transcription from RNA polymerase II promoter;GO:0006366//transcription from RNA polymerase II promoter;GO:0006367//transcription initiation from RNA polymerase II …	-	protein_coding
ncbi_113844831	2	0	0	ncbi_113844831	-	-	-	-	-	-	-	-	-	lncRNA
ncbi_101791752	1	0	0	RORA	XP_027321952.1 nuclear receptor ROR-alpha isoform X1 [Anas platyrhynchos]	Organismal Systems;Human Diseases;Human Diseases;Organismal Systems	Immune system;Neurodegenerative disease;Immune disease;Environmental adaptation	ko04659//Th17 cell differentiation;ko05017//Spinocerebellar ataxia;ko05321//Inflammatory bowel disease;ko04710//Circadian rhythm	K08532;K08532;K08532;K08532	GO:0005575//cellular_component;GO:0005622//intracellular;GO:0005623//cell;GO:0005634//nucleus;GO:0005654//nucleoplasm;GO:0031974//membrane-enclosed lumen;GO:0031981//nuclear lumen;GO:0043226//organelle;GO:0043227//membrane-bounded organelle;GO:0043229//intracellular organelle;GO:0043231//intracellular membrane-bounded organelle;GO:0043233//organelle lumen;GO:0044422//organelle part;GO:0044424//in…	GO:0000976//transcription regulatory region sequence-specific DNA binding;GO:0000977//RNA polymerase II regulatory region sequence-specific DNA binding;GO:0000978//RNA polymerase II core promoter proximal region sequence-specific DNA binding;GO:0000981//RNA polymerase II transcription factor activity, sequence-specific DNA binding;GO:0000987//core promoter proximal region sequence-specific DNA bi…	GO:0001505//regulation of neurotransmitter levels;GO:0001525//angiogenesis;GO:0001568//blood vessel development;GO:0001666//response to hypoxia;GO:0001775//cell activation;GO:0001817//regulation of cytokine production;GO:0001819//positive regulation of cytokine production;GO:0001944//vasculature development;GO:0002250//adaptive immune response;GO:0002252//immune effector process;GO:0002263//cell …	THR-like	protein_coding
ncbi_101796518	1	0	0	VPS13C	XP_027321520.1 vacuolar protein sorting-associated protein 13C isoform X1 [Anas platyrhynchos]	-	-	-	-	GO:0005575//cellular_component;GO:0005622//intracellular;GO:0005623//cell;GO:0005737//cytoplasm;GO:0005739//mitochondrion;GO:0005740//mitochondrial envelope;GO:0005741//mitochondrial outer membrane;GO:0005829//cytosol;GO:0016020//membrane;GO:0019867//outer membrane;GO:0031090//organelle membrane;GO:0031966//mitochondrial membrane;GO:0031967//organelle envelope;GO:0031968//organelle outer membrane…	-	GO:0006810//transport;GO:0006892//post-Golgi vesicle-mediated transport;GO:0006895//Golgi to endosome transport;GO:0006996//organelle organization;GO:0007005//mitochondrion organization;GO:0008150//biological_process;GO:0009894//regulation of catabolic process;GO:0009987//cellular process;GO:0010506//regulation of autophagy;GO:0010821//regulation of mitochondrion organization;GO:0016043//cellular…	-	protein_coding
ncbi_101790885	2	0	0	TLN2	XP_032050766.1 talin-2 [Aythya fuligula]	Human Diseases;Cellular Processes;Human Diseases;Environmental Information Processing;Organismal Systems	Infectious disease: bacterial;Cellular community - eukaryotes;Infectious disease: viral;Signal transduction;Immune system	ko05131//Shigellosis;ko04510//Focal adhesion;ko05166//Human T-cell leukemia virus 1 infection;ko04015//Rap1 signaling pathway;ko04611//Platelet activation	K06271;K06271;K06271;K06271;K06271	GO:0001726//ruffle;GO:0005575//cellular_component;GO:0005622//intracellular;GO:0005623//cell;GO:0005737//cytoplasm;GO:0005856//cytoskeleton;GO:0005886//plasma membrane;GO:0005911//cell-cell junction;GO:0005912//adherens junction;GO:0005913//cell-cell adherens junction;GO:0005916//fascia adherens;GO:0005924//cell-substrate adherens junction;GO:0005925//focal adhesion;GO:0014704//intercalated disc;…	GO:0000062//fatty-acyl-CoA binding;GO:0003674//molecular_function;GO:0003779//actin binding;GO:0005198//structural molecule activity;GO:0005200//structural constituent of cytoskeleton;GO:0005488//binding;GO:0005515//protein binding;GO:0008092//cytoskeletal protein binding;GO:0009055//electron carrier activity;GO:0044877//macromolecular complex binding;GO:0051015//actin filament binding	GO:0006996//organelle organization;GO:0007010//cytoskeleton organization;GO:0007016//cytoskeletal anchoring at plasma membrane;GO:0007043//cell-cell junction assembly;GO:0007155//cell adhesion;GO:0008104//protein localization;GO:0008150//biological_process;GO:0009987//cellular process;GO:0016043//cellular component organization;GO:0022607//cellular component assembly;GO:0022610//biological adhesi…	-	protein_coding
ncbi_101803988	1	0	0	HERC1	XP_027322435.1 probable E3 ubiquitin-protein ligase HERC1 isoform X1 [Anas platyrhynchos]	Genetic Information Processing	Folding, sorting and degradation	ko04120//Ubiquitin mediated proteolysis	K10594	GO:0005575//cellular_component;GO:0005622//intracellular;GO:0005623//cell;GO:0005737//cytoplasm;GO:0005794//Golgi apparatus;GO:0005829//cytosol;GO:0012505//endomembrane system;GO:0016020//membrane;GO:0043226//organelle;GO:0043227//membrane-bounded organelle;GO:0043229//intracellular organelle;GO:0043231//intracellular membrane-bounded organelle;GO:0044424//intracellular part;GO:0044444//cytoplasm…	GO:0003674//molecular_function;GO:0003824//catalytic activity;GO:0004842//ubiquitin-protein transferase activity;GO:0005085//guanyl-nucleotide exchange factor activity;GO:0005086//ARF guanyl-nucleotide exchange factor activity;GO:0005488//binding;GO:0005515//protein binding;GO:0016740//transferase activity;GO:0019787//ubiquitin-like protein transferase activity;GO:0019899//enzyme binding;GO:00510…	GO:0003008//system process;GO:0006464//cellular protein modification process;GO:0006807//nitrogen compound metabolic process;GO:0007275//multicellular organism development;GO:0007399//nervous system development;GO:0007417//central nervous system development;GO:0007420//brain development;GO:0008150//biological_process;GO:0008152//metabolic process;GO:0009653//anatomical structure morphogenesis;GO:…	-	protein_coding
ncbi_106019666	1	0	0	ncbi_106019666	-	-	-	-	-	-	-	-	-	lncRNA
ncbi_101794567	1	0	0	UBE2Q2	XP_027322420.1 ubiquitin-conjugating enzyme E2 Q2 isoform X1 [Anas platyrhynchos]	Genetic Information Processing	Folding, sorting and degradation	ko04120//Ubiquitin mediated proteolysis	K10582	GO:0005575//cellular_component;GO:0005622//intracellular;GO:0005623//cell;GO:0005737//cytoplasm;GO:0005829//cytosol;GO:0044424//intracellular part;GO:0044444//cytoplasmic part;GO:0044464//cell part	GO:0000166//nucleotide binding;GO:0003674//molecular_function;GO:0003824//catalytic activity;GO:0004842//ubiquitin-protein transferase activity;GO:0004843//thiol-dependent ubiquitin-specific protease activity;GO:0005488//binding;GO:0005515//protein binding;GO:0005524//ATP binding;GO:0008144//drug binding;GO:0016740//transferase activity;GO:0017076//purine nucleotide binding;GO:0019787//ubiquitin-…	GO:0000209//protein polyubiquitination;GO:0006464//cellular protein modification process;GO:0006807//nitrogen compound metabolic process;GO:0008150//biological_process;GO:0008152//metabolic process;GO:0009987//cellular process;GO:0016567//protein ubiquitination;GO:0016579//protein deubiquitination;GO:0019538//protein metabolic process;GO:0032446//protein modification by small protein conjugation;…	-	protein_coding
ncbi_101794218	2	0	0	ETFA	XP_027321406.1 electron transfer flavoprotein subunit alpha, mitochondrial isoform X2 [Anas platyrhynchos]	-	-	-	-	GO:0005575//cellular_component;GO:0005622//intracellular;GO:0005623//cell;GO:0005737//cytoplasm;GO:0005739//mitochondrion;GO:0005759//mitochondrial matrix;GO:0017133//mitochondrial electron transfer flavoprotein complex;GO:0031974//membrane-enclosed lumen;GO:0032991//macromolecular complex;GO:0043226//organelle;GO:0043227//membrane-bounded organelle;GO:0043229//intracellular organelle;GO:0043231/…	GO:0000166//nucleotide binding;GO:0003674//molecular_function;GO:0003824//catalytic activity;GO:0005488//binding;GO:0009055//electron carrier activity;GO:0016491//oxidoreductase activity;GO:0036094//small molecule binding;GO:0043167//ion binding;GO:0043168//anion binding;GO:0048037//cofactor binding;GO:0050660//flavin adenine dinucleotide binding;GO:0050662//coenzyme binding;GO:0097159//organic c…	GO:0001655//urogenital system development;GO:0001700//embryonic development via the syncytial blastoderm;GO:0002009//morphogenesis of an epithelium;GO:0006082//organic acid metabolic process;GO:0006091//generation of precursor metabolites and energy;GO:0006119//oxidative phosphorylation;GO:0006139//nucleobase-containing compound metabolic process;GO:0006163//purine nucleotide metabolic process;GO…	-	protein_coding
ncbi_101789919	1	0	0	RCN2	XP_027321407.1 reticulocalbin-2 isoform X1 [Anas platyrhynchos]	-	-	-	-	GO:0005575//cellular_component;GO:0005622//intracellular;GO:0005623//cell;GO:0005634//nucleus;GO:0005730//nucleolus;GO:0005737//cytoplasm;GO:0005783//endoplasmic reticulum;GO:0005788//endoplasmic reticulum lumen;GO:0012505//endomembrane system;GO:0031974//membrane-enclosed lumen;GO:0031981//nuclear lumen;GO:0043226//organelle;GO:0043227//membrane-bounded organelle;GO:0043228//non-membrane-bounded…	GO:0003674//molecular_function;GO:0005488//binding;GO:0005509//calcium ion binding;GO:0043167//ion binding;GO:0043169//cation binding;GO:0046872//metal ion binding	GO:0006996//organelle organization;GO:0007030//Golgi organization;GO:0008150//biological_process;GO:0009987//cellular process;GO:0010256//endomembrane system organization;GO:0016043//cellular component organization;GO:0071840//cellular component organization or biogenesis	-	protein_coding
ncbi_101791745	1	0	0	TSPAN3	XP_027321410.1 tetraspanin-3 [Anas platyrhynchos]	-	-	-	-	GO:0005575//cellular_component;GO:0005623//cell;GO:0005886//plasma membrane;GO:0005887//integral component of plasma membrane;GO:0016020//membrane;GO:0016021//integral component of membrane;GO:0031224//intrinsic component of membrane;GO:0031226//intrinsic component of plasma membrane;GO:0044425//membrane part;GO:0044459//plasma membrane part;GO:0044464//cell part;GO:0071944//cell periphery	-	GO:0007154//cell communication;GO:0007165//signal transduction;GO:0007166//cell surface receptor signaling pathway;GO:0008150//biological_process;GO:0009987//cellular process;GO:0023052//signaling;GO:0050789//regulation of biological process;GO:0050794//regulation of cellular process;GO:0050896//response to stimulus;GO:0051716//cellular response to stimulus;GO:0065007//biological regulation	-	protein_coding
ncbi_101791235	1	0	0	HMG20A	EOA97381.1 High mobility group protein 20A, partial [Anas platyrhynchos]	-	-	-	-	GO:0017119//Golgi transport complex	GO:0003677//DNA binding;GO:0005524//ATP binding;GO:0008817//cob(I)yrinic acid a,c-diamide adenosyltransferase activity	GO:0000160//phosphorelay signal transduction system;GO:0006355//regulation of transcription, DNA-templated;GO:0006891//intra-Golgi vesicle-mediated transport;GO:0007059//chromosome segregation;GO:0009236//cobalamin biosynthetic process;GO:0030261//chromosome condensation	HMG	protein_coding
ncbi_101791739	2	0	0	MPI	XP_027321838.1 mannose-6-phosphate isomerase [Anas platyrhynchos]	Metabolism;Metabolism;Metabolism	Global and overview maps;Carbohydrate metabolism;Carbohydrate metabolism	ko01100//Metabolic pathways;ko00520//Amino sugar and nucleotide sugar metabolism;ko00051//Fructose and mannose metabolism	K01809;K01809;K01809	GO:0005575//cellular_component;GO:0005622//intracellular;GO:0005623//cell;GO:0005634//nucleus;GO:0005737//cytoplasm;GO:0005829//cytosol;GO:0043226//organelle;GO:0043227//membrane-bounded organelle;GO:0043229//intracellular organelle;GO:0043231//intracellular membrane-bounded organelle;GO:0044424//intracellular part;GO:0044444//cytoplasmic part;GO:0044464//cell part	GO:0003674//molecular_function;GO:0003824//catalytic activity;GO:0004476//mannose-6-phosphate isomerase activity;GO:0005488//binding;GO:0008270//zinc ion binding;GO:0016853//isomerase activity;GO:0016860//intramolecular oxidoreductase activity;GO:0016861//intramolecular oxidoreductase activity, interconverting aldoses and ketoses;GO:0043167//ion binding;GO:0043169//cation binding;GO:0046872//meta…	GO:0000032//cell wall mannoprotein biosynthetic process;GO:0005975//carbohydrate metabolic process;GO:0005996//monosaccharide metabolic process;GO:0006002//fructose 6-phosphate metabolic process;GO:0006013//mannose metabolic process;GO:0006056//mannoprotein metabolic process;GO:0006057//mannoprotein biosynthetic process;GO:0006082//organic acid metabolic process;GO:0006090//pyruvate metabolic pro…	-	protein_coding
ncbi_101797112	1	0	0	Neo1	XP_027321373.1 neogenin isoform X1 [Anas platyrhynchos]	Organismal Systems;Environmental Information Processing;Environmental Information Processing	Development and regeneration;Signaling molecules and interaction;Signal transduction	ko04360//Axon guidance;ko04514//Cell adhesion molecules;ko04350//TGF-beta signaling pathway	K06766;K06766;K06766	GO:0005575//cellular_component;GO:0005622//intracellular;GO:0005623//cell;GO:0005634//nucleus;GO:0005654//nucleoplasm;GO:0005737//cytoplasm;GO:0005794//Golgi apparatus;GO:0005886//plasma membrane;GO:0005887//integral component of plasma membrane;GO:0009986//cell surface;GO:0012505//endomembrane system;GO:0016020//membrane;GO:0016021//integral component of membrane;GO:0031224//intrinsic component …	GO:0003674//molecular_function;GO:0003993//acid phosphatase activity;GO:0005102//receptor binding;GO:0005488//binding;GO:0005515//protein binding;GO:0033612//receptor serine/threonine kinase binding;GO:0038023//signaling receptor activity;GO:0039706//co-receptor binding;GO:0045296//cadherin binding;GO:0046872//metal ion binding;GO:0050839//cell adhesion molecule binding;GO:0060089//molecular tran…	GO:0000768//syncytium formation by plasma membrane fusion;GO:0000902//cell morphogenesis;GO:0000904//cell morphogenesis involved in differentiation;GO:0001764//neuron migration;GO:0002791//regulation of peptide secretion;GO:0002792//negative regulation of peptide secretion;GO:0006355//regulation of transcription, DNA-templated;GO:0006357//regulation of transcription from RNA polymerase II promote…	-	protein_coding
ncbi_101790415	2	0	0	ARIH1	XP_027322013.1 E3 ubiquitin-protein ligase ARIH1 isoform X1 [Anas platyrhynchos]	-	-	-	-	GO:0000151//ubiquitin ligase complex;GO:0005575//cellular_component;GO:0005622//intracellular;GO:0005623//cell;GO:0005634//nucleus;GO:0005654//nucleoplasm;GO:0005694//chromosome;GO:0005737//cytoplasm;GO:0005829//cytosol;GO:0015030//Cajal body;GO:0016234//inclusion body;GO:0016604//nuclear body;GO:0019005//SCF ubiquitin ligase complex;GO:0031461//cullin-RING ubiquitin ligase complex;GO:0031462//Cu…	GO:0003674//molecular_function;GO:0003824//catalytic activity;GO:0004842//ubiquitin-protein transferase activity;GO:0005488//binding;GO:0005515//protein binding;GO:0008270//zinc ion binding;GO:0016740//transferase activity;GO:0019787//ubiquitin-like protein transferase activity;GO:0019899//enzyme binding;GO:0031624//ubiquitin conjugating enzyme binding;GO:0031625//ubiquitin protein ligase binding…	GO:0000003//reproduction;GO:0000209//protein polyubiquitination;GO:0000280//nuclear division;GO:0003006//developmental process involved in reproduction;GO:0006325//chromatin organization;GO:0006464//cellular protein modification process;GO:0006508//proteolysis;GO:0006511//ubiquitin-dependent protein catabolic process;GO:0006807//nitrogen compound metabolic process;GO:0006996//organelle organizati…	-	protein_coding
ncbi_101790726	2	0	0	PKM	XP_005017244.2 pyruvate kinase PKM isoform X1 [Anas platyrhynchos]	Metabolism;Human Diseases;Human Diseases;Metabolism;Metabolism;Organismal Systems;Metabolism;Metabolism;Human Diseases;Human Diseases;Metabolism	Global and overview maps;Infectious disease: viral;Cancer: overview;Nucleotide metabolism;Global and overview maps;Endocrine system;Global and overview maps;Carbohydrate metabolism;Cancer: overview;Endocrine and metabolic disease;Carbohydrate metabolism	ko01100//Metabolic pathways;ko05165//Human papillomavirus infection;ko05203//Viral carcinogenesis;ko00230//Purine metabolism;ko01200//Carbon metabolism;ko04922//Glucagon signaling pathway;ko01230//Biosynthesis of amino acids;ko00010//Glycolysis / Gluconeogenesis;ko05230//Central carbon metabolism in cancer;ko04930//Type II diabetes mellitus;ko00620//Pyruvate metabolism	K00873;K00873;K00873;K00873;K00873;K00873;K00873;K00873;K00873;K00873;K00873	GO:0001917//photoreceptor inner segment;GO:0005575//cellular_component;GO:0005576//extracellular region;GO:0005622//intracellular;GO:0005623//cell;GO:0005634//nucleus;GO:0005737//cytoplasm;GO:0005829//cytosol;GO:0005929//cilium;GO:0012505//endomembrane system;GO:0030141//secretory granule;GO:0031410//cytoplasmic vesicle;GO:0031974//membrane-enclosed lumen;GO:0031982//vesicle;GO:0031983//vesicle l…	GO:0000166//nucleotide binding;GO:0000287//magnesium ion binding;GO:0003674//molecular_function;GO:0003824//catalytic activity;GO:0004743//pyruvate kinase activity;GO:0005488//binding;GO:0005515//protein binding;GO:0005524//ATP binding;GO:0008144//drug binding;GO:0016301//kinase activity;GO:0016740//transferase activity;GO:0016772//transferase activity, transferring phosphorus-containing groups;G…	GO:0000768//syncytium formation by plasma membrane fusion;GO:0001666//response to hypoxia;GO:0001775//cell activation;GO:0001889//liver development;GO:0002252//immune effector process;GO:0002263//cell activation involved in immune response;GO:0002274//myeloid leukocyte activation;GO:0002275//myeloid cell activation involved in immune response;GO:0002283//neutrophil activation involved in immune r…	-	protein_coding
ncbi_101791101	2	0	0	Senp8	EOB03035.1 Sentrin-specific protease 8, partial [Anas platyrhynchos]	-	-	-	-	GO:0005575//cellular_component;GO:0005622//intracellular;GO:0005623//cell;GO:0005634//nucleus;GO:0005737//cytoplasm;GO:0005829//cytosol;GO:0043226//organelle;GO:0043227//membrane-bounded organelle;GO:0043229//intracellular organelle;GO:0043231//intracellular membrane-bounded organelle;GO:0044424//intracellular part;GO:0044444//cytoplasmic part;GO:0044464//cell part	GO:0003674//molecular_function;GO:0003824//catalytic activity;GO:0004175//endopeptidase activity;GO:0008233//peptidase activity;GO:0008234//cysteine-type peptidase activity;GO:0016787//hydrolase activity;GO:0019783//ubiquitin-like protein-specific protease activity;GO:0019784//NEDD8-specific protease activity;GO:0070011//peptidase activity, acting on L-amino acid peptides	GO:0006464//cellular protein modification process;GO:0006508//proteolysis;GO:0006807//nitrogen compound metabolic process;GO:0008150//biological_process;GO:0008152//metabolic process;GO:0009987//cellular process;GO:0016579//protein deubiquitination;GO:0016926//protein desumoylation;GO:0018193//peptidyl-amino acid modification;GO:0018205//peptidyl-lysine modification;GO:0019538//protein metabolic …	-	protein_coding
ncbi_101798743	1	0	0	RPS17	NP_001232596.1 40S ribosomal protein S17 [Taeniopygia guttata]	Genetic Information Processing	Translation	ko03010//Ribosome	K02962	GO:0005575//cellular_component;GO:0005622//intracellular;GO:0005623//cell;GO:0005634//nucleus;GO:0005654//nucleoplasm;GO:0005737//cytoplasm;GO:0005829//cytosol;GO:0005840//ribosome;GO:0015935//small ribosomal subunit;GO:0022626//cytosolic ribosome;GO:0022627//cytosolic small ribosomal subunit;GO:0031974//membrane-enclosed lumen;GO:0031981//nuclear lumen;GO:0032991//macromolecular complex;GO:00432…	GO:0003674//molecular_function;GO:0003735//structural constituent of ribosome;GO:0005198//structural molecule activity	GO:0000028//ribosomal small subunit assembly;GO:0000184//nuclear-transcribed mRNA catabolic process, nonsense-mediated decay;GO:0000956//nuclear-transcribed mRNA catabolic process;GO:0002181//cytoplasmic translation;GO:0002262//myeloid cell homeostasis;GO:0002376//immune system process;GO:0006139//nucleobase-containing compound metabolic process;GO:0006364//rRNA processing;GO:0006396//RNA process…	-	protein_coding
ncbi_101799671	1	0	0	PPIB	XP_027322342.1 peptidyl-prolyl cis-trans isomerase B [Anas platyrhynchos]	-	-	-	-	GO:0005575//cellular_component;GO:0005576//extracellular region;GO:0005622//intracellular;GO:0005623//cell;GO:0005634//nucleus;GO:0005737//cytoplasm;GO:0005783//endoplasmic reticulum;GO:0005788//endoplasmic reticulum lumen;GO:0005790//smooth endoplasmic reticulum;GO:0012505//endomembrane system;GO:0016020//membrane;GO:0016021//integral component of membrane;GO:0031224//intrinsic component of memb…	GO:0003674//molecular_function;GO:0003755//peptidyl-prolyl cis-trans isomerase activity;GO:0003824//catalytic activity;GO:0005488//binding;GO:0005515//protein binding;GO:0008144//drug binding;GO:0016018//cyclosporin A binding;GO:0016853//isomerase activity;GO:0016859//cis-trans isomerase activity;GO:0019899//enzyme binding;GO:0033218//amide binding;GO:0042277//peptide binding;GO:0044877//macromol…	GO:0000413//protein peptidyl-prolyl isomerization;GO:0001501//skeletal system development;GO:0006457//protein folding;GO:0006464//cellular protein modification process;GO:0006807//nitrogen compound metabolic process;GO:0006810//transport;GO:0007275//multicellular organism development;GO:0008150//biological_process;GO:0008152//metabolic process;GO:0009987//cellular process;GO:0018193//peptidyl-ami…	-	protein_coding
ncbi_101794543	1	0	0	SEC11A	XP_027321985.1 signal peptidase complex catalytic subunit SEC11A [Anas platyrhynchos]	Genetic Information Processing	Folding, sorting and degradation	ko03060//Protein export	K13280	GO:0005575//cellular_component;GO:0005622//intracellular;GO:0005623//cell;GO:0005737//cytoplasm;GO:0005783//endoplasmic reticulum;GO:0005787//signal peptidase complex;GO:0005789//endoplasmic reticulum membrane;GO:0012505//endomembrane system;GO:0016020//membrane;GO:0016021//integral component of membrane;GO:0031090//organelle membrane;GO:0031224//intrinsic component of membrane;GO:0031984//organe…	GO:0003674//molecular_function;GO:0003824//catalytic activity;GO:0004252//serine-type endopeptidase activity;GO:0008233//peptidase activity;GO:0008236//serine-type peptidase activity;GO:0016787//hydrolase activity;GO:0017171//serine hydrolase activity;GO:0070011//peptidase activity, acting on L-amino acid peptides	GO:0006465//signal peptide processing;GO:0006508//proteolysis;GO:0006518//peptide metabolic process;GO:0006807//nitrogen compound metabolic process;GO:0008150//biological_process;GO:0008152//metabolic process;GO:0009306//protein secretion;GO:0009987//cellular process;GO:0010467//gene expression;GO:0016485//protein processing;GO:0019538//protein metabolic process;GO:0034641//cellular nitrogen comp…	-	protein_coding
ncbi_101794510	1	0	0	RAMAC	XP_027321870.1 RNA guanine-N7 methyltransferase activating subunit [Anas platyrhynchos]	-	-	-	-	GO:0005575//cellular_component;GO:0005622//intracellular;GO:0005623//cell;GO:0005634//nucleus;GO:0005654//nucleoplasm;GO:0005845//mRNA cap binding complex;GO:0031533//mRNA cap methyltransferase complex;GO:0031974//membrane-enclosed lumen;GO:0031981//nuclear lumen;GO:0032991//macromolecular complex;GO:0034518//RNA cap binding complex;GO:0034708//methyltransferase complex;GO:0043226//organelle;GO:0…	GO:0003674//molecular_function;GO:0003676//nucleic acid binding;GO:0003723//RNA binding;GO:0003824//catalytic activity;GO:0004482//mRNA (guanine-N7-)-methyltransferase activity;GO:0005488//binding;GO:0008168//methyltransferase activity;GO:0008170//N-methyltransferase activity;GO:0008173//RNA methyltransferase activity;GO:0008174//mRNA methyltransferase activity;GO:0008757//S-adenosylmethionine-de…	GO:0001510//RNA methylation;GO:0006139//nucleobase-containing compound metabolic process;GO:0006370//7-methylguanosine mRNA capping;GO:0006396//RNA processing;GO:0006397//mRNA processing;GO:0006725//cellular aromatic compound metabolic process;GO:0006807//nitrogen compound metabolic process;GO:0008150//biological_process;GO:0008152//metabolic process;GO:0009451//RNA modification;GO:0009452//7-met…	-	protein_coding
ncbi_101804167	2	0	0	Saxo2	XP_027322251.1 stabilizer of axonemal microtubules 2 isoform X1 [Anas platyrhynchos]	-	-	-	-	-	-	-	-	protein_coding
ncbi_101803191	2	0	0	CFAP161	XP_027322201.1 cilia- and flagella-associated protein 161 isoform X1 [Anas platyrhynchos]	-	-	-	-	-	-	-	-	protein_coding
ncbi_101804665	1	0	0	mesd	XP_005027224.2 LRP chaperone MESD isoform X1 [Anas platyrhynchos]	-	-	-	-	GO:0005575//cellular_component;GO:0005622//intracellular;GO:0005623//cell;GO:0005737//cytoplasm;GO:0005783//endoplasmic reticulum;GO:0005788//endoplasmic reticulum lumen;GO:0005886//plasma membrane;GO:0012505//endomembrane system;GO:0016020//membrane;GO:0031974//membrane-enclosed lumen;GO:0043226//organelle;GO:0043227//membrane-bounded organelle;GO:0043229//intracellular organelle;GO:0043231//int…	GO:0003674//molecular_function;GO:0005102//receptor binding;GO:0005488//binding;GO:0005515//protein binding;GO:0042802//identical protein binding;GO:0050750//low-density lipoprotein particle receptor binding;GO:0070325//lipoprotein particle receptor binding	GO:0006457//protein folding;GO:0006605//protein targeting;GO:0006612//protein targeting to membrane;GO:0006810//transport;GO:0006886//intracellular protein transport;GO:0006888//ER to Golgi vesicle-mediated transport;GO:0006897//endocytosis;GO:0006909//phagocytosis;GO:0007154//cell communication;GO:0007165//signal transduction;GO:0007166//cell surface receptor signaling pathway;GO:0007267//cell-c…	-	protein_coding
ncbi_101800972	2	0	0	ZFAND6	XP_014800068.1 PREDICTED: AN1-type zinc finger protein 6 isoform X1 [Calidris pugnax]	-	-	-	-	GO:0005575//cellular_component;GO:0005622//intracellular;GO:0005623//cell;GO:0005737//cytoplasm;GO:0005829//cytosol;GO:0044424//intracellular part;GO:0044444//cytoplasmic part;GO:0044464//cell part	GO:0003674//molecular_function;GO:0003676//nucleic acid binding;GO:0003677//DNA binding;GO:0005488//binding;GO:0005515//protein binding;GO:0008270//zinc ion binding;GO:0031593//polyubiquitin binding;GO:0043167//ion binding;GO:0043169//cation binding;GO:0046872//metal ion binding;GO:0046914//transition metal ion binding;GO:0097159//organic cyclic compound binding;GO:1901363//heterocyclic compound …	GO:0006605//protein targeting;GO:0006625//protein targeting to peroxisome;GO:0006810//transport;GO:0006886//intracellular protein transport;GO:0006915//apoptotic process;GO:0006996//organelle organization;GO:0007031//peroxisome organization;GO:0008104//protein localization;GO:0008150//biological_process;GO:0008219//cell death;GO:0009966//regulation of signal transduction;GO:0009987//cellular proc…	-	protein_coding
ncbi_101793091	2	0	0	MRPS11	XP_027322009.1 28S ribosomal protein S11, mitochondrial [Anas platyrhynchos]	Genetic Information Processing	Translation	ko03010//Ribosome	K02948	GO:0000313//organellar ribosome;GO:0000314//organellar small ribosomal subunit;GO:0005575//cellular_component;GO:0005622//intracellular;GO:0005623//cell;GO:0005737//cytoplasm;GO:0005739//mitochondrion;GO:0005740//mitochondrial envelope;GO:0005743//mitochondrial inner membrane;GO:0005759//mitochondrial matrix;GO:0005761//mitochondrial ribosome;GO:0005763//mitochondrial small ribosomal subunit;GO:0…	GO:0003674//molecular_function;GO:0003676//nucleic acid binding;GO:0003723//RNA binding;GO:0003729//mRNA binding;GO:0003735//structural constituent of ribosome;GO:0005198//structural molecule activity;GO:0005488//binding;GO:0019843//rRNA binding;GO:0048027//mRNA 5'-UTR binding;GO:0070181//small ribosomal subunit rRNA binding;GO:0097159//organic cyclic compound binding;GO:1901363//heterocyclic com…	GO:0000028//ribosomal small subunit assembly;GO:0000462//maturation of SSU-rRNA from tricistronic rRNA transcript (SSU-rRNA, 5.8S rRNA, LSU-rRNA);GO:0006139//nucleobase-containing compound metabolic process;GO:0006364//rRNA processing;GO:0006396//RNA processing;GO:0006412//translation;GO:0006414//translational elongation;GO:0006415//translational termination;GO:0006518//peptide metabolic process;…	-	protein_coding
ncbi_101792372	2	0	0	AKAP13	XP_027321974.1 A-kinase anchor protein 13 isoform X3 [Anas platyrhynchos]	Human Diseases;Organismal Systems	Infectious disease: viral;Endocrine system	ko05163//Human cytomegalovirus infection;ko04928//Parathyroid hormone synthesis, secretion and action	K16529;K16529	GO:0005575//cellular_component;GO:0005622//intracellular;GO:0005623//cell;GO:0005634//nucleus;GO:0005737//cytoplasm;GO:0005829//cytosol;GO:0005856//cytoskeleton;GO:0005884//actin filament;GO:0005938//cell cortex;GO:0015629//actin cytoskeleton;GO:0016020//membrane;GO:0030863//cortical cytoskeleton;GO:0030864//cortical actin cytoskeleton;GO:0043226//organelle;GO:0043227//membrane-bounded organelle;…	GO:0003674//molecular_function;GO:0003824//catalytic activity;GO:0004672//protein kinase activity;GO:0004674//protein serine/threonine kinase activity;GO:0004690//cyclic nucleotide-dependent protein kinase activity;GO:0004691//cAMP-dependent protein kinase activity;GO:0005078//MAP-kinase scaffold activity;GO:0005085//guanyl-nucleotide exchange factor activity;GO:0005088//Ras guanyl-nucleotide exc…	GO:0001501//skeletal system development;GO:0001932//regulation of protein phosphorylation;GO:0001934//positive regulation of protein phosphorylation;GO:0003008//system process;GO:0003013//circulatory system process;GO:0003015//heart process;GO:0006464//cellular protein modification process;GO:0006468//protein phosphorylation;GO:0006793//phosphorus metabolic process;GO:0006796//phosphate-containin…	-	protein_coding
ncbi_101800352	1	0	0	FAM174B	XP_032050601.1 membrane protein FAM174B [Aythya fuligula]	-	-	-	-	GO:0005575//cellular_component;GO:0016020//membrane;GO:0016021//integral component of membrane;GO:0031224//intrinsic component of membrane;GO:0044425//membrane part	-	GO:0015886//heme transport;GO:0017004//cytochrome complex assembly	-	protein_coding
ncbi_101802018	1	0	0	IGF1R	XP_032050798.1 insulin-like growth factor 1 receptor isoform X1 [Aythya fuligula]	Human Diseases;Environmental Information Processing;Environmental Information Processing;Cellular Processes;Environmental Information Processing;Human Diseases;Cellular Processes;Environmental Information Processing;Human Diseases;Environmental Information Processing;Human Diseases;Human Diseases;Cellular Processes;Cellular Processes;Environmental Information Processing;Environmental Information …	Cancer: overview;Signal transduction;Signal transduction;Transport and catabolism;Signal transduction;Cancer: overview;Cellular community - eukaryotes;Signal transduction;Cancer: overview;Signal transduction;Cancer: specific types;Cancer: specific types;Cellular community - eukaryotes;Transport and catabolism;Signal transduction;Signal transduction;Signal transduction;Cell growth and death;Cancer…	ko05200//Pathways in cancer;ko04151//PI3K-Akt signaling pathway;ko04010//MAPK signaling pathway;ko04144//Endocytosis;ko04014//Ras signaling pathway;ko05205//Proteoglycans in cancer;ko04510//Focal adhesion;ko04015//Rap1 signaling pathway;ko05202//Transcriptional misregulation in cancer;ko04150//mTOR signaling pathway;ko05225//Hepatocellular carcinoma;ko05224//Breast cancer;ko04550//Signaling pathw…	K05087;K05087;K05087;K05087;K05087;K05087;K05087;K05087;K05087;K05087;K05087;K05087;K05087;K05087;K05087;K05087;K05087;K05087;K05087;K05087;K05087;K05087;K05087;K05087;K05087;K05087;K05087;K05087;K05087	GO:0005575//cellular_component;GO:0005622//intracellular;GO:0005623//cell;GO:0005634//nucleus;GO:0005737//cytoplasm;GO:0005886//plasma membrane;GO:0005887//integral component of plasma membrane;GO:0005901//caveola;GO:0016020//membrane;GO:0016021//integral component of membrane;GO:0030315//T-tubule;GO:0030424//axon;GO:0031224//intrinsic component of membrane;GO:0031226//intrinsic component of plas…	GO:0000166//nucleotide binding;GO:0001965//G-protein alpha-subunit binding;GO:0003674//molecular_function;GO:0003824//catalytic activity;GO:0004672//protein kinase activity;GO:0004713//protein tyrosine kinase activity;GO:0004714//transmembrane receptor protein tyrosine kinase activity;GO:0004888//transmembrane signaling receptor activity;GO:0005010//insulin-like growth factor-activated receptor a…	GO:0000003//reproduction;GO:0000902//cell morphogenesis;GO:0000904//cell morphogenesis involved in differentiation;GO:0001101//response to acid chemical;GO:0001655//urogenital system development;GO:0001678//cellular glucose homeostasis;GO:0001932//regulation of protein phosphorylation;GO:0001933//negative regulation of protein phosphorylation;GO:0001934//positive regulation of protein phosphoryla…	-	protein_coding
ncbi_101790654	1	0	0	MEGF11	XP_021125174.2 multiple epidermal growth factor-like domains protein 11 isoform X4 [Anas platyrhynchos]	-	-	-	-	GO:0005575//cellular_component;GO:0005623//cell;GO:0005886//plasma membrane;GO:0016020//membrane;GO:0016021//integral component of membrane;GO:0016323//basolateral plasma membrane;GO:0031224//intrinsic component of membrane;GO:0036038//TCTN-B9D complex;GO:0044425//membrane part;GO:0044459//plasma membrane part;GO:0044464//cell part;GO:0071944//cell periphery;GO:0098590//plasma membrane region	-	GO:0001654//eye development;GO:0003407//neural retina development;GO:0007155//cell adhesion;GO:0007275//multicellular organism development;GO:0007423//sensory organ development;GO:0008150//biological_process;GO:0009653//anatomical structure morphogenesis;GO:0009887//organ morphogenesis;GO:0010842//retina layer formation;GO:0022610//biological adhesion;GO:0032501//multicellular organismal process;…	-	protein_coding
ncbi_101801808	1	0	0	MAP2K5	XP_027321512.1 dual specificity mitogen-activated protein kinase kinase 5 isoform X1 [Anas platyrhynchos]	Environmental Information Processing;Organismal Systems;Human Diseases;Organismal Systems;Cellular Processes	Signal transduction;Endocrine system;Cardiovascular disease;Nervous system;Cellular community - eukaryotes	ko04010//MAPK signaling pathway;ko04921//Oxytocin signaling pathway;ko05418//Fluid shear stress and atherosclerosis;ko04722//Neurotrophin signaling pathway;ko04540//Gap junction	K04463;K04463;K04463;K04463;K04463	GO:0005575//cellular_component;GO:0005622//intracellular;GO:0005623//cell;GO:0005634//nucleus;GO:0005737//cytoplasm;GO:0005819//spindle;GO:0005829//cytosol;GO:0005856//cytoskeleton;GO:0015630//microtubule cytoskeleton;GO:0016020//membrane;GO:0043226//organelle;GO:0043227//membrane-bounded organelle;GO:0043228//non-membrane-bounded organelle;GO:0043229//intracellular organelle;GO:0043231//intracel…	GO:0000166//nucleotide binding;GO:0003674//molecular_function;GO:0003824//catalytic activity;GO:0004672//protein kinase activity;GO:0004674//protein serine/threonine kinase activity;GO:0004707//MAP kinase activity;GO:0004708//MAP kinase kinase activity;GO:0004712//protein serine/threonine/tyrosine kinase activity;GO:0004713//protein tyrosine kinase activity;GO:0005488//binding;GO:0005515//protein…	GO:0000122//negative regulation of transcription from RNA polymerase II promoter;GO:0000165//MAPK cascade;GO:0000187//activation of MAPK activity;GO:0001558//regulation of cell growth;GO:0001817//regulation of cytokine production;GO:0001818//negative regulation of cytokine production;GO:0001932//regulation of protein phosphorylation;GO:0001934//positive regulation of protein phosphorylation;GO:00…	-	protein_coding
ncbi_101804276	2	0	0	CALML4	XP_005023018.3 calmodulin-like protein 4 [Anas platyrhynchos]	Human Diseases;Human Diseases;Environmental Information Processing;Organismal Systems;Environmental Information Processing;Environmental Information Processing;Human Diseases;Environmental Information Processing;Human Diseases;Human Diseases;Environmental Information Processing;Human Diseases;Cellular Processes;Organismal Systems;Human Diseases;Organismal Systems;Organismal Systems;Environmental …	Cancer: overview;Neurodegenerative disease;Signal transduction;Sensory system;Signal transduction;Signal transduction;Infectious disease: viral;Signal transduction;Infectious disease: viral;Infectious disease: bacterial;Signal transduction;Infectious disease: viral;Cell growth and death;Endocrine system;Substance dependence;Circulatory system;Endocrine system;Signal transduction;Cardiovascular di…	ko05200//Pathways in cancer;ko05010//Alzheimer disease;ko04014//Ras signaling pathway;ko04740//Olfactory transduction;ko04024//cAMP signaling pathway;ko04020//Calcium signaling pathway;ko05163//Human cytomegalovirus infection;ko04015//Rap1 signaling pathway;ko05170//Human immunodeficiency virus 1 infection;ko05152//Tuberculosis;ko04022//cGMP-PKG signaling pathway;ko05167//Kaposi sarcoma-associate…	K02183;K02183;K02183;K02183;K02183;K02183;K02183;K02183;K02183;K02183;K02183;K02183;K02183;K02183;K02183;K02183;K02183;K02183;K02183;K02183;K02183;K02183;K02183;K02183;K02183;K02183;K02183;K02183;K02183;K02183;K02183;K02183;K02183;K02183;K02183;K02183;K02183;K02183;K02183;K02183;K02183	-	GO:0003674//molecular_function;GO:0005488//binding;GO:0005509//calcium ion binding;GO:0043167//ion binding;GO:0043169//cation binding;GO:0046872//metal ion binding	-	-	protein_coding
ncbi_101804647	2	0	0	FEM1B	XP_005023020.2 protein fem-1 homolog B [Anas platyrhynchos]	-	-	-	-	GO:0005575//cellular_component;GO:0005622//intracellular;GO:0005623//cell;GO:0005634//nucleus;GO:0005654//nucleoplasm;GO:0005737//cytoplasm;GO:0005829//cytosol;GO:0031974//membrane-enclosed lumen;GO:0031981//nuclear lumen;GO:0043226//organelle;GO:0043227//membrane-bounded organelle;GO:0043229//intracellular organelle;GO:0043231//intracellular membrane-bounded organelle;GO:0043233//organelle lumen…	GO:0003674//molecular_function;GO:0003824//catalytic activity;GO:0004842//ubiquitin-protein transferase activity;GO:0005102//receptor binding;GO:0005123//death receptor binding;GO:0005126//cytokine receptor binding;GO:0005488//binding;GO:0005515//protein binding;GO:0016740//transferase activity;GO:0019787//ubiquitin-like protein transferase activity;GO:0032813//tumor necrosis factor receptor supe…	GO:0000003//reproduction;GO:0001655//urogenital system development;GO:0001763//morphogenesis of a branching structure;GO:0002009//morphogenesis of an epithelium;GO:0002064//epithelial cell development;GO:0002070//epithelial cell maturation;GO:0003006//developmental process involved in reproduction;GO:0006464//cellular protein modification process;GO:0006807//nitrogen compound metabolic process;GO…	-	protein_coding
ncbi_101805403	1	0	0	ANP32A	XP_013225415.1 acidic leucine-rich nuclear phosphoprotein 32 family member A [Columba livia]	-	-	-	-	GO:0005575//cellular_component;GO:0005622//intracellular;GO:0005623//cell;GO:0005634//nucleus;GO:0005654//nucleoplasm;GO:0005737//cytoplasm;GO:0005783//endoplasmic reticulum;GO:0005856//cytoskeleton;GO:0005875//microtubule associated complex;GO:0012505//endomembrane system;GO:0015630//microtubule cytoskeleton;GO:0016363//nuclear matrix;GO:0031974//membrane-enclosed lumen;GO:0031981//nuclear lumen…	GO:0003674//molecular_function;GO:0005488//binding;GO:0005515//protein binding;GO:0008017//microtubule binding;GO:0008092//cytoskeletal protein binding;GO:0015631//tubulin binding;GO:0042393//histone binding	GO:0006139//nucleobase-containing compound metabolic process;GO:0006323//DNA packaging;GO:0006325//chromatin organization;GO:0006333//chromatin assembly or disassembly;GO:0006334//nucleosome assembly;GO:0006338//chromatin remodeling;GO:0006351//transcription, DNA-templated;GO:0006355//regulation of transcription, DNA-templated;GO:0006725//cellular aromatic compound metabolic process;GO:0006807//n…	-	protein_coding
ncbi_101803020	1	0	0	Morf4l1	XP_027321430.1 mortality factor 4-like protein 1 isoform X1 [Anas platyrhynchos]	-	-	-	-	GO:0000118//histone deacetylase complex;GO:0000123//histone acetyltransferase complex;GO:0000228//nuclear chromosome;GO:0000785//chromatin;GO:0000790//nuclear chromatin;GO:0005575//cellular_component;GO:0005622//intracellular;GO:0005623//cell;GO:0005634//nucleus;GO:0005654//nucleoplasm;GO:0005694//chromosome;GO:0016580//Sin3 complex;GO:0016604//nuclear body;GO:0016607//nuclear speck;GO:0030849//a…	GO:0003674//molecular_function;GO:0003682//chromatin binding;GO:0005488//binding;GO:0005515//protein binding;GO:0030234//enzyme regulator activity;GO:0035064//methylated histone binding;GO:0042393//histone binding;GO:0047485//protein N-terminus binding;GO:0098772//molecular function regulator	GO:0000003//reproduction;GO:0000122//negative regulation of transcription from RNA polymerase II promoter;GO:0000414//regulation of histone H3-K36 methylation;GO:0000416//positive regulation of histone H3-K36 methylation;GO:0000724//double-strand break repair via homologous recombination;GO:0000725//recombinational repair;GO:0003006//developmental process involved in reproduction;GO:0006139//nucl…	-	protein_coding
ncbi_101791197	1	0	0	CIAO2A	XP_027321429.1 cytosolic iron-sulfur assembly component 2A [Anas platyrhynchos]	-	-	-	-	GO:0005575//cellular_component;GO:0005622//intracellular;GO:0005623//cell;GO:0005634//nucleus;GO:0005654//nucleoplasm;GO:0005737//cytoplasm;GO:0005819//spindle;GO:0005829//cytosol;GO:0005856//cytoskeleton;GO:0005874//microtubule;GO:0005876//spindle microtubule;GO:0015630//microtubule cytoskeleton;GO:0031974//membrane-enclosed lumen;GO:0031981//nuclear lumen;GO:0043226//organelle;GO:0043227//membr…	GO:0003674//molecular_function;GO:0005488//binding;GO:0043167//ion binding;GO:0043169//cation binding;GO:0046872//metal ion binding	GO:0006790//sulfur compound metabolic process;GO:0007049//cell cycle;GO:0007059//chromosome segregation;GO:0008150//biological_process;GO:0008152//metabolic process;GO:0009987//cellular process;GO:0016043//cellular component organization;GO:0016226//iron-sulfur cluster assembly;GO:0022402//cell cycle process;GO:0022607//cellular component assembly;GO:0031163//metallo-sulfur cluster assembly;GO:00…	-	protein_coding
ncbi_101790631	1	0	0	CASC4	XP_005009310.2 protein CASC4 isoform X1 [Anas platyrhynchos]	-	-	-	-	GO:0005886//plasma membrane;GO:0031514//motile cilium	GO:0003674//molecular_function;GO:0005524//ATP binding	GO:0007059//chromosome segregation;GO:0008150//biological_process;GO:0030261//chromosome condensation;GO:0048870//cell motility	-	protein_coding
ncbi_110352867	2	0	0	VPS33B	XP_032050723.1 vacuolar protein sorting-associated protein 33B [Aythya fuligula]	-	-	-	-	GO:0000323//lytic vacuole;GO:0005575//cellular_component;GO:0005622//intracellular;GO:0005623//cell;GO:0005737//cytoplasm;GO:0005764//lysosome;GO:0005765//lysosomal membrane;GO:0005768//endosome;GO:0005769//early endosome;GO:0005770//late endosome;GO:0005773//vacuole;GO:0005774//vacuolar membrane;GO:0005794//Golgi apparatus;GO:0010008//endosome membrane;GO:0012505//endomembrane system;GO:0016020/…	GO:0000149//SNARE binding;GO:0003674//molecular_function;GO:0005488//binding;GO:0005515//protein binding;GO:0019905//syntaxin binding	GO:0000003//reproduction;GO:0000226//microtubule cytoskeleton organization;GO:0000278//mitotic cell cycle;GO:0000280//nuclear division;GO:0001501//skeletal system development;GO:0001889//liver development;GO:0002376//immune system process;GO:0002520//immune system development;GO:0006464//cellular protein modification process;GO:0006807//nitrogen compound metabolic process;GO:0006810//transport;GO…	-	protein_coding
ncbi_119718024	1	0	0	SERF2	XP_015147667.1 small EDRK-rich factor 2 [Gallus gallus]	-	-	-	-	GO:0005575//cellular_component;GO:0005622//intracellular;GO:0005623//cell;GO:0005634//nucleus;GO:0005737//cytoplasm;GO:0005829//cytosol;GO:0043226//organelle;GO:0043227//membrane-bounded organelle;GO:0043229//intracellular organelle;GO:0043231//intracellular membrane-bounded organelle;GO:0044424//intracellular part;GO:0044444//cytoplasmic part;GO:0044464//cell part	-	-	-	protein_coding
ncbi_101794515	1	0	0	ZFHX3	XP_032051302.1 zinc finger homeobox protein 3 isoform X1 [Aythya fuligula]	Cellular Processes	Cellular community - eukaryotes	ko04550//Signaling pathways regulating pluripotency of stem cells	K09378	GO:0005575//cellular_component;GO:0005622//intracellular;GO:0005623//cell;GO:0005634//nucleus;GO:0005654//nucleoplasm;GO:0005667//transcription factor complex;GO:0005737//cytoplasm;GO:0016604//nuclear body;GO:0031974//membrane-enclosed lumen;GO:0031981//nuclear lumen;GO:0032991//macromolecular complex;GO:0043226//organelle;GO:0043227//membrane-bounded organelle;GO:0043229//intracellular organelle…	GO:0000976//transcription regulatory region sequence-specific DNA binding;GO:0000977//RNA polymerase II regulatory region sequence-specific DNA binding;GO:0000978//RNA polymerase II core promoter proximal region sequence-specific DNA binding;GO:0000981//RNA polymerase II transcription factor activity, sequence-specific DNA binding;GO:0000982//transcription factor activity, RNA polymerase II core …	GO:0000122//negative regulation of transcription from RNA polymerase II promoter;GO:0006139//nucleobase-containing compound metabolic process;GO:0006351//transcription, DNA-templated;GO:0006355//regulation of transcription, DNA-templated;GO:0006357//regulation of transcription from RNA polymerase II promoter;GO:0006366//transcription from RNA polymerase II promoter;GO:0006725//cellular aromatic c…	TF_Otx	protein_coding
ncbi_106019041	1	0	0	ncbi_106019041	-	-	-	-	-	-	-	-	-	lncRNA
ncbi_119718130	1	0	0	VPS4A	OXB65089.1 hypothetical protein ASZ78_008372 [Callipepla squamata]	Cellular Processes;Cellular Processes	Transport and catabolism;Cell growth and death	ko04144//Endocytosis;ko04217//Necroptosis	K12196;K12196	GO:0000323//lytic vacuole;GO:0000502//proteasome complex;GO:0000922//spindle pole;GO:0005575//cellular_component;GO:0005622//intracellular;GO:0005623//cell;GO:0005634//nucleus;GO:0005737//cytoplasm;GO:0005764//lysosome;GO:0005768//endosome;GO:0005769//early endosome;GO:0005770//late endosome;GO:0005773//vacuole;GO:0005774//vacuolar membrane;GO:0005786//signal recognition particle, endoplasmic ret…	GO:0000166//nucleotide binding;GO:0003674//molecular_function;GO:0003678//DNA helicase activity;GO:0003723//RNA binding;GO:0003724//RNA helicase activity;GO:0003824//catalytic activity;GO:0004176//ATP-dependent peptidase activity;GO:0004222//metalloendopeptidase activity;GO:0004252//serine-type endopeptidase activity;GO:0004386//helicase activity;GO:0005047//signal recognition particle binding;GO…	GO:0000070//mitotic sister chromatid segregation;GO:0000075//cell cycle checkpoint;GO:0000278//mitotic cell cycle;GO:0000280//nuclear division;GO:0000819//sister chromatid segregation;GO:0000920//cell separation after cytokinesis;GO:0001654//eye development;GO:0001745//compound eye morphogenesis;GO:0001751//compound eye photoreceptor cell differentiation;GO:0001754//eye photoreceptor cell differe…	-	protein_coding
ncbi_101803735	2	0	0	Gas8	XP_032051782.1 dynein regulatory complex subunit 4 [Aythya fuligula]	-	-	-	-	GO:0005575//cellular_component;GO:0005622//intracellular;GO:0005623//cell;GO:0005737//cytoplasm;GO:0005794//Golgi apparatus;GO:0005815//microtubule organizing center;GO:0005856//cytoskeleton;GO:0005874//microtubule;GO:0005929//cilium;GO:0005930//axoneme;GO:0012505//endomembrane system;GO:0015630//microtubule cytoskeleton;GO:0031514//motile cilium;GO:0032838//cell projection cytoplasm;GO:0036064//…	GO:0003674//molecular_function;GO:0005488//binding;GO:0005515//protein binding;GO:0005524//ATP binding;GO:0008017//microtubule binding;GO:0008092//cytoskeletal protein binding;GO:0015631//tubulin binding;GO:0017016//Ras GTPase binding;GO:0017137//Rab GTPase binding;GO:0019899//enzyme binding;GO:0031267//small GTPase binding;GO:0051020//GTPase binding	GO:0000226//microtubule cytoskeleton organization;GO:0001539//cilium or flagellum-dependent cell motility;GO:0001578//microtubule bundle formation;GO:0003341//cilium movement;GO:0003351//epithelial cilium movement;GO:0003355//cilium movement involved in otolith formation;GO:0006928//movement of cell or subcellular component;GO:0006996//organelle organization;GO:0007010//cytoskeleton organization;…	-	protein_coding
ncbi_101805103	1	0	0	Banp	XP_027321596.1 protein BANP isoform X1 [Anas platyrhynchos]	-	-	-	-	GO:0005575//cellular_component;GO:0005622//intracellular;GO:0005623//cell;GO:0005634//nucleus;GO:0005654//nucleoplasm;GO:0016604//nuclear body;GO:0031974//membrane-enclosed lumen;GO:0031981//nuclear lumen;GO:0043226//organelle;GO:0043227//membrane-bounded organelle;GO:0043229//intracellular organelle;GO:0043231//intracellular membrane-bounded organelle;GO:0043233//organelle lumen;GO:0044422//orga…	GO:0002039//p53 binding;GO:0003674//molecular_function;GO:0003676//nucleic acid binding;GO:0003677//DNA binding;GO:0005488//binding;GO:0005515//protein binding;GO:0042802//identical protein binding;GO:0097159//organic cyclic compound binding;GO:1901363//heterocyclic compound binding	GO:0006139//nucleobase-containing compound metabolic process;GO:0006325//chromatin organization;GO:0006351//transcription, DNA-templated;GO:0006355//regulation of transcription, DNA-templated;GO:0006725//cellular aromatic compound metabolic process;GO:0006807//nitrogen compound metabolic process;GO:0006996//organelle organization;GO:0007049//cell cycle;GO:0007275//multicellular organism developme…	-	protein_coding
[truncated: 12,095 more rows]
