# Supplementary material for: Construction and differential analysis of testicular atlas between 10-week-old and 23-week-old ducks using single-cell RNA sequencing
Source: Poult Sci. 2025 Aug 22;104(11):105715. doi: 10.1016/j.psj.2025.105715 (PMC12419092; doi:10.1016/j.psj.2025.105715)
Supplement: Supplementary file 6 [file mmc6.xlsx]

## Sheet: Supplenmental table 8.The list 
				Table S8.The list of differential genes of Sertoli cells between IMT and MT.
Contrast	Cluster	GeneID	GeneName	group.1	group.2	cells.1	cells.2	pct.1	pct.2	log2FC	p_value	p_val_adjust	significance	Symbol	Description	KEGG_A_class	KEGG_B_class	Pathway	K_ID	GO Component	GO Function	GO Process	TF_family	Gene_type
IMT-vs-MT	SC	ncbi_101789386	Tox2	3.46046	0.959218	9277	7477	0.639	0.275	-1.85092	0	0	down	Tox2	XP_032054341.1 TOX high mobility group box family member 2 isoform X1 [Aythya fuligula]	-	-	-	-	GO:0005575//cellular_component;GO:0005622//intracellular;GO:0005623//cell;GO:0005634//nucleus;GO:0005654//nucleoplasm;GO:0031974//membrane-enclosed lumen;GO:0031981//nuclear lumen;GO:0043226//organelle;GO:0043227//membrane-bounded organelle;GO:0043229//intracellular organelle;GO:0043231//intracellular membrane-bounded organelle;GO:0043233//organelle lumen;GO:0044422//organelle part;GO:0044424//in…	GO:0000976//transcription regulatory region sequence-specific DNA binding;GO:0000977//RNA polymerase II regulatory region sequence-specific DNA binding;GO:0000978//RNA polymerase II core promoter proximal region sequence-specific DNA binding;GO:0000981//RNA polymerase II transcription factor activity, sequence-specific DNA binding;GO:0000982//transcription factor activity, RNA polymerase II core …	GO:0000003//reproduction;GO:0003006//developmental process involved in reproduction;GO:0006139//nucleobase-containing compound metabolic process;GO:0006351//transcription, DNA-templated;GO:0006355//regulation of transcription, DNA-templated;GO:0006357//regulation of transcription from RNA polymerase II promoter;GO:0006366//transcription from RNA polymerase II promoter;GO:0006725//cellular aromati…	HMG	protein_coding
IMT-vs-MT	SC	ncbi_101789388	ncbi_101789388	0.161901	1.71683	9277	7477	0.052	0.308	3.40575	0	0	up	ncbi_101789388	-	-	-	-	-	-	-	-	-	lncRNA
IMT-vs-MT	SC	ncbi_101789394	SPATA18	0.045284	2.25639	9277	7477	0.023	0.365	5.63575	0	0	up	SPATA18	XP_012949539.2 mitochondria-eating protein isoform X6 [Anas platyrhynchos]	-	-	-	-	GO:0005575//cellular_component;GO:0005622//intracellular;GO:0005623//cell;GO:0005737//cytoplasm;GO:0005739//mitochondrion;GO:0005740//mitochondrial envelope;GO:0005741//mitochondrial outer membrane;GO:0005929//cilium;GO:0016020//membrane;GO:0019013//viral nucleocapsid;GO:0019867//outer membrane;GO:0031090//organelle membrane;GO:0031514//motile cilium;GO:0031966//mitochondrial membrane;GO:0031967/…	GO:0003723//RNA binding;GO:0005524//ATP binding	GO:0000003//reproduction;GO:0000422//mitophagy;GO:0006281//DNA repair;GO:0006807//nitrogen compound metabolic process;GO:0006914//autophagy;GO:0006935//chemotaxis;GO:0006950//response to stress;GO:0006974//cellular response to DNA damage stimulus;GO:0006996//organelle organization;GO:0007005//mitochondrion organization;GO:0007059//chromosome segregation;GO:0007165//signal transduction;GO:0007275/…	-	protein_coding
IMT-vs-MT	SC	ncbi_101789447	RBM38	0.801642	3.2439	9277	7477	0.337	0.508	2.01657	0	0	up	RBM38	XP_014799254.1 PREDICTED: RNA-binding protein 38 [Calidris pugnax]	-	-	-	-	GO:0005575//cellular_component;GO:0005622//intracellular;GO:0005623//cell;GO:0005634//nucleus;GO:0005737//cytoplasm;GO:0005829//cytosol;GO:0043226//organelle;GO:0043227//membrane-bounded organelle;GO:0043229//intracellular organelle;GO:0043231//intracellular membrane-bounded organelle;GO:0044424//intracellular part;GO:0044444//cytoplasmic part;GO:0044464//cell part	GO:0003674//molecular_function;GO:0003676//nucleic acid binding;GO:0003723//RNA binding;GO:0003729//mRNA binding;GO:0003730//mRNA 3'-UTR binding;GO:0005488//binding;GO:0097159//organic cyclic compound binding;GO:1901363//heterocyclic compound binding	GO:0000075//cell cycle checkpoint;GO:0000077//DNA damage checkpoint;GO:0000278//mitotic cell cycle;GO:0006139//nucleobase-containing compound metabolic process;GO:0006396//RNA processing;GO:0006397//mRNA processing;GO:0006725//cellular aromatic compound metabolic process;GO:0006807//nitrogen compound metabolic process;GO:0006950//response to stress;GO:0006974//cellular response to DNA damage stim…	-	protein_coding
IMT-vs-MT	SC	ncbi_101789475	DACH1	3.12094	1.198	9277	7477	0.554	0.267	-1.38128	0	0	down	DACH1	XP_027328658.1 dachshund homolog 1 isoform X1 [Anas platyrhynchos]	-	-	-	-	GO:0005575//cellular_component;GO:0005622//intracellular;GO:0005623//cell;GO:0005634//nucleus;GO:0005654//nucleoplasm;GO:0005667//transcription factor complex;GO:0005737//cytoplasm;GO:0031974//membrane-enclosed lumen;GO:0031981//nuclear lumen;GO:0032991//macromolecular complex;GO:0043226//organelle;GO:0043227//membrane-bounded organelle;GO:0043229//intracellular organelle;GO:0043231//intracellula…	GO:0000981//RNA polymerase II transcription factor activity, sequence-specific DNA binding;GO:0000982//transcription factor activity, RNA polymerase II core promoter proximal region sequence-specific binding;GO:0000983//transcription factor activity, RNA polymerase II core promoter sequence-specific;GO:0001075//transcription factor activity, RNA polymerase II core promoter sequence-specific bindi…	GO:0000003//reproduction;GO:0000122//negative regulation of transcription from RNA polymerase II promoter;GO:0000902//cell morphogenesis;GO:0000904//cell morphogenesis involved in differentiation;GO:0001654//eye development;GO:0001708//cell fate specification;GO:0001745//compound eye morphogenesis;GO:0001751//compound eye photoreceptor cell differentiation;GO:0001754//eye photoreceptor cell diffe…	DACH	protein_coding
IMT-vs-MT	SC	ncbi_101789489	ST8SIA4	0.333916	0.00252915	9277	7477	0.146	0.001	-6.98917	0	0	down	ST8SIA4	XP_032062016.1 CMP-N-acetylneuraminate-poly-alpha-2,8-sialyltransferase [Aythya fuligula]	-	-	-	-	GO:0000139//Golgi membrane;GO:0005575//cellular_component;GO:0005622//intracellular;GO:0005623//cell;GO:0005737//cytoplasm;GO:0005794//Golgi apparatus;GO:0012505//endomembrane system;GO:0016020//membrane;GO:0016021//integral component of membrane;GO:0031090//organelle membrane;GO:0031224//intrinsic component of membrane;GO:0031984//organelle subcompartment;GO:0043226//organelle;GO:0043227//membra…	GO:0003674//molecular_function;GO:0003824//catalytic activity;GO:0003828//alpha-N-acetylneuraminate alpha-2,8-sialyltransferase activity;GO:0005488//binding;GO:0008373//sialyltransferase activity;GO:0016740//transferase activity;GO:0016757//transferase activity, transferring glycosyl groups;GO:0031406//carboxylic acid binding;GO:0033691//sialic acid binding;GO:0036094//small molecule binding;GO:0…	GO:0001573//ganglioside metabolic process;GO:0001574//ganglioside biosynthetic process;GO:0005975//carbohydrate metabolic process;GO:0006464//cellular protein modification process;GO:0006486//protein glycosylation;GO:0006491//N-glycan processing;GO:0006629//lipid metabolic process;GO:0006643//membrane lipid metabolic process;GO:0006664//glycolipid metabolic process;GO:0006665//sphingolipid metabo…	-	protein_coding
IMT-vs-MT	SC	ncbi_101789491	ESD	9.78726	2.11036	9277	7477	0.824	0.447	-2.21336	0	0	down	ESD	XP_027327544.1 S-formylglutathione hydrolase isoform X1 [Anas platyrhynchos]	-	-	-	-	GO:0005575//cellular_component;GO:0005576//extracellular region;GO:0005622//intracellular;GO:0005623//cell;GO:0005737//cytoplasm;GO:0005783//endoplasmic reticulum;GO:0005788//endoplasmic reticulum lumen;GO:0005829//cytosol;GO:0012505//endomembrane system;GO:0031410//cytoplasmic vesicle;GO:0031974//membrane-enclosed lumen;GO:0031982//vesicle;GO:0043226//organelle;GO:0043227//membrane-bounded organ…	GO:0003674//molecular_function;GO:0003824//catalytic activity;GO:0005488//binding;GO:0005515//protein binding;GO:0008236//serine-type peptidase activity;GO:0016787//hydrolase activity;GO:0016788//hydrolase activity, acting on ester bonds;GO:0016790//thiolester hydrolase activity;GO:0018738//S-formylglutathione hydrolase activity;GO:0019213//deacetylase activity;GO:0042802//identical protein bindi…	GO:0006081//cellular aldehyde metabolic process;GO:0006508//proteolysis;GO:0006629//lipid metabolic process;GO:0006790//sulfur compound metabolic process;GO:0006807//nitrogen compound metabolic process;GO:0008150//biological_process;GO:0008152//metabolic process;GO:0009056//catabolic process;GO:0009058//biosynthetic process;GO:0009636//response to toxic substance;GO:0009987//cellular process;GO:0…	-	protein_coding
IMT-vs-MT	SC	ncbi_101789498	ANKRD10	2.77218	0.832778	9277	7477	0.597	0.257	-1.7349	0	0	down	ANKRD10	XP_027300021.1 ankyrin repeat domain-containing protein 10 isoform X1 [Anas platyrhynchos]	-	-	-	-	-	GO:0005515//protein binding	GO:0008150//biological_process;GO:0009966//regulation of signal transduction;GO:0010646//regulation of cell communication;GO:0023051//regulation of signaling;GO:0030111//regulation of Wnt signaling pathway;GO:0048583//regulation of response to stimulus;GO:0050789//regulation of biological process;GO:0050794//regulation of cellular process;GO:0060828//regulation of canonical Wnt signaling pathway;…	-	protein_coding
IMT-vs-MT	SC	ncbi_101789548	C6orf62	4.81801	2.09681	9277	7477	0.771	0.483	-1.2002	0	0	down	C6orf62	XP_005023117.1 uncharacterized protein C6orf62 homolog [Anas platyrhynchos]	-	-	-	-	GO:0005575//cellular_component;GO:0005622//intracellular;GO:0005623//cell;GO:0044464//cell part	GO:0003983//UTP:glucose-1-phosphate uridylyltransferase activity	GO:0009225//nucleotide-sugar metabolic process	-	protein_coding
IMT-vs-MT	SC	ncbi_101789599	FAM166C	0.00171468	2.64299	9277	7477	0.001	0.386	10.5083	0	0	up	FAM166C	XP_027311281.1 UPF0573 protein C2orf70 homolog [Anas platyrhynchos]	-	-	-	-	-	-	-	-	protein_coding
IMT-vs-MT	SC	ncbi_101789603	TEKT2	0.0403457	1.30004	9277	7477	0.013	0.254	5.00653	0	0	up	TEKT2	XP_027299815.1 tektin-2 [Anas platyrhynchos]	-	-	-	-	GO:0005575//cellular_component;GO:0005622//intracellular;GO:0005623//cell;GO:0005634//nucleus;GO:0005737//cytoplasm;GO:0005815//microtubule organizing center;GO:0005856//cytoskeleton;GO:0005874//microtubule;GO:0005929//cilium;GO:0015630//microtubule cytoskeleton;GO:0031514//motile cilium;GO:0036126//sperm flagellum;GO:0042995//cell projection;GO:0043226//organelle;GO:0043227//membrane-bounded org…	GO:0003674//molecular_function;GO:0005198//structural molecule activity;GO:0005200//structural constituent of cytoskeleton;GO:0005515//protein binding	GO:0000226//microtubule cytoskeleton organization;GO:0001539//cilium or flagellum-dependent cell motility;GO:0001578//microtubule bundle formation;GO:0003341//cilium movement;GO:0006457//protein folding;GO:0006928//movement of cell or subcellular component;GO:0006996//organelle organization;GO:0007010//cytoskeleton organization;GO:0007017//microtubule-based process;GO:0007018//microtubule-based m…	-	protein_coding
IMT-vs-MT	SC	ncbi_101789653	Nptn	3.1976	1.26457	9277	7477	0.664	0.35	-1.33827	0	0	down	Nptn	XP_032050473.1 neuroplastin isoform X1 [Aythya fuligula]	-	-	-	-	GO:0005575//cellular_component;GO:0005622//intracellular;GO:0005623//cell;GO:0005737//cytoplasm;GO:0005856//cytoskeleton;GO:0005886//plasma membrane;GO:0005938//cell cortex;GO:0009986//cell surface;GO:0014069//postsynaptic density;GO:0016020//membrane;GO:0016021//integral component of membrane;GO:0030425//dendrite;GO:0030863//cortical cytoskeleton;GO:0031224//intrinsic component of membrane;GO:00…	GO:0003674//molecular_function;GO:0005102//receptor binding;GO:0005104//fibroblast growth factor receptor binding;GO:0005105//type 1 fibroblast growth factor receptor binding;GO:0005488//binding;GO:0005515//protein binding;GO:0044325//ion channel binding;GO:0050839//cell adhesion molecule binding;GO:0070851//growth factor receptor binding	GO:0000902//cell morphogenesis;GO:0000904//cell morphogenesis involved in differentiation;GO:0001932//regulation of protein phosphorylation;GO:0001934//positive regulation of protein phosphorylation;GO:0003008//system process;GO:0006873//cellular ion homeostasis;GO:0006874//cellular calcium ion homeostasis;GO:0006875//cellular metal ion homeostasis;GO:0006996//organelle organization;GO:0007010//c…	-	protein_coding
IMT-vs-MT	SC	ncbi_101789676	PCBP3	7.22932	2.9744	9277	7477	0.801	0.451	-1.28123	0	0	down	PCBP3	XP_032037170.1 poly(rC)-binding protein 3-like isoform X1 [Aythya fuligula]	-	-	-	-	GO:0000312//plastid small ribosomal subunit;GO:0022627//cytosolic small ribosomal subunit	GO:0003723//RNA binding;GO:0003735//structural constituent of ribosome;GO:0004521//endoribonuclease activity;GO:0004654//polyribonucleotide nucleotidyltransferase activity	GO:0006353//DNA-templated transcription, termination;GO:0006402//mRNA catabolic process;GO:0006412//translation	-	protein_coding
IMT-vs-MT	SC	ncbi_101789736	C12orf50	0.109285	1.17783	9277	7477	0.052	0.239	3.42877	0	0	up	C12orf50	XP_027307503.1 uncharacterized protein C12orf50 homolog isoform X7 [Anas platyrhynchos]	-	-	-	-	-	-	-	-	protein_coding
IMT-vs-MT	SC	ncbi_101789745	Me3	0.65917	2.55487	9277	7477	0.243	0.475	1.95437	0	0	up	Me3	EOA95543.1 NADP-dependent malic enzyme, mitochondrial, partial [Anas platyrhynchos]	Metabolism;Metabolism;Organismal Systems;Metabolism	Global and overview maps;Global and overview maps;Endocrine system;Carbohydrate metabolism	ko01100//Metabolic pathways;ko01200//Carbon metabolism;ko03320//PPAR signaling pathway;ko00620//Pyruvate metabolism	K00029;K00029;K00029;K00029	GO:0005575//cellular_component;GO:0005622//intracellular;GO:0005623//cell;GO:0005737//cytoplasm;GO:0005739//mitochondrion;GO:0005759//mitochondrial matrix;GO:0031974//membrane-enclosed lumen;GO:0043226//organelle;GO:0043227//membrane-bounded organelle;GO:0043229//intracellular organelle;GO:0043231//intracellular membrane-bounded organelle;GO:0043233//organelle lumen;GO:0044422//organelle part;GO:…	GO:0000166//nucleotide binding;GO:0003674//molecular_function;GO:0003824//catalytic activity;GO:0004470//malic enzyme activity;GO:0004471//malate dehydrogenase (decarboxylating) (NAD+) activity;GO:0004473//malate dehydrogenase (decarboxylating) (NADP+) activity;GO:0005488//binding;GO:0008948//oxaloacetate decarboxylase activity;GO:0016491//oxidoreductase activity;GO:0016614//oxidoreductase activi…	GO:0006082//organic acid metabolic process;GO:0006090//pyruvate metabolic process;GO:0006091//generation of precursor metabolites and energy;GO:0006099//tricarboxylic acid cycle;GO:0006101//citrate metabolic process;GO:0006108//malate metabolic process;GO:0008150//biological_process;GO:0008152//metabolic process;GO:0009060//aerobic respiration;GO:0009987//cellular process;GO:0015980//energy deriv…	-	protein_coding
IMT-vs-MT	SC	ncbi_101789767	KIF2A	0.000727486	0.609408	9277	7477	0	0.141	9.52469	0	0	up	KIF2A	XP_021125588.1 kinesin-like protein KIF2B [Anas platyrhynchos]	Organismal Systems	Development and regeneration	ko04361//Axon regeneration	K10393	GO:0000775//chromosome, centromeric region;GO:0000776//kinetochore;GO:0000777//condensed chromosome kinetochore;GO:0000779//condensed chromosome, centromeric region;GO:0000793//condensed chromosome;GO:0005575//cellular_component;GO:0005576//extracellular region;GO:0005622//intracellular;GO:0005623//cell;GO:0005634//nucleus;GO:0005694//chromosome;GO:0005730//nucleolus;GO:0005737//cytoplasm;GO:0005…	GO:0000166//nucleotide binding;GO:0003674//molecular_function;GO:0003774//motor activity;GO:0003777//microtubule motor activity;GO:0003824//catalytic activity;GO:0005488//binding;GO:0005515//protein binding;GO:0005524//ATP binding;GO:0008017//microtubule binding;GO:0008092//cytoskeletal protein binding;GO:0008144//drug binding;GO:0015631//tubulin binding;GO:0016462//pyrophosphatase activity;GO:00…	GO:0000226//microtubule cytoskeleton organization;GO:0002376//immune system process;GO:0002478//antigen processing and presentation of exogenous peptide antigen;GO:0002495//antigen processing and presentation of peptide antigen via MHC class II;GO:0002504//antigen processing and presentation of peptide or polysaccharide antigen via MHC class II;GO:0006810//transport;GO:0006890//retrograde vesicle…	-	protein_coding
IMT-vs-MT	SC	ncbi_101789776	FLRT2	0.477223	0.0163624	9277	7477	0.203	0.009	-4.85772	0	0	down	FLRT2	XP_005022591.1 leucine-rich repeat transmembrane protein FLRT2 [Anas platyrhynchos]	-	-	-	-	GO:0005575//cellular_component;GO:0005576//extracellular region;GO:0005615//extracellular space;GO:0005622//intracellular;GO:0005623//cell;GO:0005737//cytoplasm;GO:0005783//endoplasmic reticulum;GO:0005789//endoplasmic reticulum membrane;GO:0005886//plasma membrane;GO:0005887//integral component of plasma membrane;GO:0005911//cell-cell junction;GO:0005912//adherens junction;GO:0005924//cell-subst…	GO:0003674//molecular_function;GO:0004857//enzyme inhibitor activity;GO:0004860//protein kinase inhibitor activity;GO:0005102//receptor binding;GO:0005104//fibroblast growth factor receptor binding;GO:0005488//binding;GO:0005515//protein binding;GO:0019207//kinase regulator activity;GO:0019210//kinase inhibitor activity;GO:0019887//protein kinase regulator activity;GO:0030234//enzyme regulator ac…	GO:0000902//cell morphogenesis;GO:0000904//cell morphogenesis involved in differentiation;GO:0001932//regulation of protein phosphorylation;GO:0001933//negative regulation of protein phosphorylation;GO:0003007//heart morphogenesis;GO:0006469//negative regulation of protein kinase activity;GO:0006928//movement of cell or subcellular component;GO:0006935//chemotaxis;GO:0007154//cell communication;G…	-	protein_coding
IMT-vs-MT	SC	ncbi_101789842	CAP1	0.00217108	0.990938	9277	7477	0.001	0.19	8.76942	0	0	up	CAP1	XP_005017156.1 F-actin-capping protein subunit alpha-3 [Anas platyrhynchos]	Cellular Processes	Transport and catabolism	ko04144//Endocytosis	K10364	GO:0001669//acrosomal vesicle;GO:0005575//cellular_component;GO:0005622//intracellular;GO:0005623//cell;GO:0005737//cytoplasm;GO:0005829//cytosol;GO:0005856//cytoskeleton;GO:0005938//cell cortex;GO:0008290//F-actin capping protein complex;GO:0012505//endomembrane system;GO:0015629//actin cytoskeleton;GO:0016020//membrane;GO:0030141//secretory granule;GO:0030863//cortical cytoskeleton;GO:0031410//…	GO:0003674//molecular_function;GO:0003779//actin binding;GO:0003964//RNA-directed DNA polymerase activity;GO:0005488//binding;GO:0005515//protein binding;GO:0008092//cytoskeletal protein binding	GO:0000003//reproduction;GO:0002376//immune system process;GO:0002478//antigen processing and presentation of exogenous peptide antigen;GO:0002495//antigen processing and presentation of peptide antigen via MHC class II;GO:0002504//antigen processing and presentation of peptide or polysaccharide antigen via MHC class II;GO:0003006//developmental process involved in reproduction;GO:0006278//RNA-de…	-	protein_coding
IMT-vs-MT	SC	ncbi_101789870	LAMTOR3	1.14089	5.90476	9277	7477	0.416	0.641	2.37161	0	0	up	LAMTOR3	NP_001006559.1 ragulator complex protein LAMTOR3 [Gallus gallus]	Environmental Information Processing;Environmental Information Processing	Signal transduction;Signal transduction	ko04010//MAPK signaling pathway;ko04150//mTOR signaling pathway	K04370;K04370	GO:0000323//lytic vacuole;GO:0005575//cellular_component;GO:0005622//intracellular;GO:0005623//cell;GO:0005737//cytoplasm;GO:0005764//lysosome;GO:0005765//lysosomal membrane;GO:0005768//endosome;GO:0005770//late endosome;GO:0005773//vacuole;GO:0005774//vacuolar membrane;GO:0005886//plasma membrane;GO:0010008//endosome membrane;GO:0012505//endomembrane system;GO:0012506//vesicle membrane;GO:001602…	GO:0003674//molecular_function;GO:0005085//guanyl-nucleotide exchange factor activity;GO:0005198//structural molecule activity;GO:0005488//binding;GO:0005515//protein binding;GO:0008047//enzyme activator activity;GO:0019207//kinase regulator activity;GO:0019209//kinase activator activity;GO:0019899//enzyme binding;GO:0030234//enzyme regulator activity;GO:0032947//protein complex scaffold;GO:00510…	GO:0000165//MAPK cascade;GO:0000186//activation of MAPKK activity;GO:0001101//response to acid chemical;GO:0001775//cell activation;GO:0001932//regulation of protein phosphorylation;GO:0001934//positive regulation of protein phosphorylation;GO:0002252//immune effector process;GO:0002263//cell activation involved in immune response;GO:0002274//myeloid leukocyte activation;GO:0002275//myeloid cell …	-	protein_coding
IMT-vs-MT	SC	ncbi_101789916	RIPOR2	1.2638	5.91575	9277	7477	0.347	0.646	2.22671	0	0	up	RIPOR2	XP_012958418.2 LOW QUALITY PROTEIN: rho family-interacting cell polarization regulator 2 [Anas platyrhynchos]	-	-	-	-	GO:0005575//cellular_component;GO:0005622//intracellular;GO:0005623//cell;GO:0005737//cytoplasm;GO:0005856//cytoskeleton;GO:0005886//plasma membrane;GO:0016020//membrane;GO:0016324//apical plasma membrane;GO:0030175//filopodium;GO:0031252//cell leading edge;GO:0031253//cell projection membrane;GO:0031256//leading edge membrane;GO:0032420//stereocilium;GO:0032421//stereocilium bundle;GO:0032589//n…	GO:0003674//molecular_function;GO:0005488//binding;GO:0005515//protein binding;GO:0042802//identical protein binding;GO:0043531//ADP binding;GO:0071889//14-3-3 protein binding	GO:0000902//cell morphogenesis;GO:0000904//cell morphogenesis involved in differentiation;GO:0002064//epithelial cell development;GO:0002065//columnar/cuboidal epithelial cell differentiation;GO:0002066//columnar/cuboidal epithelial cell development;GO:0002093//auditory receptor cell morphogenesis;GO:0002682//regulation of immune system process;GO:0002683//negative regulation of immune system pro…	-	protein_coding
IMT-vs-MT	SC	ncbi_101789940	MYO10	3.01075	7.59095	9277	7477	0.563	0.638	1.33413	0	0	up	MYO10	XP_032038446.1 unconventional myosin-X [Aythya fuligula]	Human Diseases;Organismal Systems	Infectious disease: bacterial;Immune system	ko05130//Pathogenic Escherichia coli infection;ko04666//Fc gamma R-mediated phagocytosis	K12559;K12559	GO:0001726//ruffle;GO:0005575//cellular_component;GO:0005622//intracellular;GO:0005623//cell;GO:0005634//nucleus;GO:0005730//nucleolus;GO:0005737//cytoplasm;GO:0005829//cytosol;GO:0005856//cytoskeleton;GO:0005886//plasma membrane;GO:0005938//cell cortex;GO:0015629//actin cytoskeleton;GO:0016020//membrane;GO:0016459//myosin complex;GO:0030027//lamellipodium;GO:0030175//filopodium;GO:0031252//cell …	GO:0000062//fatty-acyl-CoA binding;GO:0000146//microfilament motor activity;GO:0000166//nucleotide binding;GO:0003674//molecular_function;GO:0003677//DNA binding;GO:0003774//motor activity;GO:0003777//microtubule motor activity;GO:0003779//actin binding;GO:0003824//catalytic activity;GO:0005488//binding;GO:0005515//protein binding;GO:0005516//calmodulin binding;GO:0005524//ATP binding;GO:0005543/…	GO:0002252//immune effector process;GO:0002253//activation of immune response;GO:0002376//immune system process;GO:0002429//immune response-activating cell surface receptor signaling pathway;GO:0002431//Fc receptor mediated stimulatory signaling pathway;GO:0002433//immune response-regulating cell surface receptor signaling pathway involved in phagocytosis;GO:0002682//regulation of immune system p…	-	protein_coding
IMT-vs-MT	SC	ncbi_101789984	Wdr78	0.0626523	0.927363	9277	7477	0.033	0.214	3.88555	0	0	up	Wdr78	XP_027318664.1 WD repeat-containing protein 78, partial [Anas platyrhynchos]	-	-	-	-	-	GO:0005515//protein binding;GO:0046872//metal ion binding	GO:0008150//biological_process	-	protein_coding
IMT-vs-MT	SC	ncbi_101790047	PLA2G1B	0.0760808	1.85485	9277	7477	0.029	0.321	4.60581	0	0	up	PLA2G1B	XP_027325672.1 phospholipase A2 isoform X2 [Anas platyrhynchos]	Metabolism;Environmental Information Processing;Organismal Systems;Metabolism;Organismal Systems;Metabolism;Metabolism;Organismal Systems;Metabolism;Metabolism	Global and overview maps;Signal transduction;Circulatory system;Lipid metabolism;Digestive system;Lipid metabolism;Lipid metabolism;Digestive system;Lipid metabolism;Lipid metabolism	ko01100//Metabolic pathways;ko04014//Ras signaling pathway;ko04270//Vascular smooth muscle contraction;ko00564//Glycerophospholipid metabolism;ko04972//Pancreatic secretion;ko00590//Arachidonic acid metabolism;ko00565//Ether lipid metabolism;ko04975//Fat digestion and absorption;ko00591//Linoleic acid metabolism;ko00592//alpha-Linolenic acid metabolism	K01047;K01047;K01047;K01047;K01047;K01047;K01047;K01047;K01047;K01047	GO:0005575//cellular_component;GO:0005576//extracellular region;GO:0005615//extracellular space;GO:0005622//intracellular;GO:0005623//cell;GO:0005737//cytoplasm;GO:0005829//cytosol;GO:0009986//cell surface;GO:0012505//endomembrane system;GO:0030141//secretory granule;GO:0031410//cytoplasmic vesicle;GO:0031982//vesicle;GO:0043226//organelle;GO:0043227//membrane-bounded organelle;GO:0043229//intrac…	GO:0003674//molecular_function;GO:0003824//catalytic activity;GO:0004620//phospholipase activity;GO:0004623//phospholipase A2 activity;GO:0005102//receptor binding;GO:0005488//binding;GO:0005509//calcium ion binding;GO:0005515//protein binding;GO:0016298//lipase activity;GO:0016787//hydrolase activity;GO:0016788//hydrolase activity, acting on ester bonds;GO:0031406//carboxylic acid binding;GO:003…	GO:0000187//activation of MAPK activity;GO:0001816//cytokine production;GO:0001932//regulation of protein phosphorylation;GO:0001934//positive regulation of protein phosphorylation;GO:0002227//innate immune response in mucosa;GO:0002251//organ or tissue specific immune response;GO:0002252//immune effector process;GO:0002376//immune system process;GO:0002385//mucosal immune response;GO:0002443//le…	-	protein_coding
IMT-vs-MT	SC	ncbi_101790055	Tbc1d1	1.75567	0.398976	9277	7477	0.465	0.167	-2.13737	0	0	down	Tbc1d1	XP_005029721.1 TBC1 domain family member 1 isoform X1 [Anas platyrhynchos]	Environmental Information Processing	Signal transduction	ko04152//AMPK signaling pathway	K18341	GO:0005575//cellular_component;GO:0005622//intracellular;GO:0005623//cell;GO:0005634//nucleus;GO:0005737//cytoplasm;GO:0005794//Golgi apparatus;GO:0005829//cytosol;GO:0009986//cell surface;GO:0012505//endomembrane system;GO:0016020//membrane;GO:0043226//organelle;GO:0043227//membrane-bounded organelle;GO:0043229//intracellular organelle;GO:0043231//intracellular membrane-bounded organelle;GO:0044…	GO:0003674//molecular_function;GO:0005096//GTPase activator activity;GO:0005102//receptor binding;GO:0005178//integrin binding;GO:0005488//binding;GO:0005515//protein binding;GO:0008047//enzyme activator activity;GO:0017016//Ras GTPase binding;GO:0017137//Rab GTPase binding;GO:0019899//enzyme binding;GO:0030234//enzyme regulator activity;GO:0030695//GTPase regulator activity;GO:0031267//small GTP…	GO:0006810//transport;GO:0006886//intracellular protein transport;GO:0007155//cell adhesion;GO:0008104//protein localization;GO:0008150//biological_process;GO:0009987//cellular process;GO:0015031//protein transport;GO:0015833//peptide transport;GO:0016043//cellular component organization;GO:0022610//biological adhesion;GO:0031338//regulation of vesicle fusion;GO:0032879//regulation of localizatio…	-	protein_coding
IMT-vs-MT	SC	ncbi_101790066	CCNY	0.825066	0.1302	9277	7477	0.311	0.065	-2.66285	0	0	down	CCNY	XP_027306281.1 cyclin-Y isoform X1 [Anas platyrhynchos]	-	-	-	-	GO:0000307//cyclin-dependent protein kinase holoenzyme complex;GO:0000308//cytoplasmic cyclin-dependent protein kinase holoenzyme complex;GO:0005575//cellular_component;GO:0005622//intracellular;GO:0005623//cell;GO:0005634//nucleus;GO:0005737//cytoplasm;GO:0005886//plasma membrane;GO:0016020//membrane;GO:0032991//macromolecular complex;GO:0043226//organelle;GO:0043227//membrane-bounded organelle;…	GO:0003674//molecular_function;GO:0005488//binding;GO:0005515//protein binding;GO:0016538//cyclin-dependent protein serine/threonine kinase regulator activity;GO:0019207//kinase regulator activity;GO:0019887//protein kinase regulator activity;GO:0019899//enzyme binding;GO:0019900//kinase binding;GO:0019901//protein kinase binding;GO:0030234//enzyme regulator activity;GO:0098772//molecular functio…	GO:0000079//regulation of cyclin-dependent protein serine/threonine kinase activity;GO:0000086//G2/M transition of mitotic cell cycle;GO:0000278//mitotic cell cycle;GO:0001932//regulation of protein phosphorylation;GO:0001934//positive regulation of protein phosphorylation;GO:0007049//cell cycle;GO:0007154//cell communication;GO:0007165//signal transduction;GO:0007166//cell surface receptor signa…	-	protein_coding
IMT-vs-MT	SC	ncbi_101790101	MOCOS	2.33021	0.241018	9277	7477	0.528	0.13	-3.27271	0	0	down	MOCOS	XP_027307606.1 molybdenum cofactor sulfurase isoform X1 [Anas platyrhynchos]	Metabolism	Metabolism of cofactors and vitamins	ko00790//Folate biosynthesis	K15631	GO:0005575//cellular_component;GO:0005622//intracellular;GO:0005623//cell;GO:0005737//cytoplasm;GO:0005829//cytosol;GO:0044424//intracellular part;GO:0044444//cytoplasmic part;GO:0044464//cell part	GO:0003674//molecular_function;GO:0003824//catalytic activity;GO:0005488//binding;GO:0008144//drug binding;GO:0008265//Mo-molybdopterin cofactor sulfurase activity;GO:0016740//transferase activity;GO:0016782//transferase activity, transferring sulfur-containing groups;GO:0016783//sulfurtransferase activity;GO:0019842//vitamin binding;GO:0030151//molybdenum ion binding;GO:0030170//pyridoxal phosph…	GO:0006139//nucleobase-containing compound metabolic process;GO:0006163//purine nucleotide metabolic process;GO:0006725//cellular aromatic compound metabolic process;GO:0006726//eye pigment biosynthetic process;GO:0006727//ommochrome biosynthetic process;GO:0006732//coenzyme metabolic process;GO:0006753//nucleoside phosphate metabolic process;GO:0006777//Mo-molybdopterin cofactor biosynthetic pro…	-	protein_coding
IMT-vs-MT	SC	ncbi_101790163	TRIM35	3.37176	0.416763	9277	7477	0.649	0.165	-3.0159	0	0	down	TRIM35	XP_027311270.1 tripartite motif-containing protein 35 isoform X1 [Anas platyrhynchos]	-	-	-	-	GO:0000109//nucleotide-excision repair complex;GO:0005575//cellular_component;GO:0005622//intracellular;GO:0005623//cell;GO:0005634//nucleus;GO:0005737//cytoplasm;GO:0043226//organelle;GO:0043227//membrane-bounded organelle;GO:0043229//intracellular organelle;GO:0043231//intracellular membrane-bounded organelle;GO:0044424//intracellular part;GO:0044464//cell part	GO:0003674//molecular_function;GO:0004842//ubiquitin-protein transferase activity;GO:0005488//binding;GO:0005515//protein binding;GO:0008270//zinc ion binding;GO:0043167//ion binding;GO:0043169//cation binding;GO:0046872//metal ion binding;GO:0046914//transition metal ion binding	GO:0002376//immune system process;GO:0006289//nucleotide-excision repair;GO:0006915//apoptotic process;GO:0006950//response to stress;GO:0006952//defense response;GO:0006955//immune response;GO:0007346//regulation of mitotic cell cycle;GO:0008150//biological_process;GO:0008219//cell death;GO:0008285//negative regulation of cell proliferation;GO:0009987//cellular process;GO:0010941//regulation of …	-	protein_coding
IMT-vs-MT	SC	ncbi_101790199	PPM1H	1.21397	0.17455	9277	7477	0.38	0.077	-2.79732	0	0	down	PPM1H	XP_032037027.1 protein phosphatase 1H [Aythya fuligula]	-	-	-	-	GO:0005575//cellular_component;GO:0005622//intracellular;GO:0005623//cell;GO:0005634//nucleus;GO:0005654//nucleoplasm;GO:0005737//cytoplasm;GO:0031974//membrane-enclosed lumen;GO:0031981//nuclear lumen;GO:0043226//organelle;GO:0043227//membrane-bounded organelle;GO:0043229//intracellular organelle;GO:0043231//intracellular membrane-bounded organelle;GO:0043233//organelle lumen;GO:0044422//organel…	GO:0003674//molecular_function;GO:0003824//catalytic activity;GO:0004721//phosphoprotein phosphatase activity;GO:0004722//protein serine/threonine phosphatase activity;GO:0016787//hydrolase activity;GO:0016788//hydrolase activity, acting on ester bonds;GO:0016791//phosphatase activity;GO:0042578//phosphoric ester hydrolase activity	GO:0006464//cellular protein modification process;GO:0006470//protein dephosphorylation;GO:0006793//phosphorus metabolic process;GO:0006796//phosphate-containing compound metabolic process;GO:0006807//nitrogen compound metabolic process;GO:0008150//biological_process;GO:0008152//metabolic process;GO:0009987//cellular process;GO:0016311//dephosphorylation;GO:0019538//protein metabolic process;GO:0…	-	protein_coding
IMT-vs-MT	SC	ncbi_101790200	RPL22	11.9581	3.79388	9277	7477	0.886	0.624	-1.65622	0	0	down	RPL22	NP_989472.1 60S ribosomal protein L22 [Gallus gallus]	Genetic Information Processing	Translation	ko03010//Ribosome	K02891	GO:0005575//cellular_component;GO:0005622//intracellular;GO:0005623//cell;GO:0005634//nucleus;GO:0005737//cytoplasm;GO:0005783//endoplasmic reticulum;GO:0005789//endoplasmic reticulum membrane;GO:0005791//rough endoplasmic reticulum;GO:0005829//cytosol;GO:0005840//ribosome;GO:0012505//endomembrane system;GO:0015934//large ribosomal subunit;GO:0016020//membrane;GO:0022625//cytosolic large ribosoma…	GO:0003674//molecular_function;GO:0003676//nucleic acid binding;GO:0003723//RNA binding;GO:0003735//structural constituent of ribosome;GO:0005198//structural molecule activity;GO:0005488//binding;GO:0005539//glycosaminoglycan binding;GO:0008201//heparin binding;GO:0043167//ion binding;GO:0043168//anion binding;GO:0097159//organic cyclic compound binding;GO:0097367//carbohydrate derivative binding…	GO:0000184//nuclear-transcribed mRNA catabolic process, nonsense-mediated decay;GO:0000746//conjugation;GO:0000956//nuclear-transcribed mRNA catabolic process;GO:0001775//cell activation;GO:0002181//cytoplasmic translation;GO:0002376//immune system process;GO:0002520//immune system development;GO:0002521//leukocyte differentiation;GO:0006139//nucleobase-containing compound metabolic process;GO:00…	-	protein_coding
IMT-vs-MT	SC	ncbi_101790206	PLXNC1	1.22274	0.313936	9277	7477	0.437	0.13	-1.96123	0	0	down	PLXNC1	XP_027307823.1 plexin-C1 [Anas platyrhynchos]	Organismal Systems	Development and regeneration	ko04360//Axon guidance	K06572	GO:0005575//cellular_component;GO:0005623//cell;GO:0005886//plasma membrane;GO:0016020//membrane;GO:0016021//integral component of membrane;GO:0031224//intrinsic component of membrane;GO:0044425//membrane part;GO:0044464//cell part;GO:0071944//cell periphery	GO:0003674//molecular_function;GO:0004888//transmembrane signaling receptor activity;GO:0005102//receptor binding;GO:0005488//binding;GO:0005515//protein binding;GO:0017154//semaphorin receptor activity;GO:0038023//signaling receptor activity;GO:0060089//molecular transducer activity	GO:0007154//cell communication;GO:0007155//cell adhesion;GO:0007162//negative regulation of cell adhesion;GO:0007165//signal transduction;GO:0007166//cell surface receptor signaling pathway;GO:0007275//multicellular organism development;GO:0007399//nervous system development;GO:0008150//biological_process;GO:0008360//regulation of cell shape;GO:0009987//cellular process;GO:0010720//positive regul…	-	protein_coding
IMT-vs-MT	SC	ncbi_101790334	RIMS4	1.02757	0.262555	9277	7477	0.398	0.126	-1.96814	0	0	down	RIMS4	XP_015737163.1 regulating synaptic membrane exocytosis protein 4 [Coturnix japonica]	-	-	-	-	GO:0005575//cellular_component;GO:0005623//cell;GO:0005886//plasma membrane;GO:0016020//membrane;GO:0030054//cell junction;GO:0044425//membrane part;GO:0044456//synapse part;GO:0044459//plasma membrane part;GO:0044464//cell part;GO:0045202//synapse;GO:0048786//presynaptic active zone;GO:0071944//cell periphery;GO:0097060//synaptic membrane;GO:0097458//neuron part;GO:0098590//plasma membrane regio…	GO:0003674//molecular_function;GO:0005488//binding;GO:0005515//protein binding;GO:0044325//ion channel binding	GO:0001505//regulation of neurotransmitter levels;GO:0006810//transport;GO:0006836//neurotransmitter transport;GO:0006887//exocytosis;GO:0007154//cell communication;GO:0007267//cell-cell signaling;GO:0007268//synaptic transmission;GO:0007269//neurotransmitter secretion;GO:0008150//biological_process;GO:0009987//cellular process;GO:0010646//regulation of cell communication;GO:0016079//synaptic ves…	-	protein_coding
IMT-vs-MT	SC	ncbi_101790408	RSPH9	0.0800511	1.88232	9277	7477	0.027	0.302	4.55372	0	0	up	RSPH9	XP_027309777.1 radial spoke head protein 9 homolog isoform X3 [Anas platyrhynchos]	-	-	-	-	GO:0001534//radial spoke;GO:0005575//cellular_component;GO:0005622//intracellular;GO:0005623//cell;GO:0005737//cytoplasm;GO:0005856//cytoskeleton;GO:0005929//cilium;GO:0005930//axoneme;GO:0031514//motile cilium;GO:0032421//stereocilium bundle;GO:0032838//cell projection cytoplasm;GO:0042995//cell projection;GO:0043005//neuron projection;GO:0043226//organelle;GO:0043228//non-membrane-bounded organ…	GO:0003674//molecular_function	GO:0000226//microtubule cytoskeleton organization;GO:0001539//cilium or flagellum-dependent cell motility;GO:0001578//microtubule bundle formation;GO:0003341//cilium movement;GO:0006928//movement of cell or subcellular component;GO:0006996//organelle organization;GO:0007010//cytoskeleton organization;GO:0007017//microtubule-based process;GO:0007018//microtubule-based movement;GO:0008150//biologic…	-	protein_coding
IMT-vs-MT	SC	ncbi_101790424	tspan36	0.841248	3.46803	9277	7477	0.33	0.496	2.04338	0	0	up	tspan36	XP_027302081.1 tetraspanin-36 isoform X1 [Anas platyrhynchos]	-	-	-	-	GO:0000139//Golgi membrane;GO:0005575//cellular_component;GO:0005622//intracellular;GO:0005623//cell;GO:0005737//cytoplasm;GO:0005783//endoplasmic reticulum;GO:0005789//endoplasmic reticulum membrane;GO:0005794//Golgi apparatus;GO:0005886//plasma membrane;GO:0005887//integral component of plasma membrane;GO:0012505//endomembrane system;GO:0016020//membrane;GO:0016021//integral component of membra…	-	GO:0007154//cell communication;GO:0007165//signal transduction;GO:0007166//cell surface receptor signaling pathway;GO:0007275//multicellular organism development;GO:0008150//biological_process;GO:0009987//cellular process;GO:0023052//signaling;GO:0032501//multicellular organismal process;GO:0032502//developmental process;GO:0043473//pigmentation;GO:0048856//anatomical structure development;GO:005…	-	protein_coding
IMT-vs-MT	SC	ncbi_101790425	UBR7	7.49049	2.05182	9277	7477	0.795	0.46	-1.8681	0	0	down	UBR7	XP_032044704.1 putative E3 ubiquitin-protein ligase UBR7 [Aythya fuligula]	-	-	-	-	-	GO:0003674//molecular_function;GO:0003824//catalytic activity;GO:0004842//ubiquitin-protein transferase activity;GO:0005488//binding;GO:0008270//zinc ion binding;GO:0016740//transferase activity;GO:0019787//ubiquitin-like protein transferase activity;GO:0043167//ion binding;GO:0043169//cation binding;GO:0046872//metal ion binding;GO:0046914//transition metal ion binding;GO:0061630//ubiquitin prot…	GO:0000070//mitotic sister chromatid segregation;GO:0000278//mitotic cell cycle;GO:0000280//nuclear division;GO:0000819//sister chromatid segregation;GO:0006464//cellular protein modification process;GO:0006807//nitrogen compound metabolic process;GO:0006996//organelle organization;GO:0007049//cell cycle;GO:0007059//chromosome segregation;GO:0008150//biological_process;GO:0008152//metabolic proce…	-	protein_coding
IMT-vs-MT	SC	ncbi_101790438	IQCD	0.0513095	0.895485	9277	7477	0.027	0.198	4.12272	0	0	up	IQCD	XP_027326067.1 dynein regulatory complex protein 10 isoform X1 [Anas platyrhynchos]	-	-	-	-	GO:0005575//cellular_component;GO:0005622//intracellular;GO:0005623//cell;GO:0005737//cytoplasm;GO:0005856//cytoskeleton;GO:0005929//cilium;GO:0031514//motile cilium;GO:0042995//cell projection;GO:0043226//organelle;GO:0043228//non-membrane-bounded organelle;GO:0043229//intracellular organelle;GO:0043232//intracellular non-membrane-bounded organelle;GO:0044424//intracellular part;GO:0044464//cell…	GO:0005515//protein binding;GO:0005524//ATP binding	GO:0007059//chromosome segregation;GO:0030261//chromosome condensation	-	protein_coding
IMT-vs-MT	SC	ncbi_101790442	DAAM1	1.26893	2.55333	9277	7477	0.426	0.467	1.00871	0	0	up	DAAM1	XP_027313658.1 disheveled-associated activator of morphogenesis 1 [Anas platyrhynchos]	Environmental Information Processing	Signal transduction	ko04310//Wnt signaling pathway	K04512	GO:0001725//stress fiber;GO:0005575//cellular_component;GO:0005622//intracellular;GO:0005623//cell;GO:0005737//cytoplasm;GO:0005815//microtubule organizing center;GO:0005829//cytosol;GO:0005856//cytoskeleton;GO:0005886//plasma membrane;GO:0005929//cilium;GO:0015629//actin cytoskeleton;GO:0015630//microtubule cytoskeleton;GO:0016020//membrane;GO:0031514//motile cilium;GO:0032432//actin filament bu…	GO:0003674//molecular_function;GO:0003779//actin binding;GO:0005488//binding;GO:0005515//protein binding;GO:0005524//ATP binding;GO:0008092//cytoskeletal protein binding;GO:0016984//ribulose-bisphosphate carboxylase activity;GO:0017016//Ras GTPase binding;GO:0017048//Rho GTPase binding;GO:0019899//enzyme binding;GO:0031267//small GTPase binding;GO:0042802//identical protein binding;GO:0051020//GT…	GO:0006606//protein import into nucleus;GO:0006996//organelle organization;GO:0007010//cytoskeleton organization;GO:0007059//chromosome segregation;GO:0007154//cell communication;GO:0007165//signal transduction;GO:0007166//cell surface receptor signaling pathway;GO:0007267//cell-cell signaling;GO:0008150//biological_process;GO:0009987//cellular process;GO:0016043//cellular component organization;…	-	protein_coding
IMT-vs-MT	SC	ncbi_101790445	EFHB	0.0393515	0.741492	9277	7477	0.013	0.176	4.23247	0	0	up	EFHB	XP_027306845.1 LOW QUALITY PROTEIN: EF-hand domain-containing family member B [Anas platyrhynchos]	-	-	-	-	-	GO:0003674//molecular_function;GO:0005488//binding;GO:0005509//calcium ion binding;GO:0005515//protein binding;GO:0043167//ion binding;GO:0043169//cation binding;GO:0046872//metal ion binding	-	-	protein_coding
IMT-vs-MT	SC	ncbi_101790447	FRMD5	0.760921	0.049429	9277	7477	0.283	0.032	-3.94159	0	0	down	FRMD5	XP_027321915.1 LOW QUALITY PROTEIN: FERM domain-containing protein 5 [Anas platyrhynchos]	-	-	-	-	GO:0005575//cellular_component;GO:0005622//intracellular;GO:0005623//cell;GO:0005856//cytoskeleton;GO:0005912//adherens junction;GO:0016020//membrane;GO:0016021//integral component of membrane;GO:0030054//cell junction;GO:0031224//intrinsic component of membrane;GO:0043226//organelle;GO:0043228//non-membrane-bounded organelle;GO:0043229//intracellular organelle;GO:0043232//intracellular non-membr…	GO:0003674//molecular_function;GO:0005102//receptor binding;GO:0005178//integrin binding;GO:0005198//structural molecule activity;GO:0005200//structural constituent of cytoskeleton;GO:0005488//binding;GO:0005515//protein binding;GO:0008092//cytoskeletal protein binding;GO:0019899//enzyme binding;GO:0019900//kinase binding;GO:0019901//protein kinase binding;GO:0044877//macromolecular complex bindi…	GO:0006996//organelle organization;GO:0007010//cytoskeleton organization;GO:0008150//biological_process;GO:0009987//cellular process;GO:0016043//cellular component organization;GO:0030029//actin filament-based process;GO:0030036//actin cytoskeleton organization;GO:0030155//regulation of cell adhesion;GO:0030334//regulation of cell migration;GO:0031032//actomyosin structure organization;GO:0032879…	-	protein_coding
IMT-vs-MT	SC	ncbi_101790448	Mycbp2	2.60519	0.981914	9277	7477	0.596	0.317	-1.40763	0	0	down	Mycbp2	XP_032039515.1 E3 ubiquitin-protein ligase MYCBP2 isoform X1 [Aythya fuligula]	Organismal Systems	Development and regeneration	ko04361//Axon regeneration	K10693	GO:0005575//cellular_component;GO:0005622//intracellular;GO:0005623//cell;GO:0005634//nucleus;GO:0005737//cytoplasm;GO:0005856//cytoskeleton;GO:0005886//plasma membrane;GO:0015630//microtubule cytoskeleton;GO:0016020//membrane;GO:0030424//axon;GO:0031410//cytoplasmic vesicle;GO:0031982//vesicle;GO:0042995//cell projection;GO:0043005//neuron projection;GO:0043226//organelle;GO:0043227//membrane-bo…	GO:0003674//molecular_function;GO:0003824//catalytic activity;GO:0004842//ubiquitin-protein transferase activity;GO:0005085//guanyl-nucleotide exchange factor activity;GO:0005488//binding;GO:0005515//protein binding;GO:0008270//zinc ion binding;GO:0008536//Ran GTPase binding;GO:0016740//transferase activity;GO:0017016//Ras GTPase binding;GO:0019787//ubiquitin-like protein transferase activity;GO:…	GO:0000902//cell morphogenesis;GO:0000904//cell morphogenesis involved in differentiation;GO:0003008//system process;GO:0006355//regulation of transcription, DNA-templated;GO:0006357//regulation of transcription from RNA polymerase II promoter;GO:0006464//cellular protein modification process;GO:0006807//nitrogen compound metabolic process;GO:0006914//autophagy;GO:0006928//movement of cell or sub…	-	protein_coding
IMT-vs-MT	SC	ncbi_101790455	CETN3	0.0748833	1.1593	9277	7477	0.036	0.239	3.95067	0	0	up	CETN3	XP_013054499.1 PREDICTED: caltractin-like isoform X1 [Anser cygnoides domesticus]	-	-	-	-	-	GO:0004553//hydrolase activity, hydrolyzing O-glycosyl compounds;GO:0005509//calcium ion binding;GO:0005515//protein binding	GO:0000272//polysaccharide catabolic process	-	protein_coding
IMT-vs-MT	SC	ncbi_101790487	DMXL1	2.52415	0.828439	9277	7477	0.593	0.288	-1.60721	0	0	down	DMXL1	XP_032062569.1 dmX-like protein 1 isoform X4 [Aythya fuligula]	-	-	-	-	GO:0005575//cellular_component;GO:0005622//intracellular;GO:0005623//cell;GO:0005737//cytoplasm;GO:0032991//macromolecular complex;GO:0043291//RAVE complex;GO:0044424//intracellular part;GO:0044444//cytoplasmic part;GO:0044464//cell part	GO:0005515//protein binding	GO:0006873//cellular ion homeostasis;GO:0006885//regulation of pH;GO:0007035//vacuolar acidification;GO:0008150//biological_process;GO:0009987//cellular process;GO:0016043//cellular component organization;GO:0019725//cellular homeostasis;GO:0022607//cellular component assembly;GO:0030003//cellular cation homeostasis;GO:0030004//cellular monovalent inorganic cation homeostasis;GO:0030641//regulati…	-	protein_coding
IMT-vs-MT	SC	ncbi_101790497	Mr1	2.96206	18.1031	9277	7477	0.604	0.839	2.61153	0	0	up	Mr1	XP_027326313.1 class I histocompatibility antigen, F10 alpha chain isoform X2 [Anas platyrhynchos]	Human Diseases;Cellular Processes;Human Diseases;Human Diseases;Human Diseases;Human Diseases;Human Diseases;Human Diseases;Human Diseases;Cellular Processes;Cellular Processes;Environmental Information Processing;Human Diseases;Organismal Systems;Human Diseases;Human Diseases;Human Diseases;Human Diseases	Infectious disease: viral;Transport and catabolism;Infectious disease: viral;Infectious disease: viral;Infectious disease: viral;Infectious disease: viral;Cancer: overview;Infectious disease: viral;Infectious disease: viral;Cell growth and death;Transport and catabolism;Signaling molecules and interaction;Cardiovascular disease;Immune system;Immune disease;Immune disease;Endocrine and metabolic d…	ko05165//Human papillomavirus infection;ko04144//Endocytosis;ko05163//Human cytomegalovirus infection;ko05166//Human T-cell leukemia virus 1 infection;ko05169//Epstein-Barr virus infection;ko05170//Human immunodeficiency virus 1 infection;ko05203//Viral carcinogenesis;ko05168//Herpes simplex virus 1 infection;ko05167//Kaposi sarcoma-associated herpesvirus infection;ko04218//Cellular senescence;ko…	K06751;K06751;K06751;K06751;K06751;K06751;K06751;K06751;K06751;K06751;K06751;K06751;K06751;K06751;K06751;K06751;K06751;K06751	-	-	-	-	protein_coding
IMT-vs-MT	SC	ncbi_101790502	TTPA	0.0560152	0.816093	9277	7477	0.033	0.243	3.86245	0	0	up	TTPA	XP_027308083.1 alpha-tocopherol transfer protein [Anas platyrhynchos]	-	-	-	-	GO:0005575//cellular_component;GO:0005622//intracellular;GO:0005623//cell;GO:0005737//cytoplasm;GO:0005768//endosome;GO:0005770//late endosome;GO:0005829//cytosol;GO:0012505//endomembrane system;GO:0031410//cytoplasmic vesicle;GO:0031982//vesicle;GO:0043226//organelle;GO:0043227//membrane-bounded organelle;GO:0043229//intracellular organelle;GO:0044424//intracellular part;GO:0044444//cytoplasmic …	GO:0003674//molecular_function;GO:0005215//transporter activity;GO:0005319//lipid transporter activity;GO:0005488//binding;GO:0005543//phospholipid binding;GO:0005546//phosphatidylinositol-4,5-bisphosphate binding;GO:0008289//lipid binding;GO:0008431//vitamin E binding;GO:0019842//vitamin binding;GO:0035091//phosphatidylinositol binding;GO:0036094//small molecule binding;GO:0043167//ion binding;G…	GO:0000003//reproduction;GO:0001701//in utero embryonic development;GO:0001890//placenta development;GO:0001892//embryonic placenta development;GO:0003006//developmental process involved in reproduction;GO:0006629//lipid metabolic process;GO:0006766//vitamin metabolic process;GO:0006775//fat-soluble vitamin metabolic process;GO:0006810//transport;GO:0006869//lipid transport;GO:0006873//cellular i…	-	protein_coding
IMT-vs-MT	SC	ncbi_101790532	INPP5F	1.17229	0.154743	9277	7477	0.406	0.062	-2.92058	0	0	down	INPP5F	XP_032046910.1 phosphatidylinositide phosphatase SAC2 [Aythya fuligula]	Metabolism;Environmental Information Processing;Metabolism	Global and overview maps;Signal transduction;Carbohydrate metabolism	ko01100//Metabolic pathways;ko04070//Phosphatidylinositol signaling system;ko00562//Inositol phosphate metabolism	K21798;K21798;K21798	GO:0005575//cellular_component;GO:0005622//intracellular;GO:0005623//cell;GO:0005737//cytoplasm;GO:0005768//endosome;GO:0005769//early endosome;GO:0005905//coated pit;GO:0010008//endosome membrane;GO:0012505//endomembrane system;GO:0016020//membrane;GO:0030135//coated vesicle;GO:0030136//clathrin-coated vesicle;GO:0030139//endocytic vesicle;GO:0030424//axon;GO:0030425//dendrite;GO:0031090//organe…	GO:0003674//molecular_function;GO:0003824//catalytic activity;GO:0005488//binding;GO:0005515//protein binding;GO:0008934//inositol monophosphate 1-phosphatase activity;GO:0016787//hydrolase activity;GO:0016788//hydrolase activity, acting on ester bonds;GO:0016791//phosphatase activity;GO:0034595//phosphatidylinositol phosphate 5-phosphatase activity;GO:0034596//phosphatidylinositol phosphate 4-ph…	GO:0001919//regulation of receptor recycling;GO:0001921//positive regulation of receptor recycling;GO:0001932//regulation of protein phosphorylation;GO:0001933//negative regulation of protein phosphorylation;GO:0003008//system process;GO:0003012//muscle system process;GO:0003299//muscle hypertrophy in response to stress;GO:0003300//cardiac muscle hypertrophy;GO:0006629//lipid metabolic process;GO…	-	protein_coding
IMT-vs-MT	SC	ncbi_101790578	CNTN5	2.24876	0.221816	9277	7477	0.31	0.104	-3.34111	0	0	down	CNTN5	XP_027323569.1 contactin-5 [Anas platyrhynchos]	-	-	-	-	GO:0005575//cellular_component;GO:0005576//extracellular region;GO:0005622//intracellular;GO:0005623//cell;GO:0005737//cytoplasm;GO:0005829//cytosol;GO:0005886//plasma membrane;GO:0016020//membrane;GO:0016021//integral component of membrane;GO:0031224//intrinsic component of membrane;GO:0031225//anchored component of membrane;GO:0044424//intracellular part;GO:0044425//membrane part;GO:0044444//cy…	GO:0003993//acid phosphatase activity;GO:0005515//protein binding;GO:0046872//metal ion binding	GO:0003008//system process;GO:0007155//cell adhesion;GO:0007600//sensory perception;GO:0007605//sensory perception of sound;GO:0008150//biological_process;GO:0022610//biological adhesion;GO:0032501//multicellular organismal process;GO:0050877//neurological system process;GO:0050954//sensory perception of mechanical stimulus	-	protein_coding
IMT-vs-MT	SC	ncbi_101790623	EML5	2.0322	0.257386	9277	7477	0.489	0.131	-2.98055	0	0	down	EML5	XP_032044670.1 echinoderm microtubule-associated protein-like 5 isoform X1 [Aythya fuligula]	-	-	-	-	GO:0005575//cellular_component;GO:0005622//intracellular;GO:0005623//cell;GO:0005737//cytoplasm;GO:0005856//cytoskeleton;GO:0005874//microtubule;GO:0015630//microtubule cytoskeleton;GO:0043226//organelle;GO:0043228//non-membrane-bounded organelle;GO:0043229//intracellular organelle;GO:0043232//intracellular non-membrane-bounded organelle;GO:0044422//organelle part;GO:0044424//intracellular part;G…	GO:0003674//molecular_function;GO:0003824//catalytic activity;GO:0005488//binding;GO:0005515//protein binding;GO:0008017//microtubule binding;GO:0008092//cytoskeletal protein binding;GO:0015631//tubulin binding	-	-	protein_coding
IMT-vs-MT	SC	ncbi_101790659	NTRK3	0.542817	0.0314554	9277	7477	0.176	0.009	-4.10477	0	0	down	NTRK3	XP_005017159.1 NT-3 growth factor receptor isoform X1 [Anas platyrhynchos]	Organismal Systems;Human Diseases	Nervous system;Cancer: overview	ko04722//Neurotrophin signaling pathway;ko05230//Central carbon metabolism in cancer	K05101;K05101	GO:0000139//Golgi membrane;GO:0005575//cellular_component;GO:0005622//intracellular;GO:0005623//cell;GO:0005737//cytoplasm;GO:0005794//Golgi apparatus;GO:0005886//plasma membrane;GO:0005887//integral component of plasma membrane;GO:0012505//endomembrane system;GO:0016020//membrane;GO:0016021//integral component of membrane;GO:0031090//organelle membrane;GO:0031224//intrinsic component of membrane…	GO:0000166//nucleotide binding;GO:0002039//p53 binding;GO:0003674//molecular_function;GO:0003824//catalytic activity;GO:0004672//protein kinase activity;GO:0004674//protein serine/threonine kinase activity;GO:0004675//transmembrane receptor protein serine/threonine kinase activity;GO:0004713//protein tyrosine kinase activity;GO:0004714//transmembrane receptor protein tyrosine kinase activity;GO:0…	GO:0000187//activation of MAPK activity;GO:0001101//response to acid chemical;GO:0001558//regulation of cell growth;GO:0001654//eye development;GO:0001708//cell fate specification;GO:0001764//neuron migration;GO:0001932//regulation of protein phosphorylation;GO:0001933//negative regulation of protein phosphorylation;GO:0001934//positive regulation of protein phosphorylation;GO:0002088//lens devel…	-	protein_coding
IMT-vs-MT	SC	ncbi_101790665	RASSF9	0.749069	0.0528232	9277	7477	0.286	0.029	-3.82332	0	0	down	RASSF9	XP_005018450.1 ras association domain-containing protein 9 isoform X1 [Anas platyrhynchos]	-	-	-	-	GO:0005575//cellular_component;GO:0005622//intracellular;GO:0005623//cell;GO:0005737//cytoplasm;GO:0005768//endosome;GO:0005798//Golgi-associated vesicle;GO:0005829//cytosol;GO:0012505//endomembrane system;GO:0012506//vesicle membrane;GO:0012510//trans-Golgi network transport vesicle membrane;GO:0016020//membrane;GO:0030133//transport vesicle;GO:0030135//coated vesicle;GO:0030136//clathrin-coated…	GO:0003674//molecular_function;GO:0005215//transporter activity;GO:0005488//binding;GO:0005515//protein binding;GO:0019899//enzyme binding;GO:0019904//protein domain specific binding	GO:0006310//DNA recombination;GO:0006605//protein targeting;GO:0006810//transport;GO:0006886//intracellular protein transport;GO:0007154//cell communication;GO:0007165//signal transduction;GO:0008104//protein localization;GO:0008150//biological_process;GO:0009987//cellular process;GO:0015031//protein transport;GO:0015833//peptide transport;GO:0016192//vesicle-mediated transport;GO:0016197//endoso…	-	protein_coding
IMT-vs-MT	SC	ncbi_101790692	GUCY1A2	0.232954	1.44797	9277	7477	0.106	0.353	2.6354	0	0	up	GUCY1A2	XP_027756174.1 guanylate cyclase soluble subunit alpha-2 [Empidonax traillii]	Metabolism;Environmental Information Processing;Organismal Systems;Metabolism;Organismal Systems;Organismal Systems;Organismal Systems;Cellular Processes;Organismal Systems;Organismal Systems;Organismal Systems	Global and overview maps;Signal transduction;Endocrine system;Nucleotide metabolism;Immune system;Circulatory system;Environmental adaptation;Cellular community - eukaryotes;Digestive system;Endocrine system;Nervous system	ko01100//Metabolic pathways;ko04022//cGMP-PKG signaling pathway;ko04921//Oxytocin signaling pathway;ko00230//Purine metabolism;ko04611//Platelet activation;ko04270//Vascular smooth muscle contraction;ko04713//Circadian entrainment;ko04540//Gap junction;ko04970//Salivary secretion;ko04924//Renin secretion;ko04730//Long-term depression	K12318;K12318;K12318;K12318;K12318;K12318;K12318;K12318;K12318;K12318;K12318	GO:0005575//cellular_component;GO:0005622//intracellular;GO:0005623//cell;GO:0005737//cytoplasm;GO:0005829//cytosol;GO:0005886//plasma membrane;GO:0008074//guanylate cyclase complex, soluble;GO:0016020//membrane;GO:0032991//macromolecular complex;GO:0044424//intracellular part;GO:0044444//cytoplasmic part;GO:0044445//cytosolic part;GO:0044464//cell part;GO:0071944//cell periphery	GO:0000166//nucleotide binding;GO:0001882//nucleoside binding;GO:0001883//purine nucleoside binding;GO:0003674//molecular_function;GO:0003824//catalytic activity;GO:0004383//guanylate cyclase activity;GO:0005488//binding;GO:0005515//protein binding;GO:0005525//GTP binding;GO:0009975//cyclase activity;GO:0016829//lyase activity;GO:0016849//phosphorus-oxygen lyase activity;GO:0017076//purine nucleo…	GO:0006139//nucleobase-containing compound metabolic process;GO:0006163//purine nucleotide metabolic process;GO:0006164//purine nucleotide biosynthetic process;GO:0006182//cGMP biosynthetic process;GO:0006725//cellular aromatic compound metabolic process;GO:0006753//nucleoside phosphate metabolic process;GO:0006793//phosphorus metabolic process;GO:0006796//phosphate-containing compound metabolic …	-	protein_coding
IMT-vs-MT	SC	ncbi_101790722	Ephx1	0.82662	0.218467	9277	7477	0.35	0.083	-1.91932	0	0	down	Ephx1	XP_027309773.1 epoxide hydrolase 1 [Anas platyrhynchos]	Organismal Systems;Human Diseases;Metabolism	Digestive system;Cancer: overview;Xenobiotics biodegradation and metabolism	ko04976//Bile secretion;ko05204//Chemical carcinogenesis - DNA adducts;ko00980//Metabolism of xenobiotics by cytochrome P450	K01253;K01253;K01253	-	GO:0003674//molecular_function;GO:0070205//2-succinyl-6-hydroxy-2,4-cyclohexadiene-1-carboxylate synthase activity	GO:0009234//menaquinone biosynthetic process;GO:0015979//photosynthesis;GO:0030163//protein catabolic process	-	protein_coding
IMT-vs-MT	SC	ncbi_101790745	ARHGEF26	0.948252	0.202192	9277	7477	0.381	0.105	-2.22898	0	0	down	ARHGEF26	XP_027320350.1 rho guanine nucleotide exchange factor 26 [Anas platyrhynchos]	Human Diseases;Human Diseases	Infectious disease: bacterial;Infectious disease: bacterial	ko05132//Salmonella infection;ko05100//Bacterial invasion of epithelial cells	K13744;K13744	GO:0001726//ruffle;GO:0005575//cellular_component;GO:0005622//intracellular;GO:0005623//cell;GO:0005737//cytoplasm;GO:0005829//cytosol;GO:0031252//cell leading edge;GO:0042995//cell projection;GO:0044424//intracellular part;GO:0044444//cytoplasmic part;GO:0044464//cell part	GO:0003674//molecular_function;GO:0005085//guanyl-nucleotide exchange factor activity;GO:0005088//Ras guanyl-nucleotide exchange factor activity;GO:0005089//Rho guanyl-nucleotide exchange factor activity;GO:0005488//binding;GO:0005515//protein binding;GO:0017016//Ras GTPase binding;GO:0017048//Rho GTPase binding;GO:0019899//enzyme binding;GO:0031267//small GTPase binding;GO:0051020//GTPase bindin…	GO:0000902//cell morphogenesis;GO:0000904//cell morphogenesis involved in differentiation;GO:0001885//endothelial cell development;GO:0001886//endothelial cell morphogenesis;GO:0002064//epithelial cell development;GO:0003158//endothelium development;GO:0003382//epithelial cell morphogenesis;GO:0007154//cell communication;GO:0007165//signal transduction;GO:0007186//G-protein coupled receptor signa…	-	protein_coding
IMT-vs-MT	SC	ncbi_101790754	Gldn	0.81233	3.42546	9277	7477	0.325	0.537	2.07602	0	0	up	Gldn	XP_005027236.2 gliomedin [Anas platyrhynchos]	-	-	-	-	GO:0005575//cellular_component;GO:0005576//extracellular region;GO:0005581//collagen trimer;GO:0005615//extracellular space;GO:0005623//cell;GO:0005886//plasma membrane;GO:0016020//membrane;GO:0016021//integral component of membrane;GO:0030424//axon;GO:0031224//intrinsic component of membrane;GO:0032991//macromolecular complex;GO:0042995//cell projection;GO:0043005//neuron projection;GO:0044421//…	GO:0003674//molecular_function;GO:0005488//binding;GO:0005515//protein binding;GO:0086080//protein binding involved in heterotypic cell-cell adhesion;GO:0098631//protein binding involved in cell adhesion;GO:0098632//protein binding involved in cell-cell adhesion	GO:0007155//cell adhesion;GO:0007275//multicellular organism development;GO:0007399//nervous system development;GO:0008150//biological_process;GO:0009987//cellular process;GO:0016043//cellular component organization;GO:0021700//developmental maturation;GO:0022008//neurogenesis;GO:0022610//biological adhesion;GO:0030030//cell projection organization;GO:0030154//cell differentiation;GO:0030182//neu…	-	protein_coding
IMT-vs-MT	SC	ncbi_101790798	TPI1	1.47243	7.48193	9277	7477	0.458	0.718	2.34513	0	0	up	TPI1	XP_025969119.1 triosephosphate isomerase [Dromaius novaehollandiae]	Metabolism;Metabolism;Metabolism;Metabolism;Metabolism;Metabolism	Global and overview maps;Global and overview maps;Carbohydrate metabolism;Global and overview maps;Carbohydrate metabolism;Carbohydrate metabolism	ko01100//Metabolic pathways;ko01200//Carbon metabolism;ko00562//Inositol phosphate metabolism;ko01230//Biosynthesis of amino acids;ko00010//Glycolysis / Gluconeogenesis;ko00051//Fructose and mannose metabolism	K01803;K01803;K01803;K01803;K01803;K01803	GO:0005575//cellular_component;GO:0005576//extracellular region;GO:0005618//cell wall;GO:0005622//intracellular;GO:0005623//cell;GO:0005737//cytoplasm;GO:0005739//mitochondrion;GO:0005829//cytosol;GO:0005886//plasma membrane;GO:0009277//fungal-type cell wall;GO:0009986//cell surface;GO:0016020//membrane;GO:0030016//myofibril;GO:0030017//sarcomere;GO:0030018//Z disc;GO:0030312//external encapsulat…	GO:0001968//fibronectin binding;GO:0003674//molecular_function;GO:0003824//catalytic activity;GO:0004807//triose-phosphate isomerase activity;GO:0005488//binding;GO:0005515//protein binding;GO:0016853//isomerase activity;GO:0016860//intramolecular oxidoreductase activity;GO:0016861//intramolecular oxidoreductase activity, interconverting aldoses and ketoses;GO:0019899//enzyme binding;GO:0031625//…	GO:0000768//syncytium formation by plasma membrane fusion;GO:0003008//system process;GO:0005975//carbohydrate metabolic process;GO:0005996//monosaccharide metabolic process;GO:0006006//glucose metabolic process;GO:0006007//glucose catabolic process;GO:0006066//alcohol metabolic process;GO:0006071//glycerol metabolic process;GO:0006081//cellular aldehyde metabolic process;GO:0006082//organic acid …	-	protein_coding
IMT-vs-MT	SC	ncbi_101790808	FSCN1	2.35731	0.280433	9277	7477	0.561	0.109	-3.07096	0	0	down	FSCN1	XP_027324970.1 fascin [Anas platyrhynchos]	Human Diseases	Cancer: overview	ko05206//MicroRNAs in cancer	K23551	GO:0001725//stress fiber;GO:0001726//ruffle;GO:0002102//podosome;GO:0005575//cellular_component;GO:0005622//intracellular;GO:0005623//cell;GO:0005737//cytoplasm;GO:0005829//cytosol;GO:0005856//cytoskeleton;GO:0005884//actin filament;GO:0005886//plasma membrane;GO:0005902//microvillus;GO:0005911//cell-cell junction;GO:0015629//actin cytoskeleton;GO:0016020//membrane;GO:0030027//lamellipodium;GO:00…	GO:0003674//molecular_function;GO:0003779//actin binding;GO:0005488//binding;GO:0005515//protein binding;GO:0008083//growth factor activity;GO:0008092//cytoskeletal protein binding;GO:0008144//drug binding;GO:0030674//protein binding, bridging;GO:0044877//macromolecular complex binding;GO:0051015//actin filament binding;GO:0060090//binding, bridging	GO:0006928//movement of cell or subcellular component;GO:0006996//organelle organization;GO:0007010//cytoskeleton organization;GO:0007015//actin filament organization;GO:0007043//cell-cell junction assembly;GO:0007154//cell communication;GO:0007163//establishment or maintenance of cell polarity;GO:0007165//signal transduction;GO:0007166//cell surface receptor signaling pathway;GO:0008150//biologi…	-	protein_coding
IMT-vs-MT	SC	ncbi_101790818	Dnali1	0.175012	2.52843	9277	7477	0.07	0.374	3.85195	0	0	up	Dnali1	XP_027299861.1 axonemal dynein light intermediate polypeptide 1 [Anas platyrhynchos]	Human Diseases	Neurodegenerative disease	ko05016//Huntington disease	K10410	GO:0005575//cellular_component;GO:0005622//intracellular;GO:0005623//cell;GO:0005737//cytoplasm;GO:0005856//cytoskeleton;GO:0005858//axonemal dynein complex;GO:0005875//microtubule associated complex;GO:0005929//cilium;GO:0005930//axoneme;GO:0015630//microtubule cytoskeleton;GO:0030175//filopodium;GO:0030286//dynein complex;GO:0031514//motile cilium;GO:0032838//cell projection cytoplasm;GO:003299…	GO:0000774//adenyl-nucleotide exchange factor activity;GO:0003674//molecular_function;GO:0003700//transcription factor activity, sequence-specific DNA binding;GO:0003774//motor activity;GO:0003824//catalytic activity;GO:0005488//binding;GO:0005515//protein binding;GO:0008565//protein transporter activity;GO:0016462//pyrophosphatase activity;GO:0016787//hydrolase activity;GO:0016817//hydrolase act…	GO:0000226//microtubule cytoskeleton organization;GO:0001578//microtubule bundle formation;GO:0003341//cilium movement;GO:0006355//regulation of transcription, DNA-templated;GO:0006457//protein folding;GO:0006928//movement of cell or subcellular component;GO:0006996//organelle organization;GO:0007010//cytoskeleton organization;GO:0007017//microtubule-based process;GO:0007018//microtubule-based mo…	-	protein_coding
IMT-vs-MT	SC	ncbi_101790866	MLC1	0.693926	0.157756	9277	7477	0.305	0.068	-2.13638	0	0	down	MLC1	XP_032047583.1 membrane protein MLC1 isoform X1 [Aythya fuligula]	-	-	-	-	-	-	-	-	protein_coding
IMT-vs-MT	SC	ncbi_101790907	CFAP77	0.0666829	1.13487	9277	7477	0.036	0.24	4.08703	0	0	up	CFAP77	XP_032056403.1 cilia- and flagella-associated protein 77 [Aythya fuligula]	-	-	-	-	GO:0005575//cellular_component;GO:0005623//cell;GO:0005929//cilium;GO:0042995//cell projection;GO:0043226//organelle;GO:0044464//cell part	-	-	-	protein_coding
IMT-vs-MT	SC	ncbi_101790934	ncbi_101790934	1.0255	0.155287	9277	7477	0.344	0.093	-2.72254	0	0	down	ncbi_101790934	-	Human Diseases;Human Diseases	Cancer: overview;Cancer: overview	ko05202//Transcriptional misregulation in cancer;ko05206//MicroRNAs in cancer	K09283;K09283	GO:0000228//nuclear chromosome;GO:0000785//chromatin;GO:0000792//heterochromatin;GO:0005575//cellular_component;GO:0005622//intracellular;GO:0005623//cell;GO:0005634//nucleus;GO:0005654//nucleoplasm;GO:0005694//chromosome;GO:0031974//membrane-enclosed lumen;GO:0031981//nuclear lumen;GO:0032991//macromolecular complex;GO:0032993//protein-DNA complex;GO:0035985//senescence-associated heterochromati…	GO:0000976//transcription regulatory region sequence-specific DNA binding;GO:0000977//RNA polymerase II regulatory region sequence-specific DNA binding;GO:0000978//RNA polymerase II core promoter proximal region sequence-specific DNA binding;GO:0000981//RNA polymerase II transcription factor activity, sequence-specific DNA binding;GO:0000982//transcription factor activity, RNA polymerase II core …	GO:0000003//reproduction;GO:0000075//cell cycle checkpoint;GO:0000077//DNA damage checkpoint;GO:0000122//negative regulation of transcription from RNA polymerase II promoter;GO:0000278//mitotic cell cycle;GO:0001501//skeletal system development;GO:0001704//formation of primary germ layer;GO:0001706//endoderm formation;GO:0001707//mesoderm formation;GO:0001763//morphogenesis of a branching structu…	HMGA	protein_coding
IMT-vs-MT	SC	ncbi_101790950	spire2	0.449809	0.0127581	9277	7477	0.203	0.008	-5.12888	0	0	down	spire2	XP_027305382.1 protein spire homolog 1-like [Anas platyrhynchos]	-	-	-	-	-	-	-	-	protein_coding
IMT-vs-MT	SC	ncbi_101790960	Lama2	0.0802262	1.18221	9277	7477	0.032	0.283	3.8796	0	0	up	Lama2	XP_032040899.1 LOW QUALITY PROTEIN: laminin subunit alpha-2 [Aythya fuligula]	Human Diseases;Environmental Information Processing;Human Diseases;Cellular Processes;Human Diseases;Human Diseases;Environmental Information Processing;Human Diseases;Human Diseases;Human Diseases;Human Diseases;Human Diseases	Cancer: overview;Signal transduction;Infectious disease: viral;Cellular community - eukaryotes;Infectious disease: parasitic;Infectious disease: parasitic;Signaling molecules and interaction;Cancer: specific types;Cardiovascular disease;Cardiovascular disease;Cardiovascular disease;Cardiovascular disease	ko05200//Pathways in cancer;ko04151//PI3K-Akt signaling pathway;ko05165//Human papillomavirus infection;ko04510//Focal adhesion;ko05145//Toxoplasmosis;ko05146//Amoebiasis;ko04512//ECM-receptor interaction;ko05222//Small cell lung cancer;ko05414//Dilated cardiomyopathy;ko05410//Hypertrophic cardiomyopathy;ko05412//Arrhythmogenic right ventricular cardiomyopathy;ko05416//Viral myocarditis	K05637;K05637;K05637;K05637;K05637;K05637;K05637;K05637;K05637;K05637;K05637;K05637	GO:0005575//cellular_component;GO:0005576//extracellular region;GO:0005604//basement membrane;GO:0005605//basal lamina;GO:0005623//cell;GO:0005886//plasma membrane;GO:0016020//membrane;GO:0030425//dendrite;GO:0031012//extracellular matrix;GO:0036477//somatodendritic compartment;GO:0042383//sarcolemma;GO:0042995//cell projection;GO:0043005//neuron projection;GO:0043197//dendritic spine;GO:0044309/…	GO:0003674//molecular_function;GO:0003714//transcription corepressor activity;GO:0005102//receptor binding;GO:0005198//structural molecule activity;GO:0005488//binding;GO:0005515//protein binding;GO:0005524//ATP binding;GO:0016772//transferase activity, transferring phosphorus-containing groups	GO:0000902//cell morphogenesis;GO:0000904//cell morphogenesis involved in differentiation;GO:0006928//movement of cell or subcellular component;GO:0006935//chemotaxis;GO:0007059//chromosome segregation;GO:0007155//cell adhesion;GO:0007275//multicellular organism development;GO:0007399//nervous system development;GO:0007409//axonogenesis;GO:0007411//axon guidance;GO:0007422//peripheral nervous sys…	-	protein_coding
IMT-vs-MT	SC	ncbi_101790962	SLC38A1	0.576622	1.95102	9277	7477	0.251	0.438	1.75836	0	0	up	SLC38A1	XP_027312556.1 sodium-coupled neutral amino acid transporter 1 [Anas platyrhynchos]	Organismal Systems;Organismal Systems	Nervous system;Nervous system	ko04724//Glutamatergic synapse;ko04727//GABAergic synapse	K14990;K14990	GO:0005575//cellular_component;GO:0005623//cell;GO:0005886//plasma membrane;GO:0005887//integral component of plasma membrane;GO:0016020//membrane;GO:0016021//integral component of membrane;GO:0030424//axon;GO:0031224//intrinsic component of membrane;GO:0031226//intrinsic component of plasma membrane;GO:0042995//cell projection;GO:0043005//neuron projection;GO:0044425//membrane part;GO:0044459//p…	GO:0003674//molecular_function;GO:0005215//transporter activity;GO:0005283//sodium:amino acid symporter activity;GO:0005342//organic acid transmembrane transporter activity;GO:0005343//organic acid:sodium symporter activity;GO:0005416//cation:amino acid symporter activity;GO:0008324//cation transmembrane transporter activity;GO:0008509//anion transmembrane transporter activity;GO:0008514//organic…	GO:0000003//reproduction;GO:0001504//neurotransmitter uptake;GO:0001505//regulation of neurotransmitter levels;GO:0003333//amino acid transmembrane transport;GO:0006810//transport;GO:0006811//ion transport;GO:0006812//cation transport;GO:0006814//sodium ion transport;GO:0006820//anion transport;GO:0006836//neurotransmitter transport;GO:0006855//drug transmembrane transport;GO:0006865//amino acid …	-	protein_coding
IMT-vs-MT	SC	ncbi_101790965	Ndrg1	0.680693	4.47143	9277	7477	0.215	0.629	2.71548	0	0	up	Ndrg1	XP_027308532.1 protein NDRG1 [Anas platyrhynchos]	-	-	-	-	GO:0005575//cellular_component;GO:0005622//intracellular;GO:0005623//cell;GO:0005634//nucleus;GO:0005737//cytoplasm;GO:0005768//endosome;GO:0005813//centrosome;GO:0005815//microtubule organizing center;GO:0005829//cytosol;GO:0005856//cytoskeleton;GO:0005874//microtubule;GO:0005886//plasma membrane;GO:0005911//cell-cell junction;GO:0005912//adherens junction;GO:0005913//cell-cell adherens junction…	GO:0003674//molecular_function;GO:0003824//catalytic activity;GO:0005488//binding;GO:0005515//protein binding;GO:0008017//microtubule binding;GO:0008092//cytoskeletal protein binding;GO:0015631//tubulin binding;GO:0017016//Ras GTPase binding;GO:0017137//Rab GTPase binding;GO:0019899//enzyme binding;GO:0031267//small GTPase binding;GO:0043015//gamma-tubulin binding;GO:0045296//cadherin binding;GO:…	GO:0001655//urogenital system development;GO:0001666//response to hypoxia;GO:0001775//cell activation;GO:0001822//kidney development;GO:0002274//myeloid leukocyte activation;GO:0002376//immune system process;GO:0006950//response to stress;GO:0006974//cellular response to DNA damage stimulus;GO:0007009//plasma membrane organization;GO:0007154//cell communication;GO:0007165//signal transduction;GO:…	-	protein_coding
IMT-vs-MT	SC	ncbi_101790972	TOX	2.57154	0.704411	9277	7477	0.558	0.232	-1.868	0	0	down	TOX	XP_012948097.1 thymocyte selection-associated high mobility group box protein TOX isoform X1 [Anas platyrhynchos]	-	-	-	-	GO:0005575//cellular_component;GO:0005622//intracellular;GO:0005623//cell;GO:0005634//nucleus;GO:0043226//organelle;GO:0043227//membrane-bounded organelle;GO:0043229//intracellular organelle;GO:0043231//intracellular membrane-bounded organelle;GO:0044424//intracellular part;GO:0044464//cell part	GO:0000981//RNA polymerase II transcription factor activity, sequence-specific DNA binding;GO:0003674//molecular_function;GO:0003676//nucleic acid binding;GO:0003677//DNA binding;GO:0003700//transcription factor activity, sequence-specific DNA binding;GO:0005488//binding;GO:0097159//organic cyclic compound binding;GO:1901363//heterocyclic compound binding	GO:0001775//cell activation;GO:0002376//immune system process;GO:0002520//immune system development;GO:0002521//leukocyte differentiation;GO:0002682//regulation of immune system process;GO:0002684//positive regulation of immune system process;GO:0002694//regulation of leukocyte activation;GO:0002696//positive regulation of leukocyte activation;GO:0006355//regulation of transcription, DNA-template…	HMG	protein_coding
IMT-vs-MT	SC	ncbi_101790992	STT3A	1.67372	0.661801	9277	7477	0.533	0.23	-1.33846	0	0	down	STT3A	KFV00546.1 Dolichyl-diphosphooligosaccharide--protein glycosyltransferase subunit STT3A, partial [Pterocles gutturalis]	Metabolism;Genetic Information Processing;Metabolism;Metabolism	Global and overview maps;Folding, sorting and degradation;Glycan biosynthesis and metabolism;Glycan biosynthesis and metabolism	ko01100//Metabolic pathways;ko04141//Protein processing in endoplasmic reticulum;ko00510//N-Glycan biosynthesis;ko00513//Various types of N-glycan biosynthesis	K07151;K07151;K07151;K07151	GO:0005575//cellular_component;GO:0005622//intracellular;GO:0005623//cell;GO:0005737//cytoplasm;GO:0005783//endoplasmic reticulum;GO:0005789//endoplasmic reticulum membrane;GO:0008250//oligosaccharyltransferase complex;GO:0012505//endomembrane system;GO:0016020//membrane;GO:0016021//integral component of membrane;GO:0031224//intrinsic component of membrane;GO:0031984//organelle subcompartment;GO:…	GO:0003674//molecular_function;GO:0003824//catalytic activity;GO:0004576//oligosaccharyl transferase activity;GO:0004579//dolichyl-diphosphooligosaccharide-protein glycotransferase activity;GO:0005488//binding;GO:0016740//transferase activity;GO:0016757//transferase activity, transferring glycosyl groups;GO:0016758//transferase activity, transferring hexosyl groups;GO:0043167//ion binding;GO:0043…	GO:0006464//cellular protein modification process;GO:0006486//protein glycosylation;GO:0006487//protein N-linked glycosylation;GO:0006807//nitrogen compound metabolic process;GO:0008150//biological_process;GO:0008152//metabolic process;GO:0009058//biosynthetic process;GO:0009059//macromolecule biosynthetic process;GO:0009100//glycoprotein metabolic process;GO:0009101//glycoprotein biosynthetic pr…	-	protein_coding
IMT-vs-MT	SC	ncbi_101791056	Dclk3	0.827522	0.151355	9277	7477	0.317	0.064	-2.45009	0	0	down	Dclk3	XP_027307340.1 serine/threonine-protein kinase DCLK3 isoform X2 [Anas platyrhynchos]	-	-	-	-	GO:0005575//cellular_component;GO:0005622//intracellular;GO:0005623//cell;GO:0005634//nucleus;GO:0005737//cytoplasm;GO:0043226//organelle;GO:0043227//membrane-bounded organelle;GO:0043229//intracellular organelle;GO:0043231//intracellular membrane-bounded organelle;GO:0044424//intracellular part;GO:0044464//cell part	GO:0000166//nucleotide binding;GO:0003674//molecular_function;GO:0003824//catalytic activity;GO:0004672//protein kinase activity;GO:0004674//protein serine/threonine kinase activity;GO:0005488//binding;GO:0005524//ATP binding;GO:0008144//drug binding;GO:0016301//kinase activity;GO:0016740//transferase activity;GO:0016772//transferase activity, transferring phosphorus-containing groups;GO:0016773/…	GO:0006464//cellular protein modification process;GO:0006468//protein phosphorylation;GO:0006793//phosphorus metabolic process;GO:0006796//phosphate-containing compound metabolic process;GO:0006807//nitrogen compound metabolic process;GO:0007154//cell communication;GO:0007165//signal transduction;GO:0008150//biological_process;GO:0008152//metabolic process;GO:0009987//cellular process;GO:0016310/…	-	protein_coding
IMT-vs-MT	SC	ncbi_101791075	GPC4	3.75592	1.41388	9277	7477	0.675	0.365	-1.40944	0	0	down	GPC4	XP_027320677.1 glypican-4 isoform X1 [Anas platyrhynchos]	Environmental Information Processing	Signal transduction	ko04310//Wnt signaling pathway	K08110	GO:0000323//lytic vacuole;GO:0005575//cellular_component;GO:0005576//extracellular region;GO:0005622//intracellular;GO:0005623//cell;GO:0005737//cytoplasm;GO:0005764//lysosome;GO:0005773//vacuole;GO:0005775//vacuolar lumen;GO:0005794//Golgi apparatus;GO:0005796//Golgi lumen;GO:0005886//plasma membrane;GO:0009897//external side of plasma membrane;GO:0009986//cell surface;GO:0012505//endomembrane s…	GO:0003674//molecular_function;GO:0015026//coreceptor activity;GO:0038023//signaling receptor activity;GO:0060089//molecular transducer activity;GO:0071936//coreceptor activity involved in Wnt signaling pathway;GO:1904929//coreceptor activity involved in Wnt signaling pathway, planar cell polarity pathway	GO:0001523//retinoid metabolic process;GO:0006022//aminoglycan metabolic process;GO:0006023//aminoglycan biosynthetic process;GO:0006024//glycosaminoglycan biosynthetic process;GO:0006026//aminoglycan catabolic process;GO:0006027//glycosaminoglycan catabolic process;GO:0006629//lipid metabolic process;GO:0006720//isoprenoid metabolic process;GO:0006721//terpenoid metabolic process;GO:0006807//nit…	-	protein_coding
IMT-vs-MT	SC	ncbi_101791081	CYP7B1	0.61054	4.51035	9277	7477	0.225	0.565	2.88488	0	0	up	CYP7B1	XP_027308088.1 25-hydroxycholesterol 7-alpha-hydroxylase [Anas platyrhynchos]	Metabolism;Metabolism	Lipid metabolism;Lipid metabolism	ko00140//Steroid hormone biosynthesis;ko00120//Primary bile acid biosynthesis	K07430;K07430	GO:0005575//cellular_component;GO:0005622//intracellular;GO:0005623//cell;GO:0005737//cytoplasm;GO:0005783//endoplasmic reticulum;GO:0005789//endoplasmic reticulum membrane;GO:0012505//endomembrane system;GO:0016020//membrane;GO:0031090//organelle membrane;GO:0031984//organelle subcompartment;GO:0042175//nuclear outer membrane-endoplasmic reticulum membrane network;GO:0043226//organelle;GO:004322…	GO:0003674//molecular_function;GO:0003824//catalytic activity;GO:0004497//monooxygenase activity;GO:0005488//binding;GO:0005506//iron ion binding;GO:0008395//steroid hydroxylase activity;GO:0008396//oxysterol 7-alpha-hydroxylase activity;GO:0016491//oxidoreductase activity;GO:0016705//oxidoreductase activity, acting on paired donors, with incorporation or reduction of molecular oxygen;GO:0020037/…	GO:0000003//reproduction;GO:0001655//urogenital system development;GO:0002009//morphogenesis of an epithelium;GO:0002376//immune system process;GO:0003006//developmental process involved in reproduction;GO:0003008//system process;GO:0006066//alcohol metabolic process;GO:0006082//organic acid metabolic process;GO:0006629//lipid metabolic process;GO:0006694//steroid biosynthetic process;GO:0006699/…	-	protein_coding
IMT-vs-MT	SC	ncbi_101791101	Senp8	0.153355	1.50983	9277	7477	0.083	0.306	3.2986	0	0	up	Senp8	EOB03035.1 Sentrin-specific protease 8, partial [Anas platyrhynchos]	-	-	-	-	GO:0005575//cellular_component;GO:0005622//intracellular;GO:0005623//cell;GO:0005634//nucleus;GO:0005737//cytoplasm;GO:0005829//cytosol;GO:0043226//organelle;GO:0043227//membrane-bounded organelle;GO:0043229//intracellular organelle;GO:0043231//intracellular membrane-bounded organelle;GO:0044424//intracellular part;GO:0044444//cytoplasmic part;GO:0044464//cell part	GO:0003674//molecular_function;GO:0003824//catalytic activity;GO:0004175//endopeptidase activity;GO:0008233//peptidase activity;GO:0008234//cysteine-type peptidase activity;GO:0016787//hydrolase activity;GO:0019783//ubiquitin-like protein-specific protease activity;GO:0019784//NEDD8-specific protease activity;GO:0070011//peptidase activity, acting on L-amino acid peptides	GO:0006464//cellular protein modification process;GO:0006508//proteolysis;GO:0006807//nitrogen compound metabolic process;GO:0008150//biological_process;GO:0008152//metabolic process;GO:0009987//cellular process;GO:0016579//protein deubiquitination;GO:0016926//protein desumoylation;GO:0018193//peptidyl-amino acid modification;GO:0018205//peptidyl-lysine modification;GO:0019538//protein metabolic …	-	protein_coding
IMT-vs-MT	SC	ncbi_101791180	TCP11	0.0255512	0.978911	9277	7477	0.009	0.21	5.25423	0	0	up	TCP11	XP_032058918.1 T-complex protein 11 homolog [Aythya fuligula]	-	-	-	-	GO:0005737//cytoplasm;GO:0030257//type III protein secretion system complex	GO:0005524//ATP binding	GO:0006281//DNA repair;GO:0006310//DNA recombination;GO:0009405//pathogenesis;GO:0030254//protein secretion by the type III secretion system	-	protein_coding
IMT-vs-MT	SC	ncbi_101791205	PPIC	3.59825	1.51673	9277	7477	0.637	0.355	-1.24628	0	0	down	PPIC	XP_027302097.1 peptidyl-prolyl cis-trans isomerase C [Anas platyrhynchos]	-	-	-	-	GO:0005575//cellular_component;GO:0005622//intracellular;GO:0005623//cell;GO:0005737//cytoplasm;GO:0044424//intracellular part;GO:0044464//cell part	GO:0003674//molecular_function;GO:0003755//peptidyl-prolyl cis-trans isomerase activity;GO:0003824//catalytic activity;GO:0005488//binding;GO:0008144//drug binding;GO:0016018//cyclosporin A binding;GO:0016853//isomerase activity;GO:0016859//cis-trans isomerase activity;GO:0033218//amide binding;GO:0042277//peptide binding	GO:0000413//protein peptidyl-prolyl isomerization;GO:0006457//protein folding;GO:0006464//cellular protein modification process;GO:0006807//nitrogen compound metabolic process;GO:0008150//biological_process;GO:0008152//metabolic process;GO:0009987//cellular process;GO:0018193//peptidyl-amino acid modification;GO:0018208//peptidyl-proline modification;GO:0019538//protein metabolic process;GO:00362…	-	protein_coding
IMT-vs-MT	SC	ncbi_101791216	Ndufa4	6.16896	13.3527	9277	7477	0.782	0.878	1.11402	0	0	up	Ndufa4	XP_027306653.1 cytochrome c oxidase subunit NDUFA4 [Anas platyrhynchos]	Metabolism;Human Diseases;Human Diseases;Organismal Systems;Organismal Systems;Human Diseases;Human Diseases;Metabolism	Global and overview maps;Neurodegenerative disease;Neurodegenerative disease;Environmental adaptation;Nervous system;Endocrine and metabolic disease;Neurodegenerative disease;Energy metabolism	ko01100//Metabolic pathways;ko05010//Alzheimer disease;ko05016//Huntington disease;ko04714//Thermogenesis;ko04723//Retrograde endocannabinoid signaling;ko04932//Non-alcoholic fatty liver disease;ko05012//Parkinson disease;ko00190//Oxidative phosphorylation	K03948;K03948;K03948;K03948;K03948;K03948;K03948;K03948	GO:0005575//cellular_component;GO:0005622//intracellular;GO:0005623//cell;GO:0005737//cytoplasm;GO:0005739//mitochondrion;GO:0005740//mitochondrial envelope;GO:0005743//mitochondrial inner membrane;GO:0005746//mitochondrial respiratory chain;GO:0005747//mitochondrial respiratory chain complex I;GO:0005751//mitochondrial respiratory chain complex IV;GO:0016020//membrane;GO:0019866//organelle inner…	GO:0003674//molecular_function;GO:0003824//catalytic activity;GO:0003954//NADH dehydrogenase activity;GO:0004129//cytochrome-c oxidase activity;GO:0005215//transporter activity;GO:0005488//binding;GO:0008137//NADH dehydrogenase (ubiquinone) activity;GO:0008324//cation transmembrane transporter activity;GO:0009055//electron carrier activity;GO:0015002//heme-copper terminal oxidase activity;GO:0015…	GO:0006091//generation of precursor metabolites and energy;GO:0006119//oxidative phosphorylation;GO:0006120//mitochondrial electron transport, NADH to ubiquinone;GO:0006139//nucleobase-containing compound metabolic process;GO:0006163//purine nucleotide metabolic process;GO:0006725//cellular aromatic compound metabolic process;GO:0006753//nucleoside phosphate metabolic process;GO:0006793//phosphor…	-	protein_coding
IMT-vs-MT	SC	ncbi_101791241	CDV3	1.9429	4.24467	9277	7477	0.56	0.641	1.1274	0	0	up	CDV3	XP_027305974.1 protein CDV3 homolog isoform X1 [Anas platyrhynchos]	-	-	-	-	GO:0005575//cellular_component;GO:0005622//intracellular;GO:0005623//cell;GO:0005737//cytoplasm;GO:0005829//cytosol;GO:0005886//plasma membrane;GO:0016020//membrane;GO:0044424//intracellular part;GO:0044444//cytoplasmic part;GO:0044464//cell part;GO:0071944//cell periphery	-	GO:0008150//biological_process;GO:0008283//cell proliferation;GO:0046677//response to antibiotic	-	protein_coding
IMT-vs-MT	SC	ncbi_101791303	RSPH3	0.12092	1.29597	9277	7477	0.053	0.258	3.42082	0	0	up	RSPH3	XP_027310221.1 radial spoke head protein 3 homolog [Anas platyrhynchos]	-	-	-	-	GO:0001534//radial spoke;GO:0005575//cellular_component;GO:0005622//intracellular;GO:0005623//cell;GO:0005737//cytoplasm;GO:0005856//cytoskeleton;GO:0005875//microtubule associated complex;GO:0005929//cilium;GO:0005930//axoneme;GO:0015630//microtubule cytoskeleton;GO:0031514//motile cilium;GO:0032838//cell projection cytoplasm;GO:0032991//macromolecular complex;GO:0042995//cell projection;GO:0043…	GO:0003674//molecular_function;GO:0005488//binding;GO:0005515//protein binding;GO:0008017//microtubule binding;GO:0008092//cytoskeletal protein binding;GO:0015631//tubulin binding	GO:0007017//microtubule-based process;GO:0008150//biological_process;GO:0009987//cellular process;GO:0032879//regulation of localization;GO:0040012//regulation of locomotion;GO:0040017//positive regulation of locomotion;GO:0048518//positive regulation of biological process;GO:0048522//positive regulation of cellular process;GO:0050789//regulation of biological process;GO:0050794//regulation of ce…	-	protein_coding
IMT-vs-MT	SC	ncbi_101791346	LMNB2	1.97647	0.468466	9277	7477	0.533	0.177	-2.07667	0	0	down	LMNB2	XP_027327828.1 lamin-B2 [Anas platyrhynchos]	Cellular Processes;Cellular Processes	Cell growth and death;Cell growth and death	ko04210//Apoptosis;ko04214//Apoptosis - fly	K07611;K07611	GO:0005575//cellular_component;GO:0005622//intracellular;GO:0005623//cell;GO:0005634//nucleus;GO:0005635//nuclear envelope;GO:0005637//nuclear inner membrane;GO:0005638//lamin filament;GO:0005652//nuclear lamina;GO:0005856//cytoskeleton;GO:0005882//intermediate filament;GO:0012505//endomembrane system;GO:0016020//membrane;GO:0019866//organelle inner membrane;GO:0031090//organelle membrane;GO:0031…	GO:0003674//molecular_function;GO:0005198//structural molecule activity;GO:0005524//ATP binding	GO:0006260//DNA replication;GO:0007059//chromosome segregation;GO:0030261//chromosome condensation	-	protein_coding
IMT-vs-MT	SC	ncbi_101791358	BEGAIN	1.02483	0.0288468	9277	7477	0.234	0.018	-5.14598	0	0	down	BEGAIN	XP_021128898.2 brain-enriched guanylate kinase-associated protein isoform X1 [Anas platyrhynchos]	-	-	-	-	-	-	GO:0008360//regulation of cell shape	-	protein_coding
IMT-vs-MT	SC	ncbi_101791388	F2RL1	0.574844	0.0684147	9277	7477	0.253	0.032	-3.06894	0	0	down	F2RL1	XP_027302957.1 proteinase-activated receptor 2 [Anas platyrhynchos]	Environmental Information Processing;Organismal Systems;Human Diseases	Signaling molecules and interaction;Sensory system;Infectious disease: parasitic	ko04080//Neuroactive ligand-receptor interaction;ko04750//Inflammatory mediator regulation of TRP channels;ko05143//African trypanosomiasis	K04234;K04234;K04234	GO:0005575//cellular_component;GO:0005622//intracellular;GO:0005623//cell;GO:0005737//cytoplasm;GO:0005768//endosome;GO:0005769//early endosome;GO:0005794//Golgi apparatus;GO:0005886//plasma membrane;GO:0005887//integral component of plasma membrane;GO:0012505//endomembrane system;GO:0016020//membrane;GO:0016021//integral component of membrane;GO:0031143//pseudopodium;GO:0031224//intrinsic compon…	GO:0001653//peptide receptor activity;GO:0001965//G-protein alpha-subunit binding;GO:0003674//molecular_function;GO:0004888//transmembrane signaling receptor activity;GO:0004930//G-protein coupled receptor activity;GO:0005102//receptor binding;GO:0005488//binding;GO:0005515//protein binding;GO:0008528//G-protein coupled peptide receptor activity;GO:0015057//thrombin receptor activity;GO:0031681//…	GO:0001775//cell activation;GO:0001816//cytokine production;GO:0001817//regulation of cytokine production;GO:0001818//negative regulation of cytokine production;GO:0001819//positive regulation of cytokine production;GO:0001885//endothelial cell development;GO:0001910//regulation of leukocyte mediated cytotoxicity;GO:0001912//positive regulation of leukocyte mediated cytotoxicity;GO:0001932//regul…	-	protein_coding
IMT-vs-MT	SC	ncbi_101791445	RPS23	17.7526	8.16715	9277	7477	0.925	0.813	-1.12012	0	0	down	RPS23	NP_001016.1 40S ribosomal protein S23 [Homo sapiens]	Genetic Information Processing	Translation	ko03010//Ribosome	K02973	GO:0000314//organellar small ribosomal subunit;GO:0005575//cellular_component;GO:0005622//intracellular;GO:0005623//cell;GO:0005634//nucleus;GO:0005654//nucleoplasm;GO:0005737//cytoplasm;GO:0005783//endoplasmic reticulum;GO:0005789//endoplasmic reticulum membrane;GO:0005791//rough endoplasmic reticulum;GO:0005829//cytosol;GO:0005840//ribosome;GO:0005844//polysome;GO:0012505//endomembrane system;G…	GO:0003674//molecular_function;GO:0003735//structural constituent of ribosome;GO:0005198//structural molecule activity;GO:0045182//translation regulator activity	GO:0000184//nuclear-transcribed mRNA catabolic process, nonsense-mediated decay;GO:0000956//nuclear-transcribed mRNA catabolic process;GO:0002181//cytoplasmic translation;GO:0006139//nucleobase-containing compound metabolic process;GO:0006401//RNA catabolic process;GO:0006402//mRNA catabolic process;GO:0006412//translation;GO:0006413//translational initiation;GO:0006417//regulation of translation…	-	protein_coding
IMT-vs-MT	SC	ncbi_101791449	QtsA-12155	0.0540805	2.3717	9277	7477	0.024	0.336	5.45207	0	0	up	QtsA-12155	XP_005013089.1 uncharacterized protein C6orf163 homolog isoform X1 [Anas platyrhynchos]	-	-	-	-	-	-	-	-	protein_coding
IMT-vs-MT	SC	ncbi_101791461	NAT1	0.16418	1.58697	9277	7477	0.075	0.378	3.27214	0	0	up	NAT1	XP_005020218.1 arylamine N-acetyltransferase, pineal gland isozyme NAT-3 [Anas platyrhynchos]	Metabolism;Metabolism;Human Diseases;Metabolism	Global and overview maps;Xenobiotics biodegradation and metabolism;Cancer: overview;Biosynthesis of other secondary metabolites	ko01100//Metabolic pathways;ko00983//Drug metabolism - other enzymes;ko05204//Chemical carcinogenesis - DNA adducts;ko00232//Caffeine metabolism	K00622;K00622;K00622;K00622	-	GO:0003674//molecular_function;GO:0003824//catalytic activity;GO:0004060//arylamine N-acetyltransferase activity;GO:0008080//N-acetyltransferase activity;GO:0016407//acetyltransferase activity;GO:0016410//N-acyltransferase activity;GO:0016740//transferase activity;GO:0016746//transferase activity, transferring acyl groups;GO:0016747//transferase activity, transferring acyl groups other than amino…	GO:0008150//biological_process;GO:0008152//metabolic process	-	protein_coding
IMT-vs-MT	SC	ncbi_101791470	STAC	1.10004	0.00324709	9277	7477	0.323	0.002	-8.36057	0	0	down	STAC	XP_021130197.1 SH3 and cysteine-rich domain-containing protein isoform X2 [Anas platyrhynchos]	-	-	-	-	GO:0005575//cellular_component;GO:0005622//intracellular;GO:0005623//cell;GO:0005737//cytoplasm;GO:0005829//cytosol;GO:0005886//plasma membrane;GO:0009898//cytoplasmic side of plasma membrane;GO:0016020//membrane;GO:0019897//extrinsic component of plasma membrane;GO:0019898//extrinsic component of membrane;GO:0030315//T-tubule;GO:0031234//extrinsic component of cytoplasmic side of plasma membrane…	GO:0003674//molecular_function;GO:0005488//binding;GO:0005515//protein binding;GO:0043167//ion binding;GO:0043169//cation binding;GO:0044325//ion channel binding;GO:0046872//metal ion binding	GO:0003008//system process;GO:0003012//muscle system process;GO:0006351//transcription, DNA-templated;GO:0006936//muscle contraction;GO:0006950//response to stress;GO:0007154//cell communication;GO:0007165//signal transduction;GO:0008150//biological_process;GO:0009266//response to temperature stimulus;GO:0009408//response to heat;GO:0009628//response to abiotic stimulus;GO:0009987//cellular proce…	-	protein_coding
IMT-vs-MT	SC	ncbi_101791480	RUNDC1	2.13329	0.186879	9277	7477	0.493	0.072	-3.5122	0	0	down	RUNDC1	XP_027301272.1 RUN domain-containing protein 1 isoform X1 [Anas platyrhynchos]	-	-	-	-	GO:0000138//Golgi trans cisterna;GO:0005575//cellular_component;GO:0005622//intracellular;GO:0005623//cell;GO:0005737//cytoplasm;GO:0005794//Golgi apparatus;GO:0005795//Golgi stack;GO:0012505//endomembrane system;GO:0030424//axon;GO:0031984//organelle subcompartment;GO:0031985//Golgi cisterna;GO:0036477//somatodendritic compartment;GO:0042995//cell projection;GO:0043005//neuron projection;GO:0043…	GO:0003674//molecular_function;GO:0003743//translation initiation factor activity;GO:0005096//GTPase activator activity;GO:0005488//binding;GO:0005515//protein binding;GO:0008047//enzyme activator activity;GO:0017016//Ras GTPase binding;GO:0017137//Rab GTPase binding;GO:0019899//enzyme binding;GO:0030234//enzyme regulator activity;GO:0030695//GTPase regulator activity;GO:0031267//small GTPase bin…	GO:0006810//transport;GO:0006886//intracellular protein transport;GO:0006996//organelle organization;GO:0008104//protein localization;GO:0008150//biological_process;GO:0009987//cellular process;GO:0010256//endomembrane system organization;GO:0015031//protein transport;GO:0015833//peptide transport;GO:0016043//cellular component organization;GO:0016050//vesicle organization;GO:0021700//development…	-	protein_coding
IMT-vs-MT	SC	ncbi_101791482	Cdlc2	0.0700076	1.22263	9277	7477	0.025	0.244	4.12439	0	0	up	Cdlc2	XP_005026710.2 dynein light chain LC6, flagellar outer arm isoform X1 [Anas platyrhynchos]	Human Diseases;Organismal Systems	Infectious disease: bacterial;Excretory system	ko05132//Salmonella infection;ko04962//Vasopressin-regulated water reabsorption	K10418;K10418	GO:0005737//cytoplasm;GO:0030286//dynein complex	-	GO:0007017//microtubule-based process;GO:0045765//regulation of angiogenesis	-	protein_coding
IMT-vs-MT	SC	ncbi_101791488	ZC2HC1B	0.00646087	3.46637	9277	7477	0.004	0.413	9.04537	0	0	up	ZC2HC1B	XP_005027493.3 zinc finger C2HC domain-containing protein 1B [Anas platyrhynchos]	-	-	-	-	GO:0000109//nucleotide-excision repair complex	GO:0003674//molecular_function;GO:0005488//binding;GO:0008270//zinc ion binding;GO:0043167//ion binding;GO:0043169//cation binding;GO:0046872//metal ion binding	GO:0006289//nucleotide-excision repair	zf-C2H2	protein_coding
IMT-vs-MT	SC	ncbi_101791553	CDC42SE2	2.50786	5.55893	9277	7477	0.572	0.675	1.14832	0	0	up	CDC42SE2	XP_003216459.1 PREDICTED: CDC42 small effector protein 2 [Anolis carolinensis]	-	-	-	-	GO:0001891//phagocytic cup;GO:0005575//cellular_component;GO:0005622//intracellular;GO:0005623//cell;GO:0005737//cytoplasm;GO:0005856//cytoskeleton;GO:0005886//plasma membrane;GO:0005938//cell cortex;GO:0016020//membrane;GO:0042995//cell projection;GO:0043226//organelle;GO:0043228//non-membrane-bounded organelle;GO:0043229//intracellular organelle;GO:0043232//intracellular non-membrane-bounded or…	GO:0003674//molecular_function;GO:0005198//structural molecule activity;GO:0005488//binding;GO:0005515//protein binding;GO:0017016//Ras GTPase binding;GO:0017048//Rho GTPase binding;GO:0019899//enzyme binding;GO:0031267//small GTPase binding;GO:0051020//GTPase binding	GO:0006810//transport;GO:0006897//endocytosis;GO:0006909//phagocytosis;GO:0007154//cell communication;GO:0007165//signal transduction;GO:0008150//biological_process;GO:0008360//regulation of cell shape;GO:0009966//regulation of signal transduction;GO:0009987//cellular process;GO:0010646//regulation of cell communication;GO:0016192//vesicle-mediated transport;GO:0022603//regulation of anatomical s…	-	protein_coding
IMT-vs-MT	SC	ncbi_101791558	ncbi_101791558	0.0077428	1.46347	9277	7477	0.005	0.263	7.54391	0	0	up	ncbi_101791558	EOA94764.1 hypothetical protein Anapl_13329 [Anas platyrhynchos]	-	-	-	-	GO:0005575//cellular_component;GO:0005622//intracellular;GO:0005623//cell;GO:0044464//cell part	GO:0000166//nucleotide binding;GO:0001882//nucleoside binding;GO:0001883//purine nucleoside binding;GO:0003674//molecular_function;GO:0005488//binding;GO:0005525//GTP binding;GO:0017076//purine nucleotide binding;GO:0019001//guanyl nucleotide binding;GO:0032549//ribonucleoside binding;GO:0032550//purine ribonucleoside binding;GO:0032553//ribonucleotide binding;GO:0032555//purine ribonucleotide bi…	-	-	protein_coding
IMT-vs-MT	SC	ncbi_101791570	LAMA1	1.91636	0.000969674	9277	7477	0.455	0.001	-10.8071	0	0	down	LAMA1	XP_032036850.1 laminin subunit alpha-1 [Aythya fuligula]	Human Diseases;Environmental Information Processing;Human Diseases;Cellular Processes;Human Diseases;Human Diseases;Environmental Information Processing;Human Diseases;Human Diseases;Human Diseases;Human Diseases;Human Diseases	Cancer: overview;Signal transduction;Infectious disease: viral;Cellular community - eukaryotes;Infectious disease: parasitic;Infectious disease: parasitic;Signaling molecules and interaction;Cancer: specific types;Cardiovascular disease;Cardiovascular disease;Cardiovascular disease;Cardiovascular disease	ko05200//Pathways in cancer;ko04151//PI3K-Akt signaling pathway;ko05165//Human papillomavirus infection;ko04510//Focal adhesion;ko05145//Toxoplasmosis;ko05146//Amoebiasis;ko04512//ECM-receptor interaction;ko05222//Small cell lung cancer;ko05414//Dilated cardiomyopathy;ko05410//Hypertrophic cardiomyopathy;ko05412//Arrhythmogenic right ventricular cardiomyopathy;ko05416//Viral myocarditis	K05637;K05637;K05637;K05637;K05637;K05637;K05637;K05637;K05637;K05637;K05637;K05637	GO:0005575//cellular_component;GO:0005576//extracellular region;GO:0005604//basement membrane;GO:0005605//basal lamina;GO:0005606//laminin-1 complex;GO:0005608//laminin-3 complex;GO:0005615//extracellular space;GO:0005911//cell-cell junction;GO:0016020//membrane;GO:0030054//cell junction;GO:0031012//extracellular matrix;GO:0032991//macromolecular complex;GO:0043256//laminin complex;GO:0044420//ex…	GO:0003674//molecular_function;GO:0005102//receptor binding;GO:0005198//structural molecule activity;GO:0005201//extracellular matrix structural constituent;GO:0005488//binding;GO:0005515//protein binding;GO:0008022//protein C-terminus binding;GO:0008289//lipid binding;GO:0016829//lyase activity;GO:0043208//glycosphingolipid binding;GO:0046025//precorrin-6Y C5,15-methyltransferase (decarboxylatin…	GO:0001568//blood vessel development;GO:0001654//eye development;GO:0001738//morphogenesis of a polarized epithelium;GO:0001763//morphogenesis of a branching structure;GO:0001944//vasculature development;GO:0002009//morphogenesis of an epithelium;GO:0002011//morphogenesis of an epithelial sheet;GO:0006464//cellular protein modification process;GO:0006468//protein phosphorylation;GO:0006793//phosp…	-	protein_coding
IMT-vs-MT	SC	ncbi_101791579	ITGA9	1.92701	0.462379	9277	7477	0.494	0.187	-2.05898	0	0	down	ITGA9	XP_027307184.1 integrin alpha-9 isoform X1 [Anas platyrhynchos]	Environmental Information Processing;Human Diseases;Cellular Processes;Cellular Processes;Environmental Information Processing;Environmental Information Processing;Human Diseases;Human Diseases;Human Diseases	Signal transduction;Infectious disease: viral;Cellular community - eukaryotes;Cell motility;Signaling molecules and interaction;Signaling molecules and interaction;Cardiovascular disease;Cardiovascular disease;Cardiovascular disease	ko04151//PI3K-Akt signaling pathway;ko05165//Human papillomavirus infection;ko04510//Focal adhesion;ko04810//Regulation of actin cytoskeleton;ko04514//Cell adhesion molecules;ko04512//ECM-receptor interaction;ko05414//Dilated cardiomyopathy;ko05410//Hypertrophic cardiomyopathy;ko05412//Arrhythmogenic right ventricular cardiomyopathy	K06585;K06585;K06585;K06585;K06585;K06585;K06585;K06585;K06585	GO:0005575//cellular_component;GO:0005623//cell;GO:0005886//plasma membrane;GO:0005887//integral component of plasma membrane;GO:0008305//integrin complex;GO:0009925//basal plasma membrane;GO:0016020//membrane;GO:0016021//integral component of membrane;GO:0016323//basolateral plasma membrane;GO:0031224//intrinsic component of membrane;GO:0031226//intrinsic component of plasma membrane;GO:0032991/…	GO:0003674//molecular_function;GO:0005488//binding;GO:0005515//protein binding;GO:0005518//collagen binding;GO:0043167//ion binding;GO:0043169//cation binding;GO:0043236//laminin binding;GO:0044877//macromolecular complex binding;GO:0046872//metal ion binding;GO:0050840//extracellular matrix binding	GO:0002376//immune system process;GO:0006928//movement of cell or subcellular component;GO:0006935//chemotaxis;GO:0006950//response to stress;GO:0007154//cell communication;GO:0007155//cell adhesion;GO:0007165//signal transduction;GO:0007166//cell surface receptor signaling pathway;GO:0007229//integrin-mediated signaling pathway;GO:0008150//biological_process;GO:0009605//response to external stim…	-	protein_coding
IMT-vs-MT	SC	ncbi_101791602	Atp11a	1.14408	0.27154	9277	7477	0.402	0.121	-2.07455	0	0	down	Atp11a	XP_005021886.1 probable phospholipid-transporting ATPase IH isoform X2 [Anas platyrhynchos]	-	-	-	-	GO:0005575//cellular_component;GO:0005622//intracellular;GO:0005623//cell;GO:0005737//cytoplasm;GO:0005768//endosome;GO:0005769//early endosome;GO:0005783//endoplasmic reticulum;GO:0005886//plasma membrane;GO:0012505//endomembrane system;GO:0012506//vesicle membrane;GO:0016020//membrane;GO:0016021//integral component of membrane;GO:0030141//secretory granule;GO:0030659//cytoplasmic vesicle membra…	GO:0000166//nucleotide binding;GO:0000287//magnesium ion binding;GO:0003674//molecular_function;GO:0003824//catalytic activity;GO:0004008//copper-exporting ATPase activity;GO:0004012//phospholipid-translocating ATPase activity;GO:0004647//phosphoserine phosphatase activity;GO:0005215//transporter activity;GO:0005319//lipid transporter activity;GO:0005375//copper ion transmembrane transporter acti…	GO:0001775//cell activation;GO:0002252//immune effector process;GO:0002263//cell activation involved in immune response;GO:0002274//myeloid leukocyte activation;GO:0002275//myeloid cell activation involved in immune response;GO:0002283//neutrophil activation involved in immune response;GO:0002366//leukocyte activation involved in immune response;GO:0002376//immune system process;GO:0002443//leuko…	-	protein_coding
IMT-vs-MT	SC	ncbi_101791643	MAGI2	5.16182	2.36247	9277	7477	0.655	0.328	-1.12755	0	0	down	MAGI2	XP_032038431.1 membrane-associated guanylate kinase, WW and PDZ domain-containing protein 2 isoform X5 [Aythya fuligula]	-	-	-	-	GO:0005575//cellular_component;GO:0005622//intracellular;GO:0005623//cell;GO:0005634//nucleus;GO:0005737//cytoplasm;GO:0005768//endosome;GO:0005770//late endosome;GO:0005886//plasma membrane;GO:0005911//cell-cell junction;GO:0005923//bicellular tight junction;GO:0012505//endomembrane system;GO:0014069//postsynaptic density;GO:0016020//membrane;GO:0030054//cell junction;GO:0030288//outer membrane-…	GO:0001664//G-protein coupled receptor binding;GO:0003674//molecular_function;GO:0004222//metalloendopeptidase activity;GO:0004252//serine-type endopeptidase activity;GO:0004385//guanylate kinase activity;GO:0005102//receptor binding;GO:0005198//structural molecule activity;GO:0005488//binding;GO:0005515//protein binding;GO:0008092//cytoskeletal protein binding;GO:0008236//serine-type peptidase a…	GO:0001655//urogenital system development;GO:0001822//kidney development;GO:0001941//postsynaptic membrane organization;GO:0002064//epithelial cell development;GO:0002090//regulation of receptor internalization;GO:0002092//positive regulation of receptor internalization;GO:0003008//system process;GO:0003014//renal system process;GO:0003094//glomerular filtration;GO:0003401//axis elongation;GO:000…	-	protein_coding
IMT-vs-MT	SC	ncbi_101791650	OPTN	1.10826	2.91978	9277	7477	0.41	0.533	1.39748	0	0	up	OPTN	XP_005018895.2 optineurin [Anas platyrhynchos]	Cellular Processes	Transport and catabolism	ko04137//Mitophagy - animal	K19946	GO:0000139//Golgi membrane;GO:0005575//cellular_component;GO:0005622//intracellular;GO:0005623//cell;GO:0005634//nucleus;GO:0005654//nucleoplasm;GO:0005737//cytoplasm;GO:0005768//endosome;GO:0005773//vacuole;GO:0005776//autophagosome;GO:0005794//Golgi apparatus;GO:0005802//trans-Golgi network;GO:0005829//cytosol;GO:0010008//endosome membrane;GO:0012505//endomembrane system;GO:0016020//membrane;GO…	GO:0001025//RNA polymerase III transcription factor binding;GO:0001155//TFIIIA-class transcription factor binding;GO:0003674//molecular_function;GO:0005488//binding;GO:0005515//protein binding;GO:0008022//protein C-terminus binding;GO:0008134//transcription factor binding;GO:0017016//Ras GTPase binding;GO:0017137//Rab GTPase binding;GO:0019899//enzyme binding;GO:0030674//protein binding, bridging…	GO:0000086//G2/M transition of mitotic cell cycle;GO:0000278//mitotic cell cycle;GO:0000302//response to reactive oxygen species;GO:0000902//cell morphogenesis;GO:0000904//cell morphogenesis involved in differentiation;GO:0001101//response to acid chemical;GO:0001654//eye development;GO:0001816//cytokine production;GO:0001817//regulation of cytokine production;GO:0001819//positive regulation of c…	-	protein_coding
IMT-vs-MT	SC	ncbi_101791663	LTBP1	8.77555	2.20764	9277	7477	0.796	0.406	-1.99093	0	0	down	LTBP1	XP_031449221.1 latent-transforming growth factor beta-binding protein 1 isoform X1 [Phasianus colchicus]	Environmental Information Processing	Signal transduction	ko04350//TGF-beta signaling pathway	K19559	GO:0001527//microfibril;GO:0005575//cellular_component;GO:0005576//extracellular region;GO:0005615//extracellular space;GO:0005622//intracellular;GO:0005623//cell;GO:0005737//cytoplasm;GO:0005739//mitochondrion;GO:0005783//endoplasmic reticulum;GO:0005788//endoplasmic reticulum lumen;GO:0009986//cell surface;GO:0012505//endomembrane system;GO:0016020//membrane;GO:0030425//dendrite;GO:0031012//ext…	GO:0003674//molecular_function;GO:0003824//catalytic activity;GO:0004672//protein kinase activity;GO:0004674//protein serine/threonine kinase activity;GO:0004675//transmembrane receptor protein serine/threonine kinase activity;GO:0004888//transmembrane signaling receptor activity;GO:0005024//transforming growth factor beta-activated receptor activity;GO:0005488//binding;GO:0005509//calcium ion bi…	GO:0001568//blood vessel development;GO:0001944//vasculature development;GO:0003205//cardiac chamber development;GO:0003231//cardiac ventricle development;GO:0003279//cardiac septum development;GO:0003281//ventricular septum development;GO:0006464//cellular protein modification process;GO:0006468//protein phosphorylation;GO:0006793//phosphorus metabolic process;GO:0006796//phosphate-containing co…	-	protein_coding
IMT-vs-MT	SC	ncbi_101791691	CDH10	2.61121	0.174358	9277	7477	0.527	0.083	-3.90382	0	0	down	CDH10	XP_005009505.1 cadherin-10 isoform X1 [Anas platyrhynchos]	-	-	-	-	GO:0005575//cellular_component;GO:0005623//cell;GO:0005886//plasma membrane;GO:0016020//membrane;GO:0016021//integral component of membrane;GO:0031224//intrinsic component of membrane;GO:0044425//membrane part;GO:0044464//cell part;GO:0071944//cell periphery	GO:0003674//molecular_function;GO:0005488//binding;GO:0005509//calcium ion binding;GO:0043167//ion binding;GO:0043169//cation binding;GO:0046872//metal ion binding	GO:0007155//cell adhesion;GO:0007156//homophilic cell adhesion via plasma membrane adhesion molecules;GO:0008150//biological_process;GO:0009987//cellular process;GO:0016043//cellular component organization;GO:0022610//biological adhesion;GO:0034330//cell junction organization;GO:0034332//adherens junction organization;GO:0045216//cell-cell junction organization;GO:0071840//cellular component orga…	-	protein_coding
IMT-vs-MT	SC	ncbi_101791720	SPINZ	5.10314	1.39845	9277	7477	0.765	0.387	-1.86748	0	0	down	SPINZ	NP_989964.1 spindlin-Z [Gallus gallus]	-	-	-	-	GO:0005575//cellular_component;GO:0005622//intracellular;GO:0005623//cell;GO:0005634//nucleus;GO:0043226//organelle;GO:0043227//membrane-bounded organelle;GO:0043229//intracellular organelle;GO:0043231//intracellular membrane-bounded organelle;GO:0044424//intracellular part;GO:0044464//cell part	-	GO:0000003//reproduction;GO:0007049//cell cycle;GO:0007276//gamete generation;GO:0008150//biological_process;GO:0009987//cellular process;GO:0019953//sexual reproduction;GO:0022414//reproductive process;GO:0032501//multicellular organismal process;GO:0032504//multicellular organism reproduction;GO:0044703//multi-organism reproductive process;GO:0048609//multicellular organismal reproductive proce…	-	protein_coding
IMT-vs-MT	SC	ncbi_101791767	RAB11FIP4	1.35444	2.71785	9277	7477	0.451	0.482	1.00472	0	0	up	RAB11FIP4	XP_027327424.1 rab11 family-interacting protein 4 isoform X1 [Anas platyrhynchos]	Cellular Processes	Transport and catabolism	ko04144//Endocytosis	K12485	GO:0005575//cellular_component;GO:0005622//intracellular;GO:0005623//cell;GO:0005737//cytoplasm;GO:0005768//endosome;GO:0005813//centrosome;GO:0005815//microtubule organizing center;GO:0005819//spindle;GO:0005856//cytoskeleton;GO:0005875//microtubule associated complex;GO:0005886//plasma membrane;GO:0005938//cell cortex;GO:0010008//endosome membrane;GO:0012505//endomembrane system;GO:0015630//mic…	GO:0003674//molecular_function;GO:0003700//transcription factor activity, sequence-specific DNA binding;GO:0005488//binding;GO:0005509//calcium ion binding;GO:0005515//protein binding;GO:0005524//ATP binding;GO:0008017//microtubule binding;GO:0008092//cytoskeletal protein binding;GO:0015631//tubulin binding;GO:0017016//Ras GTPase binding;GO:0017137//Rab GTPase binding;GO:0019899//enzyme binding;G…	GO:0000910//cytokinesis;GO:0000912//assembly of actomyosin apparatus involved in cytokinesis;GO:0000915//actomyosin contractile ring assembly;GO:0001654//eye development;GO:0001709//cell fate determination;GO:0003002//regionalization;GO:0003407//neural retina development;GO:0006355//regulation of transcription, DNA-templated;GO:0006606//protein import into nucleus;GO:0006996//organelle organizati…	-	protein_coding
IMT-vs-MT	SC	ncbi_101791843	Hnrnpm	4.26849	1.84334	9277	7477	0.755	0.438	-1.21136	0	0	down	Hnrnpm	XP_027328436.1 heterogeneous nuclear ribonucleoprotein M isoform X1 [Anas platyrhynchos]	Genetic Information Processing	Transcription	ko03040//Spliceosome	K12887	GO:0000228//nuclear chromosome;GO:0000785//chromatin;GO:0000790//nuclear chromatin;GO:0005575//cellular_component;GO:0005622//intracellular;GO:0005623//cell;GO:0005634//nucleus;GO:0005654//nucleoplasm;GO:0005681//spliceosomal complex;GO:0005694//chromosome;GO:0005730//nucleolus;GO:0005737//cytoplasm;GO:0009986//cell surface;GO:0016363//nuclear matrix;GO:0016604//nuclear body;GO:0016607//nuclear s…	GO:0003674//molecular_function;GO:0003676//nucleic acid binding;GO:0003723//RNA binding;GO:0003729//mRNA binding;GO:0003730//mRNA 3'-UTR binding;GO:0003823//antigen binding;GO:0005488//binding;GO:0005515//protein binding;GO:0019904//protein domain specific binding;GO:0048306//calcium-dependent protein binding;GO:0097159//organic cyclic compound binding;GO:1901363//heterocyclic compound binding;GO…	GO:0000003//reproduction;GO:0000375//RNA splicing, via transesterification reactions;GO:0000377//RNA splicing, via transesterification reactions with bulged adenosine as nucleophile;GO:0000380//alternative mRNA splicing, via spliceosome;GO:0000398//mRNA splicing, via spliceosome;GO:0000578//embryonic axis specification;GO:0003002//regionalization;GO:0003006//developmental process involved in repr…	-	protein_coding
IMT-vs-MT	SC	ncbi_101791915	Lrmda	6.25479	2.40354	9277	7477	0.691	0.338	-1.37976	0	0	down	Lrmda	XP_012951469.1 leucine-rich melanocyte differentiation-associated protein isoform X4 [Anas platyrhynchos]	-	-	-	-	GO:0005575//cellular_component;GO:0005622//intracellular;GO:0005623//cell;GO:0005634//nucleus;GO:0005654//nucleoplasm;GO:0005730//nucleolus;GO:0005737//cytoplasm;GO:0005829//cytosol;GO:0009507//chloroplast;GO:0009536//plastid;GO:0015030//Cajal body;GO:0016604//nuclear body;GO:0031974//membrane-enclosed lumen;GO:0031981//nuclear lumen;GO:0043226//organelle;GO:0043227//membrane-bounded organelle;GO…	GO:0003674//molecular_function;GO:0003676//nucleic acid binding;GO:0003723//RNA binding;GO:0005488//binding;GO:0097159//organic cyclic compound binding;GO:1901363//heterocyclic compound binding	GO:0000375//RNA splicing, via transesterification reactions;GO:0000377//RNA splicing, via transesterification reactions with bulged adenosine as nucleophile;GO:0000398//mRNA splicing, via spliceosome;GO:0006139//nucleobase-containing compound metabolic process;GO:0006396//RNA processing;GO:0006397//mRNA processing;GO:0006725//cellular aromatic compound metabolic process;GO:0006807//nitrogen compo…	-	protein_coding
IMT-vs-MT	SC	ncbi_101791985	NDRG3	0.920341	3.02046	9277	7477	0.366	0.555	1.71442	0	0	up	NDRG3	XP_027328770.1 protein NDRG3 isoform X1 [Anas platyrhynchos]	-	-	-	-	GO:0005575//cellular_component;GO:0005622//intracellular;GO:0005623//cell;GO:0005737//cytoplasm;GO:0044424//intracellular part;GO:0044464//cell part	GO:0003674//molecular_function;GO:0003824//catalytic activity;GO:0047570//3-oxoadipate enol-lactonase activity	GO:0000003//reproduction;GO:0001558//regulation of cell growth;GO:0007154//cell communication;GO:0007165//signal transduction;GO:0007276//gamete generation;GO:0007283//spermatogenesis;GO:0008150//biological_process;GO:0009102//biotin biosynthetic process;GO:0009966//regulation of signal transduction;GO:0009967//positive regulation of signal transduction;GO:0009987//cellular process;GO:0010646//re…	-	protein_coding
IMT-vs-MT	SC	ncbi_101792038	TBX3	0.385602	0.0139219	9277	7477	0.184	0.014	-4.78174	0	0	down	TBX3	XP_027325758.1 T-box transcription factor TBX3 isoform X1 [Anas platyrhynchos]	Cellular Processes	Cellular community - eukaryotes	ko04550//Signaling pathways regulating pluripotency of stem cells	K10177	GO:0005575//cellular_component;GO:0005622//intracellular;GO:0005623//cell;GO:0005634//nucleus;GO:0043226//organelle;GO:0043227//membrane-bounded organelle;GO:0043229//intracellular organelle;GO:0043231//intracellular membrane-bounded organelle;GO:0044424//intracellular part;GO:0044464//cell part	GO:0000976//transcription regulatory region sequence-specific DNA binding;GO:0000977//RNA polymerase II regulatory region sequence-specific DNA binding;GO:0000978//RNA polymerase II core promoter proximal region sequence-specific DNA binding;GO:0000981//RNA polymerase II transcription factor activity, sequence-specific DNA binding;GO:0000982//transcription factor activity, RNA polymerase II core …	GO:0000003//reproduction;GO:0000122//negative regulation of transcription from RNA polymerase II promoter;GO:0000578//embryonic axis specification;GO:0001501//skeletal system development;GO:0001568//blood vessel development;GO:0001701//in utero embryonic development;GO:0001763//morphogenesis of a branching structure;GO:0001944//vasculature development;GO:0001947//heart looping;GO:0002009//morphog…	T-box	protein_coding
IMT-vs-MT	SC	ncbi_101792052	Lef1	1.13586	0.0340266	9277	7477	0.341	0.014	-5.05686	0	0	down	Lef1	XP_027312419.1 lymphoid enhancer-binding factor 1 isoform X1 [Anas platyrhynchos]	Human Diseases;Human Diseases;Human Diseases;Environmental Information Processing;Human Diseases;Environmental Information Processing;Human Diseases;Human Diseases;Organismal Systems;Human Diseases;Human Diseases;Cellular Processes;Human Diseases;Human Diseases;Human Diseases;Human Diseases;Human Diseases	Cancer: overview;Infectious disease: bacterial;Cancer: specific types;Signal transduction;Cancer: specific types;Signal transduction;Cancer: specific types;Endocrine and metabolic disease;Endocrine system;Cancer: specific types;Cancer: specific types;Cellular community - eukaryotes;Cancer: specific types;Cardiovascular disease;Cancer: specific types;Cancer: specific types;Cancer: specific types	ko05200//Pathways in cancer;ko05132//Salmonella infection;ko05225//Hepatocellular carcinoma;ko04390//Hippo signaling pathway;ko05226//Gastric cancer;ko04310//Wnt signaling pathway;ko05224//Breast cancer;ko04934//Cushing syndrome;ko04916//Melanogenesis;ko05215//Prostate cancer;ko05210//Colorectal cancer;ko04520//Adherens junction;ko05217//Basal cell carcinoma;ko05412//Arrhythmogenic right ventricu…	K04492;K04492;K04492;K04492;K04492;K04492;K04492;K04492;K04492;K04492;K04492;K04492;K04492;K04492;K04492;K04492;K04492	GO:0005575//cellular_component;GO:0005622//intracellular;GO:0005623//cell;GO:0005634//nucleus;GO:0005654//nucleoplasm;GO:0005667//transcription factor complex;GO:0005737//cytoplasm;GO:0031974//membrane-enclosed lumen;GO:0031981//nuclear lumen;GO:0032991//macromolecular complex;GO:0032993//protein-DNA complex;GO:0043226//organelle;GO:0043227//membrane-bounded organelle;GO:0043229//intracellular or…	GO:0000976//transcription regulatory region sequence-specific DNA binding;GO:0000977//RNA polymerase II regulatory region sequence-specific DNA binding;GO:0000978//RNA polymerase II core promoter proximal region sequence-specific DNA binding;GO:0000981//RNA polymerase II transcription factor activity, sequence-specific DNA binding;GO:0000982//transcription factor activity, RNA polymerase II core …	GO:0000003//reproduction;GO:0000122//negative regulation of transcription from RNA polymerase II promoter;GO:0000902//cell morphogenesis;GO:0000904//cell morphogenesis involved in differentiation;GO:0001503//ossification;GO:0001525//angiogenesis;GO:0001558//regulation of cell growth;GO:0001568//blood vessel development;GO:0001569//patterning of blood vessels;GO:0001649//osteoblast differentiation…	HMG	protein_coding
IMT-vs-MT	SC	ncbi_101792241	KCNMA1	2.45628	4.92668	9277	7477	0.421	0.373	1.00411	0	0	up	KCNMA1	XP_027315839.1 calcium-activated potassium channel subunit alpha-1 isoform X1 [Anas platyrhynchos]	Environmental Information Processing;Organismal Systems;Organismal Systems;Organismal Systems;Organismal Systems;Organismal Systems	Signal transduction;Circulatory system;Digestive system;Endocrine system;Digestive system;Endocrine system	ko04022//cGMP-PKG signaling pathway;ko04270//Vascular smooth muscle contraction;ko04972//Pancreatic secretion;ko04911//Insulin secretion;ko04970//Salivary secretion;ko04924//Renin secretion	K04936;K04936;K04936;K04936;K04936;K04936	GO:0005575//cellular_component;GO:0005576//extracellular region;GO:0005615//extracellular space;GO:0005622//intracellular;GO:0005623//cell;GO:0005737//cytoplasm;GO:0005783//endoplasmic reticulum;GO:0005789//endoplasmic reticulum membrane;GO:0005886//plasma membrane;GO:0005887//integral component of plasma membrane;GO:0005901//caveola;GO:0008076//voltage-gated potassium channel complex;GO:0009897/…	GO:0003674//molecular_function;GO:0003779//actin binding;GO:0005215//transporter activity;GO:0005216//ion channel activity;GO:0005227//calcium activated cation channel activity;GO:0005244//voltage-gated ion channel activity;GO:0005249//voltage-gated potassium channel activity;GO:0005261//cation channel activity;GO:0005267//potassium channel activity;GO:0005488//binding;GO:0005515//protein binding…	GO:0000003//reproduction;GO:0001505//regulation of neurotransmitter levels;GO:0001508//action potential;GO:0001666//response to hypoxia;GO:0002065//columnar/cuboidal epithelial cell differentiation;GO:0003008//system process;GO:0003012//muscle system process;GO:0003013//circulatory system process;GO:0003014//renal system process;GO:0003018//vascular process in circulatory system;GO:0006810//trans…	-	protein_coding
IMT-vs-MT	SC	ncbi_101792307	tmem151b	0.396948	0.0159039	9277	7477	0.2	0.008	-4.63282	0	0	down	tmem151b	XP_030355224.1 transmembrane protein 151B isoform X1 [Strigops habroptila]	-	-	-	-	GO:0005575//cellular_component;GO:0016020//membrane;GO:0016021//integral component of membrane;GO:0031224//intrinsic component of membrane;GO:0044425//membrane part	-	-	-	protein_coding
IMT-vs-MT	SC	ncbi_101792325	Nfia	13.0746	4.87364	9277	7477	0.863	0.498	-1.42368	0	0	down	Nfia	XP_014126271.1 nuclear factor 1 A-type isoform X3 [Zonotrichia albicollis]	-	-	-	-	GO:0005575//cellular_component;GO:0005622//intracellular;GO:0005623//cell;GO:0005634//nucleus;GO:0005654//nucleoplasm;GO:0030054//cell junction;GO:0031974//membrane-enclosed lumen;GO:0031981//nuclear lumen;GO:0043226//organelle;GO:0043227//membrane-bounded organelle;GO:0043229//intracellular organelle;GO:0043231//intracellular membrane-bounded organelle;GO:0043233//organelle lumen;GO:0044422//org…	GO:0000976//transcription regulatory region sequence-specific DNA binding;GO:0000977//RNA polymerase II regulatory region sequence-specific DNA binding;GO:0000978//RNA polymerase II core promoter proximal region sequence-specific DNA binding;GO:0000981//RNA polymerase II transcription factor activity, sequence-specific DNA binding;GO:0000982//transcription factor activity, RNA polymerase II core …	GO:0000122//negative regulation of transcription from RNA polymerase II promoter;GO:0001655//urogenital system development;GO:0006139//nucleobase-containing compound metabolic process;GO:0006259//DNA metabolic process;GO:0006260//DNA replication;GO:0006351//transcription, DNA-templated;GO:0006355//regulation of transcription, DNA-templated;GO:0006357//regulation of transcription from RNA polymera…	MH1	protein_coding
IMT-vs-MT	SC	ncbi_101792348	c1qtnf12	1.67399	0.506427	9277	7477	0.501	0.181	-1.72466	0	0	down	c1qtnf12	EOB09233.1 Protein FAM132A, partial [Anas platyrhynchos]	-	-	-	-	GO:0005575//cellular_component;GO:0005576//extracellular region;GO:0005615//extracellular space;GO:0016020//membrane;GO:0044421//extracellular region part	GO:0003674//molecular_function;GO:0005102//receptor binding;GO:0005164//tumor necrosis factor receptor binding;GO:0005179//hormone activity;GO:0005488//binding;GO:0005515//protein binding;GO:0030545//receptor regulator activity;GO:0048018//receptor agonist activity;GO:0098772//molecular function regulator	GO:0002791//regulation of peptide secretion;GO:0002793//positive regulation of peptide secretion;GO:0006109//regulation of carbohydrate metabolic process;GO:0006111//regulation of gluconeogenesis;GO:0006955//immune response;GO:0007154//cell communication;GO:0007165//signal transduction;GO:0007166//cell surface receptor signaling pathway;GO:0007267//cell-cell signaling;GO:0007275//multicellular or…	-	protein_coding
IMT-vs-MT	SC	ncbi_101792374	C3orf38	0.280512	1.79961	9277	7477	0.145	0.337	2.68112	0	0	up	C3orf38	XP_027305223.1 uncharacterized protein C3orf38 homolog isoform X1 [Anas platyrhynchos]	-	-	-	-	GO:0005575//cellular_component;GO:0005622//intracellular;GO:0005623//cell;GO:0005634//nucleus;GO:0043226//organelle;GO:0043227//membrane-bounded organelle;GO:0043229//intracellular organelle;GO:0043231//intracellular membrane-bounded organelle;GO:0044424//intracellular part;GO:0044464//cell part	-	GO:0006915//apoptotic process;GO:0008150//biological_process;GO:0008219//cell death;GO:0009987//cellular process;GO:0010941//regulation of cell death;GO:0010942//positive regulation of cell death;GO:0012501//programmed cell death;GO:0042981//regulation of apoptotic process;GO:0043065//positive regulation of apoptotic process;GO:0043067//regulation of programmed cell death;GO:0043068//positive reg…	-	protein_coding
IMT-vs-MT	SC	ncbi_101792402	ncbi_101792402	0.0310736	2.52887	9277	7477	0.013	0.374	6.34208	0	0	up	ncbi_101792402	-	-	-	-	-	-	-	-	-	lncRNA
IMT-vs-MT	SC	ncbi_101792422	KDM6A	4.82651	1.41948	9277	7477	0.676	0.32	-1.76555	0	0	down	KDM6A	XP_032041812.1 lysine-specific demethylase 6A isoform X6 [Aythya fuligula]	Human Diseases	Cancer: overview	ko05202//Transcriptional misregulation in cancer	K11447	GO:0000228//nuclear chromosome;GO:0000785//chromatin;GO:0000790//nuclear chromatin;GO:0005575//cellular_component;GO:0005622//intracellular;GO:0005623//cell;GO:0005634//nucleus;GO:0005654//nucleoplasm;GO:0005694//chromosome;GO:0005700//polytene chromosome;GO:0005705//polytene chromosome interband;GO:0005737//cytoplasm;GO:0017053//transcriptional repressor complex;GO:0031974//membrane-enclosed lum…	GO:0000976//transcription regulatory region sequence-specific DNA binding;GO:0000977//RNA polymerase II regulatory region sequence-specific DNA binding;GO:0000978//RNA polymerase II core promoter proximal region sequence-specific DNA binding;GO:0000987//core promoter proximal region sequence-specific DNA binding;GO:0000988//transcription factor activity, protein binding;GO:0000989//transcription …	GO:0000122//negative regulation of transcription from RNA polymerase II promoter;GO:0000578//embryonic axis specification;GO:0001701//in utero embryonic development;GO:0001704//formation of primary germ layer;GO:0001707//mesoderm formation;GO:0001708//cell fate specification;GO:0001756//somitogenesis;GO:0001838//embryonic epithelial tube formation;GO:0001841//neural tube formation;GO:0001843//neu…	-	protein_coding
IMT-vs-MT	SC	ncbi_101792441	ncbi_101792441	0.0204325	2.44045	9277	7477	0.012	0.342	6.89316	0	0	up	ncbi_101792441	ALP32471.1 CKR1.2 [Nipponia nippon]	Human Diseases	Infectious disease: viral	ko05168//Herpes simplex virus 1 infection	K09228	GO:0005575//cellular_component;GO:0005622//intracellular;GO:0005623//cell;GO:0005634//nucleus;GO:0043226//organelle;GO:0043227//membrane-bounded organelle;GO:0043229//intracellular organelle;GO:0043231//intracellular membrane-bounded organelle;GO:0044424//intracellular part;GO:0044464//cell part	GO:0003674//molecular_function;GO:0003676//nucleic acid binding;GO:0003677//DNA binding;GO:0003700//transcription factor activity, sequence-specific DNA binding;GO:0005488//binding;GO:0016151//nickel cation binding;GO:0043167//ion binding;GO:0043169//cation binding;GO:0046872//metal ion binding;GO:0097159//organic cyclic compound binding;GO:1901363//heterocyclic compound binding	GO:0006355//regulation of transcription, DNA-templated;GO:0008150//biological_process;GO:0009889//regulation of biosynthetic process;GO:0010468//regulation of gene expression;GO:0010556//regulation of macromolecule biosynthetic process;GO:0019219//regulation of nucleobase-containing compound metabolic process;GO:0019222//regulation of metabolic process;GO:0031323//regulation of cellular metabolic…	zf-C2H2	protein_coding
IMT-vs-MT	SC	ncbi_101792516	COPS3	0.580777	2.53315	9277	7477	0.246	0.424	2.12469	0	0	up	COPS3	NP_001006163.1 COP9 signalosome complex subunit 3 [Gallus gallus]	-	-	-	-	GO:0005575//cellular_component;GO:0005622//intracellular;GO:0005623//cell;GO:0005634//nucleus;GO:0005654//nucleoplasm;GO:0005737//cytoplasm;GO:0005829//cytosol;GO:0008180//COP9 signalosome;GO:0031974//membrane-enclosed lumen;GO:0031981//nuclear lumen;GO:0032991//macromolecular complex;GO:0043226//organelle;GO:0043227//membrane-bounded organelle;GO:0043229//intracellular organelle;GO:0043231//intr…	GO:0003674//molecular_function;GO:0005085//guanyl-nucleotide exchange factor activity;GO:0005488//binding;GO:0005515//protein binding	GO:0000003//reproduction;GO:0000226//microtubule cytoskeleton organization;GO:0000278//mitotic cell cycle;GO:0000281//mitotic cytokinesis;GO:0000338//protein deneddylation;GO:0000715//nucleotide-excision repair, DNA damage recognition;GO:0000909//sporocarp development involved in sexual reproduction;GO:0000910//cytokinesis;GO:0001701//in utero embryonic development;GO:0002009//morphogenesis of an…	-	protein_coding
IMT-vs-MT	SC	ncbi_101792522	Lrrc18	0.0196619	1.13322	9277	7477	0.012	0.215	5.84168	0	0	up	Lrrc18	XP_005022251.1 leucine-rich repeat-containing protein 18 [Anas platyrhynchos]	-	-	-	-	GO:0005575//cellular_component;GO:0005622//intracellular;GO:0005623//cell;GO:0005737//cytoplasm;GO:0044424//intracellular part;GO:0044464//cell part	GO:0005515//protein binding;GO:0046983//protein dimerization activity	GO:0007154//cell communication;GO:0007165//signal transduction;GO:0008150//biological_process;GO:0009987//cellular process;GO:0023052//signaling;GO:0050789//regulation of biological process;GO:0050794//regulation of cellular process;GO:0050896//response to stimulus;GO:0051716//cellular response to stimulus;GO:0065007//biological regulation	-	protein_coding
IMT-vs-MT	SC	ncbi_101792532	FAM81A	0.0105803	1.01029	9277	7477	0.005	0.204	6.56382	0	0	up	FAM81A	XP_027322930.1 LOW QUALITY PROTEIN: protein FAM81A [Anas platyrhynchos]	-	-	-	-	GO:0005576//extracellular region;GO:0019028//viral capsid;GO:0019031//viral envelope	GO:0005198//structural molecule activity;GO:0008289//lipid binding	GO:0006869//lipid transport;GO:0042157//lipoprotein metabolic process	-	protein_coding
IMT-vs-MT	SC	ncbi_101792582	Robo2	6.1615	1.72615	9277	7477	0.686	0.304	-1.83566	0	0	down	Robo2	XP_027305107.1 roundabout homolog 2 isoform X1 [Anas platyrhynchos]	Organismal Systems;Organismal Systems	Development and regeneration;Development and regeneration	ko04360//Axon guidance;ko04361//Axon regeneration	K06754;K06754	GO:0016021//integral component of membrane	GO:0003993//acid phosphatase activity;GO:0005515//protein binding;GO:0046872//metal ion binding	GO:0007155//cell adhesion	-	protein_coding
IMT-vs-MT	SC	ncbi_101792590	UNC13A	1.00582	0.00519819	9277	7477	0.309	0.002	-7.5688	0	0	down	UNC13A	XP_021132355.2 protein unc-13 homolog A isoform X1 [Anas platyrhynchos]	-	-	-	-	GO:0005575//cellular_component;GO:0005622//intracellular;GO:0005623//cell;GO:0005737//cytoplasm;GO:0005794//Golgi apparatus;GO:0005829//cytosol;GO:0005886//plasma membrane;GO:0012505//endomembrane system;GO:0016020//membrane;GO:0030054//cell junction;GO:0030139//endocytic vesicle;GO:0030424//axon;GO:0031410//cytoplasmic vesicle;GO:0031594//neuromuscular junction;GO:0031982//vesicle;GO:0032009//ea…	GO:0000149//SNARE binding;GO:0001565//phorbol ester receptor activity;GO:0001566//non-kinase phorbol ester receptor activity;GO:0003674//molecular_function;GO:0005488//binding;GO:0005509//calcium ion binding;GO:0005515//protein binding;GO:0005516//calmodulin binding;GO:0005543//phospholipid binding;GO:0008289//lipid binding;GO:0017016//Ras GTPase binding;GO:0017075//syntaxin-1 binding;GO:0017137/…	GO:0001505//regulation of neurotransmitter levels;GO:0001678//cellular glucose homeostasis;GO:0001956//positive regulation of neurotransmitter secretion;GO:0002791//regulation of peptide secretion;GO:0002793//positive regulation of peptide secretion;GO:0002831//regulation of response to biotic stimulus;GO:0002833//positive regulation of response to biotic stimulus;GO:0006810//transport;GO:0006836…	-	protein_coding
IMT-vs-MT	SC	ncbi_101792615	FUNDC1	2.18867	1.00799	9277	7477	0.584	0.297	-1.11849	0	0	down	FUNDC1	XP_027304770.1 FUN14 domain-containing protein 1 [Anas platyrhynchos]	Cellular Processes	Transport and catabolism	ko04137//Mitophagy - animal	K17986	GO:0005575//cellular_component;GO:0005622//intracellular;GO:0005623//cell;GO:0005737//cytoplasm;GO:0005739//mitochondrion;GO:0005740//mitochondrial envelope;GO:0005741//mitochondrial outer membrane;GO:0016020//membrane;GO:0016021//integral component of membrane;GO:0019867//outer membrane;GO:0031090//organelle membrane;GO:0031224//intrinsic component of membrane;GO:0031300//intrinsic component of …	-	GO:0000422//mitophagy;GO:0001666//response to hypoxia;GO:0006914//autophagy;GO:0006950//response to stress;GO:0006996//organelle organization;GO:0007005//mitochondrion organization;GO:0008150//biological_process;GO:0008152//metabolic process;GO:0009056//catabolic process;GO:0009628//response to abiotic stimulus;GO:0009987//cellular process;GO:0010033//response to organic substance;GO:0010243//res…	-	protein_coding
IMT-vs-MT	SC	ncbi_101792634	Arid1b	3.85274	1.56392	9277	7477	0.656	0.321	-1.30066	0	0	down	Arid1b	XP_027310199.1 LOW QUALITY PROTEIN: AT-rich interactive domain-containing protein 1B [Anas platyrhynchos]	Organismal Systems;Human Diseases	Environmental adaptation;Cancer: specific types	ko04714//Thermogenesis;ko05225//Hepatocellular carcinoma	K11653;K11653	GO:0000228//nuclear chromosome;GO:0000785//chromatin;GO:0000790//nuclear chromatin;GO:0005575//cellular_component;GO:0005622//intracellular;GO:0005623//cell;GO:0005634//nucleus;GO:0005654//nucleoplasm;GO:0005694//chromosome;GO:0005737//cytoplasm;GO:0005829//cytosol;GO:0005886//plasma membrane;GO:0016020//membrane;GO:0016514//SWI/SNF complex;GO:0031974//membrane-enclosed lumen;GO:0031981//nuclear …	GO:0000981//RNA polymerase II transcription factor activity, sequence-specific DNA binding;GO:0003674//molecular_function;GO:0003676//nucleic acid binding;GO:0003677//DNA binding;GO:0003700//transcription factor activity, sequence-specific DNA binding;GO:0003712//transcription cofactor activity;GO:0003713//transcription coactivator activity;GO:0005488//binding;GO:0097159//organic cyclic compound …	GO:0002931//response to ischemia;GO:0006139//nucleobase-containing compound metabolic process;GO:0006325//chromatin organization;GO:0006338//chromatin remodeling;GO:0006351//transcription, DNA-templated;GO:0006355//regulation of transcription, DNA-templated;GO:0006357//regulation of transcription from RNA polymerase II promoter;GO:0006725//cellular aromatic compound metabolic process;GO:0006807//…	ARID	protein_coding
IMT-vs-MT	SC	ncbi_101792757	Cdkal1	3.10992	1.3166	9277	7477	0.618	0.322	-1.24	0	0	down	Cdkal1	XP_027307013.1 threonylcarbamoyladenosine tRNA methylthiotransferase isoform X1 [Anas platyrhynchos]	-	-	-	-	GO:0005575//cellular_component;GO:0005622//intracellular;GO:0005623//cell;GO:0005737//cytoplasm;GO:0005783//endoplasmic reticulum;GO:0005789//endoplasmic reticulum membrane;GO:0005791//rough endoplasmic reticulum;GO:0012505//endomembrane system;GO:0016020//membrane;GO:0016021//integral component of membrane;GO:0031224//intrinsic component of membrane;GO:0031984//organelle subcompartment;GO:004217…	GO:0003674//molecular_function;GO:0003824//catalytic activity;GO:0004076//biotin synthase activity;GO:0005488//binding;GO:0008172//S-methyltransferase activity;GO:0016740//transferase activity;GO:0016782//transferase activity, transferring sulfur-containing groups;GO:0030772//tryptophan 2-C-methyltransferase activity;GO:0035596//methylthiotransferase activity;GO:0035598//N6-threonylcarbomyladenos…	GO:0002064//epithelial cell development;GO:0002065//columnar/cuboidal epithelial cell differentiation;GO:0002066//columnar/cuboidal epithelial cell development;GO:0002067//glandular epithelial cell differentiation;GO:0002068//glandular epithelial cell development;GO:0003309//type B pancreatic cell differentiation;GO:0003323//type B pancreatic cell development;GO:0006139//nucleobase-containing com…	-	protein_coding
IMT-vs-MT	SC	ncbi_101792777	ROBO1	4.59104	0.112075	9277	7477	0.597	0.051	-5.35502	0	0	down	ROBO1	XP_032063772.1 roundabout homolog 1 isoform X1 [Aythya fuligula]	Organismal Systems	Development and regeneration	ko04360//Axon guidance	K06753	GO:0005575//cellular_component;GO:0005622//intracellular;GO:0005623//cell;GO:0005737//cytoplasm;GO:0005886//plasma membrane;GO:0005887//integral component of plasma membrane;GO:0009986//cell surface;GO:0016020//membrane;GO:0016021//integral component of membrane;GO:0030424//axon;GO:0030673//axolemma;GO:0031224//intrinsic component of membrane;GO:0031226//intrinsic component of plasma membrane;GO:…	GO:0003674//molecular_function;GO:0003993//acid phosphatase activity;GO:0004888//transmembrane signaling receptor activity;GO:0005488//binding;GO:0005515//protein binding;GO:0008046//axon guidance receptor activity;GO:0019904//protein domain specific binding;GO:0030275//LRR domain binding;GO:0038023//signaling receptor activity;GO:0042802//identical protein binding;GO:0046872//metal ion binding;G…	GO:0000902//cell morphogenesis;GO:0000904//cell morphogenesis involved in differentiation;GO:0001525//angiogenesis;GO:0001568//blood vessel development;GO:0001667//ameboidal-type cell migration;GO:0001932//regulation of protein phosphorylation;GO:0001934//positive regulation of protein phosphorylation;GO:0001944//vasculature development;GO:0001959//regulation of cytokine-mediated signaling pathwa…	-	protein_coding
IMT-vs-MT	SC	ncbi_101792794	ZNRF1	0.329043	1.75917	9277	7477	0.179	0.365	2.41819	0	0	up	ZNRF1	XP_025944385.1 E3 ubiquitin-protein ligase ZNRF1 [Apteryx rowi]	-	-	-	-	GO:0000323//lytic vacuole;GO:0005575//cellular_component;GO:0005622//intracellular;GO:0005623//cell;GO:0005737//cytoplasm;GO:0005764//lysosome;GO:0005768//endosome;GO:0005773//vacuole;GO:0005829//cytosol;GO:0008021//synaptic vesicle;GO:0012505//endomembrane system;GO:0012506//vesicle membrane;GO:0016020//membrane;GO:0030054//cell junction;GO:0030133//transport vesicle;GO:0030658//transport vesicl…	GO:0003674//molecular_function;GO:0003824//catalytic activity;GO:0004842//ubiquitin-protein transferase activity;GO:0005488//binding;GO:0008270//zinc ion binding;GO:0016740//transferase activity;GO:0019787//ubiquitin-like protein transferase activity;GO:0043167//ion binding;GO:0043169//cation binding;GO:0046872//metal ion binding;GO:0061630//ubiquitin protein ligase activity;GO:0061659//ubiquitin…	GO:0000209//protein polyubiquitination;GO:0006464//cellular protein modification process;GO:0006508//proteolysis;GO:0006511//ubiquitin-dependent protein catabolic process;GO:0006807//nitrogen compound metabolic process;GO:0006996//organelle organization;GO:0007010//cytoskeleton organization;GO:0008150//biological_process;GO:0008152//metabolic process;GO:0009056//catabolic process;GO:0009057//macr…	-	protein_coding
IMT-vs-MT	SC	ncbi_101792855	Gm11992	0.0915141	1.35887	9277	7477	0.03	0.261	3.8908	0	0	up	Gm11992	XP_027307556.1 uncharacterized protein C7orf57 homolog [Anas platyrhynchos]	-	-	-	-	-	-	-	-	protein_coding
IMT-vs-MT	SC	ncbi_101792865	NKAIN2	2.04101	0.0292362	9277	7477	0.371	0.014	-6.12053	0	0	down	NKAIN2	XP_015714217.1 sodium/potassium-transporting ATPase subunit beta-1-interacting protein 2 isoform X1 [Coturnix japonica]	-	-	-	-	GO:0005575//cellular_component;GO:0005623//cell;GO:0005886//plasma membrane;GO:0016020//membrane;GO:0016021//integral component of membrane;GO:0031224//intrinsic component of membrane;GO:0044425//membrane part;GO:0044464//cell part;GO:0071944//cell periphery	-	GO:0002028//regulation of sodium ion transport;GO:0008150//biological_process;GO:0010959//regulation of metal ion transport;GO:0032879//regulation of localization;GO:0043269//regulation of ion transport;GO:0050789//regulation of biological process;GO:0051049//regulation of transport;GO:0065007//biological regulation	-	protein_coding
IMT-vs-MT	SC	ncbi_101792928	LASP1	2.82976	1.26212	9277	7477	0.641	0.36	-1.16477	0	0	down	LASP1	XP_032058730.1 LIM and SH3 domain protein 1 isoform X1 [Aythya fuligula]	-	-	-	-	GO:0005575//cellular_component;GO:0005622//intracellular;GO:0005623//cell;GO:0005634//nucleus;GO:0005737//cytoplasm;GO:0005856//cytoskeleton;GO:0005912//adherens junction;GO:0005924//cell-substrate adherens junction;GO:0005925//focal adhesion;GO:0005938//cell cortex;GO:0015629//actin cytoskeleton;GO:0030016//myofibril;GO:0030017//sarcomere;GO:0030018//Z disc;GO:0030054//cell junction;GO:0030055//…	GO:0003674//molecular_function;GO:0003779//actin binding;GO:0005070//SH3/SH2 adaptor activity;GO:0005215//transporter activity;GO:0005488//binding;GO:0005515//protein binding;GO:0008092//cytoskeletal protein binding;GO:0008270//zinc ion binding;GO:0015075//ion transmembrane transporter activity;GO:0022857//transmembrane transporter activity;GO:0030674//protein binding, bridging;GO:0035591//signal…	GO:0000003//reproduction;GO:0000917//barrier septum assembly;GO:0003006//developmental process involved in reproduction;GO:0006355//regulation of transcription, DNA-templated;GO:0006810//transport;GO:0006811//ion transport;GO:0006996//organelle organization;GO:0007010//cytoskeleton organization;GO:0007015//actin filament organization;GO:0007275//multicellular organism development;GO:0007276//game…	-	protein_coding
IMT-vs-MT	SC	ncbi_101792952	Arhgef3	3.01835	0.822145	9277	7477	0.594	0.272	-1.87617	0	0	down	Arhgef3	XP_027323383.1 rho guanine nucleotide exchange factor 3 isoform X1 [Anas platyrhynchos]	-	-	-	-	GO:0005575//cellular_component;GO:0005622//intracellular;GO:0005623//cell;GO:0005737//cytoplasm;GO:0005829//cytosol;GO:0044424//intracellular part;GO:0044444//cytoplasmic part;GO:0044464//cell part	GO:0003674//molecular_function;GO:0005085//guanyl-nucleotide exchange factor activity;GO:0005088//Ras guanyl-nucleotide exchange factor activity;GO:0005089//Rho guanyl-nucleotide exchange factor activity;GO:0005488//binding;GO:0005515//protein binding;GO:0017016//Ras GTPase binding;GO:0017048//Rho GTPase binding;GO:0019899//enzyme binding;GO:0031267//small GTPase binding;GO:0051020//GTPase bindin…	GO:0007154//cell communication;GO:0007165//signal transduction;GO:0007186//G-protein coupled receptor signaling pathway;GO:0007264//small GTPase mediated signal transduction;GO:0007265//Ras protein signal transduction;GO:0007266//Rho protein signal transduction;GO:0008150//biological_process;GO:0009966//regulation of signal transduction;GO:0009987//cellular process;GO:0010646//regulation of cell …	-	protein_coding
IMT-vs-MT	SC	ncbi_101792974	CCNB2	0.298124	1.76696	9277	7477	0.153	0.385	2.56688	0	0	up	CCNB2	XP_027322931.1 G2/mitotic-specific cyclin-B2 [Anas platyrhynchos]	Human Diseases;Human Diseases;Cellular Processes;Environmental Information Processing;Cellular Processes;Cellular Processes;Organismal Systems;Cellular Processes	Infectious disease: viral;Infectious disease: viral;Cell growth and death;Signal transduction;Cell growth and death;Cell growth and death;Endocrine system;Cell growth and death	ko05166//Human T-cell leukemia virus 1 infection;ko05170//Human immunodeficiency virus 1 infection;ko04218//Cellular senescence;ko04068//FoxO signaling pathway;ko04110//Cell cycle;ko04114//Oocyte meiosis;ko04914//Progesterone-mediated oocyte maturation;ko04115//p53 signaling pathway	K21770;K21770;K21770;K21770;K21770;K21770;K21770;K21770	GO:0000775//chromosome, centromeric region;GO:0005575//cellular_component;GO:0005622//intracellular;GO:0005623//cell;GO:0005634//nucleus;GO:0005694//chromosome;GO:0005737//cytoplasm;GO:0005813//centrosome;GO:0005815//microtubule organizing center;GO:0005819//spindle;GO:0005829//cytosol;GO:0005856//cytoskeleton;GO:0015630//microtubule cytoskeleton;GO:0016020//membrane;GO:0043226//organelle;GO:0043…	GO:0003674//molecular_function;GO:0003824//catalytic activity;GO:0004672//protein kinase activity;GO:0004674//protein serine/threonine kinase activity;GO:0004693//cyclin-dependent protein serine/threonine kinase activity;GO:0005488//binding;GO:0005515//protein binding;GO:0016301//kinase activity;GO:0016538//cyclin-dependent protein serine/threonine kinase regulator activity;GO:0016740//transferas…	GO:0000003//reproduction;GO:0000070//mitotic sister chromatid segregation;GO:0000086//G2/M transition of mitotic cell cycle;GO:0000278//mitotic cell cycle;GO:0000280//nuclear division;GO:0000281//mitotic cytokinesis;GO:0000819//sister chromatid segregation;GO:0000910//cytokinesis;GO:0000920//cell separation after cytokinesis;GO:0001700//embryonic development via the syncytial blastoderm;GO:000170…	-	protein_coding
IMT-vs-MT	SC	ncbi_101792980	Klhl10	0.00193514	1.14735	9277	7477	0.001	0.217	9.13908	0	0	up	Klhl10	XP_005027243.2 kelch-like protein 10 isoform X2 [Anas platyrhynchos]	-	-	-	-	GO:0000151//ubiquitin ligase complex;GO:0005575//cellular_component;GO:0005622//intracellular;GO:0005623//cell;GO:0005737//cytoplasm;GO:0031461//cullin-RING ubiquitin ligase complex;GO:0031463//Cul3-RING ubiquitin ligase complex;GO:0032991//macromolecular complex;GO:0044424//intracellular part;GO:0044464//cell part;GO:1902494//catalytic complex;GO:1990234//transferase complex	GO:0005515//protein binding;GO:0017103//UTP:galactose-1-phosphate uridylyltransferase activity	GO:0000003//reproduction;GO:0000902//cell morphogenesis;GO:0001894//tissue homeostasis;GO:0003006//developmental process involved in reproduction;GO:0006012//galactose metabolic process;GO:0006464//cellular protein modification process;GO:0006807//nitrogen compound metabolic process;GO:0006919//activation of cysteine-type endopeptidase activity involved in apoptotic process;GO:0007275//multicellu…	-	protein_coding
IMT-vs-MT	SC	ncbi_101792981	RNF38	2.87565	1.04287	9277	7477	0.63	0.311	-1.46324	0	0	down	RNF38	XP_027302131.1 E3 ubiquitin-protein ligase RNF38 isoform X2 [Anas platyrhynchos]	-	-	-	-	GO:0000109//nucleotide-excision repair complex;GO:0005575//cellular_component;GO:0005622//intracellular;GO:0005623//cell;GO:0005634//nucleus;GO:0005654//nucleoplasm;GO:0005680//anaphase-promoting complex;GO:0005929//cilium;GO:0031514//motile cilium;GO:0031974//membrane-enclosed lumen;GO:0031981//nuclear lumen;GO:0036126//sperm flagellum;GO:0042995//cell projection;GO:0043226//organelle;GO:0043227…	GO:0003674//molecular_function;GO:0003824//catalytic activity;GO:0004842//ubiquitin-protein transferase activity;GO:0005488//binding;GO:0008270//zinc ion binding;GO:0016740//transferase activity;GO:0019787//ubiquitin-like protein transferase activity;GO:0043167//ion binding;GO:0043169//cation binding;GO:0046872//metal ion binding;GO:0061630//ubiquitin protein ligase activity;GO:0061659//ubiquitin…	GO:0000003//reproduction;GO:0003006//developmental process involved in reproduction;GO:0006289//nucleotide-excision repair;GO:0006464//cellular protein modification process;GO:0006508//proteolysis;GO:0006511//ubiquitin-dependent protein catabolic process;GO:0006807//nitrogen compound metabolic process;GO:0007275//multicellular organism development;GO:0007548//sex differentiation;GO:0008150//biolo…	-	protein_coding
IMT-vs-MT	SC	ncbi_101792995	efcab1	0.195789	1.72709	9277	7477	0.068	0.3	3.14032	0	0	up	efcab1	XP_027308745.1 EF-hand calcium-binding domain-containing protein 1 [Anas platyrhynchos]	-	-	-	-	GO:0005575//cellular_component;GO:0005622//intracellular;GO:0005623//cell;GO:0005737//cytoplasm;GO:0005856//cytoskeleton;GO:0005929//cilium;GO:0005930//axoneme;GO:0031514//motile cilium;GO:0032838//cell projection cytoplasm;GO:0042995//cell projection;GO:0043226//organelle;GO:0043228//non-membrane-bounded organelle;GO:0043229//intracellular organelle;GO:0043232//intracellular non-membrane-bounded…	GO:0003674//molecular_function;GO:0004553//hydrolase activity, hydrolyzing O-glycosyl compounds;GO:0005488//binding;GO:0005509//calcium ion binding;GO:0005515//protein binding;GO:0008092//cytoskeletal protein binding;GO:0015631//tubulin binding;GO:0043167//ion binding;GO:0043169//cation binding;GO:0045504//dynein heavy chain binding;GO:0046872//metal ion binding;GO:0048306//calcium-dependent prot…	GO:0000272//polysaccharide catabolic process;GO:0006928//movement of cell or subcellular component;GO:0006935//chemotaxis;GO:0008150//biological_process;GO:0009605//response to external stimulus;GO:0009987//cellular process;GO:0016477//cell migration;GO:0032780//negative regulation of ATPase activity;GO:0032879//regulation of localization;GO:0040011//locomotion;GO:0040012//regulation of locomotio…	-	protein_coding
IMT-vs-MT	SC	ncbi_101793099	ABCB1	0.572479	0.0122489	9277	7477	0.172	0.007	-5.53501	0	0	down	ABCB1	XP_027306714.1 ATP-binding cassette sub-family B member 5 isoform X1 [Anas platyrhynchos]	Human Diseases;Human Diseases;Organismal Systems;Environmental Information Processing	Cancer: overview;Cancer: specific types;Digestive system;Membrane transport	ko05206//MicroRNAs in cancer;ko05226//Gastric cancer;ko04976//Bile secretion;ko02010//ABC transporters	K05658;K05658;K05658;K05658	GO:0005575//cellular_component;GO:0005737//cytoplasm;GO:0005887//integral component of plasma membrane;GO:0009288//bacterial-type flagellum;GO:0009380//excinuclease repair complex;GO:0009898//cytoplasmic side of plasma membrane;GO:0016020//membrane;GO:0016021//integral component of membrane;GO:0043190//ATP-binding cassette (ABC) transporter complex;GO:0055051//ATP-binding cassette (ABC) transport…	GO:0000155//phosphorelay sensor kinase activity;GO:0003723//RNA binding;GO:0003724//RNA helicase activity;GO:0003924//GTPase activity;GO:0004020//adenylylsulfate kinase activity;GO:0004140//dephospho-CoA kinase activity;GO:0004673//protein histidine kinase activity;GO:0005260//channel-conductance-controlling ATPase activity;GO:0005319//lipid transporter activity;GO:0005524//ATP binding;GO:0005525…	GO:0000160//phosphorelay signal transduction system;GO:0000910//cytokinesis;GO:0001539//cilium or flagellum-dependent cell motility;GO:0002949//tRNA threonylcarbamoyladenosine modification;GO:0006289//nucleotide-excision repair;GO:0006614//SRP-dependent cotranslational protein targeting to membrane;GO:0006790//sulfur compound metabolic process;GO:0006810//transport;GO:0006817//phosphate ion trans…	-	protein_coding
IMT-vs-MT	SC	ncbi_101793107	GAS6	0.258688	1.59409	9277	7477	0.126	0.378	2.62298	0	0	up	GAS6	XP_032055533.1 growth arrest-specific protein 6 [Aythya fuligula]	Human Diseases	Drug resistance: antineoplastic	ko01521//EGFR tyrosine kinase inhibitor resistance	K05464	GO:0005575//cellular_component;GO:0005576//extracellular region;GO:0005615//extracellular space;GO:0005622//intracellular;GO:0005623//cell;GO:0005737//cytoplasm;GO:0005783//endoplasmic reticulum;GO:0005788//endoplasmic reticulum lumen;GO:0005794//Golgi apparatus;GO:0005796//Golgi lumen;GO:0005886//plasma membrane;GO:0012505//endomembrane system;GO:0016021//integral component of membrane;GO:003014…	GO:0001786//phosphatidylserine binding;GO:0003674//molecular_function;GO:0004857//enzyme inhibitor activity;GO:0004866//endopeptidase inhibitor activity;GO:0004869//cysteine-type endopeptidase inhibitor activity;GO:0005102//receptor binding;GO:0005215//transporter activity;GO:0005216//ion channel activity;GO:0005244//voltage-gated ion channel activity;GO:0005245//voltage-gated calcium channel act…	GO:0001678//cellular glucose homeostasis;GO:0001764//neuron migration;GO:0001775//cell activation;GO:0001816//cytokine production;GO:0001817//regulation of cytokine production;GO:0001818//negative regulation of cytokine production;GO:0001932//regulation of protein phosphorylation;GO:0001934//positive regulation of protein phosphorylation;GO:0001959//regulation of cytokine-mediated signaling pathw…	-	protein_coding
IMT-vs-MT	SC	ncbi_101793117	PBX1	3.85972	1.7614	9277	7477	0.705	0.376	-1.13173	0	0	down	PBX1	XP_027319308.1 pre-B-cell leukemia transcription factor 1 isoform X2 [Anas platyrhynchos]	Human Diseases;Human Diseases;Organismal Systems	Cancer: overview;Endocrine and metabolic disease;Endocrine system	ko05202//Transcriptional misregulation in cancer;ko04934//Cushing syndrome;ko04927//Cortisol synthesis and secretion	K09355;K09355;K09355	GO:0000145//exocyst;GO:0005575//cellular_component;GO:0005622//intracellular;GO:0005623//cell;GO:0005634//nucleus;GO:0005654//nucleoplasm;GO:0005667//transcription factor complex;GO:0005737//cytoplasm;GO:0031974//membrane-enclosed lumen;GO:0031981//nuclear lumen;GO:0032991//macromolecular complex;GO:0043226//organelle;GO:0043227//membrane-bounded organelle;GO:0043229//intracellular organelle;GO:0…	GO:0000976//transcription regulatory region sequence-specific DNA binding;GO:0000977//RNA polymerase II regulatory region sequence-specific DNA binding;GO:0000978//RNA polymerase II core promoter proximal region sequence-specific DNA binding;GO:0000981//RNA polymerase II transcription factor activity, sequence-specific DNA binding;GO:0000982//transcription factor activity, RNA polymerase II core …	GO:0000003//reproduction;GO:0001501//skeletal system development;GO:0001655//urogenital system development;GO:0001657//ureteric bud development;GO:0001658//branching involved in ureteric bud morphogenesis;GO:0001708//cell fate specification;GO:0001763//morphogenesis of a branching structure;GO:0001822//kidney development;GO:0001823//mesonephros development;GO:0001837//epithelial to mesenchymal tr…	TF_Otx	protein_coding
IMT-vs-MT	SC	ncbi_101793249	CKB	4.48524	26.8268	9277	7477	0.685	0.964	2.58039	0	0	up	CKB	XP_027313694.1 creatine kinase B-type isoform X1 [Anas platyrhynchos]	Metabolism;Metabolism	Global and overview maps;Amino acid metabolism	ko01100//Metabolic pathways;ko00330//Arginine and proline metabolism	K00933;K00933	GO:0005575//cellular_component;GO:0005576//extracellular region;GO:0005615//extracellular space;GO:0005622//intracellular;GO:0005623//cell;GO:0005634//nucleus;GO:0005737//cytoplasm;GO:0005739//mitochondrion;GO:0005829//cytosol;GO:0030425//dendrite;GO:0036477//somatodendritic compartment;GO:0042995//cell projection;GO:0043005//neuron projection;GO:0043025//neuronal cell body;GO:0043209//myelin she…	GO:0000166//nucleotide binding;GO:0003674//molecular_function;GO:0003824//catalytic activity;GO:0004111//creatine kinase activity;GO:0005488//binding;GO:0005515//protein binding;GO:0005524//ATP binding;GO:0008144//drug binding;GO:0016301//kinase activity;GO:0016740//transferase activity;GO:0016772//transferase activity, transferring phosphorus-containing groups;GO:0016775//phosphotransferase acti…	GO:0006082//organic acid metabolic process;GO:0006139//nucleobase-containing compound metabolic process;GO:0006163//purine nucleotide metabolic process;GO:0006164//purine nucleotide biosynthetic process;GO:0006520//cellular amino acid metabolic process;GO:0006575//cellular modified amino acid metabolic process;GO:0006600//creatine metabolic process;GO:0006725//cellular aromatic compound metabolic…	-	protein_coding
IMT-vs-MT	SC	ncbi_101793323	Fam183b	0.141113	3.21319	9277	7477	0.063	0.437	4.50811	0	0	up	Fam183b	XP_005010377.2 protein FAM183A [Anas platyrhynchos]	-	-	-	-	GO:0005575//cellular_component;GO:0005623//cell;GO:0005929//cilium;GO:0042995//cell projection;GO:0043226//organelle;GO:0044422//organelle part;GO:0044441//ciliary part;GO:0044463//cell projection part;GO:0044464//cell part;GO:0097546//ciliary base	-	-	-	protein_coding
IMT-vs-MT	SC	ncbi_101793324	CDK6	0.992756	0.0176153	9277	7477	0.303	0.008	-5.80852	0	0	down	CDK6	XP_005504988.1 cyclin-dependent kinase 6 [Columba livia]	Human Diseases;Environmental Information Processing;Human Diseases;Human Diseases;Human Diseases;Human Diseases;Human Diseases;Human Diseases;Human Diseases;Cellular Processes;Human Diseases;Human Diseases;Human Diseases;Human Diseases;Cellular Processes;Human Diseases;Human Diseases;Cellular Processes;Human Diseases;Human Diseases;Human Diseases;Human Diseases;Human Diseases	Cancer: overview;Signal transduction;Infectious disease: viral;Infectious disease: viral;Infectious disease: viral;Cancer: overview;Infectious disease: viral;Cancer: overview;Cancer: specific types;Cell growth and death;Cancer: specific types;Endocrine and metabolic disease;Infectious disease: viral;Infectious disease: viral;Cell growth and death;Infectious disease: viral;Cancer: specific types;C…	ko05200//Pathways in cancer;ko04151//PI3K-Akt signaling pathway;ko05165//Human papillomavirus infection;ko05163//Human cytomegalovirus infection;ko05169//Epstein-Barr virus infection;ko05203//Viral carcinogenesis;ko05167//Kaposi sarcoma-associated herpesvirus infection;ko05206//MicroRNAs in cancer;ko05225//Hepatocellular carcinoma;ko04218//Cellular senescence;ko05224//Breast cancer;ko04934//Cushi…	K02091;K02091;K02091;K02091;K02091;K02091;K02091;K02091;K02091;K02091;K02091;K02091;K02091;K02091;K02091;K02091;K02091;K02091;K02091;K02091;K02091;K02091;K02091	GO:0000307//cyclin-dependent protein kinase holoenzyme complex;GO:0001726//ruffle;GO:0005575//cellular_component;GO:0005622//intracellular;GO:0005623//cell;GO:0005634//nucleus;GO:0005654//nucleoplasm;GO:0005737//cytoplasm;GO:0005813//centrosome;GO:0005815//microtubule organizing center;GO:0005829//cytosol;GO:0005856//cytoskeleton;GO:0015630//microtubule cytoskeleton;GO:0031252//cell leading edge;…	GO:0000166//nucleotide binding;GO:0003674//molecular_function;GO:0003824//catalytic activity;GO:0004672//protein kinase activity;GO:0004674//protein serine/threonine kinase activity;GO:0004693//cyclin-dependent protein serine/threonine kinase activity;GO:0005488//binding;GO:0005515//protein binding;GO:0005524//ATP binding;GO:0008144//drug binding;GO:0016301//kinase activity;GO:0016709//oxidoreduc…	GO:0000003//reproduction;GO:0000079//regulation of cyclin-dependent protein serine/threonine kinase activity;GO:0000082//G1/S transition of mitotic cell cycle;GO:0000278//mitotic cell cycle;GO:0001558//regulation of cell growth;GO:0001932//regulation of protein phosphorylation;GO:0001933//negative regulation of protein phosphorylation;GO:0001952//regulation of cell-matrix adhesion;GO:0001954//pos…	-	protein_coding
IMT-vs-MT	SC	ncbi_101793330	MKX	0.662572	0.0024766	9277	7477	0.248	0.002	-8.00668	0	0	down	MKX	XP_027306382.1 homeobox protein Mohawk isoform X1 [Anas platyrhynchos]	-	-	-	-	GO:0005575//cellular_component;GO:0005622//intracellular;GO:0005623//cell;GO:0005634//nucleus;GO:0005667//transcription factor complex;GO:0032991//macromolecular complex;GO:0043226//organelle;GO:0043227//membrane-bounded organelle;GO:0043229//intracellular organelle;GO:0043231//intracellular membrane-bounded organelle;GO:0044424//intracellular part;GO:0044464//cell part	GO:0000976//transcription regulatory region sequence-specific DNA binding;GO:0000977//RNA polymerase II regulatory region sequence-specific DNA binding;GO:0000978//RNA polymerase II core promoter proximal region sequence-specific DNA binding;GO:0000981//RNA polymerase II transcription factor activity, sequence-specific DNA binding;GO:0000982//transcription factor activity, RNA polymerase II core …	GO:0000122//negative regulation of transcription from RNA polymerase II promoter;GO:0002932//tendon sheath development;GO:0006139//nucleobase-containing compound metabolic process;GO:0006351//transcription, DNA-templated;GO:0006355//regulation of transcription, DNA-templated;GO:0006357//regulation of transcription from RNA polymerase II promoter;GO:0006366//transcription from RNA polymerase II pr…	TF_Otx	protein_coding
IMT-vs-MT	SC	ncbi_101793352	MAP1LC3C	0.878365	0.0502946	9277	7477	0.285	0.024	-4.12364	0	0	down	MAP1LC3C	XP_027309615.1 microtubule-associated proteins 1A/1B light chain 3C [Anas platyrhynchos]	Cellular Processes	Cell growth and death	ko04216//Ferroptosis	K10435	GO:0000421//autophagosome membrane;GO:0005575//cellular_component;GO:0005622//intracellular;GO:0005623//cell;GO:0005737//cytoplasm;GO:0005773//vacuole;GO:0005774//vacuolar membrane;GO:0005776//autophagosome;GO:0005829//cytosol;GO:0005856//cytoskeleton;GO:0005874//microtubule;GO:0012505//endomembrane system;GO:0015630//microtubule cytoskeleton;GO:0016020//membrane;GO:0031090//organelle membrane;GO…	GO:0003674//molecular_function;GO:0005488//binding;GO:0005515//protein binding;GO:0019899//enzyme binding;GO:0031625//ubiquitin protein ligase binding;GO:0044389//ubiquitin-like protein ligase binding	GO:0000045//autophagosome assembly;GO:0000422//mitophagy;GO:0006914//autophagy;GO:0006950//response to stress;GO:0006995//cellular response to nitrogen starvation;GO:0006996//organelle organization;GO:0007005//mitochondrion organization;GO:0007033//vacuole organization;GO:0007154//cell communication;GO:0008150//biological_process;GO:0008152//metabolic process;GO:0009056//catabolic process;GO:0009…	-	protein_coding
IMT-vs-MT	SC	ncbi_101793357	TMEM248	2.78936	0.507107	9277	7477	0.557	0.179	-2.45934	0	0	down	TMEM248	XP_013045411.1 PREDICTED: transmembrane protein 248 [Anser cygnoides domesticus]	-	-	-	-	GO:0005575//cellular_component;GO:0016020//membrane;GO:0016021//integral component of membrane;GO:0031224//intrinsic component of membrane;GO:0044425//membrane part	-	-	-	protein_coding
IMT-vs-MT	SC	ncbi_101793361	EPS15	1.20481	3.01214	9277	7477	0.438	0.564	1.32191	0	0	up	EPS15	XP_027318294.1 epidermal growth factor receptor substrate 15 isoform X1 [Anas platyrhynchos]	Cellular Processes	Transport and catabolism	ko04144//Endocytosis	K12472	GO:0005575//cellular_component;GO:0005622//intracellular;GO:0005623//cell;GO:0005737//cytoplasm;GO:0005768//endosome;GO:0005769//early endosome;GO:0005829//cytosol;GO:0005886//plasma membrane;GO:0005905//coated pit;GO:0005929//cilium;GO:0009925//basal plasma membrane;GO:0010008//endosome membrane;GO:0012505//endomembrane system;GO:0012506//vesicle membrane;GO:0016020//membrane;GO:0016234//inclusi…	GO:0003674//molecular_function;GO:0005488//binding;GO:0005509//calcium ion binding;GO:0005515//protein binding;GO:0005524//ATP binding;GO:0017124//SH3 domain binding;GO:0019904//protein domain specific binding;GO:0031593//polyubiquitin binding;GO:0042802//identical protein binding;GO:0043167//ion binding;GO:0043169//cation binding;GO:0046872//metal ion binding	GO:0001919//regulation of receptor recycling;GO:0001921//positive regulation of receptor recycling;GO:0006810//transport;GO:0006892//post-Golgi vesicle-mediated transport;GO:0006895//Golgi to endosome transport;GO:0006897//endocytosis;GO:0006898//receptor-mediated endocytosis;GO:0006996//organelle organization;GO:0007059//chromosome segregation;GO:0007154//cell communication;GO:0007165//signal tr…	-	protein_coding
IMT-vs-MT	SC	ncbi_101793374	LMO7	4.08406	0.0354237	9277	7477	0.571	0.016	-6.84511	0	0	down	LMO7	XP_027328969.1 LIM domain only protein 7 isoform X1 [Anas platyrhynchos]	Cellular Processes	Cellular community - eukaryotes	ko04520//Adherens junction	K06084	GO:0000151//ubiquitin ligase complex;GO:0005575//cellular_component;GO:0005622//intracellular;GO:0005623//cell;GO:0005634//nucleus;GO:0005635//nuclear envelope;GO:0005737//cytoplasm;GO:0005829//cytosol;GO:0005886//plasma membrane;GO:0009986//cell surface;GO:0012505//endomembrane system;GO:0016020//membrane;GO:0016324//apical plasma membrane;GO:0030288//outer membrane-bounded periplasmic space;GO:…	GO:0003674//molecular_function;GO:0003700//transcription factor activity, sequence-specific DNA binding;GO:0003824//catalytic activity;GO:0004252//serine-type endopeptidase activity;GO:0004842//ubiquitin-protein transferase activity;GO:0005488//binding;GO:0005515//protein binding;GO:0016740//transferase activity;GO:0019787//ubiquitin-like protein transferase activity;GO:0043167//ion binding;GO:00…	GO:0000209//protein polyubiquitination;GO:0006355//regulation of transcription, DNA-templated;GO:0006357//regulation of transcription from RNA polymerase II promoter;GO:0006464//cellular protein modification process;GO:0006508//proteolysis;GO:0006807//nitrogen compound metabolic process;GO:0006950//response to stress;GO:0008150//biological_process;GO:0008152//metabolic process;GO:0009889//regulat…	-	protein_coding
IMT-vs-MT	SC	ncbi_101793377	Tenm3	3.92098	1.42469	9277	7477	0.644	0.299	-1.46051	0	0	down	Tenm3	XP_032042046.1 teneurin-3 isoform X2 [Aythya fuligula]	-	-	-	-	GO:0005575//cellular_component;GO:0005623//cell;GO:0005886//plasma membrane;GO:0005887//integral component of plasma membrane;GO:0016020//membrane;GO:0016021//integral component of membrane;GO:0030424//axon;GO:0031224//intrinsic component of membrane;GO:0031226//intrinsic component of plasma membrane;GO:0042995//cell projection;GO:0043005//neuron projection;GO:0044425//membrane part;GO:0044459//p…	GO:0003674//molecular_function;GO:0005488//binding;GO:0005515//protein binding;GO:0042802//identical protein binding;GO:0042803//protein homodimerization activity;GO:0046982//protein heterodimerization activity;GO:0046983//protein dimerization activity;GO:0050839//cell adhesion molecule binding	GO:0000902//cell morphogenesis;GO:0000904//cell morphogenesis involved in differentiation;GO:0001654//eye development;GO:0003008//system process;GO:0006508//proteolysis;GO:0006807//nitrogen compound metabolic process;GO:0006928//movement of cell or subcellular component;GO:0006935//chemotaxis;GO:0007154//cell communication;GO:0007155//cell adhesion;GO:0007156//homophilic cell adhesion via plasma …	-	protein_coding
IMT-vs-MT	SC	ncbi_101793387	Col5a1	1.08079	0.0394408	9277	7477	0.364	0.017	-4.77273	0	0	down	Col5a1	XP_027326968.1 collagen alpha-1(V) chain isoform X1 [Anas platyrhynchos]	Organismal Systems	Digestive system	ko04974//Protein digestion and absorption	K19721	GO:0005575//cellular_component;GO:0005576//extracellular region;GO:0005581//collagen trimer;GO:0005583//fibrillar collagen trimer;GO:0005588//collagen type V trimer;GO:0005604//basement membrane;GO:0005622//intracellular;GO:0005623//cell;GO:0005737//cytoplasm;GO:0005783//endoplasmic reticulum;GO:0005788//endoplasmic reticulum lumen;GO:0012505//endomembrane system;GO:0031012//extracellular matrix;…	GO:0003674//molecular_function;GO:0005102//receptor binding;GO:0005178//integrin binding;GO:0005198//structural molecule activity;GO:0005201//extracellular matrix structural constituent;GO:0005488//binding;GO:0005515//protein binding;GO:0005539//glycosaminoglycan binding;GO:0008201//heparin binding;GO:0019838//growth factor binding;GO:0043167//ion binding;GO:0043168//anion binding;GO:0043169//cat…	GO:0001568//blood vessel development;GO:0001654//eye development;GO:0001944//vasculature development;GO:0002009//morphogenesis of an epithelium;GO:0002011//morphogenesis of an epithelial sheet;GO:0003007//heart morphogenesis;GO:0006928//movement of cell or subcellular component;GO:0006950//response to stress;GO:0007009//plasma membrane organization;GO:0007155//cell adhesion;GO:0007275//multicellu…	-	protein_coding
IMT-vs-MT	SC	ncbi_101793396	DBI	0.635862	3.73212	9277	7477	0.204	0.588	2.55302	0	0	up	DBI	XP_005017941.1 acyl-CoA-binding protein [Anas platyrhynchos]	-	-	-	-	GO:0005634//nucleus	GO:0000062//fatty-acyl-CoA binding;GO:0000166//nucleotide binding;GO:0003674//molecular_function;GO:0005488//binding;GO:0008289//lipid binding;GO:0017076//purine nucleotide binding;GO:0030554//adenyl nucleotide binding;GO:0032553//ribonucleotide binding;GO:0032555//purine ribonucleotide binding;GO:0032559//adenyl ribonucleotide binding;GO:0033218//amide binding;GO:0036094//small molecule binding;…	GO:0009405//pathogenesis;GO:0042254//ribosome biogenesis	-	protein_coding
IMT-vs-MT	SC	ncbi_101793422	UNC13C	1.85823	0.0106687	9277	7477	0.408	0.004	-7.43102	0	0	down	UNC13C	XP_032050632.1 protein unc-13 homolog C isoform X1 [Aythya fuligula]	Organismal Systems	Nervous system	ko04721//Synaptic vesicle cycle	K15293	GO:0005575//cellular_component;GO:0005622//intracellular;GO:0005623//cell;GO:0005737//cytoplasm;GO:0005886//plasma membrane;GO:0008021//synaptic vesicle;GO:0012505//endomembrane system;GO:0012506//vesicle membrane;GO:0016020//membrane;GO:0016592//mediator complex;GO:0030054//cell junction;GO:0030133//transport vesicle;GO:0030424//axon;GO:0030658//transport vesicle membrane;GO:0030659//cytoplasmic…	GO:0000149//SNARE binding;GO:0001565//phorbol ester receptor activity;GO:0001566//non-kinase phorbol ester receptor activity;GO:0003674//molecular_function;GO:0003712//transcription cofactor activity;GO:0005488//binding;GO:0005509//calcium ion binding;GO:0005515//protein binding;GO:0005516//calmodulin binding;GO:0005543//phospholipid binding;GO:0008289//lipid binding;GO:0017075//syntaxin-1 bindin…	GO:0001505//regulation of neurotransmitter levels;GO:0006357//regulation of transcription from RNA polymerase II promoter;GO:0006810//transport;GO:0006836//neurotransmitter transport;GO:0006887//exocytosis;GO:0007154//cell communication;GO:0007155//cell adhesion;GO:0007165//signal transduction;GO:0007267//cell-cell signaling;GO:0007268//synaptic transmission;GO:0007269//neurotransmitter secretion…	-	protein_coding
IMT-vs-MT	SC	ncbi_101793449	pmepa1	2.99724	0.421874	9277	7477	0.627	0.186	-2.82846	0	0	down	pmepa1	XP_032054510.1 protein TMEPAI isoform X1 [Aythya fuligula]	-	-	-	-	GO:0005765//lysosomal membrane	-	GO:0007224//smoothened signaling pathway	-	protein_coding
IMT-vs-MT	SC	ncbi_101793458	GPC6	1.8034	0.0473902	9277	7477	0.347	0.023	-5.24702	0	0	down	GPC6	XP_027298966.1 glypican-6 isoform X2 [Anas platyrhynchos]	-	-	-	-	GO:0000323//lytic vacuole;GO:0005575//cellular_component;GO:0005576//extracellular region;GO:0005615//extracellular space;GO:0005622//intracellular;GO:0005623//cell;GO:0005737//cytoplasm;GO:0005764//lysosome;GO:0005773//vacuole;GO:0005775//vacuolar lumen;GO:0005794//Golgi apparatus;GO:0005796//Golgi lumen;GO:0005886//plasma membrane;GO:0005887//integral component of plasma membrane;GO:0012505//en…	GO:0003674//molecular_function;GO:0015026//coreceptor activity;GO:0038023//signaling receptor activity;GO:0060089//molecular transducer activity;GO:0071936//coreceptor activity involved in Wnt signaling pathway;GO:1904929//coreceptor activity involved in Wnt signaling pathway, planar cell polarity pathway	GO:0001523//retinoid metabolic process;GO:0006022//aminoglycan metabolic process;GO:0006023//aminoglycan biosynthetic process;GO:0006024//glycosaminoglycan biosynthetic process;GO:0006026//aminoglycan catabolic process;GO:0006027//glycosaminoglycan catabolic process;GO:0006629//lipid metabolic process;GO:0006720//isoprenoid metabolic process;GO:0006721//terpenoid metabolic process;GO:0006807//nit…	-	protein_coding
IMT-vs-MT	SC	ncbi_101793521	RNF144B	0.0673988	2.17584	9277	7477	0.034	0.345	5.01064	0	0	up	RNF144B	EOB04925.1 E3 ubiquitin-protein ligase RNF144B, partial [Anas platyrhynchos]	-	-	-	-	GO:0000151//ubiquitin ligase complex;GO:0005575//cellular_component;GO:0005622//intracellular;GO:0005623//cell;GO:0005737//cytoplasm;GO:0005739//mitochondrion;GO:0005740//mitochondrial envelope;GO:0005829//cytosol;GO:0016020//membrane;GO:0016021//integral component of membrane;GO:0031090//organelle membrane;GO:0031224//intrinsic component of membrane;GO:0031966//mitochondrial membrane;GO:0031967/…	GO:0003674//molecular_function;GO:0003824//catalytic activity;GO:0004842//ubiquitin-protein transferase activity;GO:0005488//binding;GO:0005515//protein binding;GO:0016740//transferase activity;GO:0019787//ubiquitin-like protein transferase activity;GO:0019899//enzyme binding;GO:0031624//ubiquitin conjugating enzyme binding;GO:0043167//ion binding;GO:0043169//cation binding;GO:0044390//ubiquitin-…	GO:0000209//protein polyubiquitination;GO:0006464//cellular protein modification process;GO:0006508//proteolysis;GO:0006511//ubiquitin-dependent protein catabolic process;GO:0006807//nitrogen compound metabolic process;GO:0006915//apoptotic process;GO:0008150//biological_process;GO:0008152//metabolic process;GO:0008219//cell death;GO:0009056//catabolic process;GO:0009057//macromolecule catabolic …	-	protein_coding
IMT-vs-MT	SC	ncbi_101793544	LRRC75A	0.72771	0.0296569	9277	7477	0.305	0.016	-4.61227	0	0	down	LRRC75A	XP_027327984.1 leucine-rich repeat-containing protein 75A [Anas platyrhynchos]	-	-	-	-	GO:0016021//integral component of membrane	GO:0005515//protein binding	GO:0009306//protein secretion	-	protein_coding
IMT-vs-MT	SC	ncbi_101793553	EIF1	5.15955	12.2042	9277	7477	0.761	0.887	1.24204	0	0	up	EIF1	NP_001161207.1 eukaryotic translation initiation factor 1 [Gallus gallus]	Genetic Information Processing	Translation	ko03013//Nucleocytoplasmic transport	K03113	GO:0005840//ribosome	GO:0003674//molecular_function;GO:0003676//nucleic acid binding;GO:0003723//RNA binding;GO:0003743//translation initiation factor activity;GO:0005488//binding;GO:0008135//translation factor activity, RNA binding;GO:0097159//organic cyclic compound binding;GO:1901363//heterocyclic compound binding	GO:0006412//translation;GO:0006413//translational initiation;GO:0006518//peptide metabolic process;GO:0006807//nitrogen compound metabolic process;GO:0008150//biological_process;GO:0008152//metabolic process;GO:0009058//biosynthetic process;GO:0009059//macromolecule biosynthetic process;GO:0009987//cellular process;GO:0010467//gene expression;GO:0019538//protein metabolic process;GO:0034641//cell…	-	protein_coding
IMT-vs-MT	SC	ncbi_101793565	Mmd	3.83133	16.185	9277	7477	0.613	0.878	2.07871	0	0	up	Mmd	XP_013034609.1 PREDICTED: monocyte to macrophage differentiation factor isoform X3 [Anser cygnoides domesticus]	-	-	-	-	GO:0000323//lytic vacuole;GO:0005575//cellular_component;GO:0005622//intracellular;GO:0005623//cell;GO:0005737//cytoplasm;GO:0005764//lysosome;GO:0005765//lysosomal membrane;GO:0005768//endosome;GO:0005770//late endosome;GO:0005773//vacuole;GO:0005774//vacuolar membrane;GO:0005794//Golgi apparatus;GO:0005886//plasma membrane;GO:0005887//integral component of plasma membrane;GO:0010008//endosome m…	GO:0003674//molecular_function;GO:0003824//catalytic activity;GO:0004672//protein kinase activity;GO:0015267//channel activity;GO:0016301//kinase activity;GO:0016740//transferase activity;GO:0016772//transferase activity, transferring phosphorus-containing groups;GO:0016773//phosphotransferase activity, alcohol group as acceptor;GO:0038023//signaling receptor activity;GO:0060089//molecular transd…	GO:0001932//regulation of protein phosphorylation;GO:0001934//positive regulation of protein phosphorylation;GO:0006464//cellular protein modification process;GO:0006468//protein phosphorylation;GO:0006793//phosphorus metabolic process;GO:0006796//phosphate-containing compound metabolic process;GO:0006807//nitrogen compound metabolic process;GO:0007154//cell communication;GO:0007165//signal trans…	-	protein_coding
IMT-vs-MT	SC	ncbi_101793567	Nasp	1.28215	0.389349	9277	7477	0.436	0.164	-1.71917	0	0	down	Nasp	XP_027318996.1 nuclear autoantigenic sperm protein isoform X1 [Anas platyrhynchos]	-	-	-	-	GO:0000123//histone acetyltransferase complex;GO:0000228//nuclear chromosome;GO:0000781//chromosome, telomeric region;GO:0000785//chromatin;GO:0000790//nuclear chromatin;GO:0005575//cellular_component;GO:0005622//intracellular;GO:0005623//cell;GO:0005634//nucleus;GO:0005654//nucleoplasm;GO:0005694//chromosome;GO:0005737//cytoplasm;GO:0031248//protein acetyltransferase complex;GO:0031974//membrane…	GO:0003674//molecular_function;GO:0005488//binding;GO:0005515//protein binding;GO:0042393//histone binding;GO:0044877//macromolecular complex binding	GO:0000003//reproduction;GO:0000082//G1/S transition of mitotic cell cycle;GO:0000278//mitotic cell cycle;GO:0001701//in utero embryonic development;GO:0001824//blastocyst development;GO:0003006//developmental process involved in reproduction;GO:0006139//nucleobase-containing compound metabolic process;GO:0006259//DNA metabolic process;GO:0006260//DNA replication;GO:0006323//DNA packaging;GO:0006…	-	protein_coding
IMT-vs-MT	SC	ncbi_101793578	ACR	0.0999771	2.04415	9277	7477	0.064	0.342	4.35239	0	0	up	ACR	XP_027317843.1 acrosin [Anas platyrhynchos]	-	-	-	-	GO:0001669//acrosomal vesicle;GO:0005575//cellular_component;GO:0005576//extracellular region;GO:0005622//intracellular;GO:0005623//cell;GO:0005737//cytoplasm;GO:0005773//vacuole;GO:0005798//Golgi-associated vesicle;GO:0012505//endomembrane system;GO:0030141//secretory granule;GO:0031410//cytoplasmic vesicle;GO:0031982//vesicle;GO:0032991//macromolecular complex;GO:0043159//acrosomal matrix;GO:00…	GO:0002020//protease binding;GO:0003674//molecular_function;GO:0003676//nucleic acid binding;GO:0003677//DNA binding;GO:0003824//catalytic activity;GO:0004040//amidase activity;GO:0004175//endopeptidase activity;GO:0004252//serine-type endopeptidase activity;GO:0005488//binding;GO:0005507//copper ion binding;GO:0005515//protein binding;GO:0005537//mannose binding;GO:0008144//drug binding;GO:00082…	GO:0000003//reproduction;GO:0002077//acrosome matrix dispersal;GO:0006508//proteolysis;GO:0006807//nitrogen compound metabolic process;GO:0007190//activation of adenylate cyclase activity;GO:0007338//single fertilization;GO:0007339//binding of sperm to zona pellucida;GO:0007340//acrosome reaction;GO:0007341//penetration of zona pellucida;GO:0008037//cell recognition;GO:0008150//biological_process…	-	protein_coding
IMT-vs-MT	SC	ncbi_101793581	Pkia	0.389197	0.00637779	9277	7477	0.161	0.003	-5.90923	0	0	down	Pkia	XP_032040923.1 cAMP-dependent protein kinase inhibitor beta [Aythya fuligula]	-	-	-	-	GO:0005575//cellular_component;GO:0005622//intracellular;GO:0005623//cell;GO:0005634//nucleus;GO:0005737//cytoplasm;GO:0043226//organelle;GO:0043227//membrane-bounded organelle;GO:0043229//intracellular organelle;GO:0043231//intracellular membrane-bounded organelle;GO:0044424//intracellular part;GO:0044464//cell part	GO:0003674//molecular_function;GO:0004857//enzyme inhibitor activity;GO:0004860//protein kinase inhibitor activity;GO:0004862//cAMP-dependent protein kinase inhibitor activity;GO:0019207//kinase regulator activity;GO:0019210//kinase inhibitor activity;GO:0019887//protein kinase regulator activity;GO:0030234//enzyme regulator activity;GO:0030291//protein serine/threonine kinase inhibitor activity;…	GO:0001932//regulation of protein phosphorylation;GO:0001933//negative regulation of protein phosphorylation;GO:0006469//negative regulation of protein kinase activity;GO:0008150//biological_process;GO:0009889//regulation of biosynthetic process;GO:0009891//positive regulation of biosynthetic process;GO:0009892//negative regulation of metabolic process;GO:0009893//positive regulation of metabolic…	-	protein_coding
IMT-vs-MT	SC	ncbi_101793590	Cdca7l	1.0563	0.171763	9277	7477	0.368	0.07	-2.61984	0	0	down	Cdca7l	XP_027306719.1 cell division cycle-associated 7-like protein isoform X1 [Anas platyrhynchos]	-	-	-	-	GO:0001650//fibrillar center;GO:0005575//cellular_component;GO:0005622//intracellular;GO:0005623//cell;GO:0005634//nucleus;GO:0005730//nucleolus;GO:0005737//cytoplasm;GO:0005829//cytosol;GO:0031974//membrane-enclosed lumen;GO:0031981//nuclear lumen;GO:0043226//organelle;GO:0043227//membrane-bounded organelle;GO:0043228//non-membrane-bounded organelle;GO:0043229//intracellular organelle;GO:0043231…	-	GO:0006139//nucleobase-containing compound metabolic process;GO:0006351//transcription, DNA-templated;GO:0006355//regulation of transcription, DNA-templated;GO:0006725//cellular aromatic compound metabolic process;GO:0006807//nitrogen compound metabolic process;GO:0008150//biological_process;GO:0008152//metabolic process;GO:0008284//positive regulation of cell proliferation;GO:0009058//biosynthet…	-	protein_coding
IMT-vs-MT	SC	ncbi_101793594	MAPK8	1.61385	0.450319	9277	7477	0.491	0.202	-1.84125	0	0	down	MAPK8	XP_027315784.1 mitogen-activated protein kinase 8 isoform X2 [Anas platyrhynchos]	Human Diseases;Human Diseases;Environmental Information Processing;Human Diseases;Environmental Information Processing;Human Diseases;Environmental Information Processing;Human Diseases;Human Diseases;Cellular Processes;Human Diseases;Human Diseases;Human Diseases;Human Diseases;Cellular Processes;Human Diseases;Genetic Information Processing;Environmental Information Processing;Human Diseases;Ce…	Cancer: overview;Neurodegenerative disease;Signal transduction;Neurodegenerative disease;Signal transduction;Infectious disease: bacterial;Signal transduction;Infectious disease: bacterial;Infectious disease: bacterial;Cellular community - eukaryotes;Infectious disease: viral;Infectious disease: viral;Infectious disease: viral;Infectious disease: bacterial;Cellular community - eukaryotes;Infectio…	ko05200//Pathways in cancer;ko05010//Alzheimer disease;ko04010//MAPK signaling pathway;ko05016//Huntington disease;ko04014//Ras signaling pathway;ko05131//Shigellosis;ko04024//cAMP signaling pathway;ko05132//Salmonella infection;ko05130//Pathogenic Escherichia coli infection;ko04510//Focal adhesion;ko05166//Human T-cell leukemia virus 1 infection;ko05169//Epstein-Barr virus infection;ko05170//Hum…	K04440;K04440;K04440;K04440;K04440;K04440;K04440;K04440;K04440;K04440;K04440;K04440;K04440;K04440;K04440;K04440;K04440;K04440;K04440;K04440;K04440;K04440;K04440;K04440;K04440;K04440;K04440;K04440;K04440;K04440;K04440;K04440;K04440;K04440;K04440;K04440;K04440;K04440;K04440;K04440;K04440;K04440;K04440;K04440;K04440;K04440;K04440;K04440;K04440;K04440;K04440;K04440;K04440;K04440;K04440;K04440;K04440;…	GO:0002102//podosome;GO:0005575//cellular_component;GO:0005622//intracellular;GO:0005623//cell;GO:0005634//nucleus;GO:0005654//nucleoplasm;GO:0005737//cytoplasm;GO:0005739//mitochondrion;GO:0005829//cytosol;GO:0005856//cytoskeleton;GO:0015629//actin cytoskeleton;GO:0030424//axon;GO:0030425//dendrite;GO:0031974//membrane-enclosed lumen;GO:0031981//nuclear lumen;GO:0031982//vesicle;GO:0032838//cell…	GO:0000166//nucleotide binding;GO:0003674//molecular_function;GO:0003824//catalytic activity;GO:0004672//protein kinase activity;GO:0004674//protein serine/threonine kinase activity;GO:0004705//JUN kinase activity;GO:0004707//MAP kinase activity;GO:0004712//protein serine/threonine/tyrosine kinase activity;GO:0005488//binding;GO:0005515//protein binding;GO:0005524//ATP binding;GO:0008092//cytoske…	GO:0000165//MAPK cascade;GO:0000302//response to reactive oxygen species;GO:0000902//cell morphogenesis;GO:0000904//cell morphogenesis involved in differentiation;GO:0001503//ossification;GO:0001764//neuron migration;GO:0002052//positive regulation of neuroblast proliferation;GO:0002237//response to molecule of bacterial origin;GO:0002682//regulation of immune system process;GO:0002764//immune re…	-	protein_coding
IMT-vs-MT	SC	ncbi_101793620	MEGF10	0.371888	0.00925869	9277	7477	0.18	0.004	-5.31281	0	0	down	MEGF10	XP_032062288.1 multiple epidermal growth factor-like domains protein 10 [Aythya fuligula]	-	-	-	-	GO:0001891//phagocytic cup;GO:0005575//cellular_component;GO:0005623//cell;GO:0005886//plasma membrane;GO:0016020//membrane;GO:0016021//integral component of membrane;GO:0031224//intrinsic component of membrane;GO:0042995//cell projection;GO:0044425//membrane part;GO:0044459//plasma membrane part;GO:0044464//cell part;GO:0071944//cell periphery	GO:0001846//opsonin binding;GO:0001848//complement binding;GO:0001849//complement component C1q binding;GO:0003674//molecular_function;GO:0005044//scavenger receptor activity;GO:0005102//receptor binding;GO:0005112//Notch binding;GO:0005488//binding;GO:0005515//protein binding;GO:0038024//cargo receptor activity	GO:0001775//cell activation;GO:0006810//transport;GO:0006897//endocytosis;GO:0006898//receptor-mediated endocytosis;GO:0006909//phagocytosis;GO:0006910//phagocytosis, recognition;GO:0006911//phagocytosis, engulfment;GO:0006915//apoptotic process;GO:0006928//movement of cell or subcellular component;GO:0007155//cell adhesion;GO:0007275//multicellular organism development;GO:0007517//muscle organ d…	-	protein_coding
IMT-vs-MT	SC	ncbi_101793646	CDH6	0.853166	0.0128455	9277	7477	0.229	0.008	-6.04247	0	0	down	CDH6	XP_032038199.1 cadherin-6 [Aythya fuligula]	-	-	-	-	GO:0005575//cellular_component;GO:0005623//cell;GO:0005886//plasma membrane;GO:0005887//integral component of plasma membrane;GO:0016020//membrane;GO:0016021//integral component of membrane;GO:0031224//intrinsic component of membrane;GO:0031226//intrinsic component of plasma membrane;GO:0044425//membrane part;GO:0044459//plasma membrane part;GO:0044464//cell part;GO:0071944//cell periphery	GO:0003674//molecular_function;GO:0005488//binding;GO:0005509//calcium ion binding;GO:0008528//G-protein coupled peptide receptor activity;GO:0043167//ion binding;GO:0043169//cation binding;GO:0046872//metal ion binding	GO:0000003//reproduction;GO:0003006//developmental process involved in reproduction;GO:0007154//cell communication;GO:0007155//cell adhesion;GO:0007156//homophilic cell adhesion via plasma membrane adhesion molecules;GO:0007165//signal transduction;GO:0007166//cell surface receptor signaling pathway;GO:0007219//Notch signaling pathway;GO:0007275//multicellular organism development;GO:0007548//sex…	-	protein_coding
IMT-vs-MT	SC	ncbi_101793659	LSP1	1.84651	0.182322	9277	7477	0.442	0.081	-3.33953	0	0	down	LSP1	XP_005019800.2 lymphocyte-specific protein 1 [Anas platyrhynchos]	Human Diseases;Organismal Systems	Infectious disease: bacterial;Immune system	ko05152//Tuberculosis;ko04625//C-type lectin receptor signaling pathway	K14957;K14957	GO:0005575//cellular_component;GO:0005622//intracellular;GO:0005623//cell;GO:0005856//cytoskeleton;GO:0005886//plasma membrane;GO:0015629//actin cytoskeleton;GO:0016020//membrane;GO:0043226//organelle;GO:0043228//non-membrane-bounded organelle;GO:0043229//intracellular organelle;GO:0043232//intracellular non-membrane-bounded organelle;GO:0044424//intracellular part;GO:0044464//cell part;GO:007194…	GO:0003674//molecular_function;GO:0003779//actin binding;GO:0005488//binding;GO:0005515//protein binding;GO:0008092//cytoskeletal protein binding	GO:0006915//apoptotic process;GO:0006935//chemotaxis;GO:0006950//response to stress;GO:0006952//defense response;GO:0006968//cellular defense response;GO:0006996//organelle organization;GO:0007010//cytoskeleton organization;GO:0007154//cell communication;GO:0007165//signal transduction;GO:0008150//biological_process;GO:0008219//cell death;GO:0009605//response to external stimulus;GO:0009987//cell…	-	protein_coding
IMT-vs-MT	SC	ncbi_101793694	ANKRA2	1.58633	0.66949	9277	7477	0.5	0.204	-1.24443	0	0	down	ANKRA2	XP_005011683.2 ankyrin repeat family A protein 2 isoform X1 [Anas platyrhynchos]	-	-	-	-	GO:0005575//cellular_component;GO:0005622//intracellular;GO:0005623//cell;GO:0005634//nucleus;GO:0005737//cytoplasm;GO:0005829//cytosol;GO:0005856//cytoskeleton;GO:0016020//membrane;GO:0032991//macromolecular complex;GO:0043226//organelle;GO:0043227//membrane-bounded organelle;GO:0043228//non-membrane-bounded organelle;GO:0043229//intracellular organelle;GO:0043231//intracellular membrane-bounded…	GO:0003674//molecular_function;GO:0003712//transcription cofactor activity;GO:0005102//receptor binding;GO:0005488//binding;GO:0005515//protein binding;GO:0019899//enzyme binding;GO:0019900//kinase binding;GO:0019901//protein kinase binding;GO:0031625//ubiquitin protein ligase binding;GO:0042826//histone deacetylase binding;GO:0044389//ubiquitin-like protein ligase binding;GO:0050750//low-density…	GO:0006355//regulation of transcription, DNA-templated;GO:0006357//regulation of transcription from RNA polymerase II promoter;GO:0008150//biological_process;GO:0009889//regulation of biosynthetic process;GO:0010468//regulation of gene expression;GO:0010556//regulation of macromolecule biosynthetic process;GO:0019219//regulation of nucleobase-containing compound metabolic process;GO:0019222//regu…	-	protein_coding
IMT-vs-MT	SC	ncbi_101793698	MYOZ2	0.527419	0.0129023	9277	7477	0.178	0.005	-5.34238	0	0	down	MYOZ2	XP_005013555.1 myozenin-2 isoform X1 [Anas platyrhynchos]	-	-	-	-	GO:0005575//cellular_component;GO:0005622//intracellular;GO:0005623//cell;GO:0005737//cytoplasm;GO:0005856//cytoskeleton;GO:0015629//actin cytoskeleton;GO:0030016//myofibril;GO:0030017//sarcomere;GO:0030018//Z disc;GO:0031674//I band;GO:0043226//organelle;GO:0043228//non-membrane-bounded organelle;GO:0043229//intracellular organelle;GO:0043232//intracellular non-membrane-bounded organelle;GO:0043…	GO:0003674//molecular_function;GO:0003779//actin binding;GO:0005488//binding;GO:0005515//protein binding;GO:0008092//cytoskeletal protein binding;GO:0019899//enzyme binding;GO:0019902//phosphatase binding;GO:0019903//protein phosphatase binding;GO:0030346//protein phosphatase 2B binding;GO:0031433//telethonin binding;GO:0051373//FATZ binding	GO:0006996//organelle organization;GO:0007010//cytoskeleton organization;GO:0008150//biological_process;GO:0009653//anatomical structure morphogenesis;GO:0009987//cellular process;GO:0010927//cellular component assembly involved in morphogenesis;GO:0016043//cellular component organization;GO:0022607//cellular component assembly;GO:0030029//actin filament-based process;GO:0030036//actin cytoskelet…	-	protein_coding
IMT-vs-MT	SC	ncbi_101793707	Bmpr2	11.8038	3.12108	9277	7477	0.842	0.519	-1.9191	0	0	down	Bmpr2	XP_005016918.1 bone morphogenetic protein receptor type-2 [Anas platyrhynchos]	Environmental Information Processing;Human Diseases;Environmental Information Processing;Organismal Systems;Cellular Processes;Human Diseases;Environmental Information Processing	Signaling molecules and interaction;Cancer: overview;Signal transduction;Development and regeneration;Cellular community - eukaryotes;Cardiovascular disease;Signal transduction	ko04060//Cytokine-cytokine receptor interaction;ko05206//MicroRNAs in cancer;ko04390//Hippo signaling pathway;ko04360//Axon guidance;ko04550//Signaling pathways regulating pluripotency of stem cells;ko05418//Fluid shear stress and atherosclerosis;ko04350//TGF-beta signaling pathway	K04671;K04671;K04671;K04671;K04671;K04671;K04671	GO:0005575//cellular_component;GO:0005622//intracellular;GO:0005623//cell;GO:0005634//nucleus;GO:0005654//nucleoplasm;GO:0005737//cytoplasm;GO:0005768//endosome;GO:0005769//early endosome;GO:0005886//plasma membrane;GO:0005887//integral component of plasma membrane;GO:0005901//caveola;GO:0005911//cell-cell junction;GO:0005912//adherens junction;GO:0005913//cell-cell adherens junction;GO:0009925//…	GO:0000166//nucleotide binding;GO:0003674//molecular_function;GO:0003824//catalytic activity;GO:0004672//protein kinase activity;GO:0004674//protein serine/threonine kinase activity;GO:0004675//transmembrane receptor protein serine/threonine kinase activity;GO:0004888//transmembrane signaling receptor activity;GO:0005024//transforming growth factor beta-activated receptor activity;GO:0005026//tra…	GO:0000003//reproduction;GO:0000902//cell morphogenesis;GO:0000904//cell morphogenesis involved in differentiation;GO:0001501//skeletal system development;GO:0001558//regulation of cell growth;GO:0001568//blood vessel development;GO:0001654//eye development;GO:0001704//formation of primary germ layer;GO:0001707//mesoderm formation;GO:0001890//placenta development;GO:0001893//maternal placenta dev…	-	protein_coding
IMT-vs-MT	SC	ncbi_101793853	PARN	2.2688	0.913388	9277	7477	0.586	0.299	-1.31254	0	0	down	PARN	XP_027324665.1 poly(A)-specific ribonuclease PARN isoform X1 [Anas platyrhynchos]	Genetic Information Processing	Folding, sorting and degradation	ko03018//RNA degradation	K01148	GO:0000228//nuclear chromosome;GO:0000775//chromosome, centromeric region;GO:0000779//condensed chromosome, centromeric region;GO:0000780//condensed nuclear chromosome, centromeric region;GO:0000793//condensed chromosome;GO:0000794//condensed nuclear chromosome;GO:0005575//cellular_component;GO:0005622//intracellular;GO:0005623//cell;GO:0005634//nucleus;GO:0005694//chromosome;GO:0005730//nucleolu…	GO:0000175//3'-5'-exoribonuclease activity;GO:0000340//RNA 7-methylguanosine cap binding;GO:0003674//molecular_function;GO:0003676//nucleic acid binding;GO:0003723//RNA binding;GO:0003729//mRNA binding;GO:0003730//mRNA 3'-UTR binding;GO:0003824//catalytic activity;GO:0004518//nuclease activity;GO:0004527//exonuclease activity;GO:0004532//exoribonuclease activity;GO:0004535//poly(A)-specific ribon…	GO:0000003//reproduction;GO:0000184//nuclear-transcribed mRNA catabolic process, nonsense-mediated decay;GO:0000288//nuclear-transcribed mRNA catabolic process, deadenylation-dependent decay;GO:0000289//nuclear-transcribed mRNA poly(A) tail shortening;GO:0000495//box H/ACA snoRNA 3'-end processing;GO:0000956//nuclear-transcribed mRNA catabolic process;GO:0002376//immune system process;GO:0002520/…	-	protein_coding
IMT-vs-MT	SC	ncbi_101793893	MCUB	0.396292	1.57792	9277	7477	0.147	0.405	1.99311	0	0	up	MCUB	XP_027311738.1 calcium uniporter regulatory subunit MCUb, mitochondrial isoform X1 [Anas platyrhynchos]	-	-	-	-	GO:0005575//cellular_component;GO:0005622//intracellular;GO:0005623//cell;GO:0005737//cytoplasm;GO:0005739//mitochondrion;GO:0005740//mitochondrial envelope;GO:0005743//mitochondrial inner membrane;GO:0016020//membrane;GO:0016021//integral component of membrane;GO:0019866//organelle inner membrane;GO:0031090//organelle membrane;GO:0031224//intrinsic component of membrane;GO:0031300//intrinsic com…	GO:0003674//molecular_function;GO:0005246//calcium channel regulator activity;GO:0008200//ion channel inhibitor activity;GO:0016247//channel regulator activity;GO:0016248//channel inhibitor activity;GO:0019855//calcium channel inhibitor activity;GO:0098772//molecular function regulator	GO:0006810//transport;GO:0006811//ion transport;GO:0006812//cation transport;GO:0006816//calcium ion transport;GO:0006839//mitochondrial transport;GO:0006851//mitochondrial calcium ion transport;GO:0006873//cellular ion homeostasis;GO:0006874//cellular calcium ion homeostasis;GO:0006875//cellular metal ion homeostasis;GO:0008150//biological_process;GO:0009987//cellular process;GO:0019725//cellula…	-	protein_coding
IMT-vs-MT	SC	ncbi_101793907	RYR2	1.39522	0.0890825	9277	7477	0.247	0.052	-3.96769	0	0	down	RYR2	XP_027309582.1 ryanodine receptor 2 isoform X2 [Anas platyrhynchos]	Environmental Information Processing;Environmental Information Processing;Organismal Systems;Organismal Systems;Environmental Information Processing;Organismal Systems;Organismal Systems;Human Diseases;Organismal Systems;Human Diseases;Organismal Systems;Human Diseases	Signal transduction;Signal transduction;Endocrine system;Circulatory system;Signal transduction;Digestive system;Environmental adaptation;Cardiovascular disease;Endocrine system;Cardiovascular disease;Circulatory system;Cardiovascular disease	ko04024//cAMP signaling pathway;ko04020//Calcium signaling pathway;ko04921//Oxytocin signaling pathway;ko04261//Adrenergic signaling in cardiomyocytes;ko04371//Apelin signaling pathway;ko04972//Pancreatic secretion;ko04713//Circadian entrainment;ko05414//Dilated cardiomyopathy;ko04911//Insulin secretion;ko05410//Hypertrophic cardiomyopathy;ko04260//Cardiac muscle contraction;ko05412//Arrhythmogen…	K04962;K04962;K04962;K04962;K04962;K04962;K04962;K04962;K04962;K04962;K04962;K04962	GO:0005575//cellular_component;GO:0005622//intracellular;GO:0005623//cell;GO:0005634//nucleus;GO:0005635//nuclear envelope;GO:0005737//cytoplasm;GO:0005783//endoplasmic reticulum;GO:0005789//endoplasmic reticulum membrane;GO:0005790//smooth endoplasmic reticulum;GO:0005886//plasma membrane;GO:0009898//cytoplasmic side of plasma membrane;GO:0012505//endomembrane system;GO:0014701//junctional sarco…	GO:0003674//molecular_function;GO:0005215//transporter activity;GO:0005216//ion channel activity;GO:0005217//intracellular ligand-gated ion channel activity;GO:0005219//ryanodine-sensitive calcium-release channel activity;GO:0005261//cation channel activity;GO:0005262//calcium channel activity;GO:0005488//binding;GO:0005509//calcium ion binding;GO:0005515//protein binding;GO:0005516//calmodulin b…	GO:0000041//transition metal ion transport;GO:0001508//action potential;GO:0001666//response to hypoxia;GO:0002009//morphogenesis of an epithelium;GO:0002026//regulation of the force of heart contraction;GO:0002027//regulation of heart rate;GO:0003007//heart morphogenesis;GO:0003008//system process;GO:0003012//muscle system process;GO:0003013//circulatory system process;GO:0003015//heart process;…	-	protein_coding
IMT-vs-MT	SC	ncbi_101793945	RIMBP2	0.0709657	0.831827	9277	7477	0.036	0.259	3.54923	0	0	up	RIMBP2	XP_021127030.1 RIMS-binding protein 2 isoform X1 [Anas platyrhynchos]	-	-	-	-	GO:0005575//cellular_component;GO:0005623//cell;GO:0005886//plasma membrane;GO:0016020//membrane;GO:0030054//cell junction;GO:0044464//cell part;GO:0045202//synapse;GO:0071944//cell periphery	GO:0005515//protein binding	GO:0008150//biological_process;GO:0009892//negative regulation of metabolic process;GO:0010563//negative regulation of phosphorus metabolic process;GO:0010921//regulation of phosphatase activity;GO:0010923//negative regulation of phosphatase activity;GO:0019220//regulation of phosphate metabolic process;GO:0019222//regulation of metabolic process;GO:0031323//regulation of cellular metabolic proce…	-	protein_coding
IMT-vs-MT	SC	ncbi_101793955	RIN2	3.38052	1.2011	9277	7477	0.646	0.316	-1.49282	0	0	down	RIN2	XP_027308945.1 ras and Rab interactor 2 isoform X1 [Anas platyrhynchos]	-	-	-	-	GO:0000775//chromosome, centromeric region;GO:0005575//cellular_component;GO:0005622//intracellular;GO:0005623//cell;GO:0005634//nucleus;GO:0005737//cytoplasm;GO:0005787//signal peptidase complex;GO:0005829//cytosol;GO:0005887//integral component of plasma membrane;GO:0005938//cell cortex;GO:0016020//membrane;GO:0016021//integral component of membrane;GO:0030139//endocytic vesicle;GO:0030175//fil…	GO:0003674//molecular_function;GO:0003677//DNA binding;GO:0003682//chromatin binding;GO:0005085//guanyl-nucleotide exchange factor activity;GO:0005088//Ras guanyl-nucleotide exchange factor activity;GO:0005096//GTPase activator activity;GO:0005102//receptor binding;GO:0005319//lipid transporter activity;GO:0005432//calcium:sodium antiporter activity;GO:0005488//binding;GO:0005515//protein binding…	GO:0000003//reproduction;GO:0000902//cell morphogenesis;GO:0000904//cell morphogenesis involved in differentiation;GO:0001667//ameboidal-type cell migration;GO:0001764//neuron migration;GO:0002064//epithelial cell development;GO:0002065//columnar/cuboidal epithelial cell differentiation;GO:0002066//columnar/cuboidal epithelial cell development;GO:0003006//developmental process involved in reprodu…	-	protein_coding
IMT-vs-MT	SC	ncbi_101793969	HS3ST3B1	2.36649	0.767939	9277	7477	0.601	0.265	-1.62356	0	0	down	HS3ST3B1	XP_032055692.1 heparan sulfate glucosamine 3-O-sulfotransferase 3B1-like [Aythya fuligula]	Metabolism	Glycan biosynthesis and metabolism	ko00534//Glycosaminoglycan biosynthesis - heparan sulfate / heparin	K07809	GO:0016021//integral component of membrane	GO:0008146//sulfotransferase activity	-	-	protein_coding
IMT-vs-MT	SC	ncbi_101794024	OAT	0.634024	3.63306	9277	7477	0.263	0.596	2.51839	0	0	up	OAT	XP_032047399.1 ornithine aminotransferase, mitochondrial [Aythya fuligula]	Metabolism;Metabolism	Global and overview maps;Amino acid metabolism	ko01100//Metabolic pathways;ko00330//Arginine and proline metabolism	K00819;K00819	GO:0005575//cellular_component;GO:0005622//intracellular;GO:0005623//cell;GO:0005634//nucleus;GO:0005654//nucleoplasm;GO:0005737//cytoplasm;GO:0005739//mitochondrion;GO:0005759//mitochondrial matrix;GO:0005829//cytosol;GO:0031974//membrane-enclosed lumen;GO:0031981//nuclear lumen;GO:0043226//organelle;GO:0043227//membrane-bounded organelle;GO:0043229//intracellular organelle;GO:0043231//intracell…	GO:0003674//molecular_function;GO:0003824//catalytic activity;GO:0003867//4-aminobutyrate transaminase activity;GO:0004015//adenosylmethionine-8-amino-7-oxononanoate transaminase activity;GO:0004587//ornithine-oxo-acid transaminase activity;GO:0005488//binding;GO:0005515//protein binding;GO:0008144//drug binding;GO:0008270//zinc ion binding;GO:0008483//transaminase activity;GO:0016740//transferas…	GO:0001101//response to acid chemical;GO:0002376//immune system process;GO:0003008//system process;GO:0006082//organic acid metabolic process;GO:0006520//cellular amino acid metabolic process;GO:0006525//arginine metabolic process;GO:0006527//arginine catabolic process;GO:0006536//glutamate metabolic process;GO:0006560//proline metabolic process;GO:0006561//proline biosynthetic process;GO:0006591…	-	protein_coding
IMT-vs-MT	SC	ncbi_101794036	DLGAP1	3.05044	0.925992	9277	7477	0.521	0.236	-1.71983	0	0	down	DLGAP1	XP_012950097.1 disks large-associated protein 1 isoform X1 [Anas platyrhynchos]	Organismal Systems	Nervous system	ko04724//Glutamatergic synapse	K15008	GO:0005575//cellular_component;GO:0005623//cell;GO:0005886//plasma membrane;GO:0014069//postsynaptic density;GO:0016020//membrane;GO:0030054//cell junction;GO:0032279//asymmetric synapse;GO:0043226//organelle;GO:0044425//membrane part;GO:0044456//synapse part;GO:0044459//plasma membrane part;GO:0044464//cell part;GO:0045202//synapse;GO:0045211//postsynaptic membrane;GO:0071944//cell periphery;GO:…	GO:0003674//molecular_function;GO:0005198//structural molecule activity;GO:0005488//binding;GO:0005515//protein binding;GO:0019904//protein domain specific binding;GO:0044877//macromolecular complex binding	GO:0006996//organelle organization;GO:0007154//cell communication;GO:0007267//cell-cell signaling;GO:0007268//synaptic transmission;GO:0008104//protein localization;GO:0008150//biological_process;GO:0009894//regulation of catabolic process;GO:0009987//cellular process;GO:0016043//cellular component organization;GO:0019222//regulation of metabolic process;GO:0022607//cellular component assembly;GO…	-	protein_coding
IMT-vs-MT	SC	ncbi_101794063	ropn1l	0.0935297	1.76013	9277	7477	0.043	0.305	4.23265	0	0	up	ropn1l	XP_005016397.2 ropporin-1-like protein [Anas platyrhynchos]	-	-	-	-	-	-	-	-	protein_coding
IMT-vs-MT	SC	ncbi_101794118	YBX1	9.31829	22.2514	9277	7477	0.852	0.95	1.25575	0	0	up	YBX1	XP_027299052.1 nuclease-sensitive element-binding protein 1 isoform X1 [Anas platyrhynchos]	-	-	-	-	GO:0005575//cellular_component;GO:0005576//extracellular region;GO:0005622//intracellular;GO:0005623//cell;GO:0005634//nucleus;GO:0005635//nuclear envelope;GO:0005654//nucleoplasm;GO:0005681//spliceosomal complex;GO:0005689//U12-type spliceosomal complex;GO:0005737//cytoplasm;GO:0005829//cytosol;GO:0010494//cytoplasmic stress granule;GO:0012505//endomembrane system;GO:0016020//membrane;GO:0030425…	GO:0000976//transcription regulatory region sequence-specific DNA binding;GO:0000977//RNA polymerase II regulatory region sequence-specific DNA binding;GO:0000978//RNA polymerase II core promoter proximal region sequence-specific DNA binding;GO:0000981//RNA polymerase II transcription factor activity, sequence-specific DNA binding;GO:0000982//transcription factor activity, RNA polymerase II core …	GO:0000003//reproduction;GO:0000122//negative regulation of transcription from RNA polymerase II promoter;GO:0000375//RNA splicing, via transesterification reactions;GO:0000377//RNA splicing, via transesterification reactions with bulged adenosine as nucleophile;GO:0000398//mRNA splicing, via spliceosome;GO:0001701//in utero embryonic development;GO:0003006//developmental process involved in repr…	CSD	protein_coding
IMT-vs-MT	SC	ncbi_101794125	RPLP2	21.2063	10.2879	9277	7477	0.933	0.845	-1.04354	0	0	down	RPLP2	XP_005017088.2 60S acidic ribosomal protein P2 isoform X2 [Anas platyrhynchos]	Genetic Information Processing	Translation	ko03010//Ribosome	K02943	GO:0005575//cellular_component;GO:0005622//intracellular;GO:0005623//cell;GO:0005634//nucleus;GO:0005737//cytoplasm;GO:0005829//cytosol;GO:0005840//ribosome;GO:0015934//large ribosomal subunit;GO:0022625//cytosolic large ribosomal subunit;GO:0022626//cytosolic ribosome;GO:0032991//macromolecular complex;GO:0043226//organelle;GO:0043228//non-membrane-bounded organelle;GO:0043229//intracellular org…	GO:0003674//molecular_function;GO:0003735//structural constituent of ribosome;GO:0005198//structural molecule activity;GO:0005515//protein binding	GO:0002181//cytoplasmic translation;GO:0006352//DNA-templated transcription, initiation;GO:0006412//translation;GO:0006414//translational elongation;GO:0006518//peptide metabolic process;GO:0006807//nitrogen compound metabolic process;GO:0008150//biological_process;GO:0008152//metabolic process;GO:0009058//biosynthetic process;GO:0009059//macromolecule biosynthetic process;GO:0009291//unidirectio…	-	protein_coding
IMT-vs-MT	SC	ncbi_101794165	NIBAN1	0.557278	3.66054	9277	7477	0.191	0.549	2.71537	0	0	up	NIBAN1	XP_027319445.1 protein Niban isoform X1 [Anas platyrhynchos]	-	-	-	-	-	-	-	-	protein_coding
IMT-vs-MT	SC	ncbi_101794219	MGAT3	0.944312	0.0801159	9277	7477	0.366	0.039	-3.55746	0	0	down	MGAT3	XP_027306674.1 beta-1,4-mannosyl-glycoprotein 4-beta-N-acetylglucosaminyltransferase [Anas platyrhynchos]	Metabolism;Metabolism	Global and overview maps;Glycan biosynthesis and metabolism	ko01100//Metabolic pathways;ko00510//N-Glycan biosynthesis	K00737;K00737	GO:0000139//Golgi membrane;GO:0005575//cellular_component;GO:0005622//intracellular;GO:0005623//cell;GO:0005737//cytoplasm;GO:0005794//Golgi apparatus;GO:0012505//endomembrane system;GO:0016020//membrane;GO:0016021//integral component of membrane;GO:0031090//organelle membrane;GO:0031224//intrinsic component of membrane;GO:0031984//organelle subcompartment;GO:0043226//organelle;GO:0043227//membra…	GO:0003674//molecular_function;GO:0003824//catalytic activity;GO:0003830//beta-1,4-mannosylglycoprotein 4-beta-N-acetylglucosaminyltransferase activity;GO:0008194//UDP-glycosyltransferase activity;GO:0008375//acetylglucosaminyltransferase activity;GO:0016740//transferase activity;GO:0016757//transferase activity, transferring glycosyl groups;GO:0016758//transferase activity, transferring hexosyl …	GO:0006040//amino sugar metabolic process;GO:0006044//N-acetylglucosamine metabolic process;GO:0006464//cellular protein modification process;GO:0006486//protein glycosylation;GO:0006487//protein N-linked glycosylation;GO:0006807//nitrogen compound metabolic process;GO:0007154//cell communication;GO:0007165//signal transduction;GO:0007166//cell surface receptor signaling pathway;GO:0007267//cell-…	-	protein_coding
IMT-vs-MT	SC	ncbi_101794223	CCDC170	0.800552	0.156191	9277	7477	0.302	0.06	-2.35694	0	0	down	CCDC170	XP_012955390.3 LOW QUALITY PROTEIN: coiled-coil domain-containing protein 170 [Anas platyrhynchos]	-	-	-	-	GO:0005634//nucleus	GO:0005524//ATP binding;GO:0008270//zinc ion binding	GO:0007059//chromosome segregation;GO:0030261//chromosome condensation	-	protein_coding
IMT-vs-MT	SC	ncbi_101794354	polr1d	1.68815	0.612349	9277	7477	0.523	0.208	-1.46286	0	0	down	polr1d	XP_027312174.1 DNA-directed RNA polymerases I and III subunit RPAC2 [Anas platyrhynchos]	Organismal Systems;Genetic Information Processing	Immune system;Transcription	ko04623//Cytosolic DNA-sensing pathway;ko03020//RNA polymerase	K03020;K03020	GO:0000428//DNA-directed RNA polymerase complex;GO:0005575//cellular_component;GO:0005622//intracellular;GO:0005623//cell;GO:0005634//nucleus;GO:0005654//nucleoplasm;GO:0005666//DNA-directed RNA polymerase III complex;GO:0005730//nucleolus;GO:0005736//DNA-directed RNA polymerase I complex;GO:0030880//RNA polymerase complex;GO:0031974//membrane-enclosed lumen;GO:0031981//nuclear lumen;GO:0032991//…	GO:0003674//molecular_function;GO:0003676//nucleic acid binding;GO:0003677//DNA binding;GO:0003824//catalytic activity;GO:0003899//DNA-directed RNA polymerase activity;GO:0005488//binding;GO:0005515//protein binding;GO:0016740//transferase activity;GO:0016772//transferase activity, transferring phosphorus-containing groups;GO:0016779//nucleotidyltransferase activity;GO:0034062//RNA polymerase act…	GO:0001501//skeletal system development;GO:0006139//nucleobase-containing compound metabolic process;GO:0006351//transcription, DNA-templated;GO:0006360//transcription from RNA polymerase I promoter;GO:0006383//transcription from RNA polymerase III promoter;GO:0006399//tRNA metabolic process;GO:0006725//cellular aromatic compound metabolic process;GO:0006807//nitrogen compound metabolic process;G…	-	protein_coding
IMT-vs-MT	SC	ncbi_101794355	H2BC21	0.0356349	1.62512	9277	7477	0.014	0.259	5.50716	0	0	up	H2BC21	XP_005012209.3 histone H2B 5 [Anas platyrhynchos]	Human Diseases;Human Diseases;Human Diseases	Cancer: overview;Substance dependence;Immune disease	ko05203//Viral carcinogenesis;ko05034//Alcoholism;ko05322//Systemic lupus erythematosus	K11252;K11252;K11252	GO:0000228//nuclear chromosome;GO:0000785//chromatin;GO:0000786//nucleosome;GO:0000788//nuclear nucleosome;GO:0000790//nuclear chromatin;GO:0005575//cellular_component;GO:0005622//intracellular;GO:0005623//cell;GO:0005634//nucleus;GO:0005654//nucleoplasm;GO:0005669//transcription factor TFIID complex;GO:0005694//chromosome;GO:0005886//plasma membrane;GO:0016020//membrane;GO:0019897//extrinsic com…	GO:0003674//molecular_function;GO:0003676//nucleic acid binding;GO:0003677//DNA binding;GO:0005488//binding;GO:0005515//protein binding;GO:0042393//histone binding;GO:0046982//protein heterodimerization activity;GO:0046983//protein dimerization activity;GO:0097159//organic cyclic compound binding;GO:1901363//heterocyclic compound binding	GO:0000003//reproduction;GO:0002376//immune system process;GO:0003006//developmental process involved in reproduction;GO:0006323//DNA packaging;GO:0006325//chromatin organization;GO:0006333//chromatin assembly or disassembly;GO:0006334//nucleosome assembly;GO:0006337//nucleosome disassembly;GO:0006338//chromatin remodeling;GO:0006352//DNA-templated transcription, initiation;GO:0006508//proteolysi…	-	protein_coding
IMT-vs-MT	SC	ncbi_101794360	PDE5A	1.5066	0.323789	9277	7477	0.432	0.128	-2.21782	0	0	down	PDE5A	XP_032043096.1 cGMP-specific 3',5'-cyclic phosphodiesterase isoform X1 [Aythya fuligula]	Metabolism;Environmental Information Processing;Metabolism	Global and overview maps;Signal transduction;Nucleotide metabolism	ko01100//Metabolic pathways;ko04022//cGMP-PKG signaling pathway;ko00230//Purine metabolism	K13762;K13762;K13762	GO:0005575//cellular_component;GO:0005622//intracellular;GO:0005623//cell;GO:0005737//cytoplasm;GO:0005829//cytosol;GO:0044424//intracellular part;GO:0044444//cytoplasmic part;GO:0044464//cell part	GO:0000166//nucleotide binding;GO:0003674//molecular_function;GO:0003824//catalytic activity;GO:0004112//cyclic-nucleotide phosphodiesterase activity;GO:0004114//3',5'-cyclic-nucleotide phosphodiesterase activity;GO:0004115//3',5'-cyclic-AMP phosphodiesterase activity;GO:0005488//binding;GO:0005515//protein binding;GO:0008081//phosphoric diester hydrolase activity;GO:0016787//hydrolase activity;G…	GO:0001666//response to hypoxia;GO:0001932//regulation of protein phosphorylation;GO:0001934//positive regulation of protein phosphorylation;GO:0002026//regulation of the force of heart contraction;GO:0002237//response to molecule of bacterial origin;GO:0002676//regulation of chronic inflammatory response;GO:0002678//positive regulation of chronic inflammatory response;GO:0002682//regulation of i…	-	protein_coding
IMT-vs-MT	SC	ncbi_101794364	PTBP3	9.23109	0.744012	9277	7477	0.802	0.262	-3.63292	0	0	down	PTBP3	XP_027301945.1 polypyrimidine tract-binding protein 3 isoform X1 [Anas platyrhynchos]	-	-	-	-	GO:0005575//cellular_component;GO:0005622//intracellular;GO:0005623//cell;GO:0005634//nucleus;GO:0043226//organelle;GO:0043227//membrane-bounded organelle;GO:0043229//intracellular organelle;GO:0043231//intracellular membrane-bounded organelle;GO:0044424//intracellular part;GO:0044464//cell part	GO:0003674//molecular_function;GO:0003676//nucleic acid binding;GO:0003723//RNA binding;GO:0005488//binding;GO:0097159//organic cyclic compound binding;GO:1901363//heterocyclic compound binding	GO:0002262//myeloid cell homeostasis;GO:0002376//immune system process;GO:0002520//immune system development;GO:0006139//nucleobase-containing compound metabolic process;GO:0006396//RNA processing;GO:0006397//mRNA processing;GO:0006725//cellular aromatic compound metabolic process;GO:0006807//nitrogen compound metabolic process;GO:0007275//multicellular organism development;GO:0008150//biological…	-	protein_coding
IMT-vs-MT	SC	ncbi_101794423	GJA1	0.0968485	1.77605	9277	7477	0.05	0.413	4.1954	0	0	up	GJA1	XP_005017426.1 gap junction alpha-1 protein [Anas platyrhynchos]	Human Diseases;Cellular Processes;Human Diseases	Infectious disease: bacterial;Cellular community - eukaryotes;Cardiovascular disease	ko05131//Shigellosis;ko04540//Gap junction;ko05412//Arrhythmogenic right ventricular cardiomyopathy	K07372;K07372;K07372	GO:0000139//Golgi membrane;GO:0000323//lytic vacuole;GO:0005575//cellular_component;GO:0005622//intracellular;GO:0005623//cell;GO:0005634//nucleus;GO:0005654//nucleoplasm;GO:0005737//cytoplasm;GO:0005739//mitochondrion;GO:0005740//mitochondrial envelope;GO:0005741//mitochondrial outer membrane;GO:0005764//lysosome;GO:0005768//endosome;GO:0005769//early endosome;GO:0005770//late endosome;GO:000577…	GO:0003674//molecular_function;GO:0005102//receptor binding;GO:0005215//transporter activity;GO:0005243//gap junction channel activity;GO:0005488//binding;GO:0005515//protein binding;GO:0008092//cytoskeletal protein binding;GO:0008519//ammonium transmembrane transporter activity;GO:0015075//ion transmembrane transporter activity;GO:0015267//channel activity;GO:0015631//tubulin binding;GO:0017124/…	GO:0000003//reproduction;GO:0000902//cell morphogenesis;GO:0001101//response to acid chemical;GO:0001503//ossification;GO:0001508//action potential;GO:0001558//regulation of cell growth;GO:0001568//blood vessel development;GO:0001649//osteoblast differentiation;GO:0001654//eye development;GO:0001701//in utero embryonic development;GO:0001764//neuron migration;GO:0001837//epithelial to mesenchymal…	-	protein_coding
IMT-vs-MT	SC	ncbi_101794437	ncbi_101794437	0.000933781	0.56218	9277	7477	0.001	0.133	9.08721	0	0	up	ncbi_101794437	XP_027328908.1 TP53-target gene 5 protein [Anas platyrhynchos]	-	-	-	-	GO:0005575//cellular_component;GO:0005622//intracellular;GO:0005623//cell;GO:0005737//cytoplasm;GO:0044424//intracellular part;GO:0044464//cell part	-	GO:0001558//regulation of cell growth;GO:0007154//cell communication;GO:0007165//signal transduction;GO:0008150//biological_process;GO:0009987//cellular process;GO:0023052//signaling;GO:0030308//negative regulation of cell growth;GO:0035556//intracellular signal transduction;GO:0040008//regulation of growth;GO:0045926//negative regulation of growth;GO:0048519//negative regulation of biological pr…	-	protein_coding
IMT-vs-MT	SC	ncbi_101794489	SNCA	0.403842	2.95174	9277	7477	0.163	0.498	2.86939	0	0	up	SNCA	XP_032043272.1 alpha-synuclein [Aythya fuligula]	Human Diseases;Human Diseases	Neurodegenerative disease;Neurodegenerative disease	ko05010//Alzheimer disease;ko05012//Parkinson disease	K04528;K04528	GO:0000323//lytic vacuole;GO:0005575//cellular_component;GO:0005576//extracellular region;GO:0005615//extracellular space;GO:0005622//intracellular;GO:0005623//cell;GO:0005634//nucleus;GO:0005635//nuclear envelope;GO:0005640//nuclear outer membrane;GO:0005737//cytoplasm;GO:0005739//mitochondrion;GO:0005740//mitochondrial envelope;GO:0005741//mitochondrial outer membrane;GO:0005743//mitochondrial …	GO:0000287//magnesium ion binding;GO:0001067//regulatory region nucleic acid binding;GO:0003674//molecular_function;GO:0003676//nucleic acid binding;GO:0003677//DNA binding;GO:0003779//actin binding;GO:0003824//catalytic activity;GO:0004857//enzyme inhibitor activity;GO:0004866//endopeptidase inhibitor activity;GO:0004869//cysteine-type endopeptidase inhibitor activity;GO:0005488//binding;GO:0005…	GO:0000122//negative regulation of transcription from RNA polymerase II promoter;GO:0001504//neurotransmitter uptake;GO:0001505//regulation of neurotransmitter levels;GO:0001774//microglial cell activation;GO:0001775//cell activation;GO:0001919//regulation of receptor recycling;GO:0001921//positive regulation of receptor recycling;GO:0001932//regulation of protein phosphorylation;GO:0001933//nega…	-	protein_coding
IMT-vs-MT	SC	ncbi_101794511	Ttc25	0.103835	1.97904	9277	7477	0.053	0.338	4.25112	0	0	up	Ttc25	XP_027300993.1 tetratricopeptide repeat protein 25 isoform X1 [Anas platyrhynchos]	-	-	-	-	GO:0005575//cellular_component;GO:0005622//intracellular;GO:0005623//cell;GO:0005737//cytoplasm;GO:0005856//cytoskeleton;GO:0005929//cilium;GO:0042995//cell projection;GO:0043226//organelle;GO:0043228//non-membrane-bounded organelle;GO:0043229//intracellular organelle;GO:0043232//intracellular non-membrane-bounded organelle;GO:0044424//intracellular part;GO:0044464//cell part	GO:0003674//molecular_function;GO:0005515//protein binding	GO:0008150//biological_process	-	protein_coding
IMT-vs-MT	SC	ncbi_101794560	TBCA	3.73662	7.80843	9277	7477	0.704	0.77	1.06328	0	0	up	TBCA	XP_027302350.1 LOW QUALITY PROTEIN: tubulin-specific chaperone A [Anas platyrhynchos]	-	-	-	-	GO:0005575//cellular_component;GO:0005622//intracellular;GO:0005623//cell;GO:0005634//nucleus;GO:0005730//nucleolus;GO:0005737//cytoplasm;GO:0005829//cytosol;GO:0005856//cytoskeleton;GO:0005874//microtubule;GO:0015630//microtubule cytoskeleton;GO:0031974//membrane-enclosed lumen;GO:0031981//nuclear lumen;GO:0043226//organelle;GO:0043227//membrane-bounded organelle;GO:0043228//non-membrane-bounded…	GO:0003674//molecular_function;GO:0005488//binding;GO:0005515//protein binding;GO:0008092//cytoskeletal protein binding;GO:0015631//tubulin binding;GO:0044183//protein binding involved in protein folding;GO:0048487//beta-tubulin binding;GO:0051087//chaperone binding	GO:0006457//protein folding;GO:0007021//tubulin complex assembly;GO:0007023//post-chaperonin tubulin folding pathway;GO:0008150//biological_process;GO:0009987//cellular process;GO:0016043//cellular component organization;GO:0022607//cellular component assembly;GO:0034622//cellular macromolecular complex assembly;GO:0043933//macromolecular complex subunit organization;GO:0044085//cellular componen…	-	protein_coding
IMT-vs-MT	SC	ncbi_101794581	RIBC2	0.109734	2.07081	9277	7477	0.043	0.325	4.23686	0	0	up	RIBC2	XP_005010118.2 RIB43A-like with coiled-coils protein 2 [Anas platyrhynchos]	-	-	-	-	-	-	-	-	protein_coding
IMT-vs-MT	SC	ncbi_101794718	COL1A2	2.12465	0.0227772	9277	7477	0.506	0.01	-6.53724	0	0	down	COL1A2	XP_032036607.1 collagen alpha-2(I) chain isoform X2 [Aythya fuligula]	Environmental Information Processing;Human Diseases;Human Diseases;Cellular Processes;Organismal Systems;Organismal Systems;Human Diseases;Human Diseases;Environmental Information Processing;Organismal Systems	Signal transduction;Infectious disease: viral;Cancer: overview;Cellular community - eukaryotes;Immune system;Endocrine system;Infectious disease: parasitic;Endocrine and metabolic disease;Signaling molecules and interaction;Digestive system	ko04151//PI3K-Akt signaling pathway;ko05165//Human papillomavirus infection;ko05205//Proteoglycans in cancer;ko04510//Focal adhesion;ko04611//Platelet activation;ko04926//Relaxin signaling pathway;ko05146//Amoebiasis;ko04933//AGE-RAGE signaling pathway in diabetic complications;ko04512//ECM-receptor interaction;ko04974//Protein digestion and absorption	K06236;K06236;K06236;K06236;K06236;K06236;K06236;K06236;K06236;K06236	-	GO:0005201//extracellular matrix structural constituent;GO:0008199//ferric iron binding	GO:0016226//iron-sulfur cluster assembly	-	protein_coding
IMT-vs-MT	SC	ncbi_101794806	TPPP2	0.0231502	11.0242	9277	7477	0.009	0.764	8.88923	0	0	up	TPPP2	XP_027302678.1 tubulin polymerization-promoting protein family member 2 isoform X1 [Anas platyrhynchos]	-	-	-	-	GO:0005575//cellular_component;GO:0005622//intracellular;GO:0005623//cell;GO:0005737//cytoplasm;GO:0005829//cytosol;GO:0044424//intracellular part;GO:0044444//cytoplasmic part;GO:0044464//cell part	GO:0003674//molecular_function;GO:0005488//binding;GO:0005509//calcium ion binding;GO:0005515//protein binding;GO:0008092//cytoskeletal protein binding;GO:0015631//tubulin binding	GO:0050830//defense response to Gram-positive bacterium	-	protein_coding
IMT-vs-MT	SC	ncbi_101794825	ppdpf-b	2.23751	0.755203	9277	7477	0.478	0.19	-1.56683	0	0	down	ppdpf-b	XP_027329124.1 pancreatic progenitor cell differentiation and proliferation factor [Anas platyrhynchos]	-	-	-	-	-	-	GO:0001708//cell fate specification;GO:0007275//multicellular organism development;GO:0008150//biological_process;GO:0009987//cellular process;GO:0030154//cell differentiation;GO:0031016//pancreas development;GO:0031017//exocrine pancreas development;GO:0032501//multicellular organismal process;GO:0032502//developmental process;GO:0035272//exocrine system development;GO:0045165//cell fate commitm…	-	protein_coding
IMT-vs-MT	SC	ncbi_101794852	PDIA6	3.0194	1.21175	9277	7477	0.653	0.335	-1.31709	0	0	down	PDIA6	XP_027311034.1 protein disulfide-isomerase A6 [Anas platyrhynchos]	Genetic Information Processing	Folding, sorting and degradation	ko04141//Protein processing in endoplasmic reticulum	K09584	GO:0005575//cellular_component;GO:0005576//extracellular region;GO:0005615//extracellular space;GO:0005618//cell wall;GO:0005622//intracellular;GO:0005623//cell;GO:0005737//cytoplasm;GO:0005783//endoplasmic reticulum;GO:0005788//endoplasmic reticulum lumen;GO:0005789//endoplasmic reticulum membrane;GO:0005790//smooth endoplasmic reticulum;GO:0005793//endoplasmic reticulum-Golgi intermediate compa…	GO:0003674//molecular_function;GO:0003756//protein disulfide isomerase activity;GO:0003824//catalytic activity;GO:0015036//disulfide oxidoreductase activity;GO:0015037//peptide disulfide oxidoreductase activity;GO:0016209//antioxidant activity;GO:0016491//oxidoreductase activity;GO:0016667//oxidoreductase activity, acting on a sulfur group of donors;GO:0016853//isomerase activity;GO:0016860//intr…	GO:0001775//cell activation;GO:0006457//protein folding;GO:0006464//cellular protein modification process;GO:0006790//sulfur compound metabolic process;GO:0006807//nitrogen compound metabolic process;GO:0006810//transport;GO:0006897//endocytosis;GO:0006909//phagocytosis;GO:0006950//response to stress;GO:0006986//response to unfolded protein;GO:0007154//cell communication;GO:0007155//cell adhesion…	-	protein_coding
IMT-vs-MT	SC	ncbi_101794895	Pdgfb	0.555653	0.0217094	9277	7477	0.238	0.013	-4.67142	0	0	down	Pdgfb	XP_032063982.1 platelet-derived growth factor subunit B [Aythya fuligula]	Human Diseases;Environmental Information Processing;Environmental Information Processing;Environmental Information Processing;Cellular Processes;Cellular Processes;Environmental Information Processing;Human Diseases;Human Diseases;Environmental Information Processing;Environmental Information Processing;Human Diseases;Human Diseases;Human Diseases;Cellular Processes;Human Diseases;Human Diseases;…	Cancer: overview;Signal transduction;Signal transduction;Signal transduction;Cellular community - eukaryotes;Cell motility;Signal transduction;Infectious disease: viral;Cancer: overview;Signal transduction;Signal transduction;Cardiovascular disease;Cancer: overview;Cancer: specific types;Cellular community - eukaryotes;Drug resistance: antineoplastic;Cancer: specific types;Cancer: specific types;…	ko05200//Pathways in cancer;ko04151//PI3K-Akt signaling pathway;ko04010//MAPK signaling pathway;ko04014//Ras signaling pathway;ko04510//Focal adhesion;ko04810//Regulation of actin cytoskeleton;ko04015//Rap1 signaling pathway;ko05167//Kaposi sarcoma-associated herpesvirus infection;ko05206//MicroRNAs in cancer;ko04072//Phospholipase D signaling pathway;ko04630//JAK-STAT signaling pathway;ko05418//…	K17386;K17386;K17386;K17386;K17386;K17386;K17386;K17386;K17386;K17386;K17386;K17386;K17386;K17386;K17386;K17386;K17386;K17386;K17386	GO:0000139//Golgi membrane;GO:0005575//cellular_component;GO:0005576//extracellular region;GO:0005615//extracellular space;GO:0005622//intracellular;GO:0005623//cell;GO:0005737//cytoplasm;GO:0005783//endoplasmic reticulum;GO:0005788//endoplasmic reticulum lumen;GO:0005794//Golgi apparatus;GO:0005796//Golgi lumen;GO:0005886//plasma membrane;GO:0009986//cell surface;GO:0012505//endomembrane system;…	GO:0003674//molecular_function;GO:0003824//catalytic activity;GO:0005085//guanyl-nucleotide exchange factor activity;GO:0005088//Ras guanyl-nucleotide exchange factor activity;GO:0005102//receptor binding;GO:0005126//cytokine receptor binding;GO:0005161//platelet-derived growth factor receptor binding;GO:0005172//vascular endothelial growth factor receptor binding;GO:0005488//binding;GO:0005515//…	GO:0000003//reproduction;GO:0000079//regulation of cyclin-dependent protein serine/threonine kinase activity;GO:0000122//negative regulation of transcription from RNA polymerase II promoter;GO:0000165//MAPK cascade;GO:0001101//response to acid chemical;GO:0001568//blood vessel development;GO:0001654//eye development;GO:0001655//urogenital system development;GO:0001656//metanephros development;GO:…	-	protein_coding
IMT-vs-MT	SC	ncbi_101794899	UBE2E2	1.41621	0.0490905	9277	7477	0.287	0.031	-4.84761	0	0	down	UBE2E2	XP_005152873.1 ubiquitin-conjugating enzyme E2 E2 [Melopsittacus undulatus]	Genetic Information Processing	Folding, sorting and degradation	ko04120//Ubiquitin mediated proteolysis	K20217	-	GO:0000166//nucleotide binding;GO:0003674//molecular_function;GO:0003824//catalytic activity;GO:0004842//ubiquitin-protein transferase activity;GO:0005488//binding;GO:0005515//protein binding;GO:0005524//ATP binding;GO:0008144//drug binding;GO:0016740//transferase activity;GO:0017076//purine nucleotide binding;GO:0019787//ubiquitin-like protein transferase activity;GO:0030554//adenyl nucleotide b…	GO:0000209//protein polyubiquitination;GO:0006464//cellular protein modification process;GO:0006807//nitrogen compound metabolic process;GO:0006950//response to stress;GO:0006974//cellular response to DNA damage stimulus;GO:0007346//regulation of mitotic cell cycle;GO:0008150//biological_process;GO:0008152//metabolic process;GO:0009987//cellular process;GO:0010564//regulation of cell cycle proces…	-	protein_coding
IMT-vs-MT	SC	ncbi_101794917	FGD5	0.922482	0.119891	9277	7477	0.371	0.064	-2.94275	0	0	down	FGD5	XP_027323601.1 FYVE, RhoGEF and PH domain-containing protein 5 isoform X4 [Anas platyrhynchos]	-	-	-	-	GO:0001726//ruffle;GO:0005575//cellular_component;GO:0005622//intracellular;GO:0005623//cell;GO:0005737//cytoplasm;GO:0005768//endosome;GO:0005769//early endosome;GO:0005783//endoplasmic reticulum;GO:0005794//Golgi apparatus;GO:0005856//cytoskeleton;GO:0005886//plasma membrane;GO:0012505//endomembrane system;GO:0016020//membrane;GO:0030027//lamellipodium;GO:0031252//cell leading edge;GO:0031253//…	GO:0003674//molecular_function;GO:0003677//DNA binding;GO:0004252//serine-type endopeptidase activity;GO:0005085//guanyl-nucleotide exchange factor activity;GO:0005088//Ras guanyl-nucleotide exchange factor activity;GO:0005089//Rho guanyl-nucleotide exchange factor activity;GO:0005488//binding;GO:0005515//protein binding;GO:0017016//Ras GTPase binding;GO:0017048//Rho GTPase binding;GO:0019899//en…	GO:0006996//organelle organization;GO:0007010//cytoskeleton organization;GO:0008150//biological_process;GO:0008360//regulation of cell shape;GO:0009966//regulation of signal transduction;GO:0009987//cellular process;GO:0010646//regulation of cell communication;GO:0016043//cellular component organization;GO:0022603//regulation of anatomical structure morphogenesis;GO:0022604//regulation of cell mo…	-	protein_coding
IMT-vs-MT	SC	ncbi_101794919	Rcc2	0.804381	0.134327	9277	7477	0.348	0.072	-2.58124	0	0	down	Rcc2	XP_027298876.1 protein RCC2 [Anas platyrhynchos]	-	-	-	-	GO:0000775//chromosome, centromeric region;GO:0005575//cellular_component;GO:0005622//intracellular;GO:0005623//cell;GO:0005634//nucleus;GO:0005694//chromosome;GO:0005730//nucleolus;GO:0005737//cytoplasm;GO:0005768//endosome;GO:0005769//early endosome;GO:0005819//spindle;GO:0005829//cytosol;GO:0005856//cytoskeleton;GO:0005874//microtubule;GO:0005886//plasma membrane;GO:0010008//endosome membrane;…	GO:0003674//molecular_function;GO:0005488//binding;GO:0005515//protein binding;GO:0008017//microtubule binding;GO:0008092//cytoskeletal protein binding;GO:0015631//tubulin binding;GO:0017016//Ras GTPase binding;GO:0017048//Rho GTPase binding;GO:0019899//enzyme binding;GO:0019900//kinase binding;GO:0019901//protein kinase binding;GO:0019904//protein domain specific binding;GO:0031267//small GTPase…	GO:0001667//ameboidal-type cell migration;GO:0001755//neural crest cell migration;GO:0001952//regulation of cell-matrix adhesion;GO:0001953//negative regulation of cell-matrix adhesion;GO:0006928//movement of cell or subcellular component;GO:0007044//cell-substrate junction assembly;GO:0007045//cell-substrate adherens junction assembly;GO:0007049//cell cycle;GO:0007154//cell communication;GO:0007…	-	protein_coding
IMT-vs-MT	SC	ncbi_101794936	PTGFRN	1.24871	0.0403458	9277	7477	0.439	0.018	-4.94842	0	0	down	PTGFRN	XP_027305165.1 prostaglandin F2 receptor negative regulator isoform X1 [Anas platyrhynchos]	-	-	-	-	GO:0000139//Golgi membrane;GO:0005575//cellular_component;GO:0005622//intracellular;GO:0005623//cell;GO:0005737//cytoplasm;GO:0005783//endoplasmic reticulum;GO:0005789//endoplasmic reticulum membrane;GO:0005794//Golgi apparatus;GO:0005802//trans-Golgi network;GO:0005886//plasma membrane;GO:0012505//endomembrane system;GO:0016020//membrane;GO:0016021//integral component of membrane;GO:0031090//org…	-	GO:0006417//regulation of translation;GO:0006996//organelle organization;GO:0008150//biological_process;GO:0009889//regulation of biosynthetic process;GO:0009890//negative regulation of biosynthetic process;GO:0009892//negative regulation of metabolic process;GO:0009987//cellular process;GO:0010468//regulation of gene expression;GO:0010556//regulation of macromolecule biosynthetic process;GO:0010…	-	protein_coding
IMT-vs-MT	SC	ncbi_101794994	IFT27	0.318774	2.1597	9277	7477	0.163	0.382	2.75984	0	0	up	IFT27	XP_013036460.1 PREDICTED: intraflagellar transport protein 27 homolog isoform X1 [Anser cygnoides domesticus]	-	-	-	-	GO:0005575//cellular_component;GO:0005622//intracellular;GO:0005623//cell;GO:0005737//cytoplasm;GO:0005768//endosome;GO:0005794//Golgi apparatus;GO:0005813//centrosome;GO:0005815//microtubule organizing center;GO:0005856//cytoskeleton;GO:0005929//cilium;GO:0012505//endomembrane system;GO:0015630//microtubule cytoskeleton;GO:0030990//intraciliary transport particle;GO:0030992//intraciliary transpo…	GO:0000166//nucleotide binding;GO:0001882//nucleoside binding;GO:0001883//purine nucleoside binding;GO:0003674//molecular_function;GO:0003824//catalytic activity;GO:0003924//GTPase activity;GO:0005488//binding;GO:0005525//GTP binding;GO:0016462//pyrophosphatase activity;GO:0016787//hydrolase activity;GO:0016817//hydrolase activity, acting on acid anhydrides;GO:0016818//hydrolase activity, acting …	GO:0006810//transport;GO:0006886//intracellular protein transport;GO:0006928//movement of cell or subcellular component;GO:0006996//organelle organization;GO:0007017//microtubule-based process;GO:0007018//microtubule-based movement;GO:0007154//cell communication;GO:0007165//signal transduction;GO:0007166//cell surface receptor signaling pathway;GO:0007224//smoothened signaling pathway;GO:0007264/…	-	protein_coding
IMT-vs-MT	SC	ncbi_101794995	CTNND2	1.3035	0.331078	9277	7477	0.401	0.152	-1.97682	0	0	down	CTNND2	XP_027307528.1 catenin delta-2 isoform X2 [Anas platyrhynchos]	Environmental Information Processing	Signal transduction	ko04310//Wnt signaling pathway	K23491	GO:0005575//cellular_component;GO:0005622//intracellular;GO:0005623//cell;GO:0005634//nucleus;GO:0005737//cytoplasm;GO:0005845//mRNA cap binding complex;GO:0005912//adherens junction;GO:0014069//postsynaptic density;GO:0030054//cell junction;GO:0030117//membrane coat;GO:0030425//dendrite;GO:0032279//asymmetric synapse;GO:0036477//somatodendritic compartment;GO:0042995//cell projection;GO:0043005/…	GO:0003674//molecular_function;GO:0005488//binding;GO:0005515//protein binding;GO:0008013//beta-catenin binding	GO:0000902//cell morphogenesis;GO:0000904//cell morphogenesis involved in differentiation;GO:0001763//morphogenesis of a branching structure;GO:0003008//system process;GO:0006139//nucleobase-containing compound metabolic process;GO:0006351//transcription, DNA-templated;GO:0006355//regulation of transcription, DNA-templated;GO:0006413//translational initiation;GO:0006725//cellular aromatic compoun…	-	protein_coding
IMT-vs-MT	SC	ncbi_101795065	COX4I1	2.79313	5.71498	9277	7477	0.628	0.726	1.03284	0	0	up	COX4I1	XP_032051407.1 cytochrome c oxidase subunit 4 isoform 1, mitochondrial [Aythya fuligula]	Metabolism;Human Diseases;Human Diseases;Organismal Systems;Human Diseases;Human Diseases;Metabolism;Organismal Systems	Global and overview maps;Neurodegenerative disease;Neurodegenerative disease;Environmental adaptation;Endocrine and metabolic disease;Neurodegenerative disease;Energy metabolism;Circulatory system	ko01100//Metabolic pathways;ko05010//Alzheimer disease;ko05016//Huntington disease;ko04714//Thermogenesis;ko04932//Non-alcoholic fatty liver disease;ko05012//Parkinson disease;ko00190//Oxidative phosphorylation;ko04260//Cardiac muscle contraction	K02263;K02263;K02263;K02263;K02263;K02263;K02263;K02263	GO:0005575//cellular_component;GO:0005622//intracellular;GO:0005623//cell;GO:0005634//nucleus;GO:0005737//cytoplasm;GO:0005739//mitochondrion;GO:0005740//mitochondrial envelope;GO:0005743//mitochondrial inner membrane;GO:0005746//mitochondrial respiratory chain;GO:0005751//mitochondrial respiratory chain complex IV;GO:0016020//membrane;GO:0016021//integral component of membrane;GO:0019866//organe…	GO:0003674//molecular_function;GO:0003824//catalytic activity;GO:0004129//cytochrome-c oxidase activity;GO:0005215//transporter activity;GO:0008324//cation transmembrane transporter activity;GO:0009055//electron carrier activity;GO:0015002//heme-copper terminal oxidase activity;GO:0015075//ion transmembrane transporter activity;GO:0015077//monovalent inorganic cation transmembrane transporter act…	GO:0006091//generation of precursor metabolites and energy;GO:0006119//oxidative phosphorylation;GO:0006123//mitochondrial electron transport, cytochrome c to oxygen;GO:0006139//nucleobase-containing compound metabolic process;GO:0006163//purine nucleotide metabolic process;GO:0006725//cellular aromatic compound metabolic process;GO:0006753//nucleoside phosphate metabolic process;GO:0006793//phos…	-	protein_coding
IMT-vs-MT	SC	ncbi_101795180	PCDH10	0.548891	0.0529328	9277	7477	0.239	0.031	-3.37182	0	0	down	PCDH10	XP_027312562.1 LOW QUALITY PROTEIN: protocadherin-10 [Anas platyrhynchos]	-	-	-	-	GO:0005575//cellular_component;GO:0005623//cell;GO:0005886//plasma membrane;GO:0005887//integral component of plasma membrane;GO:0016020//membrane;GO:0016021//integral component of membrane;GO:0031224//intrinsic component of membrane;GO:0031226//intrinsic component of plasma membrane;GO:0044425//membrane part;GO:0044459//plasma membrane part;GO:0044464//cell part;GO:0071944//cell periphery	GO:0003674//molecular_function;GO:0005488//binding;GO:0005509//calcium ion binding;GO:0043167//ion binding;GO:0043169//cation binding;GO:0046872//metal ion binding	GO:0007154//cell communication;GO:0007155//cell adhesion;GO:0007156//homophilic cell adhesion via plasma membrane adhesion molecules;GO:0007267//cell-cell signaling;GO:0007275//multicellular organism development;GO:0007399//nervous system development;GO:0008150//biological_process;GO:0009987//cellular process;GO:0022610//biological adhesion;GO:0023052//signaling;GO:0032501//multicellular organism…	-	protein_coding
IMT-vs-MT	SC	ncbi_101795235	SPATA4	0.0663912	3.46107	9277	7477	0.022	0.438	5.70195	0	0	up	SPATA4	XP_027312182.1 spermatogenesis-associated protein 4 [Anas platyrhynchos]	-	-	-	-	GO:0005575//cellular_component;GO:0005622//intracellular;GO:0005623//cell;GO:0005737//cytoplasm;GO:0044424//intracellular part;GO:0044464//cell part	-	-	-	protein_coding
IMT-vs-MT	SC	ncbi_101795249	SCN4B	0.672849	0.00648653	9277	7477	0.266	0.005	-6.67484	0	0	down	SCN4B	XP_027299981.1 sodium channel subunit beta-4 isoform X1 [Anas platyrhynchos]	Organismal Systems	Circulatory system	ko04261//Adrenergic signaling in cardiomyocytes	K04848	GO:0001518//voltage-gated sodium channel complex;GO:0005575//cellular_component;GO:0005623//cell;GO:0005886//plasma membrane;GO:0005887//integral component of plasma membrane;GO:0005911//cell-cell junction;GO:0014704//intercalated disc;GO:0016020//membrane;GO:0016021//integral component of membrane;GO:0030054//cell junction;GO:0031224//intrinsic component of membrane;GO:0031226//intrinsic compone…	GO:0003674//molecular_function;GO:0005215//transporter activity;GO:0005216//ion channel activity;GO:0005244//voltage-gated ion channel activity;GO:0005248//voltage-gated sodium channel activity;GO:0005261//cation channel activity;GO:0005272//sodium channel activity;GO:0005488//binding;GO:0005515//protein binding;GO:0008324//cation transmembrane transporter activity;GO:0015075//ion transmembrane t…	GO:0001508//action potential;GO:0002027//regulation of heart rate;GO:0002028//regulation of sodium ion transport;GO:0003008//system process;GO:0003012//muscle system process;GO:0003013//circulatory system process;GO:0003015//heart process;GO:0006810//transport;GO:0006811//ion transport;GO:0006812//cation transport;GO:0006814//sodium ion transport;GO:0006928//movement of cell or subcellular compon…	-	protein_coding
IMT-vs-MT	SC	ncbi_101795273	GPC5	4.95001	2.19829	9277	7477	0.645	0.326	-1.17101	0	0	down	GPC5	XP_027298916.1 LOW QUALITY PROTEIN: glypican-5 [Anas platyrhynchos]	-	-	-	-	GO:0000323//lytic vacuole;GO:0005575//cellular_component;GO:0005576//extracellular region;GO:0005615//extracellular space;GO:0005622//intracellular;GO:0005623//cell;GO:0005737//cytoplasm;GO:0005764//lysosome;GO:0005773//vacuole;GO:0005775//vacuolar lumen;GO:0005794//Golgi apparatus;GO:0005796//Golgi lumen;GO:0005886//plasma membrane;GO:0005887//integral component of plasma membrane;GO:0012505//en…	-	GO:0001523//retinoid metabolic process;GO:0006022//aminoglycan metabolic process;GO:0006023//aminoglycan biosynthetic process;GO:0006024//glycosaminoglycan biosynthetic process;GO:0006026//aminoglycan catabolic process;GO:0006027//glycosaminoglycan catabolic process;GO:0006629//lipid metabolic process;GO:0006720//isoprenoid metabolic process;GO:0006721//terpenoid metabolic process;GO:0006807//nit…	-	protein_coding
IMT-vs-MT	SC	ncbi_101795300	TUBB4B	3.60579	28.9432	9277	7477	0.67	0.954	3.0048	0	0	up	TUBB4B	NP_001074329.2 tubulin beta-3 chain [Gallus gallus]	Human Diseases;Human Diseases;Human Diseases;Cellular Processes;Cellular Processes	Neurodegenerative disease;Neurodegenerative disease;Infectious disease: bacterial;Transport and catabolism;Cellular community - eukaryotes	ko05010//Alzheimer disease;ko05016//Huntington disease;ko05130//Pathogenic Escherichia coli infection;ko04145//Phagosome;ko04540//Gap junction	K07375;K07375;K07375;K07375;K07375	GO:0000323//lytic vacuole;GO:0005575//cellular_component;GO:0005576//extracellular region;GO:0005622//intracellular;GO:0005623//cell;GO:0005737//cytoplasm;GO:0005764//lysosome;GO:0005766//primary lysosome;GO:0005773//vacuole;GO:0005775//vacuolar lumen;GO:0005829//cytosol;GO:0005856//cytoskeleton;GO:0005874//microtubule;GO:0012505//endomembrane system;GO:0015630//microtubule cytoskeleton;GO:003014…	GO:0000166//nucleotide binding;GO:0001882//nucleoside binding;GO:0001883//purine nucleoside binding;GO:0003674//molecular_function;GO:0003676//nucleic acid binding;GO:0003723//RNA binding;GO:0003725//double-stranded RNA binding;GO:0003824//catalytic activity;GO:0003924//GTPase activity;GO:0005102//receptor binding;GO:0005198//structural molecule activity;GO:0005200//structural constituent of cyto…	GO:0000086//G2/M transition of mitotic cell cycle;GO:0000278//mitotic cell cycle;GO:0000910//cytokinesis;GO:0001775//cell activation;GO:0001906//cell killing;GO:0001909//leukocyte mediated cytotoxicity;GO:0002228//natural killer cell mediated immunity;GO:0002252//immune effector process;GO:0002263//cell activation involved in immune response;GO:0002274//myeloid leukocyte activation;GO:0002275//my…	-	protein_coding
IMT-vs-MT	SC	ncbi_101795310	SLC16A12	0.987875	3.28761	9277	7477	0.312	0.523	1.73454	0	0	up	SLC16A12	XP_012963879.1 monocarboxylate transporter 12 isoform X1 [Anas platyrhynchos]	-	-	-	-	GO:0005575//cellular_component;GO:0005623//cell;GO:0005886//plasma membrane;GO:0005887//integral component of plasma membrane;GO:0016020//membrane;GO:0016021//integral component of membrane;GO:0031224//intrinsic component of membrane;GO:0031226//intrinsic component of plasma membrane;GO:0044425//membrane part;GO:0044459//plasma membrane part;GO:0044464//cell part;GO:0071944//cell periphery	GO:0003674//molecular_function;GO:0005215//transporter activity;GO:0005308//creatine transmembrane transporter activity;GO:0005342//organic acid transmembrane transporter activity;GO:0008028//monocarboxylic acid transmembrane transporter activity;GO:0008509//anion transmembrane transporter activity;GO:0008514//organic anion transmembrane transporter activity;GO:0015075//ion transmembrane transpor…	GO:0003333//amino acid transmembrane transport;GO:0006810//transport;GO:0006811//ion transport;GO:0006820//anion transport;GO:0006855//drug transmembrane transport;GO:0006865//amino acid transport;GO:0008150//biological_process;GO:0015711//organic anion transport;GO:0015718//monocarboxylic acid transport;GO:0015849//organic acid transport;GO:0015881//creatine transport;GO:0015893//drug transport;…	-	protein_coding
IMT-vs-MT	SC	ncbi_101795311	SPOCK3	4.76653	1.06445	9277	7477	0.626	0.306	-2.16272	0	0	down	SPOCK3	XP_032041969.1 testican-3 isoform X1 [Aythya fuligula]	-	-	-	-	GO:0005575//cellular_component;GO:0005576//extracellular region;GO:0005615//extracellular space;GO:0031012//extracellular matrix;GO:0044421//extracellular region part	GO:0003674//molecular_function;GO:0004857//enzyme inhibitor activity;GO:0004866//endopeptidase inhibitor activity;GO:0005488//binding;GO:0005509//calcium ion binding;GO:0005515//protein binding;GO:0005539//glycosaminoglycan binding;GO:0008191//metalloendopeptidase inhibitor activity;GO:0017147//Wnt-protein binding;GO:0030234//enzyme regulator activity;GO:0030414//peptidase inhibitor activity;GO:0…	GO:0003002//regionalization;GO:0006022//aminoglycan metabolic process;GO:0006029//proteoglycan metabolic process;GO:0006082//organic acid metabolic process;GO:0006464//cellular protein modification process;GO:0006790//sulfur compound metabolic process;GO:0006807//nitrogen compound metabolic process;GO:0006810//transport;GO:0006858//extracellular transport;GO:0007154//cell communication;GO:0007165…	-	protein_coding
IMT-vs-MT	SC	ncbi_101795323	VCAN	1.37841	0.0210374	9277	7477	0.238	0.006	-6.02717	0	0	down	VCAN	XP_032061252.1 versican core protein [Aythya fuligula]	Environmental Information Processing	Signaling molecules and interaction	ko04514//Cell adhesion molecules	K06793	GO:0000323//lytic vacuole;GO:0005575//cellular_component;GO:0005576//extracellular region;GO:0005622//intracellular;GO:0005623//cell;GO:0005737//cytoplasm;GO:0005764//lysosome;GO:0005773//vacuole;GO:0005775//vacuolar lumen;GO:0005783//endoplasmic reticulum;GO:0005788//endoplasmic reticulum lumen;GO:0005794//Golgi apparatus;GO:0005796//Golgi lumen;GO:0009986//cell surface;GO:0012505//endomembrane …	GO:0003674//molecular_function;GO:0005198//structural molecule activity;GO:0005201//extracellular matrix structural constituent;GO:0005488//binding;GO:0005509//calcium ion binding;GO:0005515//protein binding;GO:0005539//glycosaminoglycan binding;GO:0005540//hyaluronic acid binding;GO:0019899//enzyme binding;GO:0019902//phosphatase binding;GO:0019903//protein phosphatase binding;GO:0030169//low-de…	GO:0001501//skeletal system development;GO:0001655//urogenital system development;GO:0001657//ureteric bud development;GO:0001822//kidney development;GO:0001823//mesonephros development;GO:0006022//aminoglycan metabolic process;GO:0006023//aminoglycan biosynthetic process;GO:0006024//glycosaminoglycan biosynthetic process;GO:0006026//aminoglycan catabolic process;GO:0006027//glycosaminoglycan cat…	-	protein_coding
IMT-vs-MT	SC	ncbi_101795341	Klhl7	4.23085	1.00263	9277	7477	0.72	0.324	-2.07704	0	0	down	Klhl7	XP_005020583.2 kelch-like protein 7 isoform X1 [Anas platyrhynchos]	-	-	-	-	GO:0000151//ubiquitin ligase complex;GO:0005575//cellular_component;GO:0005622//intracellular;GO:0005623//cell;GO:0005634//nucleus;GO:0005654//nucleoplasm;GO:0005730//nucleolus;GO:0005737//cytoplasm;GO:0005829//cytosol;GO:0005886//plasma membrane;GO:0016020//membrane;GO:0031461//cullin-RING ubiquitin ligase complex;GO:0031463//Cul3-RING ubiquitin ligase complex;GO:0031974//membrane-enclosed lumen…	GO:0003674//molecular_function;GO:0005488//binding;GO:0005515//protein binding;GO:0005524//ATP binding;GO:0042802//identical protein binding;GO:0042803//protein homodimerization activity;GO:0046983//protein dimerization activity	GO:0006464//cellular protein modification process;GO:0006807//nitrogen compound metabolic process;GO:0008150//biological_process;GO:0008152//metabolic process;GO:0009987//cellular process;GO:0016567//protein ubiquitination;GO:0019538//protein metabolic process;GO:0032446//protein modification by small protein conjugation;GO:0036211//protein modification process;GO:0043170//macromolecule metabolic…	-	protein_coding
IMT-vs-MT	SC	ncbi_101795344	C1orf158	0.00266175	1.64046	9277	7477	0.001	0.266	9.21439	0	0	up	C1orf158	XP_027299147.1 uncharacterized protein C1orf158 homolog [Anas platyrhynchos]	-	-	-	-	GO:0005634//nucleus	-	-	-	protein_coding
IMT-vs-MT	SC	ncbi_101795377	PDIA4	2.91162	1.08182	9277	7477	0.635	0.321	-1.42828	0	0	down	PDIA4	XP_027307103.1 protein disulfide-isomerase A4 [Anas platyrhynchos]	Genetic Information Processing;Organismal Systems;Human Diseases	Folding, sorting and degradation;Endocrine system;Infectious disease: bacterial	ko04141//Protein processing in endoplasmic reticulum;ko04918//Thyroid hormone synthesis;ko05110//Vibrio cholerae infection	K09582;K09582;K09582	GO:0005575//cellular_component;GO:0005576//extracellular region;GO:0005615//extracellular space;GO:0005622//intracellular;GO:0005623//cell;GO:0005737//cytoplasm;GO:0005783//endoplasmic reticulum;GO:0005788//endoplasmic reticulum lumen;GO:0005790//smooth endoplasmic reticulum;GO:0009986//cell surface;GO:0012505//endomembrane system;GO:0031410//cytoplasmic vesicle;GO:0031974//membrane-enclosed lume…	GO:0003674//molecular_function;GO:0003756//protein disulfide isomerase activity;GO:0003824//catalytic activity;GO:0005509//calcium ion binding;GO:0015035//protein disulfide oxidoreductase activity;GO:0015036//disulfide oxidoreductase activity;GO:0015037//peptide disulfide oxidoreductase activity;GO:0016209//antioxidant activity;GO:0016491//oxidoreductase activity;GO:0016667//oxidoreductase activi…	GO:0002790//peptide secretion;GO:0006457//protein folding;GO:0006790//sulfur compound metabolic process;GO:0006810//transport;GO:0006950//response to stress;GO:0008104//protein localization;GO:0008150//biological_process;GO:0008152//metabolic process;GO:0009306//protein secretion;GO:0009987//cellular process;GO:0015031//protein transport;GO:0015833//peptide transport;GO:0019725//cellular homeosta…	-	protein_coding
IMT-vs-MT	SC	ncbi_101795480	Ap1s3	1.47443	0.38929	9277	7477	0.425	0.153	-1.92097	0	0	down	Ap1s3	XP_027319776.1 AP-1 complex subunit sigma-3 isoform X2 [Anas platyrhynchos]	Human Diseases;Cellular Processes	Infectious disease: viral;Transport and catabolism	ko05170//Human immunodeficiency virus 1 infection;ko04142//Lysosome	K12395;K12395	GO:0000139//Golgi membrane;GO:0000323//lytic vacuole;GO:0005575//cellular_component;GO:0005622//intracellular;GO:0005623//cell;GO:0005737//cytoplasm;GO:0005764//lysosome;GO:0005765//lysosomal membrane;GO:0005773//vacuole;GO:0005774//vacuolar membrane;GO:0005794//Golgi apparatus;GO:0005802//trans-Golgi network;GO:0005829//cytosol;GO:0005905//coated pit;GO:0012505//endomembrane system;GO:0012506//v…	-	GO:0002376//immune system process;GO:0002478//antigen processing and presentation of exogenous peptide antigen;GO:0002495//antigen processing and presentation of peptide antigen via MHC class II;GO:0002504//antigen processing and presentation of peptide or polysaccharide antigen via MHC class II;GO:0006605//protein targeting;GO:0006810//transport;GO:0006886//intracellular protein transport;GO:000…	-	protein_coding
IMT-vs-MT	SC	ncbi_101795486	HPGD	0.277306	1.81464	9277	7477	0.133	0.423	2.7097	0	0	up	HPGD	XP_005027515.1 15-hydroxyprostaglandin dehydrogenase [NAD(+)] [Anas platyrhynchos]	Human Diseases	Cancer: overview	ko05202//Transcriptional misregulation in cancer	K00069	GO:0005575//cellular_component;GO:0005576//extracellular region;GO:0005615//extracellular space;GO:0005622//intracellular;GO:0005623//cell;GO:0005634//nucleus;GO:0005654//nucleoplasm;GO:0005737//cytoplasm;GO:0005829//cytosol;GO:0005886//plasma membrane;GO:0016020//membrane;GO:0016323//basolateral plasma membrane;GO:0031974//membrane-enclosed lumen;GO:0031981//nuclear lumen;GO:0043226//organelle;G…	GO:0000166//nucleotide binding;GO:0003674//molecular_function;GO:0003824//catalytic activity;GO:0003854//3-beta-hydroxy-delta5-steroid dehydrogenase activity;GO:0003978//UDP-glucose 4-epimerase activity;GO:0004022//alcohol dehydrogenase (NAD) activity;GO:0004316//3-oxoacyl-[acyl-carrier-protein] reductase (NADPH) activity;GO:0004757//sepiapterin reductase activity;GO:0004888//transmembrane signal…	GO:0000003//reproduction;GO:0000272//polysaccharide catabolic process;GO:0001568//blood vessel development;GO:0001655//urogenital system development;GO:0001676//long-chain fatty acid metabolic process;GO:0001822//kidney development;GO:0001944//vasculature development;GO:0002237//response to molecule of bacterial origin;GO:0005975//carbohydrate metabolic process;GO:0006012//galactose metabolic pro…	-	protein_coding
IMT-vs-MT	SC	ncbi_101795487	Fam166a	0.0070698	0.832243	9277	7477	0.003	0.179	6.8591	0	0	up	Fam166a	XP_021133220.2 protein FAM166A [Anas platyrhynchos]	-	-	-	-	-	-	-	-	protein_coding
IMT-vs-MT	SC	ncbi_101795528	CD81	2.18486	0.83595	9277	7477	0.553	0.266	-1.38594	0	0	down	CD81	XP_027314310.1 CD81 antigen [Anas platyrhynchos]	Human Diseases;Organismal Systems;Human Diseases	Infectious disease: viral;Immune system;Infectious disease: parasitic	ko05160//Hepatitis C;ko04662//B cell receptor signaling pathway;ko05144//Malaria	K06508;K06508;K06508	GO:0001772//immunological synapse;GO:0005575//cellular_component;GO:0005576//extracellular region;GO:0005615//extracellular space;GO:0005623//cell;GO:0005886//plasma membrane;GO:0005887//integral component of plasma membrane;GO:0016020//membrane;GO:0016021//integral component of membrane;GO:0016323//basolateral plasma membrane;GO:0016324//apical plasma membrane;GO:0031224//intrinsic component of …	GO:0001618//virus receptor activity;GO:0003674//molecular_function;GO:0005102//receptor binding;GO:0005178//integrin binding;GO:0005488//binding;GO:0005515//protein binding;GO:0044877//macromolecular complex binding;GO:0050839//cell adhesion molecule binding;GO:1990459//transferrin receptor binding	GO:0000187//activation of MAPK activity;GO:0001558//regulation of cell growth;GO:0001932//regulation of protein phosphorylation;GO:0001934//positive regulation of protein phosphorylation;GO:0002673//regulation of acute inflammatory response;GO:0002682//regulation of immune system process;GO:0002684//positive regulation of immune system process;GO:0002694//regulation of leukocyte activation;GO:000…	-	protein_coding
IMT-vs-MT	SC	ncbi_101795542	Srcin1	1.97866	0.701941	9277	7477	0.545	0.27	-1.49497	0	0	down	Srcin1	XP_027301208.1 SRC kinase signaling inhibitor 1 isoform X3 [Anas platyrhynchos]	-	-	-	-	GO:0005575//cellular_component;GO:0005622//intracellular;GO:0005623//cell;GO:0005737//cytoplasm;GO:0005856//cytoskeleton;GO:0005886//plasma membrane;GO:0014069//postsynaptic density;GO:0015629//actin cytoskeleton;GO:0016020//membrane;GO:0030027//lamellipodium;GO:0030054//cell junction;GO:0030175//filopodium;GO:0030424//axon;GO:0030425//dendrite;GO:0031252//cell leading edge;GO:0032279//asymmetric…	GO:0003674//molecular_function;GO:0005488//binding;GO:0005515//protein binding;GO:0005524//ATP binding;GO:0019899//enzyme binding;GO:0019900//kinase binding;GO:0019901//protein kinase binding;GO:0019904//protein domain specific binding	GO:0000902//cell morphogenesis;GO:0000904//cell morphogenesis involved in differentiation;GO:0001932//regulation of protein phosphorylation;GO:0001933//negative regulation of protein phosphorylation;GO:0001934//positive regulation of protein phosphorylation;GO:0002791//regulation of peptide secretion;GO:0002792//negative regulation of peptide secretion;GO:0006469//negative regulation of protein k…	-	protein_coding
IMT-vs-MT	SC	ncbi_101795564	CXXC5	1.20365	0.366763	9277	7477	0.42	0.133	-1.71422	0	0	down	CXXC5	XP_005010032.1 CXXC-type zinc finger protein 5 isoform X1 [Anas platyrhynchos]	-	-	-	-	GO:0005575//cellular_component;GO:0005622//intracellular;GO:0005623//cell;GO:0005634//nucleus;GO:0005654//nucleoplasm;GO:0005737//cytoplasm;GO:0005829//cytosol;GO:0031931//TORC1 complex;GO:0031974//membrane-enclosed lumen;GO:0031981//nuclear lumen;GO:0043226//organelle;GO:0043227//membrane-bounded organelle;GO:0043229//intracellular organelle;GO:0043231//intracellular membrane-bounded organelle;G…	GO:0003674//molecular_function;GO:0003676//nucleic acid binding;GO:0003677//DNA binding;GO:0005488//binding;GO:0005515//protein binding;GO:0008134//transcription factor binding;GO:0008270//zinc ion binding;GO:0043167//ion binding;GO:0043169//cation binding;GO:0043565//sequence-specific DNA binding;GO:0046872//metal ion binding;GO:0046914//transition metal ion binding;GO:0097159//organic cyclic co…	GO:0000122//negative regulation of transcription from RNA polymerase II promoter;GO:0006139//nucleobase-containing compound metabolic process;GO:0006351//transcription, DNA-templated;GO:0006355//regulation of transcription, DNA-templated;GO:0006357//regulation of transcription from RNA polymerase II promoter;GO:0006725//cellular aromatic compound metabolic process;GO:0006807//nitrogen compound me…	-	protein_coding
IMT-vs-MT	SC	ncbi_101795595	NPNT	1.75293	0.202575	9277	7477	0.511	0.085	-3.11262	0	0	down	NPNT	XP_027312610.1 nephronectin isoform X1 [Anas platyrhynchos]	Environmental Information Processing	Signaling molecules and interaction	ko04512//ECM-receptor interaction	K06824	GO:0005575//cellular_component;GO:0005576//extracellular region;GO:0005604//basement membrane;GO:0005622//intracellular;GO:0005623//cell;GO:0005737//cytoplasm;GO:0005886//plasma membrane;GO:0005887//integral component of plasma membrane;GO:0008305//integrin complex;GO:0009986//cell surface;GO:0016020//membrane;GO:0016021//integral component of membrane;GO:0030485//smooth muscle contractile fiber;…	GO:0003674//molecular_function;GO:0005102//receptor binding;GO:0005178//integrin binding;GO:0005488//binding;GO:0005509//calcium ion binding;GO:0005515//protein binding;GO:0043167//ion binding;GO:0043169//cation binding;GO:0044877//macromolecular complex binding;GO:0046872//metal ion binding;GO:0050839//cell adhesion molecule binding	GO:0001655//urogenital system development;GO:0001657//ureteric bud development;GO:0001658//branching involved in ureteric bud morphogenesis;GO:0001763//morphogenesis of a branching structure;GO:0001822//kidney development;GO:0001823//mesonephros development;GO:0001932//regulation of protein phosphorylation;GO:0001934//positive regulation of protein phosphorylation;GO:0002009//morphogenesis of an …	-	protein_coding
IMT-vs-MT	SC	ncbi_101795611	Shisa5	2.01822	0.757026	9277	7477	0.581	0.264	-1.41455	0	0	down	Shisa5	XP_027323312.1 protein shisa-5 isoform X1 [Anas platyrhynchos]	Cellular Processes	Cell growth and death	ko04115//p53 signaling pathway	K10135	GO:0005575//cellular_component;GO:0005622//intracellular;GO:0005623//cell;GO:0005634//nucleus;GO:0005635//nuclear envelope;GO:0005737//cytoplasm;GO:0005783//endoplasmic reticulum;GO:0005788//endoplasmic reticulum lumen;GO:0005789//endoplasmic reticulum membrane;GO:0012505//endomembrane system;GO:0016020//membrane;GO:0016021//integral component of membrane;GO:0031090//organelle membrane;GO:0031224…	GO:0003674//molecular_function;GO:0005488//binding;GO:0005515//protein binding;GO:0019904//protein domain specific binding;GO:0050699//WW domain binding	GO:0006464//cellular protein modification process;GO:0006807//nitrogen compound metabolic process;GO:0006915//apoptotic process;GO:0006950//response to stress;GO:0006974//cellular response to DNA damage stimulus;GO:0007154//cell communication;GO:0007165//signal transduction;GO:0008150//biological_process;GO:0008152//metabolic process;GO:0008219//cell death;GO:0008630//intrinsic apoptotic signalin…	-	protein_coding
IMT-vs-MT	SC	ncbi_101795629	PRKCE	2.46851	0.164227	9277	7477	0.533	0.094	-3.90905	0	0	down	PRKCE	XP_013026562.1 PREDICTED: protein kinase C epsilon type isoform X1 [Anser cygnoides domesticus]	Human Diseases;Cellular Processes;Environmental Information Processing;Human Diseases;Environmental Information Processing;Organismal Systems;Environmental Information Processing;Human Diseases;Organismal Systems;Organismal Systems;Human Diseases;Organismal Systems;Human Diseases	Infectious disease: bacterial;Cellular community - eukaryotes;Signal transduction;Cancer: overview;Signal transduction;Circulatory system;Signal transduction;Endocrine and metabolic disease;Sensory system;Immune system;Endocrine and metabolic disease;Endocrine system;Endocrine and metabolic disease	ko05131//Shigellosis;ko04530//Tight junction;ko04022//cGMP-PKG signaling pathway;ko05206//MicroRNAs in cancer;ko04371//Apelin signaling pathway;ko04270//Vascular smooth muscle contraction;ko04071//Sphingolipid signaling pathway;ko04931//Insulin resistance;ko04750//Inflammatory mediator regulation of TRP channels;ko04666//Fc gamma R-mediated phagocytosis;ko04933//AGE-RAGE signaling pathway in diab…	K18050;K18050;K18050;K18050;K18050;K18050;K18050;K18050;K18050;K18050;K18050;K18050;K18050	GO:0000139//Golgi membrane;GO:0005575//cellular_component;GO:0005622//intracellular;GO:0005623//cell;GO:0005634//nucleus;GO:0005737//cytoplasm;GO:0005739//mitochondrion;GO:0005783//endoplasmic reticulum;GO:0005794//Golgi apparatus;GO:0005829//cytosol;GO:0005856//cytoskeleton;GO:0005886//plasma membrane;GO:0012505//endomembrane system;GO:0016020//membrane;GO:0031090//organelle membrane;GO:0031984/…	GO:0000166//nucleotide binding;GO:0003674//molecular_function;GO:0003779//actin binding;GO:0003785//actin monomer binding;GO:0003824//catalytic activity;GO:0003968//RNA-directed RNA polymerase activity;GO:0004672//protein kinase activity;GO:0004674//protein serine/threonine kinase activity;GO:0004697//protein kinase C activity;GO:0004699//calcium-independent protein kinase C activity;GO:0005102//…	GO:0001101//response to acid chemical;GO:0001666//response to hypoxia;GO:0001775//cell activation;GO:0001932//regulation of protein phosphorylation;GO:0001934//positive regulation of protein phosphorylation;GO:0002028//regulation of sodium ion transport;GO:0002218//activation of innate immune response;GO:0002221//pattern recognition receptor signaling pathway;GO:0002224//toll-like receptor signal…	-	protein_coding
IMT-vs-MT	SC	ncbi_101795648	ACR	0.00568417	1.48741	9277	7477	0.002	0.243	8.00658	0	0	up	ACR	XP_005016134.3 acrosin [Anas platyrhynchos]	-	-	-	-	GO:0001669//acrosomal vesicle;GO:0005575//cellular_component;GO:0005576//extracellular region;GO:0005622//intracellular;GO:0005623//cell;GO:0005737//cytoplasm;GO:0005773//vacuole;GO:0005798//Golgi-associated vesicle;GO:0012505//endomembrane system;GO:0030141//secretory granule;GO:0031410//cytoplasmic vesicle;GO:0031982//vesicle;GO:0032991//macromolecular complex;GO:0043159//acrosomal matrix;GO:00…	GO:0002020//protease binding;GO:0003674//molecular_function;GO:0003676//nucleic acid binding;GO:0003677//DNA binding;GO:0003824//catalytic activity;GO:0004040//amidase activity;GO:0004175//endopeptidase activity;GO:0004252//serine-type endopeptidase activity;GO:0005488//binding;GO:0005507//copper ion binding;GO:0005515//protein binding;GO:0005537//mannose binding;GO:0008144//drug binding;GO:00082…	GO:0000003//reproduction;GO:0002077//acrosome matrix dispersal;GO:0006508//proteolysis;GO:0006807//nitrogen compound metabolic process;GO:0007190//activation of adenylate cyclase activity;GO:0007338//single fertilization;GO:0007339//binding of sperm to zona pellucida;GO:0007340//acrosome reaction;GO:0007341//penetration of zona pellucida;GO:0008037//cell recognition;GO:0008150//biological_process…	-	protein_coding
IMT-vs-MT	SC	ncbi_101795657	NUP42	0.140862	1.52609	9277	7477	0.087	0.279	3.43655	0	0	up	NUP42	XP_027306732.1 nucleoporin-like protein 2 [Anas platyrhynchos]	Genetic Information Processing	Translation	ko03013//Nucleocytoplasmic transport	K14321	GO:0001750//photoreceptor outer segment;GO:0005575//cellular_component;GO:0005622//intracellular;GO:0005623//cell;GO:0005634//nucleus;GO:0005635//nuclear envelope;GO:0005643//nuclear pore;GO:0005654//nucleoplasm;GO:0005737//cytoplasm;GO:0005829//cytosol;GO:0005929//cilium;GO:0012505//endomembrane system;GO:0016020//membrane;GO:0031090//organelle membrane;GO:0031965//nuclear membrane;GO:0031967//o…	GO:0003674//molecular_function;GO:0005049//nuclear export signal receptor activity;GO:0005488//binding;GO:0043167//ion binding;GO:0043169//cation binding;GO:0046872//metal ion binding	GO:0006403//RNA localization;GO:0006405//RNA export from nucleus;GO:0006406//mRNA export from nucleus;GO:0006611//protein export from nucleus;GO:0006810//transport;GO:0006886//intracellular protein transport;GO:0006913//nucleocytoplasmic transport;GO:0008104//protein localization;GO:0008150//biological_process;GO:0008152//metabolic process;GO:0010467//gene expression;GO:0015031//protein transport…	zf-CCCH	protein_coding
IMT-vs-MT	SC	ncbi_101795678	SDC2	0.493248	0.0400075	9277	7477	0.206	0.014	-3.62066	0	0	down	SDC2	XP_027308298.1 syndecan-2 [Anas platyrhynchos]	Human Diseases;Environmental Information Processing;Human Diseases;Organismal Systems;Human Diseases	Cancer: overview;Signaling molecules and interaction;Cardiovascular disease;Development and regeneration;Infectious disease: parasitic	ko05205//Proteoglycans in cancer;ko04514//Cell adhesion molecules;ko05418//Fluid shear stress and atherosclerosis;ko04361//Axon regeneration;ko05144//Malaria	K16336;K16336;K16336;K16336;K16336	GO:0005575//cellular_component;GO:0005623//cell;GO:0005886//plasma membrane;GO:0009986//cell surface;GO:0016020//membrane;GO:0016021//integral component of membrane;GO:0031224//intrinsic component of membrane;GO:0031594//neuromuscular junction;GO:0036477//somatodendritic compartment;GO:0043025//neuronal cell body;GO:0044297//cell body;GO:0044425//membrane part;GO:0044464//cell part;GO:0045202//sy…	GO:0003674//molecular_function;GO:0004222//metalloendopeptidase activity;GO:0004675//transmembrane receptor protein serine/threonine kinase activity;GO:0005488//binding;GO:0005515//protein binding;GO:0005524//ATP binding;GO:0019904//protein domain specific binding;GO:0030165//PDZ domain binding;GO:0030269//tetrahydromethanopterin S-methyltransferase activity	GO:0000902//cell morphogenesis;GO:0000904//cell morphogenesis involved in differentiation;GO:0001666//response to hypoxia;GO:0001667//ameboidal-type cell migration;GO:0003008//system process;GO:0006468//protein phosphorylation;GO:0006508//proteolysis;GO:0006928//movement of cell or subcellular component;GO:0006935//chemotaxis;GO:0006950//response to stress;GO:0007275//multicellular organism devel…	-	protein_coding
IMT-vs-MT	SC	ncbi_101795693	MXRA8	0.512321	0.0681734	9277	7477	0.248	0.035	-2.90793	0	0	down	MXRA8	XP_012947596.2 matrix remodeling-associated protein 8 [Anas platyrhynchos]	-	-	-	-	GO:0005575//cellular_component;GO:0005622//intracellular;GO:0005623//cell;GO:0005737//cytoplasm;GO:0005783//endoplasmic reticulum;GO:0005788//endoplasmic reticulum lumen;GO:0009986//cell surface;GO:0012505//endomembrane system;GO:0016020//membrane;GO:0016021//integral component of membrane;GO:0031224//intrinsic component of membrane;GO:0031974//membrane-enclosed lumen;GO:0043226//organelle;GO:004…	-	GO:0006464//cellular protein modification process;GO:0006807//nitrogen compound metabolic process;GO:0007275//multicellular organism development;GO:0007399//nervous system development;GO:0008150//biological_process;GO:0008152//metabolic process;GO:0009987//cellular process;GO:0010001//glial cell differentiation;GO:0019538//protein metabolic process;GO:0021782//glial cell development;GO:0022008//n…	-	protein_coding
IMT-vs-MT	SC	ncbi_101795756	KANK1	0.880692	0.183948	9277	7477	0.337	0.104	-2.25872	0	0	down	KANK1	XP_032061766.1 KN motif and ankyrin repeat domain-containing protein 1 isoform X1 [Aythya fuligula]	-	-	-	-	GO:0001726//ruffle;GO:0005575//cellular_component;GO:0005622//intracellular;GO:0005623//cell;GO:0005634//nucleus;GO:0005737//cytoplasm;GO:0005856//cytoskeleton;GO:0005874//microtubule;GO:0005886//plasma membrane;GO:0005911//cell-cell junction;GO:0005912//adherens junction;GO:0005924//cell-substrate adherens junction;GO:0005927//muscle tendon junction;GO:0015630//microtubule cytoskeleton;GO:001602…	GO:0003674//molecular_function;GO:0005488//binding;GO:0005515//protein binding;GO:0008013//beta-catenin binding;GO:0008017//microtubule binding;GO:0008092//cytoskeletal protein binding;GO:0015631//tubulin binding;GO:0051010//microtubule plus-end binding	GO:0006139//nucleobase-containing compound metabolic process;GO:0006351//transcription, DNA-templated;GO:0006355//regulation of transcription, DNA-templated;GO:0006725//cellular aromatic compound metabolic process;GO:0006807//nitrogen compound metabolic process;GO:0006996//organelle organization;GO:0007010//cytoskeleton organization;GO:0007162//negative regulation of cell adhesion;GO:0007275//mul…	-	protein_coding
IMT-vs-MT	SC	ncbi_101795814	DTX2	0.111	1.66601	9277	7477	0.064	0.32	3.90655	0	0	up	DTX2	XP_027327865.1 probable E3 ubiquitin-protein ligase DTX2 isoform X1 [Anas platyrhynchos]	Environmental Information Processing	Signal transduction	ko04330//Notch signaling pathway	K06058	GO:0005575//cellular_component;GO:0005622//intracellular;GO:0005623//cell;GO:0005634//nucleus;GO:0005635//nuclear envelope;GO:0005654//nucleoplasm;GO:0005680//anaphase-promoting complex;GO:0005737//cytoplasm;GO:0012505//endomembrane system;GO:0016020//membrane;GO:0031090//organelle membrane;GO:0031965//nuclear membrane;GO:0031967//organelle envelope;GO:0031974//membrane-enclosed lumen;GO:0031975/…	GO:0003674//molecular_function;GO:0003824//catalytic activity;GO:0005488//binding;GO:0008270//zinc ion binding;GO:0016740//transferase activity;GO:0043167//ion binding;GO:0043169//cation binding;GO:0046872//metal ion binding;GO:0046914//transition metal ion binding;GO:0061630//ubiquitin protein ligase activity;GO:0097602//cullin family protein binding	GO:0006464//cellular protein modification process;GO:0006807//nitrogen compound metabolic process;GO:0007154//cell communication;GO:0007165//signal transduction;GO:0007166//cell surface receptor signaling pathway;GO:0007219//Notch signaling pathway;GO:0008150//biological_process;GO:0008152//metabolic process;GO:0009987//cellular process;GO:0016567//protein ubiquitination;GO:0019538//protein metab…	-	protein_coding
IMT-vs-MT	SC	ncbi_101795836	CDO1	1.51642	0.0735798	9277	7477	0.398	0.027	-4.36335	0	0	down	CDO1	XP_027302377.1 cysteine dioxygenase type 1 [Anas platyrhynchos]	Metabolism;Metabolism;Metabolism	Global and overview maps;Amino acid metabolism;Metabolism of other amino acids	ko01100//Metabolic pathways;ko00270//Cysteine and methionine metabolism;ko00430//Taurine and hypotaurine metabolism	K00456;K00456;K00456	GO:0005575//cellular_component;GO:0005622//intracellular;GO:0005623//cell;GO:0005737//cytoplasm;GO:0005829//cytosol;GO:0005886//plasma membrane;GO:0016020//membrane;GO:0044424//intracellular part;GO:0044444//cytoplasmic part;GO:0044464//cell part;GO:0071944//cell periphery	GO:0003674//molecular_function;GO:0003824//catalytic activity;GO:0004525//ribonuclease III activity;GO:0005488//binding;GO:0005506//iron ion binding;GO:0008198//ferrous iron binding;GO:0016491//oxidoreductase activity;GO:0016701//oxidoreductase activity, acting on single donors with incorporation of molecular oxygen;GO:0016702//oxidoreductase activity, acting on single donors with incorporation o…	GO:0000096//sulfur amino acid metabolic process;GO:0000097//sulfur amino acid biosynthetic process;GO:0000098//sulfur amino acid catabolic process;GO:0001101//response to acid chemical;GO:0006082//organic acid metabolic process;GO:0006090//pyruvate metabolic process;GO:0006396//RNA processing;GO:0006520//cellular amino acid metabolic process;GO:0006534//cysteine metabolic process;GO:0006790//sulf…	-	protein_coding
IMT-vs-MT	SC	ncbi_101795889	FRMD4B	0.76107	0.142246	9277	7477	0.308	0.077	-2.41882	0	0	down	FRMD4B	XP_027323245.1 FERM domain-containing protein 4B isoform X1 [Anas platyrhynchos]	-	-	-	-	GO:0001726//ruffle;GO:0005575//cellular_component;GO:0005622//intracellular;GO:0005623//cell;GO:0005737//cytoplasm;GO:0005856//cytoskeleton;GO:0005911//cell-cell junction;GO:0005912//adherens junction;GO:0005923//bicellular tight junction;GO:0030054//cell junction;GO:0031252//cell leading edge;GO:0042995//cell projection;GO:0043226//organelle;GO:0043228//non-membrane-bounded organelle;GO:0043229/…	-	GO:0007163//establishment or maintenance of cell polarity;GO:0008150//biological_process;GO:0009987//cellular process;GO:0030010//establishment of cell polarity;GO:0090162//establishment of epithelial cell polarity	-	protein_coding
IMT-vs-MT	SC	ncbi_101795919	btbd6	1.34568	0.140844	9277	7477	0.436	0.064	-3.25525	0	0	down	btbd6	XP_032043452.1 BTB/POZ domain-containing protein 6 isoform X1 [Aythya fuligula]	-	-	-	-	GO:0000151//ubiquitin ligase complex;GO:0005575//cellular_component;GO:0005622//intracellular;GO:0005623//cell;GO:0005737//cytoplasm;GO:0005829//cytosol;GO:0019005//SCF ubiquitin ligase complex;GO:0031461//cullin-RING ubiquitin ligase complex;GO:0032991//macromolecular complex;GO:0044424//intracellular part;GO:0044444//cytoplasmic part;GO:0044464//cell part;GO:1902494//catalytic complex;GO:199023…	GO:0003674//molecular_function;GO:0005488//binding;GO:0005515//protein binding;GO:0019899//enzyme binding;GO:0031625//ubiquitin protein ligase binding;GO:0044389//ubiquitin-like protein ligase binding	GO:0006464//cellular protein modification process;GO:0006508//proteolysis;GO:0006511//ubiquitin-dependent protein catabolic process;GO:0006807//nitrogen compound metabolic process;GO:0007275//multicellular organism development;GO:0007399//nervous system development;GO:0008150//biological_process;GO:0008152//metabolic process;GO:0009056//catabolic process;GO:0009057//macromolecule catabolic proces…	-	protein_coding
IMT-vs-MT	SC	ncbi_101795951	TTC3	5.39767	1.6146	9277	7477	0.744	0.372	-1.74109	0	0	down	TTC3	XP_027304923.1 E3 ubiquitin-protein ligase TTC3 isoform X1 [Anas platyrhynchos]	-	-	-	-	GO:0005575//cellular_component;GO:0005622//intracellular;GO:0005623//cell;GO:0005634//nucleus;GO:0005680//anaphase-promoting complex;GO:0005730//nucleolus;GO:0005737//cytoplasm;GO:0005773//vacuole;GO:0005829//cytosol;GO:0031974//membrane-enclosed lumen;GO:0031981//nuclear lumen;GO:0043226//organelle;GO:0043227//membrane-bounded organelle;GO:0043228//non-membrane-bounded organelle;GO:0043229//intr…	GO:0003674//molecular_function;GO:0003824//catalytic activity;GO:0004842//ubiquitin-protein transferase activity;GO:0005488//binding;GO:0005515//protein binding;GO:0008270//zinc ion binding;GO:0016740//transferase activity;GO:0019787//ubiquitin-like protein transferase activity;GO:0043167//ion binding;GO:0043169//cation binding;GO:0046872//metal ion binding;GO:0061630//ubiquitin protein ligase ac…	GO:0000209//protein polyubiquitination;GO:0006464//cellular protein modification process;GO:0006508//proteolysis;GO:0006511//ubiquitin-dependent protein catabolic process;GO:0006807//nitrogen compound metabolic process;GO:0007275//multicellular organism development;GO:0007399//nervous system development;GO:0008150//biological_process;GO:0008152//metabolic process;GO:0009056//catabolic process;GO:…	-	protein_coding
IMT-vs-MT	SC	ncbi_101795975	SNRPF	2.26336	0.949819	9277	7477	0.592	0.266	-1.25265	0	0	down	SNRPF	XP_025921843.1 small nuclear ribonucleoprotein F [Apteryx rowi]	Genetic Information Processing	Transcription	ko03040//Spliceosome	K11098	GO:0005575//cellular_component;GO:0005622//intracellular;GO:0005623//cell;GO:0005634//nucleus;GO:0005654//nucleoplasm;GO:0005681//spliceosomal complex;GO:0005682//U5 snRNP;GO:0005683//U7 snRNP;GO:0005684//U2-type spliceosomal complex;GO:0005685//U1 snRNP;GO:0005686//U2 snRNP;GO:0005687//U4 snRNP;GO:0005689//U12-type spliceosomal complex;GO:0005732//small nucleolar ribonucleoprotein complex;GO:000…	GO:0003674//molecular_function;GO:0003676//nucleic acid binding;GO:0003723//RNA binding;GO:0003727//single-stranded RNA binding;GO:0005488//binding;GO:0005515//protein binding;GO:0008187//poly-pyrimidine tract binding;GO:0008266//poly(U) RNA binding;GO:0097159//organic cyclic compound binding;GO:1901363//heterocyclic compound binding	GO:0000245//spliceosomal complex assembly;GO:0000375//RNA splicing, via transesterification reactions;GO:0000377//RNA splicing, via transesterification reactions with bulged adenosine as nucleophile;GO:0000387//spliceosomal snRNP assembly;GO:0000395//mRNA 5'-splice site recognition;GO:0000398//mRNA splicing, via spliceosome;GO:0006139//nucleobase-containing compound metabolic process;GO:0006351//…	-	protein_coding
IMT-vs-MT	SC	ncbi_101796133	DSCAM	5.76182	0.100507	9277	7477	0.599	0.047	-5.83975	0	0	down	DSCAM	XP_027304887.1 Down syndrome cell adhesion molecule [Anas platyrhynchos]	-	-	-	-	GO:0005575//cellular_component;GO:0005576//extracellular region;GO:0005623//cell;GO:0005886//plasma membrane;GO:0005887//integral component of plasma membrane;GO:0016020//membrane;GO:0016021//integral component of membrane;GO:0030054//cell junction;GO:0030424//axon;GO:0030426//growth cone;GO:0030427//site of polarized growth;GO:0031224//intrinsic component of membrane;GO:0031226//intrinsic compon…	GO:0003993//acid phosphatase activity;GO:0004568//chitinase activity;GO:0005515//protein binding;GO:0046872//metal ion binding	GO:0000902//cell morphogenesis;GO:0000904//cell morphogenesis involved in differentiation;GO:0001558//regulation of cell growth;GO:0001654//eye development;GO:0001754//eye photoreceptor cell differentiation;GO:0003407//neural retina development;GO:0006032//chitin catabolic process;GO:0007155//cell adhesion;GO:0007156//homophilic cell adhesion via plasma membrane adhesion molecules;GO:0007162//neg…	-	protein_coding
IMT-vs-MT	SC	ncbi_101796185	TEKT3	0.00777839	1.8968	9277	7477	0.003	0.325	7.91153	0	0	up	TEKT3	XP_005025855.1 tektin-3 [Anas platyrhynchos]	-	-	-	-	GO:0001669//acrosomal vesicle;GO:0002080//acrosomal membrane;GO:0005575//cellular_component;GO:0005622//intracellular;GO:0005623//cell;GO:0005634//nucleus;GO:0005737//cytoplasm;GO:0005856//cytoskeleton;GO:0005874//microtubule;GO:0005929//cilium;GO:0012505//endomembrane system;GO:0012506//vesicle membrane;GO:0015630//microtubule cytoskeleton;GO:0016020//membrane;GO:0030141//secretory granule;GO:00…	GO:0005515//protein binding	GO:0000003//reproduction;GO:0001539//cilium or flagellum-dependent cell motility;GO:0003341//cilium movement;GO:0006457//protein folding;GO:0006928//movement of cell or subcellular component;GO:0006996//organelle organization;GO:0007017//microtubule-based process;GO:0007018//microtubule-based movement;GO:0008150//biological_process;GO:0009987//cellular process;GO:0016043//cellular component organ…	-	protein_coding
IMT-vs-MT	SC	ncbi_101796237	STMP1	2.62916	1.14245	9277	7477	0.6	0.313	-1.20239	0	0	down	STMP1	XP_005144453.1 short transmembrane mitochondrial protein 1 [Melopsittacus undulatus]	-	-	-	-	GO:0005575//cellular_component;GO:0005622//intracellular;GO:0005623//cell;GO:0005737//cytoplasm;GO:0005739//mitochondrion;GO:0005740//mitochondrial envelope;GO:0016020//membrane;GO:0016021//integral component of membrane;GO:0031090//organelle membrane;GO:0031224//intrinsic component of membrane;GO:0031966//mitochondrial membrane;GO:0031967//organelle envelope;GO:0031975//envelope;GO:0043226//orga…	-	-	-	protein_coding
IMT-vs-MT	SC	ncbi_101796253	LSM3	1.36116	0.533863	9277	7477	0.446	0.169	-1.35013	0	0	down	LSM3	NP_001232226.1 U6 snRNA-associated Sm-like protein LSm3 [Taeniopygia guttata]	Genetic Information Processing;Genetic Information Processing	Transcription;Folding, sorting and degradation	ko03040//Spliceosome;ko03018//RNA degradation	K12622;K12622	GO:0000781//chromosome, telomeric region;GO:0000932//cytoplasmic mRNA processing body;GO:0005575//cellular_component;GO:0005622//intracellular;GO:0005623//cell;GO:0005634//nucleus;GO:0005681//spliceosomal complex;GO:0005688//U6 snRNP;GO:0005694//chromosome;GO:0005697//telomerase holoenzyme complex;GO:0005730//nucleolus;GO:0005732//small nucleolar ribonucleoprotein complex;GO:0005737//cytoplasm;GO…	GO:0003674//molecular_function;GO:0003676//nucleic acid binding;GO:0003682//chromatin binding;GO:0003723//RNA binding;GO:0005488//binding;GO:0046961//proton-transporting ATPase activity, rotational mechanism;GO:0070034//telomerase RNA binding;GO:0097159//organic cyclic compound binding;GO:1901363//heterocyclic compound binding	GO:0000375//RNA splicing, via transesterification reactions;GO:0000377//RNA splicing, via transesterification reactions with bulged adenosine as nucleophile;GO:0000398//mRNA splicing, via spliceosome;GO:0000956//nuclear-transcribed mRNA catabolic process;GO:0006139//nucleobase-containing compound metabolic process;GO:0006364//rRNA processing;GO:0006396//RNA processing;GO:0006397//mRNA processing;…	-	protein_coding
IMT-vs-MT	SC	ncbi_101796285	LARGE2	0.379004	0.0337444	9277	7477	0.211	0.024	-3.4856	0	0	down	LARGE2	XP_027315443.1 LOW QUALITY PROTEIN: LARGE xylosyl- and glucuronyltransferase 2 [Anas platyrhynchos]	Metabolism;Metabolism	Global and overview maps;Glycan biosynthesis and metabolism	ko01100//Metabolic pathways;ko00515//Mannose type O-glycan biosynthesis	K09668;K09668	GO:0000139//Golgi membrane;GO:0005575//cellular_component;GO:0005622//intracellular;GO:0005623//cell;GO:0005737//cytoplasm;GO:0005794//Golgi apparatus;GO:0012505//endomembrane system;GO:0016020//membrane;GO:0016021//integral component of membrane;GO:0031090//organelle membrane;GO:0031224//intrinsic component of membrane;GO:0031984//organelle subcompartment;GO:0043226//organelle;GO:0043227//membra…	GO:0002162//dystroglycan binding;GO:0003674//molecular_function;GO:0003824//catalytic activity;GO:0005488//binding;GO:0005515//protein binding;GO:0008194//UDP-glycosyltransferase activity;GO:0015020//glucuronosyltransferase activity;GO:0016740//transferase activity;GO:0016757//transferase activity, transferring glycosyl groups;GO:0016758//transferase activity, transferring hexosyl groups;GO:00167…	GO:0006464//cellular protein modification process;GO:0006486//protein glycosylation;GO:0006493//protein O-linked glycosylation;GO:0006807//nitrogen compound metabolic process;GO:0008150//biological_process;GO:0008152//metabolic process;GO:0009058//biosynthetic process;GO:0009059//macromolecule biosynthetic process;GO:0009100//glycoprotein metabolic process;GO:0009101//glycoprotein biosynthetic pr…	-	protein_coding
IMT-vs-MT	SC	ncbi_101796292	SEMA3A	0.350823	1.56187	9277	7477	0.148	0.341	2.15414	0	0	up	SEMA3A	NP_990308.2 semaphorin-3A [Gallus gallus]	-	-	-	-	GO:0005575//cellular_component;GO:0005576//extracellular region;GO:0005615//extracellular space;GO:0005623//cell;GO:0030424//axon;GO:0030425//dendrite;GO:0036477//somatodendritic compartment;GO:0042995//cell projection;GO:0043005//neuron projection;GO:0044297//cell body;GO:0044421//extracellular region part;GO:0044463//cell projection part;GO:0044464//cell part;GO:0097447//dendritic tree;GO:00974…	GO:0003674//molecular_function;GO:0005102//receptor binding;GO:0005488//binding;GO:0005515//protein binding;GO:0030215//semaphorin receptor binding;GO:0030545//receptor regulator activity;GO:0038191//neuropilin binding;GO:0045499//chemorepellent activity;GO:0048018//receptor agonist activity;GO:0098772//molecular function regulator	GO:0000902//cell morphogenesis;GO:0000904//cell morphogenesis involved in differentiation;GO:0001525//angiogenesis;GO:0001558//regulation of cell growth;GO:0001568//blood vessel development;GO:0001569//patterning of blood vessels;GO:0001667//ameboidal-type cell migration;GO:0001755//neural crest cell migration;GO:0001763//morphogenesis of a branching structure;GO:0001764//neuron migration;GO:0001…	-	protein_coding
IMT-vs-MT	SC	ncbi_101796320	HPGDS	0.414148	0.00604881	9277	7477	0.151	0.003	-6.07404	0	0	down	HPGDS	XP_005024474.1 hematopoietic prostaglandin D synthase [Anas platyrhynchos]	Metabolism;Metabolism;Human Diseases;Metabolism;Metabolism;Metabolism	Global and overview maps;Lipid metabolism;Cancer: overview;Metabolism of other amino acids;Xenobiotics biodegradation and metabolism;Xenobiotics biodegradation and metabolism	ko01100//Metabolic pathways;ko00590//Arachidonic acid metabolism;ko05204//Chemical carcinogenesis - DNA adducts;ko00480//Glutathione metabolism;ko00980//Metabolism of xenobiotics by cytochrome P450;ko00982//Drug metabolism - cytochrome P450	K04097;K04097;K04097;K04097;K04097;K04097	GO:0005575//cellular_component;GO:0005622//intracellular;GO:0005623//cell;GO:0005737//cytoplasm;GO:0005829//cytosol;GO:0044424//intracellular part;GO:0044444//cytoplasmic part;GO:0044464//cell part	GO:0000287//magnesium ion binding;GO:0003674//molecular_function;GO:0003824//catalytic activity;GO:0004364//glutathione transferase activity;GO:0004601//peroxidase activity;GO:0004602//glutathione peroxidase activity;GO:0004667//prostaglandin-D synthase activity;GO:0005488//binding;GO:0005509//calcium ion binding;GO:0005515//protein binding;GO:0016034//maleylacetoacetate isomerase activity;GO:001…	GO:0001516//prostaglandin biosynthetic process;GO:0001676//long-chain fatty acid metabolic process;GO:0006082//organic acid metabolic process;GO:0006518//peptide metabolic process;GO:0006559//L-phenylalanine catabolic process;GO:0006572//tyrosine catabolic process;GO:0006575//cellular modified amino acid metabolic process;GO:0006629//lipid metabolic process;GO:0006631//fatty acid metabolic proces…	-	protein_coding
IMT-vs-MT	SC	ncbi_101796324	MGARP	0.371078	7.62397	9277	7477	0.114	0.684	4.36038	0	0	up	MGARP	XP_027312550.1 protein MGARP [Anas platyrhynchos]	-	-	-	-	GO:0005575//cellular_component;GO:0005622//intracellular;GO:0005623//cell;GO:0005737//cytoplasm;GO:0005739//mitochondrion;GO:0005740//mitochondrial envelope;GO:0005741//mitochondrial outer membrane;GO:0016020//membrane;GO:0016021//integral component of membrane;GO:0019867//outer membrane;GO:0030424//axon;GO:0031090//organelle membrane;GO:0031224//intrinsic component of membrane;GO:0031300//intrin…	-	GO:0001666//response to hypoxia;GO:0006605//protein targeting;GO:0006626//protein targeting to mitochondrion;GO:0006810//transport;GO:0006839//mitochondrial transport;GO:0006886//intracellular protein transport;GO:0006928//movement of cell or subcellular component;GO:0006950//response to stress;GO:0006996//organelle organization;GO:0007005//mitochondrion organization;GO:0007017//microtubule-based…	-	protein_coding
IMT-vs-MT	SC	ncbi_101796345	EPAS1	0.717606	2.37305	9277	7477	0.262	0.492	1.72534	0	0	up	EPAS1	XP_021128029.2 endothelial PAS domain-containing protein 1 isoform X1 [Anas platyrhynchos]	Human Diseases;Human Diseases	Cancer: overview;Cancer: specific types	ko05200//Pathways in cancer;ko05211//Renal cell carcinoma	K09095;K09095	GO:0005575//cellular_component;GO:0005622//intracellular;GO:0005623//cell;GO:0005634//nucleus;GO:0005654//nucleoplasm;GO:0005667//transcription factor complex;GO:0005737//cytoplasm;GO:0005829//cytosol;GO:0016604//nuclear body;GO:0016607//nuclear speck;GO:0031974//membrane-enclosed lumen;GO:0031981//nuclear lumen;GO:0032991//macromolecular complex;GO:0043226//organelle;GO:0043227//membrane-bounded…	GO:0000981//RNA polymerase II transcription factor activity, sequence-specific DNA binding;GO:0000982//transcription factor activity, RNA polymerase II core promoter proximal region sequence-specific binding;GO:0001077//transcriptional activator activity, RNA polymerase II core promoter proximal region sequence-specific binding;GO:0001228//transcriptional activator activity, RNA polymerase II tra…	GO:0000003//reproduction;GO:0000122//negative regulation of transcription from RNA polymerase II promoter;GO:0001525//angiogenesis;GO:0001568//blood vessel development;GO:0001666//response to hypoxia;GO:0001701//in utero embryonic development;GO:0001890//placenta development;GO:0001892//embryonic placenta development;GO:0001894//tissue homeostasis;GO:0001944//vasculature development;GO:0001974//b…	-	protein_coding
IMT-vs-MT	SC	ncbi_101796401	PSAP	5.6726	13.8903	9277	7477	0.773	0.793	1.29198	0	0	up	PSAP	XP_027316346.1 prosaposin isoform X4 [Anas platyrhynchos]	Cellular Processes	Transport and catabolism	ko04142//Lysosome	K12382	GO:0000323//lytic vacuole;GO:0005575//cellular_component;GO:0005576//extracellular region;GO:0005615//extracellular space;GO:0005622//intracellular;GO:0005623//cell;GO:0005737//cytoplasm;GO:0005764//lysosome;GO:0005765//lysosomal membrane;GO:0005766//primary lysosome;GO:0005768//endosome;GO:0005770//late endosome;GO:0005773//vacuole;GO:0005774//vacuolar membrane;GO:0005775//vacuolar lumen;GO:0005…	GO:0001664//G-protein coupled receptor binding;GO:0003674//molecular_function;GO:0003824//catalytic activity;GO:0004553//hydrolase activity, hydrolyzing O-glycosyl compounds;GO:0004565//beta-galactosidase activity;GO:0005102//receptor binding;GO:0005488//binding;GO:0005515//protein binding;GO:0005543//phospholipid binding;GO:0008047//enzyme activator activity;GO:0008289//lipid binding;GO:0015925/…	GO:0000003//reproduction;GO:0001655//urogenital system development;GO:0001775//cell activation;GO:0001932//regulation of protein phosphorylation;GO:0001934//positive regulation of protein phosphorylation;GO:0002252//immune effector process;GO:0002263//cell activation involved in immune response;GO:0002274//myeloid leukocyte activation;GO:0002275//myeloid cell activation involved in immune respons…	-	protein_coding
IMT-vs-MT	SC	ncbi_101796430	ARL14EPL	0.0124381	0.647997	9277	7477	0.005	0.156	5.69182	0	0	up	ARL14EPL	XP_005018837.2 ARL14 effector protein-like isoform X2 [Anas platyrhynchos]	-	-	-	-	GO:0005575//cellular_component	GO:0003674//molecular_function	GO:0008150//biological_process	-	protein_coding
IMT-vs-MT	SC	ncbi_101796436	NCKAP5	1.32782	3.2237	9277	7477	0.35	0.39	1.27959	0	0	up	NCKAP5	XP_021128607.2 LOW QUALITY PROTEIN: nck-associated protein 5 [Anas platyrhynchos]	-	-	-	-	-	-	GO:0007275//multicellular organism development;GO:0007568//aging;GO:0008150//biological_process;GO:0008340//determination of adult lifespan;GO:0010259//multicellular organism aging;GO:0032501//multicellular organismal process;GO:0032502//developmental process;GO:0048856//anatomical structure development	-	protein_coding
IMT-vs-MT	SC	ncbi_101796480	DPYS	0.0283673	3.01705	9277	7477	0.01	0.403	6.72774	0	0	up	DPYS	XP_027308387.1 dihydropyrimidinase isoform X2 [Anas platyrhynchos]	Metabolism;Metabolism;Metabolism;Metabolism;Metabolism	Global and overview maps;Nucleotide metabolism;Xenobiotics biodegradation and metabolism;Metabolism of other amino acids;Metabolism of cofactors and vitamins	ko01100//Metabolic pathways;ko00240//Pyrimidine metabolism;ko00983//Drug metabolism - other enzymes;ko00410//beta-Alanine metabolism;ko00770//Pantothenate and CoA biosynthesis	K01464;K01464;K01464;K01464;K01464	GO:0005575//cellular_component;GO:0005622//intracellular;GO:0005623//cell;GO:0005737//cytoplasm;GO:0005829//cytosol;GO:0044424//intracellular part;GO:0044444//cytoplasmic part;GO:0044464//cell part	GO:0000034//adenine deaminase activity;GO:0002054//nucleobase binding;GO:0002058//uracil binding;GO:0002059//thymine binding;GO:0002061//pyrimidine nucleobase binding;GO:0003674//molecular_function;GO:0003824//catalytic activity;GO:0004151//dihydroorotase activity;GO:0004157//dihydropyrimidinase activity;GO:0005488//binding;GO:0005515//protein binding;GO:0008144//drug binding;GO:0008270//zinc ion…	GO:0001505//regulation of neurotransmitter levels;GO:0003008//system process;GO:0006040//amino sugar metabolic process;GO:0006082//organic acid metabolic process;GO:0006139//nucleobase-containing compound metabolic process;GO:0006147//guanine catabolic process;GO:0006168//adenine salvage;GO:0006206//pyrimidine nucleobase metabolic process;GO:0006207//'de novo' pyrimidine nucleobase biosynthetic p…	-	protein_coding
IMT-vs-MT	SC	ncbi_101796481	JPT1	5.94715	29.5238	9277	7477	0.745	0.977	2.31159	0	0	up	JPT1	XP_032055557.1 jupiter microtubule associated homolog 1 [Aythya fuligula]	-	-	-	-	GO:0005575//cellular_component;GO:0005622//intracellular;GO:0005623//cell;GO:0005634//nucleus;GO:0005635//nuclear envelope;GO:0005730//nucleolus;GO:0005737//cytoplasm;GO:0012505//endomembrane system;GO:0016020//membrane;GO:0031090//organelle membrane;GO:0031965//nuclear membrane;GO:0031967//organelle envelope;GO:0031974//membrane-enclosed lumen;GO:0031975//envelope;GO:0031981//nuclear lumen;GO:00…	-	-	-	protein_coding
IMT-vs-MT	SC	ncbi_101796482	PDCL2	0.0603839	2.29603	9277	7477	0.021	0.349	5.24651	0	0	up	PDCL2	XP_032042221.1 phosducin-like protein 2 [Aythya fuligula]	-	-	-	-	GO:0005575//cellular_component;GO:0005622//intracellular;GO:0005623//cell;GO:0005737//cytoplasm;GO:0044424//intracellular part;GO:0044464//cell part	GO:0015036//disulfide oxidoreductase activity	GO:0006139//nucleobase-containing compound metabolic process;GO:0006725//cellular aromatic compound metabolic process;GO:0006807//nitrogen compound metabolic process;GO:0008150//biological_process;GO:0008152//metabolic process;GO:0008616//queuosine biosynthetic process;GO:0009058//biosynthetic process;GO:0009116//nucleoside metabolic process;GO:0009119//ribonucleoside metabolic process;GO:0009163…	-	protein_coding
IMT-vs-MT	SC	ncbi_101796484	CRY2	0.868527	0.161549	9277	7477	0.326	0.086	-2.42588	0	0	down	CRY2	XP_032044190.1 cryptochrome-2 isoform X1 [Aythya fuligula]	Organismal Systems	Environmental adaptation	ko04710//Circadian rhythm	K02295	GO:0005575//cellular_component;GO:0005576//extracellular region;GO:0005622//intracellular;GO:0005623//cell;GO:0005634//nucleus;GO:0005654//nucleoplasm;GO:0005737//cytoplasm;GO:0005739//mitochondrion;GO:0005829//cytosol;GO:0016604//nuclear body;GO:0016607//nuclear speck;GO:0031974//membrane-enclosed lumen;GO:0031981//nuclear lumen;GO:0043226//organelle;GO:0043227//membrane-bounded organelle;GO:004…	GO:0000166//nucleotide binding;GO:0000976//transcription regulatory region sequence-specific DNA binding;GO:0000988//transcription factor activity, protein binding;GO:0000989//transcription factor activity, transcription factor binding;GO:0001067//regulatory region nucleic acid binding;GO:0003674//molecular_function;GO:0003676//nucleic acid binding;GO:0003677//DNA binding;GO:0003684//damaged DNA …	GO:0000122//negative regulation of transcription from RNA polymerase II promoter;GO:0006139//nucleobase-containing compound metabolic process;GO:0006281//DNA repair;GO:0006351//transcription, DNA-templated;GO:0006355//regulation of transcription, DNA-templated;GO:0006357//regulation of transcription from RNA polymerase II promoter;GO:0006464//cellular protein modification process;GO:0006606//prot…	-	protein_coding
IMT-vs-MT	SC	ncbi_101796538	LRP1B	0.119412	1.31002	9277	7477	0.036	0.292	3.45448	0	0	up	LRP1B	XP_027317481.1 low-density lipoprotein receptor-related protein 1B [Anas platyrhynchos]	-	-	-	-	GO:0005575//cellular_component;GO:0016020//membrane;GO:0016021//integral component of membrane;GO:0031224//intrinsic component of membrane;GO:0032991//macromolecular complex;GO:0043235//receptor complex;GO:0044425//membrane part	GO:0003674//molecular_function;GO:0005041//low-density lipoprotein receptor activity;GO:0005102//receptor binding;GO:0005488//binding;GO:0005509//calcium ion binding;GO:0005515//protein binding;GO:0030228//lipoprotein particle receptor activity;GO:0038024//cargo receptor activity;GO:0043167//ion binding;GO:0043169//cation binding;GO:0046872//metal ion binding;GO:0050750//low-density lipoprotein p…	GO:0001701//in utero embryonic development;GO:0006810//transport;GO:0006897//endocytosis;GO:0006898//receptor-mediated endocytosis;GO:0007275//multicellular organism development;GO:0008104//protein localization;GO:0008150//biological_process;GO:0009790//embryo development;GO:0009792//embryo development ending in birth or egg hatching;GO:0015031//protein transport;GO:0015833//peptide transport;GO:…	-	protein_coding
IMT-vs-MT	SC	ncbi_101796544	EZR	2.08635	0.46228	9277	7477	0.539	0.148	-2.1739	0	0	down	EZR	XP_027310214.1 ezrin isoform X1 [Anas platyrhynchos]	Human Diseases;Human Diseases;Cellular Processes;Cellular Processes;Human Diseases;Organismal Systems;Organismal Systems	Cancer: overview;Infectious disease: bacterial;Cell motility;Cellular community - eukaryotes;Cancer: overview;Immune system;Digestive system	ko05205//Proteoglycans in cancer;ko05130//Pathogenic Escherichia coli infection;ko04810//Regulation of actin cytoskeleton;ko04530//Tight junction;ko05206//MicroRNAs in cancer;ko04670//Leukocyte transendothelial migration;ko04971//Gastric acid secretion	K08007;K08007;K08007;K08007;K08007;K08007;K08007	GO:0001650//fibrillar center;GO:0001726//ruffle;GO:0001772//immunological synapse;GO:0001931//uropod;GO:0005575//cellular_component;GO:0005622//intracellular;GO:0005623//cell;GO:0005634//nucleus;GO:0005730//nucleolus;GO:0005737//cytoplasm;GO:0005768//endosome;GO:0005815//microtubule organizing center;GO:0005829//cytosol;GO:0005856//cytoskeleton;GO:0005884//actin filament;GO:0005886//plasma membra…	GO:0003674//molecular_function;GO:0003779//actin binding;GO:0005198//structural molecule activity;GO:0005488//binding;GO:0005515//protein binding;GO:0008017//microtubule binding;GO:0008022//protein C-terminus binding;GO:0008092//cytoskeletal protein binding;GO:0015631//tubulin binding;GO:0019899//enzyme binding;GO:0019900//kinase binding;GO:0019901//protein kinase binding;GO:0019904//protein doma…	GO:0000122//negative regulation of transcription from RNA polymerase II promoter;GO:0000226//microtubule cytoskeleton organization;GO:0000902//cell morphogenesis;GO:0000904//cell morphogenesis involved in differentiation;GO:0001817//regulation of cytokine production;GO:0001818//negative regulation of cytokine production;GO:0001885//endothelial cell development;GO:0001932//regulation of protein ph…	-	protein_coding
IMT-vs-MT	SC	ncbi_101796553	COL21A1	2.18793	0.433256	9277	7477	0.471	0.173	-2.33601	0	0	down	COL21A1	XP_027310882.1 LOW QUALITY PROTEIN: collagen alpha-1(XXI) chain [Anas platyrhynchos]	-	-	-	-	GO:0005575//cellular_component;GO:0005576//extracellular region;GO:0005581//collagen trimer;GO:0005622//intracellular;GO:0005623//cell;GO:0005737//cytoplasm;GO:0005783//endoplasmic reticulum;GO:0005788//endoplasmic reticulum lumen;GO:0005829//cytosol;GO:0012505//endomembrane system;GO:0031974//membrane-enclosed lumen;GO:0032991//macromolecular complex;GO:0043226//organelle;GO:0043227//membrane-bo…	GO:0003674//molecular_function;GO:0005198//structural molecule activity;GO:0042302//structural constituent of cuticle	GO:0007275//multicellular organism development;GO:0007591//molting cycle, chitin-based cuticle;GO:0007593//chitin-based cuticle sclerotization;GO:0008150//biological_process;GO:0021700//developmental maturation;GO:0022404//molting cycle process;GO:0032501//multicellular organismal process;GO:0032502//developmental process;GO:0042303//molting cycle;GO:0042335//cuticle development;GO:0043473//pigme…	-	protein_coding
IMT-vs-MT	SC	ncbi_101796556	PCDH9	0.605138	3.14557	9277	7477	0.184	0.357	2.37779	0	0	up	PCDH9	XP_032057834.1 protocadherin-9 isoform X1 [Aythya fuligula]	-	-	-	-	GO:0005575//cellular_component;GO:0005623//cell;GO:0005886//plasma membrane;GO:0005911//cell-cell junction;GO:0016020//membrane;GO:0016021//integral component of membrane;GO:0030054//cell junction;GO:0030424//axon;GO:0030426//growth cone;GO:0030427//site of polarized growth;GO:0031224//intrinsic component of membrane;GO:0033179//proton-transporting V-type ATPase, V0 domain;GO:0033267//axon part;G…	GO:0003674//molecular_function;GO:0005375//copper ion transmembrane transporter activity;GO:0005488//binding;GO:0005509//calcium ion binding;GO:0015078//hydrogen ion transmembrane transporter activity;GO:0043167//ion binding;GO:0043169//cation binding;GO:0046872//metal ion binding	GO:0007155//cell adhesion;GO:0007156//homophilic cell adhesion via plasma membrane adhesion molecules;GO:0007275//multicellular organism development;GO:0007399//nervous system development;GO:0007417//central nervous system development;GO:0007420//brain development;GO:0008150//biological_process;GO:0022610//biological adhesion;GO:0030900//forebrain development;GO:0032501//multicellular organismal …	-	protein_coding
IMT-vs-MT	SC	ncbi_101796560	NDUFB10	2.70312	7.25509	9277	7477	0.609	0.77	1.42433	0	0	up	NDUFB10	XP_032053480.1 NADH dehydrogenase [ubiquinone] 1 beta subcomplex subunit 10 [Aythya fuligula]	Metabolism;Human Diseases;Human Diseases;Organismal Systems;Organismal Systems;Human Diseases;Human Diseases;Metabolism	Global and overview maps;Neurodegenerative disease;Neurodegenerative disease;Environmental adaptation;Nervous system;Endocrine and metabolic disease;Neurodegenerative disease;Energy metabolism	ko01100//Metabolic pathways;ko05010//Alzheimer disease;ko05016//Huntington disease;ko04714//Thermogenesis;ko04723//Retrograde endocannabinoid signaling;ko04932//Non-alcoholic fatty liver disease;ko05012//Parkinson disease;ko00190//Oxidative phosphorylation	K03966;K03966;K03966;K03966;K03966;K03966;K03966;K03966	GO:0000775//chromosome, centromeric region;GO:0005575//cellular_component;GO:0005622//intracellular;GO:0005623//cell;GO:0005737//cytoplasm;GO:0005739//mitochondrion;GO:0005740//mitochondrial envelope;GO:0005743//mitochondrial inner membrane;GO:0005746//mitochondrial respiratory chain;GO:0005747//mitochondrial respiratory chain complex I;GO:0016020//membrane;GO:0019866//organelle inner membrane;GO…	GO:0003674//molecular_function;GO:0003824//catalytic activity;GO:0003954//NADH dehydrogenase activity;GO:0005515//protein binding;GO:0008137//NADH dehydrogenase (ubiquinone) activity;GO:0016491//oxidoreductase activity;GO:0016651//oxidoreductase activity, acting on NAD(P)H;GO:0016655//oxidoreductase activity, acting on NAD(P)H, quinone or similar compound as acceptor;GO:0050136//NADH dehydrogenas…	GO:0006091//generation of precursor metabolites and energy;GO:0006119//oxidative phosphorylation;GO:0006120//mitochondrial electron transport, NADH to ubiquinone;GO:0006139//nucleobase-containing compound metabolic process;GO:0006163//purine nucleotide metabolic process;GO:0006725//cellular aromatic compound metabolic process;GO:0006753//nucleoside phosphate metabolic process;GO:0006793//phosphor…	-	protein_coding
IMT-vs-MT	SC	ncbi_101796572	RPS28	11.1639	4.55165	9277	7477	0.868	0.673	-1.29437	0	0	down	RPS28	NP_001001587.1 40S ribosomal protein S28 [Sus scrofa]	Genetic Information Processing	Translation	ko03010//Ribosome	K02979	GO:0005575//cellular_component;GO:0005622//intracellular;GO:0005623//cell;GO:0005634//nucleus;GO:0005654//nucleoplasm;GO:0005737//cytoplasm;GO:0005783//endoplasmic reticulum;GO:0005789//endoplasmic reticulum membrane;GO:0005791//rough endoplasmic reticulum;GO:0005829//cytosol;GO:0005840//ribosome;GO:0005844//polysome;GO:0012505//endomembrane system;GO:0015935//small ribosomal subunit;GO:0016020//…	GO:0003674//molecular_function;GO:0003676//nucleic acid binding;GO:0003723//RNA binding;GO:0003735//structural constituent of ribosome;GO:0005198//structural molecule activity;GO:0005488//binding;GO:0097159//organic cyclic compound binding;GO:1901363//heterocyclic compound binding	GO:0000028//ribosomal small subunit assembly;GO:0000184//nuclear-transcribed mRNA catabolic process, nonsense-mediated decay;GO:0000956//nuclear-transcribed mRNA catabolic process;GO:0002181//cytoplasmic translation;GO:0006139//nucleobase-containing compound metabolic process;GO:0006364//rRNA processing;GO:0006396//RNA processing;GO:0006401//RNA catabolic process;GO:0006402//mRNA catabolic proces…	-	protein_coding
IMT-vs-MT	SC	ncbi_101796626	JUN	11.3828	3.61758	9277	7477	0.752	0.393	-1.65373	0	0	down	JUN	XP_027318492.1 transcription factor AP-1 [Anas platyrhynchos]	Human Diseases;Environmental Information Processing;Human Diseases;Environmental Information Processing;Human Diseases;Human Diseases;Cellular Processes;Human Diseases;Human Diseases;Human Diseases;Cellular Processes;Human Diseases;Human Diseases;Environmental Information Processing;Human Diseases;Human Diseases;Organismal Systems;Organismal Systems;Human Diseases;Cellular Processes;Human Disease…	Cancer: overview;Signal transduction;Infectious disease: bacterial;Signal transduction;Infectious disease: bacterial;Infectious disease: bacterial;Cellular community - eukaryotes;Infectious disease: viral;Infectious disease: viral;Infectious disease: viral;Cellular community - eukaryotes;Cancer: overview;Infectious disease: viral;Signal transduction;Infectious disease: viral;Cancer: specific type…	ko05200//Pathways in cancer;ko04010//MAPK signaling pathway;ko05131//Shigellosis;ko04024//cAMP signaling pathway;ko05132//Salmonella infection;ko05130//Pathogenic Escherichia coli infection;ko04510//Focal adhesion;ko05166//Human T-cell leukemia virus 1 infection;ko05169//Epstein-Barr virus infection;ko05170//Human immunodeficiency virus 1 infection;ko04530//Tight junction;ko05203//Viral carcinoge…	K04448;K04448;K04448;K04448;K04448;K04448;K04448;K04448;K04448;K04448;K04448;K04448;K04448;K04448;K04448;K04448;K04448;K04448;K04448;K04448;K04448;K04448;K04448;K04448;K04448;K04448;K04448;K04448;K04448;K04448;K04448;K04448;K04448;K04448;K04448;K04448;K04448;K04448;K04448;K04448;K04448;K04448;K04448;K04448;K04448;K04448;K04448;K04448;K04448;K04448;K04448;K04448;K04448;K04448;K04448	GO:0000228//nuclear chromosome;GO:0000785//chromatin;GO:0000790//nuclear chromatin;GO:0000791//euchromatin;GO:0005575//cellular_component;GO:0005577//fibrinogen complex;GO:0005622//intracellular;GO:0005623//cell;GO:0005634//nucleus;GO:0005654//nucleoplasm;GO:0005667//transcription factor complex;GO:0005694//chromosome;GO:0005719//nuclear euchromatin;GO:0005737//cytoplasm;GO:0005829//cytosol;GO:00…	GO:0000976//transcription regulatory region sequence-specific DNA binding;GO:0000977//RNA polymerase II regulatory region sequence-specific DNA binding;GO:0000978//RNA polymerase II core promoter proximal region sequence-specific DNA binding;GO:0000980//RNA polymerase II distal enhancer sequence-specific DNA binding;GO:0000981//RNA polymerase II transcription factor activity, sequence-specific DN…	GO:0000003//reproduction;GO:0000122//negative regulation of transcription from RNA polymerase II promoter;GO:0000165//MAPK cascade;GO:0000302//response to reactive oxygen species;GO:0001525//angiogenesis;GO:0001558//regulation of cell growth;GO:0001568//blood vessel development;GO:0001654//eye development;GO:0001700//embryonic development via the syncytial blastoderm;GO:0001736//establishment of …	-	protein_coding
IMT-vs-MT	SC	ncbi_101796637	RAB30	2.21102	5.42052	9277	7477	0.539	0.644	1.29368	0	0	up	RAB30	XP_002187756.1 ras-related protein Rab-30 [Taeniopygia guttata]	-	-	-	-	GO:0000139//Golgi membrane;GO:0005575//cellular_component;GO:0005622//intracellular;GO:0005623//cell;GO:0005737//cytoplasm;GO:0005768//endosome;GO:0005794//Golgi apparatus;GO:0005795//Golgi stack;GO:0005801//cis-Golgi network;GO:0005802//trans-Golgi network;GO:0009898//cytoplasmic side of plasma membrane;GO:0012505//endomembrane system;GO:0016020//membrane;GO:0031090//organelle membrane;GO:003141…	GO:0000166//nucleotide binding;GO:0001882//nucleoside binding;GO:0001883//purine nucleoside binding;GO:0003674//molecular_function;GO:0003824//catalytic activity;GO:0003924//GTPase activity;GO:0005488//binding;GO:0005515//protein binding;GO:0005524//ATP binding;GO:0005525//GTP binding;GO:0016462//pyrophosphatase activity;GO:0016787//hydrolase activity;GO:0016817//hydrolase activity, acting on aci…	GO:0001700//embryonic development via the syncytial blastoderm;GO:0002009//morphogenesis of an epithelium;GO:0002165//instar larval or pupal development;GO:0002949//tRNA threonylcarbamoyladenosine modification;GO:0006400//tRNA modification;GO:0006412//translation;GO:0006576//cellular biogenic amine metabolic process;GO:0006810//transport;GO:0006996//organelle organization;GO:0007030//Golgi organi…	-	protein_coding
IMT-vs-MT	SC	ncbi_101796639	TM6SF1	1.5635	0.405768	9277	7477	0.496	0.159	-1.94579	0	0	down	TM6SF1	XP_032050991.1 transmembrane 6 superfamily member 1 isoform X1 [Aythya fuligula]	-	-	-	-	GO:0000323//lytic vacuole;GO:0005575//cellular_component;GO:0005622//intracellular;GO:0005623//cell;GO:0005737//cytoplasm;GO:0005764//lysosome;GO:0005765//lysosomal membrane;GO:0005773//vacuole;GO:0005774//vacuolar membrane;GO:0016020//membrane;GO:0016021//integral component of membrane;GO:0031090//organelle membrane;GO:0031224//intrinsic component of membrane;GO:0043226//organelle;GO:0043227//me…	-	-	-	protein_coding
IMT-vs-MT	SC	ncbi_101796643	CLEC2D	7.82517	3.87805	9277	7477	0.798	0.577	-1.01277	0	0	down	CLEC2D	XP_005027785.2 C-type lectin domain family 2 member B [Anas platyrhynchos]	-	-	-	-	GO:0016020//membrane	-	-	-	protein_coding
IMT-vs-MT	SC	ncbi_101796664	CD99	0.69572	0.0673259	9277	7477	0.245	0.023	-3.36734	0	0	down	CD99	XP_027303060.1 CD99 antigen isoform X6 [Anas platyrhynchos]	Environmental Information Processing;Organismal Systems	Signaling molecules and interaction;Immune system	ko04514//Cell adhesion molecules;ko04670//Leukocyte transendothelial migration	K06520;K06520	GO:0005575//cellular_component;GO:0005622//intracellular;GO:0005623//cell;GO:0005737//cytoplasm;GO:0005886//plasma membrane;GO:0005887//integral component of plasma membrane;GO:0016020//membrane;GO:0016021//integral component of membrane;GO:0031224//intrinsic component of membrane;GO:0031226//intrinsic component of plasma membrane;GO:0044424//intracellular part;GO:0044425//membrane part;GO:004445…	-	GO:0002682//regulation of immune system process;GO:0007155//cell adhesion;GO:0008150//biological_process;GO:0022610//biological adhesion;GO:0048583//regulation of response to stimulus;GO:0050776//regulation of immune response;GO:0050789//regulation of biological process;GO:0065007//biological regulation	-	protein_coding
IMT-vs-MT	SC	ncbi_101796754	ARG2	0.10145	1.06017	9277	7477	0.042	0.231	3.38416	0	0	up	ARG2	XP_027313784.1 arginase-2, mitochondrial [Anas platyrhynchos]	Metabolism;Human Diseases;Metabolism;Metabolism;Metabolism	Global and overview maps;Infectious disease: parasitic;Global and overview maps;Amino acid metabolism;Amino acid metabolism	ko01100//Metabolic pathways;ko05146//Amoebiasis;ko01230//Biosynthesis of amino acids;ko00330//Arginine and proline metabolism;ko00220//Arginine biosynthesis	K01476;K01476;K01476;K01476;K01476	GO:0005575//cellular_component;GO:0005622//intracellular;GO:0005623//cell;GO:0005634//nucleus;GO:0005737//cytoplasm;GO:0005739//mitochondrion;GO:0005759//mitochondrial matrix;GO:0005829//cytosol;GO:0005937//mating projection;GO:0030427//site of polarized growth;GO:0031974//membrane-enclosed lumen;GO:0042995//cell projection;GO:0043226//organelle;GO:0043227//membrane-bounded organelle;GO:0043229//…	GO:0003674//molecular_function;GO:0003824//catalytic activity;GO:0004053//arginase activity;GO:0004857//enzyme inhibitor activity;GO:0005488//binding;GO:0005515//protein binding;GO:0008270//zinc ion binding;GO:0008783//agmatinase activity;GO:0016787//hydrolase activity;GO:0016810//hydrolase activity, acting on carbon-nitrogen (but not peptide) bonds;GO:0016813//hydrolase activity, acting on carbo…	GO:0000003//reproduction;GO:0000050//urea cycle;GO:0001101//response to acid chemical;GO:0001505//regulation of neurotransmitter levels;GO:0001655//urogenital system development;GO:0001657//ureteric bud development;GO:0001666//response to hypoxia;GO:0001817//regulation of cytokine production;GO:0001818//negative regulation of cytokine production;GO:0001822//kidney development;GO:0001823//mesoneph…	-	protein_coding
IMT-vs-MT	SC	ncbi_101796769	Cavin2	12.0038	35.3649	9277	7477	0.809	0.927	1.55882	0	0	up	Cavin2	XP_027317694.1 caveolae-associated protein 2 [Anas platyrhynchos]	-	-	-	-	GO:0005575//cellular_component;GO:0005622//intracellular;GO:0005623//cell;GO:0005634//nucleus;GO:0005654//nucleoplasm;GO:0005737//cytoplasm;GO:0005829//cytosol;GO:0005856//cytoskeleton;GO:0005886//plasma membrane;GO:0005901//caveola;GO:0015629//actin cytoskeleton;GO:0016020//membrane;GO:0031974//membrane-enclosed lumen;GO:0031981//nuclear lumen;GO:0043226//organelle;GO:0043227//membrane-bounded o…	GO:0001786//phosphatidylserine binding;GO:0003674//molecular_function;GO:0005080//protein kinase C binding;GO:0005488//binding;GO:0005515//protein binding;GO:0005543//phospholipid binding;GO:0008289//lipid binding;GO:0019899//enzyme binding;GO:0019900//kinase binding;GO:0019901//protein kinase binding;GO:0043167//ion binding;GO:0043168//anion binding;GO:0072341//modified amino acid binding	GO:0000902//cell morphogenesis;GO:0006355//regulation of transcription, DNA-templated;GO:0006357//regulation of transcription from RNA polymerase II promoter;GO:0006955//immune response;GO:0007009//plasma membrane organization;GO:0008150//biological_process;GO:0009889//regulation of biosynthetic process;GO:0009891//positive regulation of biosynthetic process;GO:0009893//positive regulation of met…	-	protein_coding
IMT-vs-MT	SC	ncbi_101796805	MTUS2	1.63907	6.71373	9277	7477	0.202	0.485	2.03417	0	0	up	MTUS2	XP_027325549.1 microtubule-associated tumor suppressor candidate 2 isoform X1 [Anas platyrhynchos]	-	-	-	-	GO:0039679//viral occlusion body	-	-	-	protein_coding
IMT-vs-MT	SC	ncbi_101796807	WWOX	4.39368	1.95343	9277	7477	0.625	0.318	-1.16938	0	0	down	WWOX	XP_005018316.1 WW domain-containing oxidoreductase isoform X1 [Anas platyrhynchos]	-	-	-	-	GO:0005575//cellular_component;GO:0005622//intracellular;GO:0005623//cell;GO:0005634//nucleus;GO:0005667//transcription factor complex;GO:0005737//cytoplasm;GO:0005739//mitochondrion;GO:0005794//Golgi apparatus;GO:0005829//cytosol;GO:0005886//plasma membrane;GO:0005902//microvillus;GO:0012505//endomembrane system;GO:0016020//membrane;GO:0032991//macromolecular complex;GO:0042995//cell projection;…	GO:0003674//molecular_function;GO:0003712//transcription cofactor activity;GO:0003713//transcription coactivator activity;GO:0003824//catalytic activity;GO:0004316//3-oxoacyl-[acyl-carrier-protein] reductase (NADPH) activity;GO:0004757//sepiapterin reductase activity;GO:0005488//binding;GO:0005515//protein binding;GO:0008667//2,3-dihydro-2,3-dihydroxybenzoate dehydrogenase activity;GO:0008678//2-…	GO:0000122//negative regulation of transcription from RNA polymerase II promoter;GO:0000272//polysaccharide catabolic process;GO:0001501//skeletal system development;GO:0001503//ossification;GO:0001649//osteoblast differentiation;GO:0006355//regulation of transcription, DNA-templated;GO:0006357//regulation of transcription from RNA polymerase II promoter;GO:0006629//lipid metabolic process;GO:000…	-	protein_coding
IMT-vs-MT	SC	ncbi_101796866	TMEM263	2.84497	0.733854	9277	7477	0.587	0.237	-1.9547	0	0	down	TMEM263	XP_027315456.1 transmembrane protein 263-like isoform X1 [Anas platyrhynchos]	-	-	-	-	-	-	-	-	protein_coding
IMT-vs-MT	SC	ncbi_101796887	RRAS2	1.28115	4.265	9277	7477	0.391	0.621	1.73503	0	0	up	RRAS2	NP_001006466.1 ras-related protein R-Ras2 [Gallus gallus]	Environmental Information Processing;Environmental Information Processing;Environmental Information Processing;Human Diseases;Cellular Processes;Environmental Information Processing;Cellular Processes;Cellular Processes;Environmental Information Processing;Organismal Systems;Cellular Processes	Signal transduction;Signal transduction;Signal transduction;Cancer: overview;Cell motility;Signal transduction;Cell growth and death;Transport and catabolism;Signal transduction;Immune system;Transport and catabolism	ko04010//MAPK signaling pathway;ko04014//Ras signaling pathway;ko04024//cAMP signaling pathway;ko05205//Proteoglycans in cancer;ko04810//Regulation of actin cytoskeleton;ko04072//Phospholipase D signaling pathway;ko04218//Cellular senescence;ko04140//Autophagy - animal;ko04371//Apelin signaling pathway;ko04625//C-type lectin receptor signaling pathway;ko04137//Mitophagy - animal	K07830;K07830;K07830;K07830;K07830;K07830;K07830;K07830;K07830;K07830;K07830	GO:0005575//cellular_component;GO:0005622//intracellular;GO:0005623//cell;GO:0005737//cytoplasm;GO:0005783//endoplasmic reticulum;GO:0005886//plasma membrane;GO:0012505//endomembrane system;GO:0016020//membrane;GO:0043226//organelle;GO:0043227//membrane-bounded organelle;GO:0043229//intracellular organelle;GO:0043231//intracellular membrane-bounded organelle;GO:0044424//intracellular part;GO:0044…	GO:0000166//nucleotide binding;GO:0001882//nucleoside binding;GO:0001883//purine nucleoside binding;GO:0003674//molecular_function;GO:0003824//catalytic activity;GO:0003924//GTPase activity;GO:0005488//binding;GO:0005515//protein binding;GO:0005525//GTP binding;GO:0016462//pyrophosphatase activity;GO:0016787//hydrolase activity;GO:0016817//hydrolase activity, acting on acid anhydrides;GO:0016818/…	GO:0000003//reproduction;GO:0002119//nematode larval development;GO:0002164//larval development;GO:0006400//tRNA modification;GO:0007154//cell communication;GO:0007165//signal transduction;GO:0007264//small GTPase mediated signal transduction;GO:0007265//Ras protein signal transduction;GO:0007275//multicellular organism development;GO:0007567//parturition;GO:0008150//biological_process;GO:0009791…	-	protein_coding
IMT-vs-MT	SC	ncbi_101796910	HSPG2	0.610652	0.0731516	9277	7477	0.29	0.032	-3.05965	0	0	down	HSPG2	XP_032057132.1 basement membrane-specific heparan sulfate proteoglycan core protein isoform X5 [Aythya fuligula]	Human Diseases;Human Diseases;Environmental Information Processing	Cancer: overview;Infectious disease: viral;Signaling molecules and interaction	ko05205//Proteoglycans in cancer;ko05161//Hepatitis B;ko04512//ECM-receptor interaction	K06255;K06255;K06255	GO:0000323//lytic vacuole;GO:0005575//cellular_component;GO:0005576//extracellular region;GO:0005604//basement membrane;GO:0005622//intracellular;GO:0005623//cell;GO:0005737//cytoplasm;GO:0005764//lysosome;GO:0005773//vacuole;GO:0005775//vacuolar lumen;GO:0005794//Golgi apparatus;GO:0005796//Golgi lumen;GO:0005886//plasma membrane;GO:0012505//endomembrane system;GO:0016020//membrane;GO:0016021//i…	GO:0003674//molecular_function;GO:0005102//receptor binding;GO:0005178//integrin binding;GO:0005198//structural molecule activity;GO:0005488//binding;GO:0005509//calcium ion binding;GO:0005515//protein binding;GO:0008022//protein C-terminus binding;GO:0043167//ion binding;GO:0043169//cation binding;GO:0044877//macromolecular complex binding;GO:0046872//metal ion binding;GO:0050750//low-density li…	GO:0000902//cell morphogenesis;GO:0000904//cell morphogenesis involved in differentiation;GO:0001523//retinoid metabolic process;GO:0001525//angiogenesis;GO:0001568//blood vessel development;GO:0001944//vasculature development;GO:0002119//nematode larval development;GO:0002164//larval development;GO:0006022//aminoglycan metabolic process;GO:0006023//aminoglycan biosynthetic process;GO:0006024//gl…	-	protein_coding
IMT-vs-MT	SC	ncbi_101796917	NWD2	0.321362	0.0032284	9277	7477	0.141	0.001	-6.59368	0	0	down	NWD2	XP_027313059.1 NACHT and WD repeat domain-containing protein 2 isoform X1 [Anas platyrhynchos]	-	-	-	-	GO:0005575//cellular_component;GO:0009279//cell outer membrane	GO:0003674//molecular_function;GO:0003677//DNA binding;GO:0003688//DNA replication origin binding;GO:0005515//protein binding;GO:0005524//ATP binding;GO:0016887//ATPase activity	GO:0006270//DNA replication initiation;GO:0006275//regulation of DNA replication;GO:0008150//biological_process	-	protein_coding
IMT-vs-MT	SC	ncbi_101796927	FAM110C	0.930504	0.00385269	9277	7477	0.342	0.002	-7.87919	0	0	down	FAM110C	XP_027310952.1 protein FAM110C [Anas platyrhynchos]	-	-	-	-	GO:0000922//spindle pole;GO:0005575//cellular_component;GO:0005622//intracellular;GO:0005623//cell;GO:0005634//nucleus;GO:0005737//cytoplasm;GO:0005815//microtubule organizing center;GO:0005819//spindle;GO:0005856//cytoskeleton;GO:0005874//microtubule;GO:0005938//cell cortex;GO:0015630//microtubule cytoskeleton;GO:0043226//organelle;GO:0043227//membrane-bounded organelle;GO:0043228//non-membrane-…	GO:0003674//molecular_function;GO:0005488//binding;GO:0005515//protein binding;GO:0008092//cytoskeletal protein binding;GO:0015631//tubulin binding;GO:0043014//alpha-tubulin binding	GO:0008150//biological_process;GO:0009966//regulation of signal transduction;GO:0009967//positive regulation of signal transduction;GO:0010646//regulation of cell communication;GO:0010647//positive regulation of cell communication;GO:0023051//regulation of signaling;GO:0023056//positive regulation of signaling;GO:0030334//regulation of cell migration;GO:0030335//positive regulation of cell migrat…	-	protein_coding
IMT-vs-MT	SC	ncbi_101796973	FASN	1.40249	3.12617	9277	7477	0.456	0.54	1.15634	0	0	up	FASN	XP_027327035.1 fatty acid synthase isoform X1 [Anas platyrhynchos]	Metabolism;Organismal Systems;Environmental Information Processing;Metabolism;Metabolism	Global and overview maps;Endocrine system;Signal transduction;Global and overview maps;Lipid metabolism	ko01100//Metabolic pathways;ko04910//Insulin signaling pathway;ko04152//AMPK signaling pathway;ko01212//Fatty acid metabolism;ko00061//Fatty acid biosynthesis	K00665;K00665;K00665;K00665;K00665	GO:0000502//proteasome complex;GO:0005575//cellular_component;GO:0005622//intracellular;GO:0005623//cell;GO:0005634//nucleus;GO:0005737//cytoplasm;GO:0005794//Golgi apparatus;GO:0005829//cytosol;GO:0005886//plasma membrane;GO:0012505//endomembrane system;GO:0016020//membrane;GO:0031410//cytoplasmic vesicle;GO:0031982//vesicle;GO:0042470//melanosome;GO:0042587//glycogen granule;GO:0043226//organel…	GO:0000036//ACP phosphopantetheine attachment site binding involved in fatty acid biosynthetic process;GO:0000166//nucleotide binding;GO:0003674//molecular_function;GO:0003676//nucleic acid binding;GO:0003677//DNA binding;GO:0003697//single-stranded DNA binding;GO:0003824//catalytic activity;GO:0003985//acetyl-CoA C-acetyltransferase activity;GO:0003988//acetyl-CoA C-acyltransferase activity;GO:0…	GO:0001885//endothelial cell development;GO:0002064//epithelial cell development;GO:0002376//immune system process;GO:0002520//immune system development;GO:0002521//leukocyte differentiation;GO:0002573//myeloid leukocyte differentiation;GO:0002943//tRNA dihydrouridine synthesis;GO:0003158//endothelium development;GO:0006082//organic acid metabolic process;GO:0006084//acetyl-CoA metabolic process;…	-	protein_coding
IMT-vs-MT	SC	ncbi_101797046	Samd15	0.0815775	1.1635	9277	7477	0.04	0.241	3.83251	0	0	up	Samd15	XP_021143168.1 sterile alpha motif domain-containing protein 15 isoform X1 [Columba livia]	-	-	-	-	GO:0005575//cellular_component;GO:0030684//preribosome;GO:0030687//preribosome, large subunit precursor;GO:0031225//anchored component of membrane;GO:0032991//macromolecular complex;GO:1990904//ribonucleoprotein complex	GO:0005515//protein binding	GO:0000027//ribosomal large subunit assembly;GO:0006139//nucleobase-containing compound metabolic process;GO:0006364//rRNA processing;GO:0006396//RNA processing;GO:0006725//cellular aromatic compound metabolic process;GO:0006807//nitrogen compound metabolic process;GO:0006996//organelle organization;GO:0008150//biological_process;GO:0008152//metabolic process;GO:0009987//cellular process;GO:00104…	-	protein_coding
IMT-vs-MT	SC	ncbi_101797048	C17orf64	0.00983638	2.56835	9277	7477	0.004	0.362	8.01396	0	0	up	C17orf64	XP_012950066.2 uncharacterized protein C17orf64 homolog [Anas platyrhynchos]	-	-	-	-	-	-	-	-	protein_coding
IMT-vs-MT	SC	ncbi_101797053	Ddx17	3.66696	1.59073	9277	7477	0.716	0.417	-1.20484	0	0	down	Ddx17	XP_027306424.1 probable ATP-dependent RNA helicase DDX17 [Anas platyrhynchos]	-	-	-	-	GO:0005575//cellular_component;GO:0005622//intracellular;GO:0005623//cell;GO:0005634//nucleus;GO:0005654//nucleoplasm;GO:0005658//alpha DNA polymerase:primase complex;GO:0005730//nucleolus;GO:0005737//cytoplasm;GO:0005829//cytosol;GO:0009380//excinuclease repair complex;GO:0016604//nuclear body;GO:0016607//nuclear speck;GO:0031974//membrane-enclosed lumen;GO:0031981//nuclear lumen;GO:0043226//org…	GO:0000166//nucleotide binding;GO:0003674//molecular_function;GO:0003676//nucleic acid binding;GO:0003677//DNA binding;GO:0003688//DNA replication origin binding;GO:0003690//double-stranded DNA binding;GO:0003712//transcription cofactor activity;GO:0003713//transcription coactivator activity;GO:0003723//RNA binding;GO:0003724//RNA helicase activity;GO:0003824//catalytic activity;GO:0004003//ATP-d…	GO:0000375//RNA splicing, via transesterification reactions;GO:0000377//RNA splicing, via transesterification reactions with bulged adenosine as nucleophile;GO:0000380//alternative mRNA splicing, via spliceosome;GO:0000381//regulation of alternative mRNA splicing, via spliceosome;GO:0000398//mRNA splicing, via spliceosome;GO:0001837//epithelial to mesenchymal transition;GO:0002252//immune effecto…	-	protein_coding
IMT-vs-MT	SC	ncbi_101797062	RTN4	5.68002	21.8264	9277	7477	0.77	0.914	1.94209	0	0	up	RTN4	XP_027309046.1 reticulon-4 isoform X1 [Anas platyrhynchos]	Human Diseases	Neurodegenerative disease	ko05010//Alzheimer disease	K20720	GO:0005575//cellular_component;GO:0005622//intracellular;GO:0005623//cell;GO:0005634//nucleus;GO:0005635//nuclear envelope;GO:0005737//cytoplasm;GO:0005783//endoplasmic reticulum;GO:0005789//endoplasmic reticulum membrane;GO:0005886//plasma membrane;GO:0012505//endomembrane system;GO:0014069//postsynaptic density;GO:0016020//membrane;GO:0016021//integral component of membrane;GO:0030176//integral…	GO:0003674//molecular_function;GO:0005488//binding;GO:0005515//protein binding;GO:0019899//enzyme binding;GO:0031625//ubiquitin protein ligase binding;GO:0044389//ubiquitin-like protein ligase binding;GO:0044877//macromolecular complex binding	GO:0001525//angiogenesis;GO:0001558//regulation of cell growth;GO:0001568//blood vessel development;GO:0001837//epithelial to mesenchymal transition;GO:0001944//vasculature development;GO:0003007//heart morphogenesis;GO:0006915//apoptotic process;GO:0006928//movement of cell or subcellular component;GO:0006996//organelle organization;GO:0006997//nucleus organization;GO:0006999//nuclear pore organ…	-	protein_coding
IMT-vs-MT	SC	ncbi_101797081	NFI1	4.21872	1.4538	9277	7477	0.72	0.334	-1.53691	0	0	down	NFI1	XP_025002846.1 CTD small phosphatase-like protein isoform X1 [Gallus gallus]	-	-	-	-	GO:0005575//cellular_component;GO:0005622//intracellular;GO:0005623//cell;GO:0005634//nucleus;GO:0005737//cytoplasm;GO:0005886//plasma membrane;GO:0016020//membrane;GO:0030016//myofibril;GO:0030017//sarcomere;GO:0031430//M band;GO:0031672//A band;GO:0031674//I band;GO:0043226//organelle;GO:0043227//membrane-bounded organelle;GO:0043228//non-membrane-bounded organelle;GO:0043229//intracellular org…	GO:0003674//molecular_function;GO:0003824//catalytic activity;GO:0004721//phosphoprotein phosphatase activity;GO:0004722//protein serine/threonine phosphatase activity;GO:0005488//binding;GO:0005515//protein binding;GO:0008420//CTD phosphatase activity;GO:0016787//hydrolase activity;GO:0016788//hydrolase activity, acting on ester bonds;GO:0016791//phosphatase activity;GO:0019899//enzyme binding;G…	GO:0001932//regulation of protein phosphorylation;GO:0001933//negative regulation of protein phosphorylation;GO:0006355//regulation of transcription, DNA-templated;GO:0006357//regulation of transcription from RNA polymerase II promoter;GO:0006464//cellular protein modification process;GO:0006470//protein dephosphorylation;GO:0006793//phosphorus metabolic process;GO:0006796//phosphate-containing c…	-	protein_coding
IMT-vs-MT	SC	ncbi_101797141	TMEM247	0.0144319	1.60961	9277	7477	0.004	0.269	6.79143	0	0	up	TMEM247	XP_021128040.1 transmembrane protein 247 isoform X2 [Anas platyrhynchos]	-	-	-	-	GO:0005575//cellular_component;GO:0005622//intracellular;GO:0005623//cell;GO:0005737//cytoplasm;GO:0005783//endoplasmic reticulum;GO:0012505//endomembrane system;GO:0016020//membrane;GO:0016021//integral component of membrane;GO:0031224//intrinsic component of membrane;GO:0043226//organelle;GO:0043227//membrane-bounded organelle;GO:0043229//intracellular organelle;GO:0043231//intracellular membra…	-	-	-	protein_coding
IMT-vs-MT	SC	ncbi_101797158	SNX30	1.15791	0.390043	9277	7477	0.435	0.16	-1.56957	0	0	down	SNX30	XP_032061895.1 sorting nexin-30 [Aythya fuligula]	-	-	-	-	GO:0005575//cellular_component;GO:0005622//intracellular;GO:0005623//cell;GO:0005737//cytoplasm;GO:0005768//endosome;GO:0012505//endomembrane system;GO:0016020//membrane;GO:0019898//extrinsic component of membrane;GO:0031410//cytoplasmic vesicle;GO:0031982//vesicle;GO:0043226//organelle;GO:0043227//membrane-bounded organelle;GO:0043229//intracellular organelle;GO:0044424//intracellular part;GO:00…	GO:0003674//molecular_function;GO:0005488//binding;GO:0005515//protein binding;GO:0005543//phospholipid binding;GO:0008289//lipid binding;GO:0035091//phosphatidylinositol binding;GO:0043167//ion binding;GO:0043168//anion binding	GO:0006810//transport;GO:0006897//endocytosis;GO:0006996//organelle organization;GO:0008104//protein localization;GO:0008150//biological_process;GO:0009987//cellular process;GO:0015031//protein transport;GO:0015833//peptide transport;GO:0016043//cellular component organization;GO:0016050//vesicle organization;GO:0016192//vesicle-mediated transport;GO:0033036//macromolecule localization;GO:0042886…	-	protein_coding
IMT-vs-MT	SC	ncbi_101797186	SH3GL3	1.24038	3.87899	9277	7477	0.375	0.589	1.64482	0	0	up	SH3GL3	XP_027322255.1 endophilin-A3 [Anas platyrhynchos]	Cellular Processes	Transport and catabolism	ko04144//Endocytosis	K11247	GO:0001669//acrosomal vesicle;GO:0005575//cellular_component;GO:0005622//intracellular;GO:0005623//cell;GO:0005737//cytoplasm;GO:0005768//endosome;GO:0005769//early endosome;GO:0010008//endosome membrane;GO:0012505//endomembrane system;GO:0016020//membrane;GO:0030141//secretory granule;GO:0031090//organelle membrane;GO:0031410//cytoplasmic vesicle;GO:0031901//early endosome membrane;GO:0031982//v…	GO:0003674//molecular_function;GO:0005488//binding;GO:0005515//protein binding;GO:0008022//protein C-terminus binding;GO:0008289//lipid binding;GO:0042802//identical protein binding	GO:0006810//transport;GO:0006897//endocytosis;GO:0007154//cell communication;GO:0007165//signal transduction;GO:0007275//multicellular organism development;GO:0007399//nervous system development;GO:0007417//central nervous system development;GO:0008150//biological_process;GO:0009987//cellular process;GO:0010720//positive regulation of cell development;GO:0016043//cellular component organization;G…	-	protein_coding
IMT-vs-MT	SC	ncbi_101797212	BCAS1	8.94521	21.4624	9277	7477	0.819	0.884	1.26262	0	0	up	BCAS1	XP_021132313.2 breast carcinoma-amplified sequence 1 isoform X1 [Anas platyrhynchos]	-	-	-	-	-	-	-	-	protein_coding
IMT-vs-MT	SC	ncbi_101797228	ENTR1	0.00277483	2.18932	9277	7477	0.001	0.334	9.57286	0	0	up	ENTR1	XP_027306412.1 LOW QUALITY PROTEIN: endosome-associated-trafficking regulator 1 [Anas platyrhynchos]	-	-	-	-	GO:0000445//THO complex part of transcription export complex	GO:0008855//exodeoxyribonuclease VII activity;GO:0061630//ubiquitin protein ligase activity	GO:0006260//DNA replication;GO:0006357//regulation of transcription from RNA polymerase II promoter;GO:0006397//mRNA processing;GO:0016567//protein ubiquitination	-	protein_coding
IMT-vs-MT	SC	ncbi_101797300	CKMT2	0.0104633	1.15126	9277	7477	0.005	0.239	6.76813	0	0	up	CKMT2	XP_032062184.1 creatine kinase S-type, mitochondrial [Aythya fuligula]	Metabolism;Metabolism	Global and overview maps;Amino acid metabolism	ko01100//Metabolic pathways;ko00330//Arginine and proline metabolism	K00933;K00933	GO:0005575//cellular_component;GO:0005622//intracellular;GO:0005623//cell;GO:0005737//cytoplasm;GO:0005739//mitochondrion;GO:0005740//mitochondrial envelope;GO:0005743//mitochondrial inner membrane;GO:0016020//membrane;GO:0019866//organelle inner membrane;GO:0031090//organelle membrane;GO:0031966//mitochondrial membrane;GO:0031967//organelle envelope;GO:0031975//envelope;GO:0043226//organelle;GO:…	GO:0000166//nucleotide binding;GO:0003674//molecular_function;GO:0003824//catalytic activity;GO:0004111//creatine kinase activity;GO:0005488//binding;GO:0005524//ATP binding;GO:0008144//drug binding;GO:0016301//kinase activity;GO:0016740//transferase activity;GO:0016772//transferase activity, transferring phosphorus-containing groups;GO:0016775//phosphotransferase activity, nitrogenous group as a…	GO:0006793//phosphorus metabolic process;GO:0006796//phosphate-containing compound metabolic process;GO:0008150//biological_process;GO:0008152//metabolic process;GO:0009987//cellular process;GO:0016310//phosphorylation;GO:0044237//cellular metabolic process	-	protein_coding
IMT-vs-MT	SC	ncbi_101797327	kdrl	0.567886	0.0407865	9277	7477	0.232	0.016	-3.79616	0	0	down	kdrl	XP_027321315.1 vascular endothelial growth factor receptor kdr-like isoform X1 [Anas platyrhynchos]	Environmental Information Processing;Environmental Information Processing;Environmental Information Processing;Cellular Processes;Environmental Information Processing;Human Diseases;Environmental Information Processing;Human Diseases	Signal transduction;Signal transduction;Signal transduction;Cellular community - eukaryotes;Signal transduction;Cancer: overview;Signal transduction;Immune disease	ko04151//PI3K-Akt signaling pathway;ko04010//MAPK signaling pathway;ko04014//Ras signaling pathway;ko04510//Focal adhesion;ko04015//Rap1 signaling pathway;ko05202//Transcriptional misregulation in cancer;ko04066//HIF-1 signaling pathway;ko05323//Rheumatoid arthritis	K05096;K05096;K05096;K05096;K05096;K05096;K05096;K05096	GO:0005575//cellular_component;GO:0005623//cell;GO:0005886//plasma membrane;GO:0016020//membrane;GO:0016021//integral component of membrane;GO:0031224//intrinsic component of membrane;GO:0044425//membrane part;GO:0044464//cell part;GO:0071944//cell periphery	GO:0000166//nucleotide binding;GO:0003674//molecular_function;GO:0003824//catalytic activity;GO:0004672//protein kinase activity;GO:0004713//protein tyrosine kinase activity;GO:0004714//transmembrane receptor protein tyrosine kinase activity;GO:0004888//transmembrane signaling receptor activity;GO:0005488//binding;GO:0005524//ATP binding;GO:0008144//drug binding;GO:0016301//kinase activity;GO:001…	GO:0001525//angiogenesis;GO:0001568//blood vessel development;GO:0001944//vasculature development;GO:0002040//sprouting angiogenesis;GO:0006464//cellular protein modification process;GO:0006468//protein phosphorylation;GO:0006793//phosphorus metabolic process;GO:0006796//phosphate-containing compound metabolic process;GO:0006807//nitrogen compound metabolic process;GO:0007154//cell communication;…	-	protein_coding
IMT-vs-MT	SC	ncbi_101797340	Wasl	4.19211	19.4857	9277	7477	0.693	0.863	2.21664	0	0	up	Wasl	XP_027313920.1 neural Wiskott-Aldrich syndrome protein isoform X1 [Anas platyrhynchos]	Cellular Processes;Human Diseases;Human Diseases;Human Diseases;Cellular Processes;Human Diseases;Human Diseases;Cellular Processes	Transport and catabolism;Infectious disease: bacterial;Infectious disease: bacterial;Infectious disease: bacterial;Cell motility;Infectious disease: bacterial;Infectious disease: bacterial;Cellular community - eukaryotes	ko04144//Endocytosis;ko05131//Shigellosis;ko05132//Salmonella infection;ko05130//Pathogenic Escherichia coli infection;ko04810//Regulation of actin cytoskeleton;ko05135//Yersinia infection;ko05100//Bacterial invasion of epithelial cells;ko04520//Adherens junction	K23612;K23612;K23612;K23612;K23612;K23612;K23612;K23612	GO:0000139//Golgi membrane;GO:0005575//cellular_component;GO:0005622//intracellular;GO:0005623//cell;GO:0005634//nucleus;GO:0005737//cytoplasm;GO:0005794//Golgi apparatus;GO:0005829//cytosol;GO:0005856//cytoskeleton;GO:0005886//plasma membrane;GO:0005902//microvillus;GO:0005937//mating projection;GO:0005938//cell cortex;GO:0012505//endomembrane system;GO:0012506//vesicle membrane;GO:0015629//acti…	GO:0003674//molecular_function;GO:0003779//actin binding;GO:0005198//structural molecule activity;GO:0005488//binding;GO:0005515//protein binding;GO:0005519//cytoskeletal regulatory protein binding;GO:0008092//cytoskeletal protein binding;GO:0017016//Ras GTPase binding;GO:0017048//Rho GTPase binding;GO:0019899//enzyme binding;GO:0030234//enzyme regulator activity;GO:0030695//GTPase regulator acti…	GO:0000003//reproduction;GO:0000147//actin cortical patch assembly;GO:0000226//microtubule cytoskeleton organization;GO:0000278//mitotic cell cycle;GO:0000281//mitotic cytokinesis;GO:0000768//syncytium formation by plasma membrane fusion;GO:0000902//cell morphogenesis;GO:0000904//cell morphogenesis involved in differentiation;GO:0000910//cytokinesis;GO:0000912//assembly of actomyosin apparatus in…	-	protein_coding
IMT-vs-MT	SC	ncbi_101797353	HMGB1	5.01596	2.41635	9277	7477	0.764	0.478	-1.05367	0	0	down	HMGB1	XP_009986481.1 PREDICTED: high mobility group protein B1 [Tauraco erythrolophus]	Cellular Processes;Cellular Processes;Genetic Information Processing	Transport and catabolism;Cell growth and death;Replication and repair	ko04140//Autophagy - animal;ko04217//Necroptosis;ko03410//Base excision repair	K10802;K10802;K10802	GO:0000228//nuclear chromosome;GO:0000785//chromatin;GO:0000790//nuclear chromatin;GO:0000793//condensed chromosome;GO:0005575//cellular_component;GO:0005576//extracellular region;GO:0005615//extracellular space;GO:0005622//intracellular;GO:0005623//cell;GO:0005634//nucleus;GO:0005654//nucleoplasm;GO:0005694//chromosome;GO:0005700//polytene chromosome;GO:0005737//cytoplasm;GO:0005768//endosome;GO…	GO:0000217//DNA secondary structure binding;GO:0000400//four-way junction DNA binding;GO:0000401//open form four-way junction DNA binding;GO:0000402//crossed form four-way junction DNA binding;GO:0000405//bubble DNA binding;GO:0001530//lipopolysaccharide binding;GO:0001786//phosphatidylserine binding;GO:0003674//molecular_function;GO:0003676//nucleic acid binding;GO:0003677//DNA binding;GO:000368…	GO:0000122//negative regulation of transcription from RNA polymerase II promoter;GO:0000737//DNA catabolic process, endonucleolytic;GO:0001654//eye development;GO:0001667//ameboidal-type cell migration;GO:0001773//myeloid dendritic cell activation;GO:0001775//cell activation;GO:0001776//leukocyte homeostasis;GO:0001780//neutrophil homeostasis;GO:0001816//cytokine production;GO:0001817//regulation…	HMG	protein_coding
IMT-vs-MT	SC	ncbi_101797355	SPTBN1	2.1602	0.626864	9277	7477	0.533	0.191	-1.78478	0	0	down	SPTBN1	XP_005018920.1 spectrin beta chain, non-erythrocytic 1 isoform X1 [Anas platyrhynchos]	-	-	-	-	GO:0005575//cellular_component;GO:0005622//intracellular;GO:0005623//cell;GO:0005634//nucleus;GO:0005730//nucleolus;GO:0005737//cytoplasm;GO:0005829//cytosol;GO:0005856//cytoskeleton;GO:0005886//plasma membrane;GO:0005938//cell cortex;GO:0008091//spectrin;GO:0012505//endomembrane system;GO:0014069//postsynaptic density;GO:0014731//spectrin-associated cytoskeleton;GO:0015629//actin cytoskeleton;GO…	GO:0003674//molecular_function;GO:0003779//actin binding;GO:0005085//guanyl-nucleotide exchange factor activity;GO:0005088//Ras guanyl-nucleotide exchange factor activity;GO:0005198//structural molecule activity;GO:0005200//structural constituent of cytoskeleton;GO:0005488//binding;GO:0005515//protein binding;GO:0005516//calmodulin binding;GO:0005543//phospholipid binding;GO:0005546//phosphatidyl…	GO:0000165//MAPK cascade;GO:0000278//mitotic cell cycle;GO:0000281//mitotic cytokinesis;GO:0000902//cell morphogenesis;GO:0000904//cell morphogenesis involved in differentiation;GO:0000910//cytokinesis;GO:0001817//regulation of cytokine production;GO:0001819//positive regulation of cytokine production;GO:0002119//nematode larval development;GO:0002164//larval development;GO:0002791//regulation of…	-	protein_coding
IMT-vs-MT	SC	ncbi_101797380	Pram1	0.45075	0.00633905	9277	7477	0.153	0.003	-6.12966	0	0	down	Pram1	XP_027327833.1 PML-RARA-regulated adapter molecule 1 [Anas platyrhynchos]	-	-	-	-	GO:0005575//cellular_component;GO:0032991//macromolecular complex	GO:0003674//molecular_function;GO:0005488//binding;GO:0005515//protein binding;GO:0008289//lipid binding;GO:0019899//enzyme binding;GO:0019900//kinase binding;GO:0019901//protein kinase binding	GO:0002682//regulation of immune system process;GO:0002694//regulation of leukocyte activation;GO:0002697//regulation of immune effector process;GO:0002703//regulation of leukocyte mediated immunity;GO:0002886//regulation of myeloid leukocyte mediated immunity;GO:0007154//cell communication;GO:0007165//signal transduction;GO:0007166//cell surface receptor signaling pathway;GO:0007229//integrin-me…	-	protein_coding
IMT-vs-MT	SC	ncbi_101797413	KIAA0825	4.02189	1.27244	9277	7477	0.641	0.313	-1.6602	0	0	down	KIAA0825	XP_032061700.1 uncharacterized protein KIAA0825 homolog isoform X2 [Aythya fuligula]	-	-	-	-	-	-	-	-	protein_coding
IMT-vs-MT	SC	ncbi_101797434	STARD9	1.601	0.419256	9277	7477	0.472	0.194	-1.93282	0	0	down	STARD9	XP_027314381.1 stAR-related lipid transfer protein 9 isoform X1 [Anas platyrhynchos]	-	-	-	-	GO:0005575//cellular_component;GO:0005622//intracellular;GO:0005623//cell;GO:0005634//nucleus;GO:0005737//cytoplasm;GO:0005814//centriole;GO:0005815//microtubule organizing center;GO:0005856//cytoskeleton;GO:0015630//microtubule cytoskeleton;GO:0043226//organelle;GO:0043227//membrane-bounded organelle;GO:0043228//non-membrane-bounded organelle;GO:0043229//intracellular organelle;GO:0043231//intra…	GO:0000166//nucleotide binding;GO:0003674//molecular_function;GO:0003774//motor activity;GO:0003777//microtubule motor activity;GO:0003824//catalytic activity;GO:0005488//binding;GO:0005496//steroid binding;GO:0005515//protein binding;GO:0005524//ATP binding;GO:0008017//microtubule binding;GO:0008092//cytoskeletal protein binding;GO:0008144//drug binding;GO:0008289//lipid binding;GO:0015485//chol…	GO:0000226//microtubule cytoskeleton organization;GO:0006928//movement of cell or subcellular component;GO:0006996//organelle organization;GO:0007010//cytoskeleton organization;GO:0007017//microtubule-based process;GO:0007018//microtubule-based movement;GO:0007049//cell cycle;GO:0007051//spindle organization;GO:0008150//biological_process;GO:0009987//cellular process;GO:0016043//cellular componen…	-	protein_coding
IMT-vs-MT	SC	ncbi_101797462	HNRNPDL	3.98176	1.46577	9277	7477	0.744	0.398	-1.44169	0	0	down	HNRNPDL	XP_027312710.1 heterogeneous nuclear ribonucleoprotein D-like [Anas platyrhynchos]	-	-	-	-	GO:0005575//cellular_component;GO:0005622//intracellular;GO:0005623//cell;GO:0005634//nucleus;GO:0005654//nucleoplasm;GO:0005681//spliceosomal complex;GO:0005737//cytoplasm;GO:0005829//cytosol;GO:0031974//membrane-enclosed lumen;GO:0031981//nuclear lumen;GO:0032991//macromolecular complex;GO:0043226//organelle;GO:0043227//membrane-bounded organelle;GO:0043229//intracellular organelle;GO:0043231//…	GO:0003674//molecular_function;GO:0003676//nucleic acid binding;GO:0003677//DNA binding;GO:0003690//double-stranded DNA binding;GO:0003697//single-stranded DNA binding;GO:0003723//RNA binding;GO:0003727//single-stranded RNA binding;GO:0005488//binding;GO:0008143//poly(A) binding;GO:0034046//poly(G) binding;GO:0070717//poly-purine tract binding;GO:0097159//organic cyclic compound binding;GO:190136…	GO:0006139//nucleobase-containing compound metabolic process;GO:0006351//transcription, DNA-templated;GO:0006355//regulation of transcription, DNA-templated;GO:0006396//RNA processing;GO:0006725//cellular aromatic compound metabolic process;GO:0006807//nitrogen compound metabolic process;GO:0007154//cell communication;GO:0007165//signal transduction;GO:0007166//cell surface receptor signaling pat…	-	protein_coding
IMT-vs-MT	SC	ncbi_101797485	SOX5	3.17439	0.529977	9277	7477	0.522	0.19	-2.58225	0	0	down	SOX5	XP_027305761.1 transcription factor SOX-5 isoform X5 [Anas platyrhynchos]	-	-	-	-	GO:0005575//cellular_component;GO:0005622//intracellular;GO:0005623//cell;GO:0005634//nucleus;GO:0005667//transcription factor complex;GO:0032991//macromolecular complex;GO:0043226//organelle;GO:0043227//membrane-bounded organelle;GO:0043229//intracellular organelle;GO:0043231//intracellular membrane-bounded organelle;GO:0044422//organelle part;GO:0044424//intracellular part;GO:0044428//nuclear p…	GO:0000981//RNA polymerase II transcription factor activity, sequence-specific DNA binding;GO:0001067//regulatory region nucleic acid binding;GO:0003674//molecular_function;GO:0003676//nucleic acid binding;GO:0003677//DNA binding;GO:0003700//transcription factor activity, sequence-specific DNA binding;GO:0005488//binding;GO:0005515//protein binding;GO:0042834//peptidoglycan binding;GO:0044212//tr…	GO:0001501//skeletal system development;GO:0001701//in utero embryonic development;GO:0006139//nucleobase-containing compound metabolic process;GO:0006351//transcription, DNA-templated;GO:0006355//regulation of transcription, DNA-templated;GO:0006357//regulation of transcription from RNA polymerase II promoter;GO:0006366//transcription from RNA polymerase II promoter;GO:0006725//cellular aromatic…	HMG	protein_coding
IMT-vs-MT	SC	ncbi_101797523	EMB	1.32128	5.34553	9277	7477	0.408	0.632	2.01632	0	0	up	EMB	XP_027302459.1 LOW QUALITY PROTEIN: embigin [Anas platyrhynchos]	-	-	-	-	GO:0005575//cellular_component;GO:0005623//cell;GO:0005886//plasma membrane;GO:0005887//integral component of plasma membrane;GO:0016020//membrane;GO:0016021//integral component of membrane;GO:0030054//cell junction;GO:0031224//intrinsic component of membrane;GO:0031226//intrinsic component of plasma membrane;GO:0044425//membrane part;GO:0044459//plasma membrane part;GO:0044464//cell part;GO:0045…	-	GO:0006810//transport;GO:0006811//ion transport;GO:0006820//anion transport;GO:0007155//cell adhesion;GO:0008150//biological_process;GO:0015711//organic anion transport;GO:0015718//monocarboxylic acid transport;GO:0015727//lactate transport;GO:0015849//organic acid transport;GO:0015850//organic hydroxy compound transport;GO:0022610//biological adhesion;GO:0034220//ion transmembrane transport;GO:0…	-	protein_coding
IMT-vs-MT	SC	ncbi_101797536	VIT	0.738795	0.0599101	9277	7477	0.303	0.023	-3.62209	0	0	down	VIT	XP_005022282.2 vitrin [Anas platyrhynchos]	-	-	-	-	GO:0005575//cellular_component;GO:0005576//extracellular region;GO:0005614//interstitial matrix;GO:0031012//extracellular matrix;GO:0044421//extracellular region part	GO:0003674//molecular_function;GO:0005488//binding;GO:0005539//glycosaminoglycan binding;GO:0097367//carbohydrate derivative binding	GO:0008150//biological_process;GO:0009987//cellular process;GO:0010810//regulation of cell-substrate adhesion;GO:0010811//positive regulation of cell-substrate adhesion;GO:0016043//cellular component organization;GO:0016575//histone deacetylation;GO:0030155//regulation of cell adhesion;GO:0030198//extracellular matrix organization;GO:0043062//extracellular structure organization;GO:0045785//posit…	-	protein_coding
IMT-vs-MT	SC	ncbi_101797553	Shisa6	0.714521	0.0654623	9277	7477	0.225	0.025	-3.44624	0	0	down	Shisa6	XP_027327038.1 protein shisa-6 isoform X1 [Anas platyrhynchos]	-	-	-	-	GO:0005575//cellular_component;GO:0005623//cell;GO:0005886//plasma membrane;GO:0005887//integral component of plasma membrane;GO:0008328//ionotropic glutamate receptor complex;GO:0014069//postsynaptic density;GO:0016020//membrane;GO:0016021//integral component of membrane;GO:0030054//cell junction;GO:0031224//intrinsic component of membrane;GO:0031226//intrinsic component of plasma membrane;GO:00…	GO:0003674//molecular_function;GO:0005102//receptor binding;GO:0005488//binding;GO:0005515//protein binding;GO:0019904//protein domain specific binding;GO:0030165//PDZ domain binding;GO:0035254//glutamate receptor binding;GO:0035255//ionotropic glutamate receptor binding	GO:0000003//reproduction;GO:0007154//cell communication;GO:0007165//signal transduction;GO:0007166//cell surface receptor signaling pathway;GO:0007267//cell-cell signaling;GO:0007268//synaptic transmission;GO:0007276//gamete generation;GO:0007283//spermatogenesis;GO:0008150//biological_process;GO:0009966//regulation of signal transduction;GO:0009968//negative regulation of signal transduction;GO:…	-	protein_coding
IMT-vs-MT	SC	ncbi_101797556	LPP	3.22425	1.4437	9277	7477	0.657	0.34	-1.15914	0	0	down	LPP	XP_027320071.1 lipoma-preferred partner isoform X1 [Anas platyrhynchos]	-	-	-	-	GO:0001725//stress fiber;GO:0005575//cellular_component;GO:0005622//intracellular;GO:0005623//cell;GO:0005634//nucleus;GO:0005737//cytoplasm;GO:0005829//cytosol;GO:0005856//cytoskeleton;GO:0005886//plasma membrane;GO:0005911//cell-cell junction;GO:0005912//adherens junction;GO:0005924//cell-substrate adherens junction;GO:0005925//focal adhesion;GO:0015629//actin cytoskeleton;GO:0016020//membrane;…	GO:0003674//molecular_function;GO:0005488//binding;GO:0005515//protein binding;GO:0017151//DEAD/H-box RNA helicase binding;GO:0019899//enzyme binding;GO:0043167//ion binding;GO:0043169//cation binding;GO:0046872//metal ion binding	GO:0000003//reproduction;GO:0001763//morphogenesis of a branching structure;GO:0002009//morphogenesis of an epithelium;GO:0002165//instar larval or pupal development;GO:0006810//transport;GO:0007155//cell adhesion;GO:0007275//multicellular organism development;GO:0007399//nervous system development;GO:0007424//open tracheal system development;GO:0007430//terminal branching, open tracheal system;G…	-	protein_coding
IMT-vs-MT	SC	ncbi_101797577	SCPEP1	2.07894	6.19693	9277	7477	0.549	0.69	1.57566	0	0	up	SCPEP1	XP_032055380.1 retinoid-inducible serine carboxypeptidase [Aythya fuligula]	-	-	-	-	GO:0005575//cellular_component;GO:0005576//extracellular region;GO:0005622//intracellular;GO:0005623//cell;GO:0005737//cytoplasm;GO:0005829//cytosol;GO:0044424//intracellular part;GO:0044444//cytoplasmic part;GO:0044464//cell part	GO:0003674//molecular_function;GO:0003824//catalytic activity;GO:0004180//carboxypeptidase activity;GO:0004185//serine-type carboxypeptidase activity;GO:0008233//peptidase activity;GO:0008236//serine-type peptidase activity;GO:0008238//exopeptidase activity;GO:0016787//hydrolase activity;GO:0017171//serine hydrolase activity;GO:0070008//serine-type exopeptidase activity;GO:0070011//peptidase acti…	GO:0001523//retinoid metabolic process;GO:0003008//system process;GO:0003013//circulatory system process;GO:0003018//vascular process in circulatory system;GO:0006082//organic acid metabolic process;GO:0006508//proteolysis;GO:0006629//lipid metabolic process;GO:0006720//isoprenoid metabolic process;GO:0006721//terpenoid metabolic process;GO:0006807//nitrogen compound metabolic process;GO:0008015/…	-	protein_coding
IMT-vs-MT	SC	ncbi_101797590	UBB	12.0323	26.103	9277	7477	0.873	0.978	1.1173	0	0	up	UBB	XP_019625396.1 PREDICTED: LOW QUALITY PROTEIN: polyubiquitin-C-like [Branchiostoma belcheri]	Organismal Systems	Endocrine system	ko03320//PPAR signaling pathway	K08770	GO:0005575//cellular_component;GO:0005576//extracellular region;GO:0005622//intracellular;GO:0005623//cell;GO:0005634//nucleus;GO:0005654//nucleoplasm;GO:0005694//chromosome;GO:0005700//polytene chromosome;GO:0005704//polytene chromosome band;GO:0005737//cytoplasm;GO:0005739//mitochondrion;GO:0005740//mitochondrial envelope;GO:0005741//mitochondrial outer membrane;GO:0005768//endosome;GO:0005783/…	GO:0000166//nucleotide binding;GO:0002020//protease binding;GO:0003674//molecular_function;GO:0003980//UDP-glucose:glycoprotein glucosyltransferase activity;GO:0004827//proline-tRNA ligase activity;GO:0005488//binding;GO:0005515//protein binding;GO:0005524//ATP binding;GO:0015450//P-P-bond-hydrolysis-driven protein transmembrane transporter activity;GO:0019899//enzyme binding;GO:0031386//protein …	GO:0000003//reproduction;GO:0000122//negative regulation of transcription from RNA polymerase II promoter;GO:0000165//MAPK cascade;GO:0000187//activation of MAPK activity;GO:0000209//protein polyubiquitination;GO:0000280//nuclear division;GO:0000715//nucleotide-excision repair, DNA damage recognition;GO:0000731//DNA synthesis involved in DNA repair;GO:0000902//cell morphogenesis;GO:0001666//respo…	-	protein_coding
IMT-vs-MT	SC	ncbi_101797604	ITGB8	8.1732	3.20346	9277	7477	0.81	0.548	-1.35124	0	0	down	ITGB8	XP_027306712.1 integrin beta-8 isoform X1 [Anas platyrhynchos]	Environmental Information Processing;Human Diseases;Cellular Processes;Cellular Processes;Environmental Information Processing;Environmental Information Processing;Human Diseases;Human Diseases;Human Diseases	Signal transduction;Infectious disease: viral;Cellular community - eukaryotes;Cell motility;Signaling molecules and interaction;Signaling molecules and interaction;Cardiovascular disease;Cardiovascular disease;Cardiovascular disease	ko04151//PI3K-Akt signaling pathway;ko05165//Human papillomavirus infection;ko04510//Focal adhesion;ko04810//Regulation of actin cytoskeleton;ko04514//Cell adhesion molecules;ko04512//ECM-receptor interaction;ko05414//Dilated cardiomyopathy;ko05410//Hypertrophic cardiomyopathy;ko05412//Arrhythmogenic right ventricular cardiomyopathy	K06591;K06591;K06591;K06591;K06591;K06591;K06591;K06591;K06591	GO:0005575//cellular_component;GO:0005623//cell;GO:0005886//plasma membrane;GO:0005887//integral component of plasma membrane;GO:0008305//integrin complex;GO:0009986//cell surface;GO:0016020//membrane;GO:0016021//integral component of membrane;GO:0031224//intrinsic component of membrane;GO:0031226//intrinsic component of plasma membrane;GO:0032991//macromolecular complex;GO:0034686//integrin alph…	GO:0003674//molecular_function;GO:0005102//receptor binding;GO:0005488//binding;GO:0005515//protein binding;GO:0038023//signaling receptor activity;GO:0060089//molecular transducer activity;GO:1990430//extracellular matrix protein binding	GO:0000003//reproduction;GO:0001501//skeletal system development;GO:0001568//blood vessel development;GO:0001573//ganglioside metabolic process;GO:0001890//placenta development;GO:0001944//vasculature development;GO:0003006//developmental process involved in reproduction;GO:0006629//lipid metabolic process;GO:0006643//membrane lipid metabolic process;GO:0006664//glycolipid metabolic process;GO:00…	-	protein_coding
IMT-vs-MT	SC	ncbi_101797631	ZDHHC17	3.08035	0.691864	9277	7477	0.628	0.269	-2.15437	0	0	down	ZDHHC17	XP_032038375.1 palmitoyltransferase ZDHHC17 [Aythya fuligula]	-	-	-	-	GO:0000139//Golgi membrane;GO:0005575//cellular_component;GO:0005622//intracellular;GO:0005623//cell;GO:0005737//cytoplasm;GO:0005794//Golgi apparatus;GO:0005798//Golgi-associated vesicle;GO:0005886//plasma membrane;GO:0012505//endomembrane system;GO:0012506//vesicle membrane;GO:0016020//membrane;GO:0016021//integral component of membrane;GO:0016234//inclusion body;GO:0016235//aggresome;GO:003005…	GO:0003674//molecular_function;GO:0003824//catalytic activity;GO:0005215//transporter activity;GO:0005488//binding;GO:0005515//protein binding;GO:0008324//cation transmembrane transporter activity;GO:0015075//ion transmembrane transporter activity;GO:0015095//magnesium ion transmembrane transporter activity;GO:0015318//inorganic solute uptake transmembrane transporter activity;GO:0016409//palmito…	GO:0006464//cellular protein modification process;GO:0006497//protein lipidation;GO:0006807//nitrogen compound metabolic process;GO:0006810//transport;GO:0006811//ion transport;GO:0006812//cation transport;GO:0008104//protein localization;GO:0008150//biological_process;GO:0008152//metabolic process;GO:0009058//biosynthetic process;GO:0009059//macromolecule biosynthetic process;GO:0009987//cellula…	-	protein_coding
IMT-vs-MT	SC	ncbi_101797633	PTPRG	4.00782	8.69423	9277	7477	0.587	0.547	1.11722	0	0	up	PTPRG	XP_027323641.1 receptor-type tyrosine-protein phosphatase gamma isoform X1 [Anas platyrhynchos]	-	-	-	-	GO:0005575//cellular_component;GO:0005576//extracellular region;GO:0005615//extracellular space;GO:0005623//cell;GO:0005886//plasma membrane;GO:0005887//integral component of plasma membrane;GO:0016020//membrane;GO:0016021//integral component of membrane;GO:0031224//intrinsic component of membrane;GO:0031226//intrinsic component of plasma membrane;GO:0044421//extracellular region part;GO:0044425/…	GO:0003674//molecular_function;GO:0003824//catalytic activity;GO:0004721//phosphoprotein phosphatase activity;GO:0004725//protein tyrosine phosphatase activity;GO:0004888//transmembrane signaling receptor activity;GO:0005001//transmembrane receptor protein tyrosine phosphatase activity;GO:0005488//binding;GO:0005515//protein binding;GO:0016787//hydrolase activity;GO:0016788//hydrolase activity, a…	GO:0006464//cellular protein modification process;GO:0006470//protein dephosphorylation;GO:0006793//phosphorus metabolic process;GO:0006796//phosphate-containing compound metabolic process;GO:0006807//nitrogen compound metabolic process;GO:0006810//transport;GO:0007154//cell communication;GO:0007165//signal transduction;GO:0007166//cell surface receptor signaling pathway;GO:0007167//enzyme linked…	-	protein_coding
IMT-vs-MT	SC	ncbi_101797658	Hspa2	9.3998	3.56183	9277	7477	0.742	0.436	-1.39999	0	0	down	Hspa2	XP_013038559.1 PREDICTED: heat shock-related 70 kDa protein 2 [Anser cygnoides domesticus]	Environmental Information Processing;Cellular Processes;Genetic Information Processing;Organismal Systems;Genetic Information Processing;Human Diseases;Human Diseases;Organismal Systems;Human Diseases;Organismal Systems	Signal transduction;Transport and catabolism;Folding, sorting and degradation;Endocrine system;Transcription;Infectious disease: viral;Infectious disease: parasitic;Aging;Infectious disease: bacterial;Immune system	ko04010//MAPK signaling pathway;ko04144//Endocytosis;ko04141//Protein processing in endoplasmic reticulum;ko04915//Estrogen signaling pathway;ko03040//Spliceosome;ko05162//Measles;ko05145//Toxoplasmosis;ko04213//Longevity regulating pathway - multiple species;ko05134//Legionellosis;ko04612//Antigen processing and presentation	K03283;K03283;K03283;K03283;K03283;K03283;K03283;K03283;K03283;K03283	GO:0000228//nuclear chromosome;GO:0000793//condensed chromosome;GO:0000794//condensed nuclear chromosome;GO:0000795//synaptonemal complex;GO:0001673//male germ cell nucleus;GO:0005575//cellular_component;GO:0005622//intracellular;GO:0005623//cell;GO:0005634//nucleus;GO:0005654//nucleoplasm;GO:0005694//chromosome;GO:0005737//cytoplasm;GO:0005819//spindle;GO:0005829//cytosol;GO:0005856//cytoskeleto…	GO:0000166//nucleotide binding;GO:0003674//molecular_function;GO:0004830//tryptophan-tRNA ligase activity;GO:0004856//xylulokinase activity;GO:0005102//receptor binding;GO:0005488//binding;GO:0005515//protein binding;GO:0005524//ATP binding;GO:0008092//cytoskeletal protein binding;GO:0008134//transcription factor binding;GO:0008144//drug binding;GO:0008289//lipid binding;GO:0016773//phosphotransf…	GO:0000003//reproduction;GO:0000280//nuclear division;GO:0001932//regulation of protein phosphorylation;GO:0001934//positive regulation of protein phosphorylation;GO:0003006//developmental process involved in reproduction;GO:0005975//carbohydrate metabolic process;GO:0005997//xylulose metabolic process;GO:0006436//tryptophanyl-tRNA aminoacylation;GO:0006457//protein folding;GO:0006950//response t…	-	protein_coding
IMT-vs-MT	SC	ncbi_101797659	ZPBP1	0.0302021	1.20475	9277	7477	0.01	0.226	5.31328	0	0	up	ZPBP1	XP_027307563.1 zona pellucida-binding protein 1 isoform X1 [Anas platyrhynchos]	-	-	-	-	GO:0001669//acrosomal vesicle;GO:0002080//acrosomal membrane;GO:0002199//zona pellucida receptor complex;GO:0005575//cellular_component;GO:0005576//extracellular region;GO:0005622//intracellular;GO:0005623//cell;GO:0005737//cytoplasm;GO:0012505//endomembrane system;GO:0012506//vesicle membrane;GO:0016020//membrane;GO:0030141//secretory granule;GO:0030659//cytoplasmic vesicle membrane;GO:0030667//…	-	GO:0000003//reproduction;GO:0001675//acrosome assembly;GO:0003006//developmental process involved in reproduction;GO:0006996//organelle organization;GO:0007276//gamete generation;GO:0007281//germ cell development;GO:0007283//spermatogenesis;GO:0007286//spermatid development;GO:0007338//single fertilization;GO:0007339//binding of sperm to zona pellucida;GO:0008037//cell recognition;GO:0008150//bio…	-	protein_coding
IMT-vs-MT	SC	ncbi_101797741	CLDN1	3.28494	7.85135	9277	7477	0.589	0.726	1.25705	0	0	up	CLDN1	XP_012964010.3 claudin-1 [Anas platyrhynchos]	Human Diseases;Cellular Processes;Human Diseases;Environmental Information Processing;Organismal Systems	Infectious disease: bacterial;Cellular community - eukaryotes;Infectious disease: viral;Signaling molecules and interaction;Immune system	ko05130//Pathogenic Escherichia coli infection;ko04530//Tight junction;ko05160//Hepatitis C;ko04514//Cell adhesion molecules;ko04670//Leukocyte transendothelial migration	K06087;K06087;K06087;K06087;K06087	GO:0005575//cellular_component;GO:0005622//intracellular;GO:0005623//cell;GO:0005737//cytoplasm;GO:0005886//plasma membrane;GO:0005887//integral component of plasma membrane;GO:0005911//cell-cell junction;GO:0005923//bicellular tight junction;GO:0016020//membrane;GO:0016021//integral component of membrane;GO:0016323//basolateral plasma membrane;GO:0016324//apical plasma membrane;GO:0016328//later…	GO:0001618//virus receptor activity;GO:0003674//molecular_function;GO:0005198//structural molecule activity;GO:0005488//binding;GO:0005515//protein binding;GO:0042802//identical protein binding	GO:0001101//response to acid chemical;GO:0001885//endothelial cell development;GO:0001889//liver development;GO:0002064//epithelial cell development;GO:0002237//response to molecule of bacterial origin;GO:0002376//immune system process;GO:0003158//endothelium development;GO:0006810//transport;GO:0006950//response to stress;GO:0006952//defense response;GO:0006955//immune response;GO:0006970//respo…	-	protein_coding
IMT-vs-MT	SC	ncbi_101797757	CGAS	0.831466	0.177344	9277	7477	0.337	0.073	-2.22846	0	0	down	CGAS	XP_027310983.1 cyclic GMP-AMP synthase [Anas platyrhynchos]	Human Diseases;Human Diseases;Human Diseases;Human Diseases;Organismal Systems	Infectious disease: bacterial;Infectious disease: viral;Infectious disease: viral;Infectious disease: viral;Immune system	ko05131//Shigellosis;ko05163//Human cytomegalovirus infection;ko05170//Human immunodeficiency virus 1 infection;ko05168//Herpes simplex virus 1 infection;ko04623//Cytosolic DNA-sensing pathway	K17834;K17834;K17834;K17834;K17834	GO:0005575//cellular_component;GO:0005622//intracellular;GO:0005623//cell;GO:0005737//cytoplasm;GO:0005829//cytosol;GO:0044424//intracellular part;GO:0044444//cytoplasmic part;GO:0044464//cell part	GO:0000166//nucleotide binding;GO:0001882//nucleoside binding;GO:0001883//purine nucleoside binding;GO:0003674//molecular_function;GO:0003676//nucleic acid binding;GO:0003677//DNA binding;GO:0003682//chromatin binding;GO:0003690//double-stranded DNA binding;GO:0003824//catalytic activity;GO:0005488//binding;GO:0005524//ATP binding;GO:0005525//GTP binding;GO:0008144//drug binding;GO:0016740//trans…	GO:0001817//regulation of cytokine production;GO:0001819//positive regulation of cytokine production;GO:0002218//activation of innate immune response;GO:0002230//positive regulation of defense response to virus by host;GO:0002252//immune effector process;GO:0002253//activation of immune response;GO:0002376//immune system process;GO:0002682//regulation of immune system process;GO:0002684//positive…	-	protein_coding
IMT-vs-MT	SC	ncbi_101797842	NTRK2	2.11489	0.692015	9277	7477	0.504	0.227	-1.61157	0	0	down	NTRK2	XP_032061168.1 BDNF/NT-3 growth factors receptor isoform X1 [Aythya fuligula]	Environmental Information Processing;Environmental Information Processing;Environmental Information Processing;Human Diseases;Organismal Systems	Signal transduction;Signal transduction;Signal transduction;Substance dependence;Nervous system	ko04151//PI3K-Akt signaling pathway;ko04010//MAPK signaling pathway;ko04014//Ras signaling pathway;ko05034//Alcoholism;ko04722//Neurotrophin signaling pathway	K04360;K04360;K04360;K04360;K04360	GO:0000139//Golgi membrane;GO:0005575//cellular_component;GO:0005622//intracellular;GO:0005623//cell;GO:0005737//cytoplasm;GO:0005768//endosome;GO:0005769//early endosome;GO:0005783//endoplasmic reticulum;GO:0005791//rough endoplasmic reticulum;GO:0005794//Golgi apparatus;GO:0005829//cytosol;GO:0005886//plasma membrane;GO:0005887//integral component of plasma membrane;GO:0009986//cell surface;GO:…	GO:0000166//nucleotide binding;GO:0003674//molecular_function;GO:0003824//catalytic activity;GO:0004672//protein kinase activity;GO:0004674//protein serine/threonine kinase activity;GO:0004675//transmembrane receptor protein serine/threonine kinase activity;GO:0004713//protein tyrosine kinase activity;GO:0004714//transmembrane receptor protein tyrosine kinase activity;GO:0004888//transmembrane si…	GO:0000902//cell morphogenesis;GO:0000904//cell morphogenesis involved in differentiation;GO:0001101//response to acid chemical;GO:0001505//regulation of neurotransmitter levels;GO:0001558//regulation of cell growth;GO:0001568//blood vessel development;GO:0001570//vasculogenesis;GO:0001654//eye development;GO:0001754//eye photoreceptor cell differentiation;GO:0001764//neuron migration;GO:0001932/…	-	protein_coding
IMT-vs-MT	SC	ncbi_101797897	Adarb1	1.94148	0.550167	9277	7477	0.501	0.218	-1.81903	0	0	down	Adarb1	XP_012952387.1 double-stranded RNA-specific editase 1 isoform X1 [Anas platyrhynchos]	-	-	-	-	GO:0005575//cellular_component;GO:0005622//intracellular;GO:0005623//cell;GO:0005634//nucleus;GO:0005654//nucleoplasm;GO:0005730//nucleolus;GO:0005737//cytoplasm;GO:0005829//cytosol;GO:0031974//membrane-enclosed lumen;GO:0031981//nuclear lumen;GO:0043226//organelle;GO:0043227//membrane-bounded organelle;GO:0043228//non-membrane-bounded organelle;GO:0043229//intracellular organelle;GO:0043231//int…	GO:0003674//molecular_function;GO:0003676//nucleic acid binding;GO:0003723//RNA binding;GO:0003725//double-stranded RNA binding;GO:0003726//double-stranded RNA adenosine deaminase activity;GO:0003729//mRNA binding;GO:0003824//catalytic activity;GO:0004000//adenosine deaminase activity;GO:0004525//ribonuclease III activity;GO:0005488//binding;GO:0005515//protein binding;GO:0016787//hydrolase activ…	GO:0000902//cell morphogenesis;GO:0000904//cell morphogenesis involved in differentiation;GO:0001932//regulation of protein phosphorylation;GO:0001933//negative regulation of protein phosphorylation;GO:0002252//immune effector process;GO:0002376//immune system process;GO:0003008//system process;GO:0006139//nucleobase-containing compound metabolic process;GO:0006382//adenosine to inosine editing;G…	-	protein_coding
IMT-vs-MT	SC	ncbi_101797908	Akap14	0.272453	1.69606	9277	7477	0.144	0.32	2.63767	0	0	up	Akap14	XP_027321246.1 NADH dehydrogenase [ubiquinone] 1 alpha subcomplex subunit 1 isoform X1 [Anas platyrhynchos]	-	-	-	-	GO:0005575//cellular_component;GO:0005622//intracellular;GO:0005623//cell;GO:0005737//cytoplasm;GO:0005856//cytoskeleton;GO:0005929//cilium;GO:0005930//axoneme;GO:0005952//cAMP-dependent protein kinase complex;GO:0031514//motile cilium;GO:0032838//cell projection cytoplasm;GO:0032991//macromolecular complex;GO:0035686//sperm fibrous sheath;GO:0036126//sperm flagellum;GO:0042995//cell projection;G…	GO:0003674//molecular_function;GO:0005488//binding;GO:0005515//protein binding;GO:0034237//protein kinase A regulatory subunit binding;GO:0051018//protein kinase A binding	GO:0000003//reproduction;GO:0007276//gamete generation;GO:0007283//spermatogenesis;GO:0008150//biological_process;GO:0019953//sexual reproduction;GO:0022414//reproductive process;GO:0032501//multicellular organismal process;GO:0032504//multicellular organism reproduction;GO:0044703//multi-organism reproductive process;GO:0048232//male gamete generation;GO:0048609//multicellular organismal reprodu…	-	protein_coding
IMT-vs-MT	SC	ncbi_101797913	GNG5	6.16828	2.59058	9277	7477	0.787	0.519	-1.25156	0	0	down	GNG5	XP_002187197.1 guanine nucleotide-binding protein G(I)/G(S)/G(O) subunit gamma-5 [Taeniopygia guttata]	Human Diseases;Environmental Information Processing;Environmental Information Processing;Human Diseases;Human Diseases;Human Diseases;Organismal Systems;Human Diseases;Organismal Systems;Environmental Information Processing;Organismal Systems;Organismal Systems;Organismal Systems;Organismal Systems;Organismal Systems;Organismal Systems;Human Diseases;Organismal Systems	Cancer: overview;Signal transduction;Signal transduction;Infectious disease: viral;Infectious disease: viral;Infectious disease: viral;Immune system;Substance dependence;Nervous system;Signal transduction;Nervous system;Endocrine system;Nervous system;Nervous system;Nervous system;Environmental adaptation;Substance dependence;Nervous system	ko05200//Pathways in cancer;ko04151//PI3K-Akt signaling pathway;ko04014//Ras signaling pathway;ko05163//Human cytomegalovirus infection;ko05170//Human immunodeficiency virus 1 infection;ko05167//Kaposi sarcoma-associated herpesvirus infection;ko04062//Chemokine signaling pathway;ko05034//Alcoholism;ko04723//Retrograde endocannabinoid signaling;ko04371//Apelin signaling pathway;ko04728//Dopaminerg…	K04542;K04542;K04542;K04542;K04542;K04542;K04542;K04542;K04542;K04542;K04542;K04542;K04542;K04542;K04542;K04542;K04542;K04542	GO:0005575//cellular_component;GO:0005622//intracellular;GO:0005623//cell;GO:0005737//cytoplasm;GO:0005834//heterotrimeric G-protein complex;GO:0005886//plasma membrane;GO:0009898//cytoplasmic side of plasma membrane;GO:0016020//membrane;GO:0019897//extrinsic component of plasma membrane;GO:0019898//extrinsic component of membrane;GO:0031234//extrinsic component of cytoplasmic side of plasma memb…	GO:0003674//molecular_function;GO:0003824//catalytic activity;GO:0003924//GTPase activity;GO:0005488//binding;GO:0005515//protein binding;GO:0016462//pyrophosphatase activity;GO:0016787//hydrolase activity;GO:0016817//hydrolase activity, acting on acid anhydrides;GO:0016818//hydrolase activity, acting on acid anhydrides, in phosphorus-containing anhydrides;GO:0017111//nucleoside-triphosphatase ac…	GO:0003156//regulation of organ formation;GO:0003264//regulation of cardioblast proliferation;GO:0003266//regulation of secondary heart field cardioblast proliferation;GO:0007154//cell communication;GO:0007165//signal transduction;GO:0007186//G-protein coupled receptor signaling pathway;GO:0008150//biological_process;GO:0008284//positive regulation of cell proliferation;GO:0009987//cellular proce…	-	protein_coding
IMT-vs-MT	SC	ncbi_101797919	TBL1XR1	2.09886	0.704454	9277	7477	0.568	0.268	-1.57489	0	0	down	TBL1XR1	XP_012959772.1 F-box-like/WD repeat-containing protein TBL1XR1 isoform X1 [Anas platyrhynchos]	Environmental Information Processing;Environmental Information Processing	Signal transduction;Signal transduction	ko04310//Wnt signaling pathway;ko04013//MAPK signaling pathway - fly	K04508;K04508	GO:0000118//histone deacetylase complex;GO:0000151//ubiquitin ligase complex;GO:0000228//nuclear chromosome;GO:0000785//chromatin;GO:0000790//nuclear chromatin;GO:0005575//cellular_component;GO:0005622//intracellular;GO:0005623//cell;GO:0005634//nucleus;GO:0005654//nucleoplasm;GO:0005694//chromosome;GO:0005700//polytene chromosome;GO:0005819//spindle;GO:0005856//cytoskeleton;GO:0005874//microtubu…	GO:0001067//regulatory region nucleic acid binding;GO:0003674//molecular_function;GO:0003676//nucleic acid binding;GO:0003677//DNA binding;GO:0003682//chromatin binding;GO:0003712//transcription cofactor activity;GO:0003714//transcription corepressor activity;GO:0005198//structural molecule activity;GO:0005488//binding;GO:0005515//protein binding;GO:0008013//beta-catenin binding;GO:0008134//trans…	GO:0000122//negative regulation of transcription from RNA polymerase II promoter;GO:0001654//eye development;GO:0001745//compound eye morphogenesis;GO:0001932//regulation of protein phosphorylation;GO:0001933//negative regulation of protein phosphorylation;GO:0001934//positive regulation of protein phosphorylation;GO:0002009//morphogenesis of an epithelium;GO:0002021//response to dietary excess;G…	-	protein_coding
IMT-vs-MT	SC	ncbi_101797987	TET1	3.02939	1.21211	9277	7477	0.658	0.335	-1.32144	0	0	down	TET1	XP_005009166.2 methylcytosine dioxygenase TET1 isoform X1 [Anas platyrhynchos]	-	-	-	-	GO:0005575//cellular_component;GO:0005622//intracellular;GO:0005623//cell;GO:0005634//nucleus;GO:0005654//nucleoplasm;GO:0031974//membrane-enclosed lumen;GO:0031981//nuclear lumen;GO:0043226//organelle;GO:0043227//membrane-bounded organelle;GO:0043229//intracellular organelle;GO:0043231//intracellular membrane-bounded organelle;GO:0043233//organelle lumen;GO:0044422//organelle part;GO:0044424//in…	GO:0000981//RNA polymerase II transcription factor activity, sequence-specific DNA binding;GO:0003674//molecular_function;GO:0003676//nucleic acid binding;GO:0003677//DNA binding;GO:0003700//transcription factor activity, sequence-specific DNA binding;GO:0003824//catalytic activity;GO:0005488//binding;GO:0005506//iron ion binding;GO:0008270//zinc ion binding;GO:0016491//oxidoreductase activity;GO…	GO:0001701//in utero embryonic development;GO:0001824//blastocyst development;GO:0001825//blastocyst formation;GO:0001826//inner cell mass cell differentiation;GO:0006139//nucleobase-containing compound metabolic process;GO:0006259//DNA metabolic process;GO:0006304//DNA modification;GO:0006325//chromatin organization;GO:0006351//transcription, DNA-templated;GO:0006355//regulation of transcription…	-	protein_coding
IMT-vs-MT	SC	ncbi_101798013	Mpc1	1.52336	3.96814	9277	7477	0.469	0.632	1.38115	0	0	up	Mpc1	XP_027310054.1 mitochondrial pyruvate carrier 1 [Anas platyrhynchos]	-	-	-	-	GO:0005575//cellular_component;GO:0005622//intracellular;GO:0005623//cell;GO:0005737//cytoplasm;GO:0005739//mitochondrion;GO:0005740//mitochondrial envelope;GO:0005743//mitochondrial inner membrane;GO:0005773//vacuole;GO:0005774//vacuolar membrane;GO:0005886//plasma membrane;GO:0016020//membrane;GO:0016021//integral component of membrane;GO:0019866//organelle inner membrane;GO:0031090//organelle …	GO:0003674//molecular_function;GO:0005215//transporter activity;GO:0005342//organic acid transmembrane transporter activity;GO:0008028//monocarboxylic acid transmembrane transporter activity;GO:0008509//anion transmembrane transporter activity;GO:0008514//organic anion transmembrane transporter activity;GO:0015075//ion transmembrane transporter activity;GO:0015318//inorganic solute uptake transme…	GO:0006082//organic acid metabolic process;GO:0006084//acetyl-CoA metabolic process;GO:0006085//acetyl-CoA biosynthetic process;GO:0006086//acetyl-CoA biosynthetic process from pyruvate;GO:0006090//pyruvate metabolic process;GO:0006139//nucleobase-containing compound metabolic process;GO:0006163//purine nucleotide metabolic process;GO:0006164//purine nucleotide biosynthetic process;GO:0006637//ac…	-	protein_coding
IMT-vs-MT	SC	ncbi_101798031	NTN1	0.801297	0.00904774	9277	7477	0.247	0.004	-6.45296	0	0	down	NTN1	XP_027327477.1 netrin-1 isoform X1 [Anas platyrhynchos]	Organismal Systems;Organismal Systems	Development and regeneration;Development and regeneration	ko04360//Axon guidance;ko04361//Axon regeneration	K06843;K06843	GO:0005575//cellular_component;GO:0005576//extracellular region;GO:0005604//basement membrane;GO:0005622//intracellular;GO:0005623//cell;GO:0005737//cytoplasm;GO:0031012//extracellular matrix;GO:0044421//extracellular region part;GO:0044424//intracellular part;GO:0044464//cell part;GO:0071944//cell periphery	-	GO:0000902//cell morphogenesis;GO:0000904//cell morphogenesis involved in differentiation;GO:0001558//regulation of cell growth;GO:0001764//neuron migration;GO:0002009//morphogenesis of an epithelium;GO:0006810//transport;GO:0006915//apoptotic process;GO:0006928//movement of cell or subcellular component;GO:0006929//substrate-dependent cell migration;GO:0006930//substrate-dependent cell migration…	-	protein_coding
IMT-vs-MT	SC	ncbi_101798035	Lrrc52	0.145004	1.59565	9277	7477	0.061	0.292	3.45907	0	0	up	Lrrc52	XP_027318694.1 leucine-rich repeat-containing protein 52 [Anas platyrhynchos]	-	-	-	-	GO:0005575//cellular_component;GO:0005623//cell;GO:0005886//plasma membrane;GO:0005887//integral component of plasma membrane;GO:0008076//voltage-gated potassium channel complex;GO:0016020//membrane;GO:0016021//integral component of membrane;GO:0031224//intrinsic component of membrane;GO:0031226//intrinsic component of plasma membrane;GO:0032991//macromolecular complex;GO:0034702//ion channel com…	GO:0003674//molecular_function;GO:0005215//transporter activity;GO:0005216//ion channel activity;GO:0005244//voltage-gated ion channel activity;GO:0005249//voltage-gated potassium channel activity;GO:0005261//cation channel activity;GO:0005267//potassium channel activity;GO:0005488//binding;GO:0005515//protein binding;GO:0008324//cation transmembrane transporter activity;GO:0015075//ion transmemb…	GO:0000003//reproduction;GO:0006810//transport;GO:0006811//ion transport;GO:0006812//cation transport;GO:0006813//potassium ion transport;GO:0008150//biological_process;GO:0009987//cellular process;GO:0010959//regulation of metal ion transport;GO:0015672//monovalent inorganic cation transport;GO:0022414//reproductive process;GO:0022898//regulation of transmembrane transporter activity;GO:0030001/…	-	protein_coding
IMT-vs-MT	SC	ncbi_101798048	Gsta4	2.49332	9.35755	9277	7477	0.464	0.789	1.90802	0	0	up	Gsta4	EOB08918.1 Glutathione S-transferase, partial [Anas platyrhynchos]	Metabolism;Human Diseases;Human Diseases;Human Diseases;Organismal Systems;Human Diseases;Metabolism;Human Diseases;Metabolism;Metabolism;Metabolism	Global and overview maps;Cancer: overview;Cancer: specific types;Cardiovascular disease;Aging;Drug resistance: antineoplastic;Xenobiotics biodegradation and metabolism;Cancer: overview;Metabolism of other amino acids;Xenobiotics biodegradation and metabolism;Xenobiotics biodegradation and metabolism	ko01100//Metabolic pathways;ko05200//Pathways in cancer;ko05225//Hepatocellular carcinoma;ko05418//Fluid shear stress and atherosclerosis;ko04212//Longevity regulating pathway - worm;ko01524//Platinum drug resistance;ko00983//Drug metabolism - other enzymes;ko05204//Chemical carcinogenesis - DNA adducts;ko00480//Glutathione metabolism;ko00980//Metabolism of xenobiotics by cytochrome P450;ko00982/…	K00799;K00799;K00799;K00799;K00799;K00799;K00799;K00799;K00799;K00799;K00799	GO:0005575//cellular_component;GO:0005622//intracellular;GO:0005623//cell;GO:0005737//cytoplasm;GO:0044424//intracellular part;GO:0044464//cell part	GO:0003674//molecular_function;GO:0003824//catalytic activity;GO:0004364//glutathione transferase activity;GO:0005515//protein binding;GO:0016034//maleylacetoacetate isomerase activity;GO:0016740//transferase activity;GO:0016765//transferase activity, transferring alkyl or aryl (other than methyl) groups	GO:0006518//peptide metabolic process;GO:0006559//L-phenylalanine catabolic process;GO:0006572//tyrosine catabolic process;GO:0006575//cellular modified amino acid metabolic process;GO:0006749//glutathione metabolic process;GO:0006790//sulfur compound metabolic process;GO:0006807//nitrogen compound metabolic process;GO:0008150//biological_process;GO:0008152//metabolic process;GO:0009987//cellular…	-	protein_coding
IMT-vs-MT	SC	ncbi_101798193	DUT	3.44874	1.5539	9277	7477	0.68	0.386	-1.15013	0	0	down	DUT	XP_027322725.1 deoxyuridine 5'-triphosphate nucleotidohydrolase, mitochondrial [Anas platyrhynchos]	Metabolism;Metabolism;Metabolism	Global and overview maps;Nucleotide metabolism;Xenobiotics biodegradation and metabolism	ko01100//Metabolic pathways;ko00240//Pyrimidine metabolism;ko00983//Drug metabolism - other enzymes	K01520;K01520;K01520	GO:0005575//cellular_component;GO:0005622//intracellular;GO:0005623//cell;GO:0005634//nucleus;GO:0005654//nucleoplasm;GO:0005737//cytoplasm;GO:0005739//mitochondrion;GO:0005829//cytosol;GO:0031974//membrane-enclosed lumen;GO:0031981//nuclear lumen;GO:0043226//organelle;GO:0043227//membrane-bounded organelle;GO:0043229//intracellular organelle;GO:0043231//intracellular membrane-bounded organelle;G…	GO:0000287//magnesium ion binding;GO:0003674//molecular_function;GO:0003824//catalytic activity;GO:0004170//dUTP diphosphatase activity;GO:0005488//binding;GO:0005515//protein binding;GO:0008829//dCTP deaminase activity;GO:0016462//pyrophosphatase activity;GO:0016787//hydrolase activity;GO:0016817//hydrolase activity, acting on acid anhydrides;GO:0016818//hydrolase activity, acting on acid anhydr…	GO:0006139//nucleobase-containing compound metabolic process;GO:0006163//purine nucleotide metabolic process;GO:0006195//purine nucleotide catabolic process;GO:0006220//pyrimidine nucleotide metabolic process;GO:0006221//pyrimidine nucleotide biosynthetic process;GO:0006226//dUMP biosynthetic process;GO:0006244//pyrimidine nucleotide catabolic process;GO:0006259//DNA metabolic process;GO:0006260/…	-	protein_coding
IMT-vs-MT	SC	ncbi_101798219	KIF2C	0.129763	1.8469	9277	7477	0.048	0.308	3.83012	0	0	up	KIF2C	XP_027318557.1 kinesin-like protein KIF2C isoform X1 [Anas platyrhynchos]	Organismal Systems	Development and regeneration	ko04361//Axon regeneration	K10393	GO:0000775//chromosome, centromeric region;GO:0000776//kinetochore;GO:0000777//condensed chromosome kinetochore;GO:0000779//condensed chromosome, centromeric region;GO:0000793//condensed chromosome;GO:0005575//cellular_component;GO:0005622//intracellular;GO:0005623//cell;GO:0005634//nucleus;GO:0005694//chromosome;GO:0005737//cytoplasm;GO:0005829//cytosol;GO:0005856//cytoskeleton;GO:0005871//kines…	GO:0000166//nucleotide binding;GO:0003674//molecular_function;GO:0003676//nucleic acid binding;GO:0003677//DNA binding;GO:0003690//double-stranded DNA binding;GO:0003774//motor activity;GO:0003777//microtubule motor activity;GO:0003824//catalytic activity;GO:0005488//binding;GO:0005515//protein binding;GO:0005524//ATP binding;GO:0008017//microtubule binding;GO:0008092//cytoskeletal protein bindin…	GO:0000070//mitotic sister chromatid segregation;GO:0000226//microtubule cytoskeleton organization;GO:0000278//mitotic cell cycle;GO:0000280//nuclear division;GO:0000819//sister chromatid segregation;GO:0002376//immune system process;GO:0002478//antigen processing and presentation of exogenous peptide antigen;GO:0002495//antigen processing and presentation of peptide antigen via MHC class II;GO:0…	-	protein_coding
IMT-vs-MT	SC	ncbi_101798233	Actrt2	0.00432305	1.58872	9277	7477	0.002	0.262	8.4887	0	0	up	Actrt2	XP_005011090.1 actin-related protein T2 [Anas platyrhynchos]	-	-	-	-	-	GO:0008942//nitrite reductase [NAD(P)H] activity	GO:0055114//oxidation-reduction process	-	protein_coding
IMT-vs-MT	SC	ncbi_101798254	ZNF451	0.502317	2.3057	9277	7477	0.247	0.412	2.19831	0	0	up	ZNF451	XP_027310871.1 LOW QUALITY PROTEIN: E3 SUMO-protein ligase ZNF451 [Anas platyrhynchos]	-	-	-	-	-	-	-	-	protein_coding
IMT-vs-MT	SC	ncbi_101798352	ERBIN	3.42492	1.57439	9277	7477	0.603	0.306	-1.12123	0	0	down	ERBIN	XP_027302948.1 LOW QUALITY PROTEIN: erbin [Anas platyrhynchos]	Organismal Systems	Immune system	ko04621//NOD-like receptor signaling pathway	K12796	GO:0005575//cellular_component;GO:0005576//extracellular region;GO:0005604//basement membrane;GO:0005622//intracellular;GO:0005623//cell;GO:0005634//nucleus;GO:0005635//nuclear envelope;GO:0005654//nucleoplasm;GO:0005737//cytoplasm;GO:0005886//plasma membrane;GO:0009925//basal plasma membrane;GO:0012505//endomembrane system;GO:0016020//membrane;GO:0016323//basolateral plasma membrane;GO:0016604//…	GO:0003674//molecular_function;GO:0005102//receptor binding;GO:0005176//ErbB-2 class receptor binding;GO:0005178//integrin binding;GO:0005198//structural molecule activity;GO:0005200//structural constituent of cytoskeleton;GO:0005488//binding;GO:0005515//protein binding;GO:0044877//macromolecular complex binding;GO:0050839//cell adhesion molecule binding	GO:0001817//regulation of cytokine production;GO:0001818//negative regulation of cytokine production;GO:0002237//response to molecule of bacterial origin;GO:0002682//regulation of immune system process;GO:0002683//negative regulation of immune system process;GO:0006355//regulation of transcription, DNA-templated;GO:0006605//protein targeting;GO:0006810//transport;GO:0006886//intracellular protein…	-	protein_coding
IMT-vs-MT	SC	ncbi_101798356	CSRP2	2.26978	0.503896	9277	7477	0.437	0.149	-2.17113	0	0	down	CSRP2	XP_013053125.1 PREDICTED: cysteine and glycine-rich protein 2 [Anser cygnoides domesticus]	-	-	-	-	GO:0005575//cellular_component;GO:0005622//intracellular;GO:0005623//cell;GO:0005634//nucleus;GO:0043226//organelle;GO:0043227//membrane-bounded organelle;GO:0043229//intracellular organelle;GO:0043231//intracellular membrane-bounded organelle;GO:0044424//intracellular part;GO:0044464//cell part	GO:0003674//molecular_function;GO:0005488//binding;GO:0043167//ion binding;GO:0043169//cation binding;GO:0046872//metal ion binding	GO:0007275//multicellular organism development;GO:0008150//biological_process;GO:0009987//cellular process;GO:0030154//cell differentiation;GO:0032501//multicellular organismal process;GO:0032502//developmental process;GO:0045445//myoblast differentiation;GO:0048856//anatomical structure development;GO:0048869//cellular developmental process;GO:0061061//muscle structure development	-	protein_coding
IMT-vs-MT	SC	ncbi_101798359	RAB7B	0.542037	0.0765615	9277	7477	0.241	0.029	-2.82208	0	0	down	RAB7B	XP_027300714.1 ras-related protein Rab-7b isoform X2 [Anas platyrhynchos]	Human Diseases;Cellular Processes;Cellular Processes;Human Diseases;Cellular Processes	Infectious disease: bacterial;Transport and catabolism;Transport and catabolism;Infectious disease: parasitic;Transport and catabolism	ko05132//Salmonella infection;ko04145//Phagosome;ko04140//Autophagy - animal;ko05146//Amoebiasis;ko04137//Mitophagy - animal	K07898;K07898;K07898;K07898;K07898	GO:0000323//lytic vacuole;GO:0005575//cellular_component;GO:0005622//intracellular;GO:0005623//cell;GO:0005737//cytoplasm;GO:0005764//lysosome;GO:0005768//endosome;GO:0005770//late endosome;GO:0005773//vacuole;GO:0005794//Golgi apparatus;GO:0005802//trans-Golgi network;GO:0010008//endosome membrane;GO:0012505//endomembrane system;GO:0012506//vesicle membrane;GO:0016020//membrane;GO:0030139//endoc…	GO:0000166//nucleotide binding;GO:0001882//nucleoside binding;GO:0001883//purine nucleoside binding;GO:0003674//molecular_function;GO:0003824//catalytic activity;GO:0003924//GTPase activity;GO:0005488//binding;GO:0005524//ATP binding;GO:0005525//GTP binding;GO:0016462//pyrophosphatase activity;GO:0016787//hydrolase activity;GO:0016817//hydrolase activity, acting on acid anhydrides;GO:0016818//hyd…	GO:0001817//regulation of cytokine production;GO:0001819//positive regulation of cytokine production;GO:0002376//immune system process;GO:0002682//regulation of immune system process;GO:0002683//negative regulation of immune system process;GO:0002684//positive regulation of immune system process;GO:0006355//regulation of transcription, DNA-templated;GO:0006400//tRNA modification;GO:0006412//trans…	-	protein_coding
IMT-vs-MT	SC	ncbi_101798363	SPACA9	0.0496991	4.47299	9277	7477	0.024	0.52	6.48901	0	0	up	SPACA9	XP_027326419.1 sperm acrosome-associated protein 9 isoform X1 [Anas platyrhynchos]	-	-	-	-	GO:0001669//acrosomal vesicle;GO:0005575//cellular_component;GO:0005622//intracellular;GO:0005623//cell;GO:0005737//cytoplasm;GO:0005856//cytoskeleton;GO:0005874//microtubule;GO:0005881//cytoplasmic microtubule;GO:0005929//cilium;GO:0012505//endomembrane system;GO:0015630//microtubule cytoskeleton;GO:0030141//secretory granule;GO:0031410//cytoplasmic vesicle;GO:0031514//motile cilium;GO:0031982//…	GO:0003674//molecular_function;GO:0005488//binding;GO:0005515//protein binding;GO:0048306//calcium-dependent protein binding	-	-	protein_coding
IMT-vs-MT	SC	ncbi_101798399	CNOT6	1.9216	0.823188	9277	7477	0.553	0.268	-1.22291	0	0	down	CNOT6	XP_032052591.1 CCR4-NOT transcription complex subunit 6 isoform X1 [Aythya fuligula]	Genetic Information Processing	Folding, sorting and degradation	ko03018//RNA degradation	K12603	GO:0005575//cellular_component;GO:0005622//intracellular;GO:0005623//cell;GO:0005634//nucleus;GO:0005737//cytoplasm;GO:0005829//cytosol;GO:0030014//CCR4-NOT complex;GO:0032991//macromolecular complex;GO:0043226//organelle;GO:0043227//membrane-bounded organelle;GO:0043229//intracellular organelle;GO:0043231//intracellular membrane-bounded organelle;GO:0044424//intracellular part;GO:0044444//cytopl…	GO:0000175//3'-5'-exoribonuclease activity;GO:0003674//molecular_function;GO:0003676//nucleic acid binding;GO:0003723//RNA binding;GO:0003824//catalytic activity;GO:0004518//nuclease activity;GO:0004527//exonuclease activity;GO:0004532//exoribonuclease activity;GO:0004535//poly(A)-specific ribonuclease activity;GO:0004540//ribonuclease activity;GO:0005488//binding;GO:0005515//protein binding;GO:0…	GO:0000075//cell cycle checkpoint;GO:0000077//DNA damage checkpoint;GO:0000278//mitotic cell cycle;GO:0000288//nuclear-transcribed mRNA catabolic process, deadenylation-dependent decay;GO:0000289//nuclear-transcribed mRNA poly(A) tail shortening;GO:0000291//nuclear-transcribed mRNA catabolic process, exonucleolytic;GO:0000956//nuclear-transcribed mRNA catabolic process;GO:0006139//nucleobase-cont…	-	protein_coding
IMT-vs-MT	SC	ncbi_101798440	Gpd1	0.0171203	1.49921	9277	7477	0.011	0.262	6.44405	0	0	up	Gpd1	XP_027318135.1 glycerol-3-phosphate dehydrogenase [NAD(+)], cytoplasmic [Anas platyrhynchos]	Metabolism	Lipid metabolism	ko00564//Glycerophospholipid metabolism	K00006	-	GO:0004367//glycerol-3-phosphate dehydrogenase [NAD+] activity;GO:0016616//oxidoreductase activity, acting on the CH-OH group of donors, NAD or NADP as acceptor;GO:0016620//oxidoreductase activity, acting on the aldehyde or oxo group of donors, NAD or NADP as acceptor;GO:0016651//oxidoreductase activity, acting on NAD(P)H;GO:0051287//NAD binding	GO:0005975//carbohydrate metabolic process;GO:0046168//glycerol-3-phosphate catabolic process;GO:0055114//oxidation-reduction process	-	protein_coding
IMT-vs-MT	SC	ncbi_101798454	NPC2	7.62626	16.8646	9277	7477	0.797	0.859	1.14494	0	0	up	NPC2	XP_027313546.1 NPC intracellular cholesterol transporter 2 [Anas platyrhynchos]	Cellular Processes;Organismal Systems	Transport and catabolism;Digestive system	ko04142//Lysosome;ko04979//Cholesterol metabolism	K13443;K13443	GO:0000323//lytic vacuole;GO:0005575//cellular_component;GO:0005576//extracellular region;GO:0005615//extracellular space;GO:0005622//intracellular;GO:0005623//cell;GO:0005737//cytoplasm;GO:0005764//lysosome;GO:0005766//primary lysosome;GO:0005773//vacuole;GO:0005775//vacuolar lumen;GO:0005783//endoplasmic reticulum;GO:0012505//endomembrane system;GO:0030141//secretory granule;GO:0031410//cytopla…	GO:0001530//lipopolysaccharide binding;GO:0003674//molecular_function;GO:0003823//antigen binding;GO:0005215//transporter activity;GO:0005319//lipid transporter activity;GO:0005488//binding;GO:0005496//steroid binding;GO:0005515//protein binding;GO:0005539//glycosaminoglycan binding;GO:0008289//lipid binding;GO:0015248//sterol transporter activity;GO:0015485//cholesterol binding;GO:0017127//chole…	GO:0001775//cell activation;GO:0002165//instar larval or pupal development;GO:0002252//immune effector process;GO:0002263//cell activation involved in immune response;GO:0002274//myeloid leukocyte activation;GO:0002275//myeloid cell activation involved in immune response;GO:0002283//neutrophil activation involved in immune response;GO:0002366//leukocyte activation involved in immune response;GO:0…	-	protein_coding
IMT-vs-MT	SC	ncbi_101798456	SSX2IP	0.0963369	1.12881	9277	7477	0.054	0.33	3.54921	0	0	up	SSX2IP	XP_012957655.1 afadin- and alpha-actinin-binding protein isoform X1 [Anas platyrhynchos]	Cellular Processes	Cellular community - eukaryotes	ko04520//Adherens junction	K06085	GO:0005575//cellular_component;GO:0005622//intracellular;GO:0005623//cell;GO:0005634//nucleus;GO:0005737//cytoplasm;GO:0005813//centrosome;GO:0005815//microtubule organizing center;GO:0005856//cytoskeleton;GO:0005911//cell-cell junction;GO:0005912//adherens junction;GO:0005913//cell-cell adherens junction;GO:0005929//cilium;GO:0015630//microtubule cytoskeleton;GO:0030054//cell junction;GO:0031252…	GO:0003674//molecular_function;GO:0005488//binding;GO:0005515//protein binding;GO:0019904//protein domain specific binding;GO:0030674//protein binding, bridging;GO:0060090//binding, bridging	GO:0000226//microtubule cytoskeleton organization;GO:0006810//transport;GO:0006928//movement of cell or subcellular component;GO:0006996//organelle organization;GO:0007010//cytoskeleton organization;GO:0007017//microtubule-based process;GO:0007018//microtubule-based movement;GO:0007049//cell cycle;GO:0007098//centrosome cycle;GO:0007155//cell adhesion;GO:0008150//biological_process;GO:0009966//re…	-	protein_coding
IMT-vs-MT	SC	ncbi_101798459	GRID2	1.52614	0.119583	9277	7477	0.292	0.039	-3.67269	0	0	down	GRID2	XP_032855285.1 glutamate receptor ionotropic, delta-2 isoform X1 [Tyto alba alba]	Environmental Information Processing;Organismal Systems	Signaling molecules and interaction;Nervous system	ko04080//Neuroactive ligand-receptor interaction;ko04730//Long-term depression	K05207;K05207	GO:0005575//cellular_component;GO:0005623//cell;GO:0005886//plasma membrane;GO:0005887//integral component of plasma membrane;GO:0008328//ionotropic glutamate receptor complex;GO:0014069//postsynaptic density;GO:0016020//membrane;GO:0016021//integral component of membrane;GO:0030054//cell junction;GO:0030425//dendrite;GO:0031224//intrinsic component of membrane;GO:0031226//intrinsic component of …	GO:0003674//molecular_function;GO:0004888//transmembrane signaling receptor activity;GO:0004970//ionotropic glutamate receptor activity;GO:0005215//transporter activity;GO:0005216//ion channel activity;GO:0005230//extracellular ligand-gated ion channel activity;GO:0005231//excitatory extracellular ligand-gated ion channel activity;GO:0005234//extracellular-glutamate-gated ion channel activity;GO:…	GO:0001964//startle response;GO:0003008//system process;GO:0006810//transport;GO:0006811//ion transport;GO:0007154//cell communication;GO:0007155//cell adhesion;GO:0007157//heterophilic cell-cell adhesion via plasma membrane cell adhesion molecules;GO:0007165//signal transduction;GO:0007166//cell surface receptor signaling pathway;GO:0007215//glutamate receptor signaling pathway;GO:0007267//cell-…	-	protein_coding
IMT-vs-MT	SC	ncbi_101798506	UBE2I	3.32889	1.03611	9277	7477	0.668	0.297	-1.68377	0	0	down	UBE2I	RMC17478.1 hypothetical protein DUI87_05139 [Hirundo rustica rustica]	Human Diseases;Genetic Information Processing;Genetic Information Processing;Environmental Information Processing	Cancer: overview;Translation;Folding, sorting and degradation;Signal transduction	ko05206//MicroRNAs in cancer;ko03013//Nucleocytoplasmic transport;ko04120//Ubiquitin mediated proteolysis;ko04064//NF-kappa B signaling pathway	K10577;K10577;K10577;K10577	GO:0000228//nuclear chromosome;GO:0000775//chromosome, centromeric region;GO:0000776//kinetochore;GO:0000777//condensed chromosome kinetochore;GO:0000779//condensed chromosome, centromeric region;GO:0000780//condensed nuclear chromosome, centromeric region;GO:0000793//condensed chromosome;GO:0000794//condensed nuclear chromosome;GO:0000795//synaptonemal complex;GO:0000940//condensed chromosome ou…	GO:0000166//nucleotide binding;GO:0001085//RNA polymerase II transcription factor binding;GO:0003674//molecular_function;GO:0003824//catalytic activity;GO:0004842//ubiquitin-protein transferase activity;GO:0005488//binding;GO:0005515//protein binding;GO:0005524//ATP binding;GO:0008022//protein C-terminus binding;GO:0008134//transcription factor binding;GO:0008144//drug binding;GO:0016740//transfe…	GO:0000003//reproduction;GO:0000122//negative regulation of transcription from RNA polymerase II promoter;GO:0000280//nuclear division;GO:0000578//embryonic axis specification;GO:0001700//embryonic development via the syncytial blastoderm;GO:0002009//morphogenesis of an epithelium;GO:0002119//nematode larval development;GO:0002164//larval development;GO:0002376//immune system process;GO:0002682//…	-	protein_coding
IMT-vs-MT	SC	ncbi_101798620	CCDC113	0.0114047	0.840739	9277	7477	0.004	0.171	6.19153	0	0	up	CCDC113	XP_005019996.2 coiled-coil domain-containing protein 113 isoform X1 [Anas platyrhynchos]	-	-	-	-	GO:0005575//cellular_component;GO:0005622//intracellular;GO:0005623//cell;GO:0005634//nucleus;GO:0005654//nucleoplasm;GO:0005737//cytoplasm;GO:0005813//centrosome;GO:0005814//centriole;GO:0005815//microtubule organizing center;GO:0005829//cytosol;GO:0005856//cytoskeleton;GO:0015630//microtubule cytoskeleton;GO:0031974//membrane-enclosed lumen;GO:0031981//nuclear lumen;GO:0032991//macromolecular c…	GO:0003674//molecular_function;GO:0005524//ATP binding	GO:0006996//organelle organization;GO:0007059//chromosome segregation;GO:0008150//biological_process;GO:0009987//cellular process;GO:0016043//cellular component organization;GO:0022607//cellular component assembly;GO:0030030//cell projection organization;GO:0030031//cell projection assembly;GO:0030261//chromosome condensation;GO:0044085//cellular component biogenesis;GO:0044782//cilium organizati…	-	protein_coding
IMT-vs-MT	SC	ncbi_101798664	TJP2	3.09286	6.47089	9277	7477	0.592	0.676	1.065	0	0	up	TJP2	XP_027302705.1 LOW QUALITY PROTEIN: tight junction protein ZO-2 [Anas platyrhynchos]	Cellular Processes;Human Diseases	Cellular community - eukaryotes;Infectious disease: bacterial	ko04530//Tight junction;ko05110//Vibrio cholerae infection	K06098;K06098	GO:0005575//cellular_component;GO:0005622//intracellular;GO:0005623//cell;GO:0005634//nucleus;GO:0005654//nucleoplasm;GO:0005737//cytoplasm;GO:0005739//mitochondrion;GO:0005759//mitochondrial matrix;GO:0005829//cytosol;GO:0005886//plasma membrane;GO:0005911//cell-cell junction;GO:0005912//adherens junction;GO:0005921//gap junction;GO:0005923//bicellular tight junction;GO:0009986//cell surface;GO:…	GO:0003674//molecular_function;GO:0003824//catalytic activity;GO:0004222//metalloendopeptidase activity;GO:0004252//serine-type endopeptidase activity;GO:0004322//ferroxidase activity;GO:0004385//guanylate kinase activity;GO:0005488//binding;GO:0005506//iron ion binding;GO:0005515//protein binding;GO:0008022//protein C-terminus binding;GO:0008198//ferrous iron binding;GO:0008199//ferric iron bind…	GO:0000302//response to reactive oxygen species;GO:0000303//response to superoxide;GO:0000305//response to oxygen radical;GO:0001558//regulation of cell growth;GO:0001885//endothelial cell development;GO:0002064//epithelial cell development;GO:0002119//nematode larval development;GO:0002164//larval development;GO:0002682//regulation of immune system process;GO:0002683//negative regulation of immu…	-	protein_coding
[truncated: 2,310 more rows]
