# Supplementary material for: Construction and differential analysis of testicular atlas between 10-week-old and 23-week-old ducks using single-cell RNA sequencing
Source: Poult Sci. 2025 Aug 22;104(11):105715. doi: 10.1016/j.psj.2025.105715 (PMC12419092; doi:10.1016/j.psj.2025.105715)
Supplement: Supplementary file 7 [file mmc7.xlsx]

## Sheet: result.xls (1)
			Table S9. The list ofdifferential genes of total testis cells between IMT and MT.
Contrast	Cluster	Gene ID	Gene Name	group_1	group_2	cells_1	cells_2	pct_1	pct_2	log2FC	p_value	FDR	significance	Symbol	Description	KEGG_A_class	KEGG_B_class	Pathway	K_ID	GO Component	GO Function	GO Process	TF_family	Gene_type
IMT-vs-MT	total	ncbi_113844722	Gm614	0	0.403403	27756	26946	0	0.215	11.9784	0	0	up	Gm614	XP_027320950.1 uncharacterized protein CXorf65 homolog isoform X2 [Anas platyrhynchos]	-	-	-	-	-	-	-	-	protein_coding
IMT-vs-MT	total	ncbi_119716153	SPATC1	0.000836481	2.12868	27756	26946	0	0.46	11.1505	0	0	up	SPATC1	XP_032037084.1 speriolin [Aythya fuligula]	-	-	-	-	-	GO:0043565//sequence-specific DNA binding	GO:0006355//regulation of transcription, DNA-templated	-	protein_coding
IMT-vs-MT	total	ncbi_106017448	ncbi_106017448	0.000224755	0.432304	27756	26946	0	0.224	10.3788	0	0	up	ncbi_106017448	-	-	-	-	-	-	-	-	-	lncRNA
IMT-vs-MT	total	ncbi_113844195	TSSK6	0.006595	8.69795	27756	26946	0.001	0.674	10.3434	0	0	up	TSSK6	XP_032046504.1 testis-specific serine/threonine-protein kinase 6 [Aythya fuligula]	-	-	-	-	GO:0005575//cellular_component;GO:0005622//intracellular;GO:0005623//cell;GO:0005634//nucleus;GO:0005737//cytoplasm;GO:0043226//organelle;GO:0043227//membrane-bounded organelle;GO:0043229//intracellular organelle;GO:0043231//intracellular membrane-bounded organelle;GO:0044424//intracellular part;GO:0044464//cell part	GO:0000166//nucleotide binding;GO:0000287//magnesium ion binding;GO:0003674//molecular_function;GO:0003824//catalytic activity;GO:0004672//protein kinase activity;GO:0004674//protein serine/threonine kinase activity;GO:0005488//binding;GO:0005524//ATP binding;GO:0008144//drug binding;GO:0016301//kinase activity;GO:0016740//transferase activity;GO:0016772//transferase activity, transferring phosph…	GO:0000003//reproduction;GO:0003006//developmental process involved in reproduction;GO:0006323//DNA packaging;GO:0006325//chromatin organization;GO:0006464//cellular protein modification process;GO:0006468//protein phosphorylation;GO:0006793//phosphorus metabolic process;GO:0006796//phosphate-containing compound metabolic process;GO:0006807//nitrogen compound metabolic process;GO:0006996//organel…	-	protein_coding
IMT-vs-MT	total	ncbi_101805470	ZIC1	0.000144105	0.276137	27756	26946	0	0.183	10.1442	0	0	up	ZIC1	XP_030312024.1 zinc finger protein ZIC 1 [Calypte anna]	-	-	-	-	GO:0005575//cellular_component;GO:0005622//intracellular;GO:0005623//cell;GO:0005634//nucleus;GO:0005737//cytoplasm;GO:0043226//organelle;GO:0043227//membrane-bounded organelle;GO:0043229//intracellular organelle;GO:0043231//intracellular membrane-bounded organelle;GO:0044424//intracellular part;GO:0044464//cell part	GO:0000976//transcription regulatory region sequence-specific DNA binding;GO:0000977//RNA polymerase II regulatory region sequence-specific DNA binding;GO:0000978//RNA polymerase II core promoter proximal region sequence-specific DNA binding;GO:0000981//RNA polymerase II transcription factor activity, sequence-specific DNA binding;GO:0000982//transcription factor activity, RNA polymerase II core …	GO:0001501//skeletal system development;GO:0006139//nucleobase-containing compound metabolic process;GO:0006351//transcription, DNA-templated;GO:0006355//regulation of transcription, DNA-templated;GO:0006357//regulation of transcription from RNA polymerase II promoter;GO:0006366//transcription from RNA polymerase II promoter;GO:0006725//cellular aromatic compound metabolic process;GO:0006807//nit…	zf-C2H2	protein_coding
IMT-vs-MT	total	ncbi_101798232	PHF7	6.81966e-05	0.169885	27756	26946	0	0.134	9.98105	0	0	up	PHF7	XP_027328268.1 PHD finger protein 7 [Anas platyrhynchos]	-	-	-	-	-	GO:0008318//protein prenyltransferase activity	GO:0018342//protein prenylation	-	protein_coding
IMT-vs-MT	total	ncbi_113839899	Armc12	0.00814864	8.32501	27756	26946	0.001	0.689	9.9791	0	0	up	Armc12	XP_027300526.1 armadillo repeat-containing protein 12 isoform X2 [Anas platyrhynchos]	-	-	-	-	GO:0000221//vacuolar proton-transporting V-type ATPase, V1 domain;GO:0030117//membrane coat	-	GO:0006886//intracellular protein transport;GO:0016192//vesicle-mediated transport;GO:1902600//hydrogen ion transmembrane transport	-	protein_coding
IMT-vs-MT	total	ncbi_101794437	ncbi_101794437	0.00126399	1.30337	27756	26946	0	0.316	9.90031	0	0	up	ncbi_101794437	XP_027328908.1 TP53-target gene 5 protein [Anas platyrhynchos]	-	-	-	-	GO:0005575//cellular_component;GO:0005622//intracellular;GO:0005623//cell;GO:0005737//cytoplasm;GO:0044424//intracellular part;GO:0044464//cell part	-	GO:0001558//regulation of cell growth;GO:0007154//cell communication;GO:0007165//signal transduction;GO:0008150//biological_process;GO:0009987//cellular process;GO:0023052//signaling;GO:0030308//negative regulation of cell growth;GO:0035556//intracellular signal transduction;GO:0040008//regulation of growth;GO:0045926//negative regulation of growth;GO:0048519//negative regulation of biological pr…	-	protein_coding
IMT-vs-MT	total	ncbi_119716622	ncbi_119716622	0.000136978	0.20657	27756	26946	0	0.155	9.76836	0	0	up	ncbi_119716622	-	-	-	-	-	-	-	-	-	lncRNA
IMT-vs-MT	total	ncbi_101789599	FAM166C	0.00701941	6.084	27756	26946	0.001	0.611	9.73907	0	0	up	FAM166C	XP_027311281.1 UPF0573 protein C2orf70 homolog [Anas platyrhynchos]	-	-	-	-	-	-	-	-	protein_coding
IMT-vs-MT	total	ncbi_106017602	TSSK2	0.00106113	0.964103	27756	26946	0	0.304	9.69767	0	0	up	TSSK2	XP_021129177.2 testis-specific serine/threonine-protein kinase 2 [Anas platyrhynchos]	-	-	-	-	GO:0005575//cellular_component;GO:0005622//intracellular;GO:0005623//cell;GO:0005634//nucleus;GO:0005737//cytoplasm;GO:0043226//organelle;GO:0043227//membrane-bounded organelle;GO:0043229//intracellular organelle;GO:0043231//intracellular membrane-bounded organelle;GO:0044424//intracellular part;GO:0044464//cell part	GO:0000166//nucleotide binding;GO:0003674//molecular_function;GO:0003824//catalytic activity;GO:0004672//protein kinase activity;GO:0004674//protein serine/threonine kinase activity;GO:0005488//binding;GO:0005524//ATP binding;GO:0008144//drug binding;GO:0016301//kinase activity;GO:0016740//transferase activity;GO:0016772//transferase activity, transferring phosphorus-containing groups;GO:0016773/…	GO:0006464//cellular protein modification process;GO:0006468//protein phosphorylation;GO:0006793//phosphorus metabolic process;GO:0006796//phosphate-containing compound metabolic process;GO:0006807//nitrogen compound metabolic process;GO:0007154//cell communication;GO:0007165//signal transduction;GO:0008150//biological_process;GO:0008152//metabolic process;GO:0009987//cellular process;GO:0016310/…	-	protein_coding
IMT-vs-MT	total	ncbi_101797228	ENTR1	0.00685111	5.64895	27756	26946	0.001	0.562	9.66655	0	0	up	ENTR1	XP_027306412.1 LOW QUALITY PROTEIN: endosome-associated-trafficking regulator 1 [Anas platyrhynchos]	-	-	-	-	GO:0000445//THO complex part of transcription export complex	GO:0008855//exodeoxyribonuclease VII activity;GO:0061630//ubiquitin protein ligase activity	GO:0006260//DNA replication;GO:0006357//regulation of transcription from RNA polymerase II promoter;GO:0006397//mRNA processing;GO:0016567//protein ubiquitination	-	protein_coding
IMT-vs-MT	total	ncbi_101799517	RNF13	0.00482374	3.93309	27756	26946	0.001	0.499	9.64173	0	0	up	RNF13	XP_005028982.2 E3 ubiquitin-protein ligase RNF13 [Anas platyrhynchos]	-	-	-	-	GO:0000109//nucleotide-excision repair complex;GO:0005575//cellular_component;GO:0005622//intracellular;GO:0005623//cell;GO:0005680//anaphase-promoting complex;GO:0005737//cytoplasm;GO:0005783//endoplasmic reticulum;GO:0005789//endoplasmic reticulum membrane;GO:0012505//endomembrane system;GO:0016020//membrane;GO:0016021//integral component of membrane;GO:0031224//intrinsic component of membrane;…	GO:0003674//molecular_function;GO:0003824//catalytic activity;GO:0005488//binding;GO:0008270//zinc ion binding;GO:0016740//transferase activity;GO:0043167//ion binding;GO:0043169//cation binding;GO:0046872//metal ion binding;GO:0061630//ubiquitin protein ligase activity;GO:0097602//cullin family protein binding	GO:0006289//nucleotide-excision repair;GO:0006464//cellular protein modification process;GO:0006508//proteolysis;GO:0006511//ubiquitin-dependent protein catabolic process;GO:0006807//nitrogen compound metabolic process;GO:0008150//biological_process;GO:0008152//metabolic process;GO:0009056//catabolic process;GO:0009057//macromolecule catabolic process;GO:0009987//cellular process;GO:0016567//prot…	-	protein_coding
IMT-vs-MT	total	ncbi_101798708	Ubqln1	0.00504292	4.03772	27756	26946	0.001	0.535	9.61677	0	0	up	Ubqln1	XP_032063915.1 ubiquilin-1-like [Aythya fuligula]	Genetic Information Processing	Folding, sorting and degradation	ko04141//Protein processing in endoplasmic reticulum	K04523	-	GO:0005515//protein binding	GO:0006289//nucleotide-excision repair	-	protein_coding
IMT-vs-MT	total	ncbi_113845591	C19orf71	0.00667617	4.89964	27756	26946	0.001	0.627	9.49802	0	0	up	C19orf71	XP_027328283.1 uncharacterized protein C19orf71-like [Anas platyrhynchos]	-	-	-	-	-	-	-	-	protein_coding
IMT-vs-MT	total	ncbi_101800199	CBY2	0.0251987	17.8059	27756	26946	0.003	0.781	9.45908	0	0	up	CBY2	XP_005028641.1 spermatid-associated protein [Anas platyrhynchos]	-	-	-	-	GO:0005575//cellular_component;GO:0005622//intracellular;GO:0005623//cell;GO:0005737//cytoplasm;GO:0031410//cytoplasmic vesicle;GO:0031982//vesicle;GO:0043226//organelle;GO:0043227//membrane-bounded organelle;GO:0043229//intracellular organelle;GO:0044424//intracellular part;GO:0044444//cytoplasmic part;GO:0044464//cell part	GO:0003674//molecular_function;GO:0005488//binding;GO:0005515//protein binding;GO:0042802//identical protein binding	-	-	protein_coding
IMT-vs-MT	total	ncbi_101792980	Klhl10	0.00338537	2.25813	27756	26946	0.001	0.441	9.33967	0	0	up	Klhl10	XP_005027243.2 kelch-like protein 10 isoform X2 [Anas platyrhynchos]	-	-	-	-	GO:0000151//ubiquitin ligase complex;GO:0005575//cellular_component;GO:0005622//intracellular;GO:0005623//cell;GO:0005737//cytoplasm;GO:0031461//cullin-RING ubiquitin ligase complex;GO:0031463//Cul3-RING ubiquitin ligase complex;GO:0032991//macromolecular complex;GO:0044424//intracellular part;GO:0044464//cell part;GO:1902494//catalytic complex;GO:1990234//transferase complex	GO:0005515//protein binding;GO:0017103//UTP:galactose-1-phosphate uridylyltransferase activity	GO:0000003//reproduction;GO:0000902//cell morphogenesis;GO:0001894//tissue homeostasis;GO:0003006//developmental process involved in reproduction;GO:0006012//galactose metabolic process;GO:0006464//cellular protein modification process;GO:0006807//nitrogen compound metabolic process;GO:0006919//activation of cysteine-type endopeptidase activity involved in apoptotic process;GO:0007275//multicellu…	-	protein_coding
IMT-vs-MT	total	ncbi_101802332	ACTL9	0.000811954	0.545794	27756	26946	0	0.196	9.22545	0	0	up	ACTL9	XP_021134196.1 actin-3 [Anas platyrhynchos]	-	-	-	-	GO:0005575//cellular_component;GO:0005622//intracellular;GO:0005623//cell;GO:0005737//cytoplasm;GO:0005856//cytoskeleton;GO:0043226//organelle;GO:0043228//non-membrane-bounded organelle;GO:0043229//intracellular organelle;GO:0043232//intracellular non-membrane-bounded organelle;GO:0044424//intracellular part;GO:0044464//cell part	-	-	-	protein_coding
IMT-vs-MT	total	ncbi_113845535	ncbi_113845535	0.00199756	1.17638	27756	26946	0.001	0.3	9.13155	0	0	up	ncbi_113845535	XP_027327246.1 CMT1A duplicated region transcript 4 protein homolog isoform X4 [Anas platyrhynchos]	-	-	-	-	-	-	-	-	protein_coding
IMT-vs-MT	total	ncbi_106017369	SMRP1	0.00624311	3.42929	27756	26946	0.001	0.517	9.07854	0	0	up	SMRP1	XP_027302003.1 LOW QUALITY PROTEIN: spermatid-specific manchette-related protein 1 [Anas platyrhynchos]	-	-	-	-	GO:0002177//manchette;GO:0005575//cellular_component;GO:0005622//intracellular;GO:0005623//cell;GO:0005634//nucleus;GO:0005737//cytoplasm;GO:0005856//cytoskeleton;GO:0015630//microtubule cytoskeleton;GO:0043226//organelle;GO:0043227//membrane-bounded organelle;GO:0043228//non-membrane-bounded organelle;GO:0043229//intracellular organelle;GO:0043231//intracellular membrane-bounded organelle;GO:004…	GO:0003674//molecular_function;GO:0005488//binding;GO:0005515//protein binding;GO:0008092//cytoskeletal protein binding;GO:0015631//tubulin binding;GO:0043014//alpha-tubulin binding	GO:0000003//reproduction;GO:0007276//gamete generation;GO:0007283//spermatogenesis;GO:0008150//biological_process;GO:0009987//cellular process;GO:0016043//cellular component organization;GO:0019953//sexual reproduction;GO:0022414//reproductive process;GO:0022607//cellular component assembly;GO:0030154//cell differentiation;GO:0032501//multicellular organismal process;GO:0032502//developmental pro…	-	protein_coding
IMT-vs-MT	total	ncbi_101799903	ODF1	0.0191511	10.0033	27756	26946	0.003	0.697	9.02133	0	0	up	ODF1	XP_027306081.1 outer dense fiber protein 1 [Anas platyrhynchos]	-	-	-	-	GO:0001520//outer dense fiber;GO:0005575//cellular_component;GO:0005622//intracellular;GO:0005623//cell;GO:0005856//cytoskeleton;GO:0005929//cilium;GO:0031514//motile cilium;GO:0036126//sperm flagellum;GO:0042995//cell projection;GO:0043226//organelle;GO:0043228//non-membrane-bounded organelle;GO:0043229//intracellular organelle;GO:0043232//intracellular non-membrane-bounded organelle;GO:0044422/…	GO:0003674//molecular_function;GO:0005488//binding;GO:0005515//protein binding;GO:0019904//protein domain specific binding	GO:0000003//reproduction;GO:0007275//multicellular organism development;GO:0007276//gamete generation;GO:0007283//spermatogenesis;GO:0008150//biological_process;GO:0009987//cellular process;GO:0019953//sexual reproduction;GO:0022414//reproductive process;GO:0030154//cell differentiation;GO:0032501//multicellular organismal process;GO:0032502//developmental process;GO:0032504//multicellular organi…	-	protein_coding
IMT-vs-MT	total	ncbi_119715751	ncbi_119715751	0.00339659	1.81055	27756	26946	0.001	0.433	9.01634	0	0	up	ncbi_119715751	XP_030357200.1 uncharacterized protein LOC115614433 [Strigops habroptila]	-	-	-	-	-	-	-	-	protein_coding
IMT-vs-MT	total	ncbi_101789767	KIF2A	0.00248429	1.33063	27756	26946	0.001	0.389	9.00823	0	0	up	KIF2A	XP_021125588.1 kinesin-like protein KIF2B [Anas platyrhynchos]	Organismal Systems	Development and regeneration	ko04361//Axon regeneration	K10393	GO:0000775//chromosome, centromeric region;GO:0000776//kinetochore;GO:0000777//condensed chromosome kinetochore;GO:0000779//condensed chromosome, centromeric region;GO:0000793//condensed chromosome;GO:0005575//cellular_component;GO:0005576//extracellular region;GO:0005622//intracellular;GO:0005623//cell;GO:0005634//nucleus;GO:0005694//chromosome;GO:0005730//nucleolus;GO:0005737//cytoplasm;GO:0005…	GO:0000166//nucleotide binding;GO:0003674//molecular_function;GO:0003774//motor activity;GO:0003777//microtubule motor activity;GO:0003824//catalytic activity;GO:0005488//binding;GO:0005515//protein binding;GO:0005524//ATP binding;GO:0008017//microtubule binding;GO:0008092//cytoskeletal protein binding;GO:0008144//drug binding;GO:0015631//tubulin binding;GO:0016462//pyrophosphatase activity;GO:00…	GO:0000226//microtubule cytoskeleton organization;GO:0002376//immune system process;GO:0002478//antigen processing and presentation of exogenous peptide antigen;GO:0002495//antigen processing and presentation of peptide antigen via MHC class II;GO:0002504//antigen processing and presentation of peptide or polysaccharide antigen via MHC class II;GO:0006810//transport;GO:0006890//retrograde vesicle…	-	protein_coding
IMT-vs-MT	total	ncbi_101799968	Tex33	0.0197494	9.74601	27756	26946	0.003	0.69	8.93959	0	0	up	Tex33	XP_005016075.3 testis-expressed protein 33 [Anas platyrhynchos]	-	-	-	-	-	-	-	-	protein_coding
IMT-vs-MT	total	ncbi_101791488	ZC2HC1B	0.0179672	8.74798	27756	26946	0.004	0.608	8.91945	0	0	up	ZC2HC1B	XP_005027493.3 zinc finger C2HC domain-containing protein 1B [Anas platyrhynchos]	-	-	-	-	GO:0000109//nucleotide-excision repair complex	GO:0003674//molecular_function;GO:0005488//binding;GO:0008270//zinc ion binding;GO:0043167//ion binding;GO:0043169//cation binding;GO:0046872//metal ion binding	GO:0006289//nucleotide-excision repair	zf-C2H2	protein_coding
IMT-vs-MT	total	ncbi_101789842	CAP1	0.00642345	3.13503	27756	26946	0.001	0.457	8.90867	0	0	up	CAP1	XP_005017156.1 F-actin-capping protein subunit alpha-3 [Anas platyrhynchos]	Cellular Processes	Transport and catabolism	ko04144//Endocytosis	K10364	GO:0001669//acrosomal vesicle;GO:0005575//cellular_component;GO:0005622//intracellular;GO:0005623//cell;GO:0005737//cytoplasm;GO:0005829//cytosol;GO:0005856//cytoskeleton;GO:0005938//cell cortex;GO:0008290//F-actin capping protein complex;GO:0012505//endomembrane system;GO:0015629//actin cytoskeleton;GO:0016020//membrane;GO:0030141//secretory granule;GO:0030863//cortical cytoskeleton;GO:0031410//…	GO:0003674//molecular_function;GO:0003779//actin binding;GO:0003964//RNA-directed DNA polymerase activity;GO:0005488//binding;GO:0005515//protein binding;GO:0008092//cytoskeletal protein binding	GO:0000003//reproduction;GO:0002376//immune system process;GO:0002478//antigen processing and presentation of exogenous peptide antigen;GO:0002495//antigen processing and presentation of peptide antigen via MHC class II;GO:0002504//antigen processing and presentation of peptide or polysaccharide antigen via MHC class II;GO:0003006//developmental process involved in reproduction;GO:0006278//RNA-de…	-	protein_coding
IMT-vs-MT	total	ncbi_101795344	C1orf158	0.00926785	4.45096	27756	26946	0.001	0.529	8.89221	0	0	up	C1orf158	XP_027299147.1 uncharacterized protein C1orf158 homolog [Anas platyrhynchos]	-	-	-	-	GO:0005634//nucleus	-	-	-	protein_coding
IMT-vs-MT	total	ncbi_101790520	SULT6B1	0.00233708	1.15397	27756	26946	0.001	0.315	8.88736	0	0	up	SULT6B1	EOB02989.1 Sulfotransferase 6B1, partial [Anas platyrhynchos]	-	-	-	-	-	GO:0008146//sulfotransferase activity	-	-	protein_coding
IMT-vs-MT	total	ncbi_113842443	H2AC1	0.0399421	18.809	27756	26946	0.006	0.785	8.8757	0	0	up	H2AC1	XP_027305685.1 histone H2A-beta, sperm-like [Anas platyrhynchos]	Human Diseases;Cellular Processes;Human Diseases	Substance dependence;Cell growth and death;Immune disease	ko05034//Alcoholism;ko04217//Necroptosis;ko05322//Systemic lupus erythematosus	K11251;K11251;K11251	GO:0000228//nuclear chromosome;GO:0000785//chromatin;GO:0000786//nucleosome;GO:0000790//nuclear chromatin;GO:0005575//cellular_component;GO:0005622//intracellular;GO:0005623//cell;GO:0005634//nucleus;GO:0005694//chromosome;GO:0031974//membrane-enclosed lumen;GO:0031981//nuclear lumen;GO:0032991//macromolecular complex;GO:0032993//protein-DNA complex;GO:0043226//organelle;GO:0043227//membrane-boun…	GO:0003674//molecular_function;GO:0003676//nucleic acid binding;GO:0003677//DNA binding;GO:0005488//binding;GO:0005515//protein binding;GO:0046982//protein heterodimerization activity;GO:0046983//protein dimerization activity;GO:0097159//organic cyclic compound binding;GO:1901363//heterocyclic compound binding	GO:0006325//chromatin organization;GO:0006342//chromatin silencing;GO:0006355//regulation of transcription, DNA-templated;GO:0006996//organelle organization;GO:0008150//biological_process;GO:0009889//regulation of biosynthetic process;GO:0009890//negative regulation of biosynthetic process;GO:0009892//negative regulation of metabolic process;GO:0009987//cellular process;GO:0010468//regulation of …	-	protein_coding
IMT-vs-MT	total	ncbi_101800282	ncbi_101800282	0.00901318	4.2327	27756	26946	0.001	0.537	8.85944	0	0	up	ncbi_101800282	XP_013038988.1 PREDICTED: calcium-binding tyrosine phosphorylation-regulated protein isoform X1 [Anser cygnoides domesticus]	-	-	-	-	GO:0005575//cellular_component;GO:0005622//intracellular;GO:0005623//cell;GO:0005634//nucleus;GO:0005737//cytoplasm;GO:0005829//cytosol;GO:0005856//cytoskeleton;GO:0005929//cilium;GO:0031514//motile cilium;GO:0035686//sperm fibrous sheath;GO:0036126//sperm flagellum;GO:0042995//cell projection;GO:0043226//organelle;GO:0043227//membrane-bounded organelle;GO:0043228//non-membrane-bounded organelle;…	GO:0003674//molecular_function;GO:0005488//binding;GO:0005509//calcium ion binding;GO:0005515//protein binding;GO:0017124//SH3 domain binding;GO:0019899//enzyme binding;GO:0019904//protein domain specific binding;GO:0043167//ion binding;GO:0043169//cation binding;GO:0046872//metal ion binding;GO:0046982//protein heterodimerization activity;GO:0046983//protein dimerization activity	GO:0000003//reproduction;GO:0003006//developmental process involved in reproduction;GO:0003341//cilium movement;GO:0003351//epithelial cilium movement;GO:0006928//movement of cell or subcellular component;GO:0007017//microtubule-based process;GO:0007018//microtubule-based movement;GO:0007154//cell communication;GO:0007165//signal transduction;GO:0007276//gamete generation;GO:0007281//germ cell de…	-	protein_coding
IMT-vs-MT	total	ncbi_101796422	ncbi_101796422	0.00107742	0.530106	27756	26946	0	0.197	8.81478	0	0	up	ncbi_101796422	XP_005014918.1 coiled-coil domain-containing protein 70 [Anas platyrhynchos]	-	-	-	-	-	-	-	-	protein_coding
IMT-vs-MT	total	ncbi_101790040	Coro6	0.00168923	0.700555	27756	26946	0.001	0.337	8.61322	0	0	up	Coro6	XP_027327628.1 coronin-6 isoform X4 [Anas platyrhynchos]	-	-	-	-	GO:0005575//cellular_component;GO:0005622//intracellular;GO:0005623//cell;GO:0005856//cytoskeleton;GO:0015629//actin cytoskeleton;GO:0043226//organelle;GO:0043228//non-membrane-bounded organelle;GO:0043229//intracellular organelle;GO:0043232//intracellular non-membrane-bounded organelle;GO:0044424//intracellular part;GO:0044464//cell part	GO:0003674//molecular_function;GO:0003779//actin binding;GO:0005488//binding;GO:0005515//protein binding;GO:0008092//cytoskeletal protein binding;GO:0044877//macromolecular complex binding;GO:0051015//actin filament binding	GO:0006996//organelle organization;GO:0007010//cytoskeleton organization;GO:0008150//biological_process;GO:0009987//cellular process;GO:0016043//cellular component organization;GO:0030029//actin filament-based process;GO:0030036//actin cytoskeleton organization;GO:0071840//cellular component organization or biogenesis	-	protein_coding
IMT-vs-MT	total	ncbi_101791558	ncbi_101791558	0.0104234	4.09297	27756	26946	0.003	0.588	8.60343	0	0	up	ncbi_101791558	EOA94764.1 hypothetical protein Anapl_13329 [Anas platyrhynchos]	-	-	-	-	GO:0005575//cellular_component;GO:0005622//intracellular;GO:0005623//cell;GO:0044464//cell part	GO:0000166//nucleotide binding;GO:0001882//nucleoside binding;GO:0001883//purine nucleoside binding;GO:0003674//molecular_function;GO:0005488//binding;GO:0005525//GTP binding;GO:0017076//purine nucleotide binding;GO:0019001//guanyl nucleotide binding;GO:0032549//ribonucleoside binding;GO:0032550//purine ribonucleoside binding;GO:0032553//ribonucleotide binding;GO:0032555//purine ribonucleotide bi…	-	-	protein_coding
IMT-vs-MT	total	ncbi_101804425	Tuba8	0.0312057	12.01	27756	26946	0.004	0.707	8.5836	0	0	up	Tuba8	XP_012955804.2 tubulin alpha-2 chain [Anas platyrhynchos]	Human Diseases;Human Diseases;Human Diseases;Cellular Processes;Cellular Processes;Cellular Processes;Cellular Processes	Neurodegenerative disease;Neurodegenerative disease;Infectious disease: bacterial;Cellular community - eukaryotes;Transport and catabolism;Cell growth and death;Cellular community - eukaryotes	ko05010//Alzheimer disease;ko05016//Huntington disease;ko05130//Pathogenic Escherichia coli infection;ko04530//Tight junction;ko04145//Phagosome;ko04210//Apoptosis;ko04540//Gap junction	K07374;K07374;K07374;K07374;K07374;K07374;K07374	GO:0005575//cellular_component;GO:0005622//intracellular;GO:0005623//cell;GO:0005737//cytoplasm;GO:0005856//cytoskeleton;GO:0005874//microtubule;GO:0015630//microtubule cytoskeleton;GO:0043226//organelle;GO:0043228//non-membrane-bounded organelle;GO:0043229//intracellular organelle;GO:0043232//intracellular non-membrane-bounded organelle;GO:0044422//organelle part;GO:0044424//intracellular part;G…	GO:0000166//nucleotide binding;GO:0001882//nucleoside binding;GO:0001883//purine nucleoside binding;GO:0003674//molecular_function;GO:0003824//catalytic activity;GO:0003924//GTPase activity;GO:0005198//structural molecule activity;GO:0005200//structural constituent of cytoskeleton;GO:0005488//binding;GO:0005525//GTP binding;GO:0016462//pyrophosphatase activity;GO:0016787//hydrolase activity;GO:00…	GO:0000910//cytokinesis;GO:0006996//organelle organization;GO:0007010//cytoskeleton organization;GO:0007017//microtubule-based process;GO:0008150//biological_process;GO:0009987//cellular process;GO:0016043//cellular component organization;GO:0071840//cellular component organization or biogenesis	-	protein_coding
IMT-vs-MT	total	ncbi_106014471	ncbi_106014471	0.00174714	0.689641	27756	26946	0	0.299	8.54461	0	0	up	ncbi_106014471	-	-	-	-	-	-	-	-	-	lncRNA
IMT-vs-MT	total	ncbi_101802350	HPCA	0.0534206	19.4855	27756	26946	0.013	0.814	8.5081	0	0	up	HPCA	XP_027299616.1 neuron-specific calcium-binding protein hippocalcin [Anas platyrhynchos]	-	-	-	-	GO:0005575//cellular_component;GO:0005622//intracellular;GO:0005623//cell;GO:0005737//cytoplasm;GO:0005829//cytosol;GO:0005886//plasma membrane;GO:0016020//membrane;GO:0019898//extrinsic component of membrane;GO:0030424//axon;GO:0030425//dendrite;GO:0031252//cell leading edge;GO:0031253//cell projection membrane;GO:0031256//leading edge membrane;GO:0032589//neuron projection membrane;GO:0032590//…	GO:0003674//molecular_function;GO:0003779//actin binding;GO:0004553//hydrolase activity, hydrolyzing O-glycosyl compounds;GO:0005488//binding;GO:0005509//calcium ion binding;GO:0005515//protein binding;GO:0008092//cytoskeletal protein binding;GO:0019843//rRNA binding;GO:0019899//enzyme binding;GO:0019900//kinase binding;GO:0042802//identical protein binding;GO:0043167//ion binding;GO:0043169//cat…	GO:0000272//polysaccharide catabolic process;GO:0001101//response to acid chemical;GO:0001654//eye development;GO:0006140//regulation of nucleotide metabolic process;GO:0006364//rRNA processing;GO:0007154//cell communication;GO:0007165//signal transduction;GO:0007275//multicellular organism development;GO:0007399//nervous system development;GO:0007417//central nervous system development;GO:000742…	-	protein_coding
IMT-vs-MT	total	ncbi_101796440	SIGLEC15	0.00246419	0.932862	27756	26946	0.001	0.335	8.50717	0	0	up	SIGLEC15	XP_032061183.1 sialic acid-binding Ig-like lectin 15 [Aythya fuligula]	-	-	-	-	GO:0005575//cellular_component;GO:0005623//cell;GO:0005886//plasma membrane;GO:0016020//membrane;GO:0016021//integral component of membrane;GO:0031224//intrinsic component of membrane;GO:0032991//macromolecular complex;GO:0044425//membrane part;GO:0044464//cell part;GO:0071944//cell periphery	-	GO:0002376//immune system process;GO:0002682//regulation of immune system process;GO:0002761//regulation of myeloid leukocyte differentiation;GO:0006950//response to stress;GO:0006952//defense response;GO:0006955//immune response;GO:0008150//biological_process;GO:0032956//regulation of actin cytoskeleton organization;GO:0032970//regulation of actin filament-based process;GO:0033043//regulation of…	-	protein_coding
IMT-vs-MT	total	ncbi_101794806	TPPP2	0.0827772	29.0994	27756	26946	0.014	0.89	8.4558	0	0	up	TPPP2	XP_027302678.1 tubulin polymerization-promoting protein family member 2 isoform X1 [Anas platyrhynchos]	-	-	-	-	GO:0005575//cellular_component;GO:0005622//intracellular;GO:0005623//cell;GO:0005737//cytoplasm;GO:0005829//cytosol;GO:0044424//intracellular part;GO:0044444//cytoplasmic part;GO:0044464//cell part	GO:0003674//molecular_function;GO:0005488//binding;GO:0005509//calcium ion binding;GO:0005515//protein binding;GO:0008092//cytoskeletal protein binding;GO:0015631//tubulin binding	GO:0050830//defense response to Gram-positive bacterium	-	protein_coding
IMT-vs-MT	total	ncbi_106015507	ncbi_106015507	0.00227313	0.827169	27756	26946	0	0.276	8.44542	0	0	up	ncbi_106015507	-	-	-	-	-	GO:0005737//cytoplasm;GO:0005886//plasma membrane	GO:0003674//molecular_function;GO:0003700//transcription factor activity, sequence-specific DNA binding;GO:0005524//ATP binding	GO:0006260//DNA replication;GO:0006355//regulation of transcription, DNA-templated;GO:0007059//chromosome segregation;GO:0008150//biological_process;GO:0030261//chromosome condensation;GO:0043093//FtsZ-dependent cytokinesis;GO:0090529//cell septum assembly	-	protein_coding
IMT-vs-MT	total	ncbi_119713688	Tssk3	0.00227522	0.798998	27756	26946	0.001	0.201	8.39417	0	0	up	Tssk3	EOB00703.1 Testis-specific serine/threonine-protein kinase 3, partial [Anas platyrhynchos]	-	-	-	-	GO:0005575//cellular_component;GO:0005622//intracellular;GO:0005623//cell;GO:0005634//nucleus;GO:0005737//cytoplasm;GO:0043226//organelle;GO:0043227//membrane-bounded organelle;GO:0043229//intracellular organelle;GO:0043231//intracellular membrane-bounded organelle;GO:0044424//intracellular part;GO:0044464//cell part	GO:0000166//nucleotide binding;GO:0000287//magnesium ion binding;GO:0003674//molecular_function;GO:0003824//catalytic activity;GO:0004672//protein kinase activity;GO:0004674//protein serine/threonine kinase activity;GO:0005488//binding;GO:0005524//ATP binding;GO:0008144//drug binding;GO:0016301//kinase activity;GO:0016740//transferase activity;GO:0016772//transferase activity, transferring phosph…	GO:0000003//reproduction;GO:0003006//developmental process involved in reproduction;GO:0006464//cellular protein modification process;GO:0006468//protein phosphorylation;GO:0006793//phosphorus metabolic process;GO:0006796//phosphate-containing compound metabolic process;GO:0006807//nitrogen compound metabolic process;GO:0007154//cell communication;GO:0007165//signal transduction;GO:0007275//multi…	-	protein_coding
IMT-vs-MT	total	ncbi_101795648	ACR	0.0180011	6.06997	27756	26946	0.002	0.522	8.38949	0	0	up	ACR	XP_005016134.3 acrosin [Anas platyrhynchos]	-	-	-	-	GO:0001669//acrosomal vesicle;GO:0005575//cellular_component;GO:0005576//extracellular region;GO:0005622//intracellular;GO:0005623//cell;GO:0005737//cytoplasm;GO:0005773//vacuole;GO:0005798//Golgi-associated vesicle;GO:0012505//endomembrane system;GO:0030141//secretory granule;GO:0031410//cytoplasmic vesicle;GO:0031982//vesicle;GO:0032991//macromolecular complex;GO:0043159//acrosomal matrix;GO:00…	GO:0002020//protease binding;GO:0003674//molecular_function;GO:0003676//nucleic acid binding;GO:0003677//DNA binding;GO:0003824//catalytic activity;GO:0004040//amidase activity;GO:0004175//endopeptidase activity;GO:0004252//serine-type endopeptidase activity;GO:0005488//binding;GO:0005507//copper ion binding;GO:0005515//protein binding;GO:0005537//mannose binding;GO:0008144//drug binding;GO:00082…	GO:0000003//reproduction;GO:0002077//acrosome matrix dispersal;GO:0006508//proteolysis;GO:0006807//nitrogen compound metabolic process;GO:0007190//activation of adenylate cyclase activity;GO:0007338//single fertilization;GO:0007339//binding of sperm to zona pellucida;GO:0007340//acrosome reaction;GO:0007341//penetration of zona pellucida;GO:0008037//cell recognition;GO:0008150//biological_process…	-	protein_coding
IMT-vs-MT	total	ncbi_106017176	ncbi_106017176	0.000265835	0.121957	27756	26946	0	0.104	8.38215	0	0	up	ncbi_106017176	-	-	-	-	-	-	-	-	-	lncRNA
IMT-vs-MT	total	ncbi_101790209	FAM243	0.00106945	0.389777	27756	26946	0	0.201	8.38105	0	0	up	FAM243	XP_012949597.1 protein FAM243A [Anas platyrhynchos]	-	-	-	-	-	-	-	-	protein_coding
IMT-vs-MT	total	ncbi_101803986	CFAP97D1	0.00765611	2.53093	27756	26946	0.001	0.429	8.35017	0	0	up	CFAP97D1	XP_027301419.1 uncharacterized protein CFAP97D1 isoform X1 [Anas platyrhynchos]	-	-	-	-	GO:0005575//cellular_component	GO:0003674//molecular_function	GO:0008150//biological_process	-	protein_coding
IMT-vs-MT	total	ncbi_119717082	PPP1R32	0.00319008	1.04662	27756	26946	0.001	0.396	8.31353	0	0	up	PPP1R32	KAF1548858.1 Protein phosphatase 1 regulatory subunit 32, partial [Eudyptes schlegeli]	-	-	-	-	-	GO:0003674//molecular_function;GO:0005488//binding;GO:0005515//protein binding;GO:0019899//enzyme binding;GO:0019902//phosphatase binding	-	-	protein_coding
IMT-vs-MT	total	ncbi_119715632	odf3	0.0139657	4.39588	27756	26946	0.002	0.571	8.28786	0	0	up	odf3	XP_032064178.1 outer dense fiber protein 3B [Aythya fuligula]	-	-	-	-	GO:0005575//cellular_component;GO:0005622//intracellular;GO:0005623//cell;GO:0005737//cytoplasm;GO:0044424//intracellular part;GO:0044464//cell part	-	-	-	protein_coding
IMT-vs-MT	total	ncbi_113842342	HSFY1	0.00182165	0.586375	27756	26946	0.001	0.275	8.25358	0	0	up	HSFY1	XP_027305056.1 heat shock transcription factor, X-linked-like [Anas platyrhynchos]	-	-	-	-	-	GO:0003700//transcription factor activity, sequence-specific DNA binding;GO:0043565//sequence-specific DNA binding	GO:0006355//regulation of transcription, DNA-templated	HSF	protein_coding
IMT-vs-MT	total	ncbi_101798942	C1orf94	0.008602	2.64934	27756	26946	0.001	0.494	8.25012	0	0	up	C1orf94	XP_005025435.1 uncharacterized protein C1orf94 homolog [Anas platyrhynchos]	-	-	-	-	-	-	-	-	protein_coding
IMT-vs-MT	total	ncbi_106019812	ncbi_106019812	0.00458765	1.38758	27756	26946	0.002	0.406	8.2096	0	0	up	ncbi_106019812	-	-	-	-	-	-	-	-	-	protein_coding
IMT-vs-MT	total	ncbi_101796185	TEKT3	0.0174474	5.11211	27756	26946	0.004	0.667	8.18654	0	0	up	TEKT3	XP_005025855.1 tektin-3 [Anas platyrhynchos]	-	-	-	-	GO:0001669//acrosomal vesicle;GO:0002080//acrosomal membrane;GO:0005575//cellular_component;GO:0005622//intracellular;GO:0005623//cell;GO:0005634//nucleus;GO:0005737//cytoplasm;GO:0005856//cytoskeleton;GO:0005874//microtubule;GO:0005929//cilium;GO:0012505//endomembrane system;GO:0012506//vesicle membrane;GO:0015630//microtubule cytoskeleton;GO:0016020//membrane;GO:0030141//secretory granule;GO:00…	GO:0005515//protein binding	GO:0000003//reproduction;GO:0001539//cilium or flagellum-dependent cell motility;GO:0003341//cilium movement;GO:0006457//protein folding;GO:0006928//movement of cell or subcellular component;GO:0006996//organelle organization;GO:0007017//microtubule-based process;GO:0007018//microtubule-based movement;GO:0008150//biological_process;GO:0009987//cellular process;GO:0016043//cellular component organ…	-	protein_coding
IMT-vs-MT	total	ncbi_113843256	ncbi_113843256	0.00192843	0.554088	27756	26946	0.001	0.278	8.09387	0	0	up	ncbi_113843256	XP_027304285.1 heat shock transcription factor, X-linked-like [Anas platyrhynchos]	-	-	-	-	-	-	-	-	protein_coding
IMT-vs-MT	total	ncbi_119716582	Ccdc89	0.0115102	3.13317	27756	26946	0.002	0.571	8.07613	0	0	up	Ccdc89	EOA94173.1 Coiled-coil domain-containing protein 89, partial [Anas platyrhynchos]	-	-	-	-	-	GO:0005524//ATP binding	GO:0007059//chromosome segregation;GO:0030261//chromosome condensation	-	protein_coding
IMT-vs-MT	total	ncbi_101799906	TENT5C	0.0354134	9.11952	27756	26946	0.01	0.705	8.00447	0	0	up	TENT5C	XP_005011550.1 terminal nucleotidyltransferase 5C [Anas platyrhynchos]	-	-	-	-	-	GO:0003674//molecular_function;GO:0003824//catalytic activity;GO:0004652//polynucleotide adenylyltransferase activity;GO:0016740//transferase activity;GO:0016772//transferase activity, transferring phosphorus-containing groups;GO:0016779//nucleotidyltransferase activity;GO:0070566//adenylyltransferase activity;GO:1990817//RNA adenylyltransferase activity	-	-	protein_coding
IMT-vs-MT	total	ncbi_106017837	HSFY1	0.00194365	0.522001	27756	26946	0	0.258	7.99704	0	0	up	HSFY1	XP_013029521.1 PREDICTED: heat shock transcription factor, Y-linked-like [Anser cygnoides domesticus]	-	-	-	-	-	GO:0003700//transcription factor activity, sequence-specific DNA binding;GO:0043565//sequence-specific DNA binding	GO:0006355//regulation of transcription, DNA-templated	HSF	protein_coding
IMT-vs-MT	total	ncbi_110351363	ncbi_110351363	0.112951	27.0901	27756	26946	0.024	0.907	7.90466	0	0	up	ncbi_110351363	XP_021122670.2 uncharacterized protein LOC110351363 isoform X1 [Anas platyrhynchos]	-	-	-	-	-	-	-	-	protein_coding
IMT-vs-MT	total	ncbi_101792441	ncbi_101792441	0.0267149	6.01803	27756	26946	0.01	0.537	7.81013	0	0	up	ncbi_101792441	ALP32471.1 CKR1.2 [Nipponia nippon]	Human Diseases	Infectious disease: viral	ko05168//Herpes simplex virus 1 infection	K09228	GO:0005575//cellular_component;GO:0005622//intracellular;GO:0005623//cell;GO:0005634//nucleus;GO:0043226//organelle;GO:0043227//membrane-bounded organelle;GO:0043229//intracellular organelle;GO:0043231//intracellular membrane-bounded organelle;GO:0044424//intracellular part;GO:0044464//cell part	GO:0003674//molecular_function;GO:0003676//nucleic acid binding;GO:0003677//DNA binding;GO:0003700//transcription factor activity, sequence-specific DNA binding;GO:0005488//binding;GO:0016151//nickel cation binding;GO:0043167//ion binding;GO:0043169//cation binding;GO:0046872//metal ion binding;GO:0097159//organic cyclic compound binding;GO:1901363//heterocyclic compound binding	GO:0006355//regulation of transcription, DNA-templated;GO:0008150//biological_process;GO:0009889//regulation of biosynthetic process;GO:0010468//regulation of gene expression;GO:0010556//regulation of macromolecule biosynthetic process;GO:0019219//regulation of nucleobase-containing compound metabolic process;GO:0019222//regulation of metabolic process;GO:0031323//regulation of cellular metabolic…	zf-C2H2	protein_coding
IMT-vs-MT	total	ncbi_106014481	ncbi_106014481	0.00089536	0.22092	27756	26946	0.001	0.171	7.79474	0	0	up	ncbi_106014481	-	-	-	-	-	-	-	-	-	lncRNA
IMT-vs-MT	total	ncbi_101801909	PLCZ1	0.0163337	3.64226	27756	26946	0.004	0.507	7.79207	0	0	up	PLCZ1	XP_005017132.1 1-phosphatidylinositol 4,5-bisphosphate phosphodiesterase zeta-1 isoform X1 [Anas platyrhynchos]	Metabolism;Human Diseases;Environmental Information Processing;Organismal Systems;Environmental Information Processing;Cellular Processes;Metabolism	Global and overview maps;Infectious disease: bacterial;Signal transduction;Endocrine system;Signal transduction;Cell growth and death;Carbohydrate metabolism	ko01100//Metabolic pathways;ko05131//Shigellosis;ko04020//Calcium signaling pathway;ko04919//Thyroid hormone signaling pathway;ko04070//Phosphatidylinositol signaling system;ko04114//Oocyte meiosis;ko00562//Inositol phosphate metabolism	K05861;K05861;K05861;K05861;K05861;K05861;K05861	GO:0005575//cellular_component;GO:0005622//intracellular;GO:0005623//cell;GO:0005634//nucleus;GO:0005654//nucleoplasm;GO:0005730//nucleolus;GO:0005737//cytoplasm;GO:0005829//cytosol;GO:0031974//membrane-enclosed lumen;GO:0031981//nuclear lumen;GO:0043226//organelle;GO:0043227//membrane-bounded organelle;GO:0043228//non-membrane-bounded organelle;GO:0043229//intracellular organelle;GO:0043231//int…	GO:0003674//molecular_function;GO:0003824//catalytic activity;GO:0004435//phosphatidylinositol phospholipase C activity;GO:0004620//phospholipase activity;GO:0004629//phospholipase C activity;GO:0005488//binding;GO:0005509//calcium ion binding;GO:0005543//phospholipid binding;GO:0005546//phosphatidylinositol-4,5-bisphosphate binding;GO:0008081//phosphoric diester hydrolase activity;GO:0008289//li…	GO:0000003//reproduction;GO:0001775//cell activation;GO:0006066//alcohol metabolic process;GO:0006629//lipid metabolic process;GO:0006793//phosphorus metabolic process;GO:0006796//phosphate-containing compound metabolic process;GO:0006810//transport;GO:0006811//ion transport;GO:0006812//cation transport;GO:0006816//calcium ion transport;GO:0006873//cellular ion homeostasis;GO:0006874//cellular ca…	-	protein_coding
IMT-vs-MT	total	ncbi_101792906	TEKT1	0.00625822	1.39884	27756	26946	0.002	0.439	7.7815	0	0	up	TEKT1	XP_021129090.2 tektin-1 isoform X1 [Anas platyrhynchos]	-	-	-	-	GO:0005575//cellular_component;GO:0005622//intracellular;GO:0005623//cell;GO:0005634//nucleus;GO:0005737//cytoplasm;GO:0005856//cytoskeleton;GO:0005874//microtubule;GO:0005875//microtubule associated complex;GO:0005929//cilium;GO:0015630//microtubule cytoskeleton;GO:0031514//motile cilium;GO:0032991//macromolecular complex;GO:0036126//sperm flagellum;GO:0042995//cell projection;GO:0043226//organe…	GO:0003674//molecular_function;GO:0005488//binding;GO:0005515//protein binding;GO:0008017//microtubule binding;GO:0008092//cytoskeletal protein binding;GO:0015631//tubulin binding	GO:0001539//cilium or flagellum-dependent cell motility;GO:0003341//cilium movement;GO:0006928//movement of cell or subcellular component;GO:0006996//organelle organization;GO:0007017//microtubule-based process;GO:0007018//microtubule-based movement;GO:0008150//biological_process;GO:0009987//cellular process;GO:0016043//cellular component organization;GO:0022607//cellular component assembly;GO:00…	-	protein_coding
IMT-vs-MT	total	ncbi_101797048	C17orf64	0.0366603	7.82201	27756	26946	0.006	0.639	7.73326	0	0	up	C17orf64	XP_012950066.2 uncharacterized protein C17orf64 homolog [Anas platyrhynchos]	-	-	-	-	-	-	-	-	protein_coding
IMT-vs-MT	total	ncbi_106015357	ncbi_106015357	0.00445201	0.960656	27756	26946	0.002	0.334	7.72152	0	0	up	ncbi_106015357	XP_012950041.2 coiled-coil domain-containing protein 81 isoform X1 [Anas platyrhynchos]	-	-	-	-	-	GO:0003674//molecular_function;GO:0003824//catalytic activity;GO:0004721//phosphoprotein phosphatase activity;GO:0004725//protein tyrosine phosphatase activity;GO:0008138//protein tyrosine/serine/threonine phosphatase activity;GO:0016787//hydrolase activity;GO:0016788//hydrolase activity, acting on ester bonds;GO:0016791//phosphatase activity;GO:0042578//phosphoric ester hydrolase activity	GO:0006464//cellular protein modification process;GO:0006470//protein dephosphorylation;GO:0006793//phosphorus metabolic process;GO:0006796//phosphate-containing compound metabolic process;GO:0006807//nitrogen compound metabolic process;GO:0008150//biological_process;GO:0008152//metabolic process;GO:0009987//cellular process;GO:0016311//dephosphorylation;GO:0019538//protein metabolic process;GO:0…	-	protein_coding
IMT-vs-MT	total	ncbi_101798233	Actrt2	0.0213845	4.32062	27756	26946	0.006	0.506	7.65183	0	0	up	Actrt2	XP_005011090.1 actin-related protein T2 [Anas platyrhynchos]	-	-	-	-	-	GO:0008942//nitrite reductase [NAD(P)H] activity	GO:0055114//oxidation-reduction process	-	protein_coding
IMT-vs-MT	total	ncbi_106018108	ZPBP	0.00112882	0.246116	27756	26946	0	0.187	7.6465	0	0	up	ZPBP	XP_012958194.2 zona pellucida-binding protein 2 [Anas platyrhynchos]	-	-	-	-	GO:0005576//extracellular region	GO:0004930//G-protein coupled receptor activity	GO:0007186//G-protein coupled receptor signaling pathway;GO:0007339//binding of sperm to zona pellucida	-	protein_coding
IMT-vs-MT	total	ncbi_113843188	ncbi_113843188	0.00278981	0.562495	27756	26946	0	0.26	7.60498	0	0	up	ncbi_113843188	-	-	-	-	-	-	-	-	-	lncRNA
IMT-vs-MT	total	ncbi_119713742	DCST1	0.00142747	0.288498	27756	26946	0	0.202	7.56178	0	0	up	DCST1	XP_032060156.1 E3 ubiquitin-protein ligase DCST1 [Aythya fuligula]	-	-	-	-	GO:0001669//acrosomal vesicle;GO:0005575//cellular_component;GO:0005622//intracellular;GO:0005623//cell;GO:0005737//cytoplasm;GO:0005886//plasma membrane;GO:0012505//endomembrane system;GO:0016020//membrane;GO:0016021//integral component of membrane;GO:0030141//secretory granule;GO:0031224//intrinsic component of membrane;GO:0031410//cytoplasmic vesicle;GO:0031982//vesicle;GO:0043226//organelle;G…	GO:0003674//molecular_function;GO:0003824//catalytic activity;GO:0004842//ubiquitin-protein transferase activity;GO:0005488//binding;GO:0008270//zinc ion binding;GO:0016740//transferase activity;GO:0019787//ubiquitin-like protein transferase activity;GO:0043167//ion binding;GO:0043169//cation binding;GO:0046872//metal ion binding;GO:0046914//transition metal ion binding;GO:0061630//ubiquitin prot…	GO:0000003//reproduction;GO:0001959//regulation of cytokine-mediated signaling pathway;GO:0001960//negative regulation of cytokine-mediated signaling pathway;GO:0002376//immune system process;GO:0002682//regulation of immune system process;GO:0002683//negative regulation of immune system process;GO:0006325//chromatin organization;GO:0006338//chromatin remodeling;GO:0006464//cellular protein modif…	-	protein_coding
IMT-vs-MT	total	ncbi_101791994	ASB12	0.00172848	0.322847	27756	26946	0.001	0.14	7.46451	0	0	up	ASB12	XP_027320842.1 ankyrin repeat and SOCS box protein 12 [Anas platyrhynchos]	-	-	-	-	GO:0000151//ubiquitin ligase complex;GO:0005575//cellular_component;GO:0005622//intracellular;GO:0005623//cell;GO:0005737//cytoplasm;GO:0005829//cytosol;GO:0032991//macromolecular complex;GO:0044424//intracellular part;GO:0044444//cytoplasmic part;GO:0044464//cell part;GO:1902494//catalytic complex;GO:1990234//transferase complex	GO:0003674//molecular_function;GO:0003824//catalytic activity;GO:0004842//ubiquitin-protein transferase activity;GO:0005515//protein binding;GO:0016740//transferase activity;GO:0019787//ubiquitin-like protein transferase activity;GO:0061630//ubiquitin protein ligase activity;GO:0061659//ubiquitin-like protein ligase activity	GO:0006464//cellular protein modification process;GO:0006807//nitrogen compound metabolic process;GO:0008150//biological_process;GO:0008152//metabolic process;GO:0009987//cellular process;GO:0016567//protein ubiquitination;GO:0019538//protein metabolic process;GO:0032446//protein modification by small protein conjugation;GO:0036211//protein modification process;GO:0043170//macromolecule metabolic…	-	protein_coding
IMT-vs-MT	total	ncbi_106014897	ncbi_106014897	0.0210882	3.72864	27756	26946	0.006	0.482	7.45928	0	0	up	ncbi_106014897	XP_012948525.1 uncharacterized protein C17orf78 homolog isoform X1 [Anas platyrhynchos]	-	-	-	-	GO:0005575//cellular_component;GO:0016020//membrane;GO:0016021//integral component of membrane;GO:0031224//intrinsic component of membrane;GO:0044425//membrane part	GO:0004386//helicase activity	GO:0043571//maintenance of CRISPR repeat elements	-	protein_coding
IMT-vs-MT	total	ncbi_106015769	klhl25	0.00181808	0.327968	27756	26946	0.001	0.156	7.41819	0	0	up	klhl25	XP_012951355.2 kelch-like protein 23 [Anas platyrhynchos]	-	-	-	-	-	GO:0005515//protein binding	-	-	protein_coding
IMT-vs-MT	total	ncbi_101800064	WNT3A	0.00325191	0.570048	27756	26946	0.001	0.248	7.41021	0	0	up	WNT3A	NP_001165072.1 protein Wnt-3a isoform 1 precursor [Gallus gallus]	Human Diseases;Human Diseases;Human Diseases;Human Diseases;Environmental Information Processing;Human Diseases;Human Diseases;Environmental Information Processing;Human Diseases;Environmental Information Processing;Human Diseases;Human Diseases;Cellular Processes;Organismal Systems;Human Diseases	Cancer: overview;Infectious disease: viral;Neurodegenerative disease;Cancer: overview;Signal transduction;Cancer: overview;Cancer: specific types;Signal transduction;Cancer: specific types;Signal transduction;Cancer: specific types;Endocrine and metabolic disease;Cellular community - eukaryotes;Endocrine system;Cancer: specific types	ko05200//Pathways in cancer;ko05165//Human papillomavirus infection;ko05010//Alzheimer disease;ko05205//Proteoglycans in cancer;ko04150//mTOR signaling pathway;ko05206//MicroRNAs in cancer;ko05225//Hepatocellular carcinoma;ko04390//Hippo signaling pathway;ko05226//Gastric cancer;ko04310//Wnt signaling pathway;ko05224//Breast cancer;ko04934//Cushing syndrome;ko04550//Signaling pathways regulating …	K00312;K00312;K00312;K00312;K00312;K00312;K00312;K00312;K00312;K00312;K00312;K00312;K00312;K00312;K00312	GO:0005575//cellular_component;GO:0005576//extracellular region;GO:0005615//extracellular space;GO:0005622//intracellular;GO:0005623//cell;GO:0005634//nucleus;GO:0005635//nuclear envelope;GO:0005640//nuclear outer membrane;GO:0005737//cytoplasm;GO:0005768//endosome;GO:0005769//early endosome;GO:0005783//endoplasmic reticulum;GO:0005788//endoplasmic reticulum lumen;GO:0005794//Golgi apparatus;GO:0…	GO:0001664//G-protein coupled receptor binding;GO:0003674//molecular_function;GO:0003712//transcription cofactor activity;GO:0003713//transcription coactivator activity;GO:0005102//receptor binding;GO:0005109//frizzled binding;GO:0005488//binding;GO:0005515//protein binding;GO:0019904//protein domain specific binding;GO:0030545//receptor regulator activity;GO:0039706//co-receptor binding;GO:00480…	GO:0000902//cell morphogenesis;GO:0000904//cell morphogenesis involved in differentiation;GO:0001101//response to acid chemical;GO:0001503//ossification;GO:0001558//regulation of cell growth;GO:0001649//osteoblast differentiation;GO:0001654//eye development;GO:0001701//in utero embryonic development;GO:0001704//formation of primary germ layer;GO:0001707//mesoderm formation;GO:0001710//mesodermal …	-	protein_coding
IMT-vs-MT	total	ncbi_101804586	Fndc11	0.0568686	9.47749	27756	26946	0.011	0.617	7.37821	0	0	up	Fndc11	XP_012962786.1 fibronectin type III domain-containing protein 11 [Anas platyrhynchos]	-	-	-	-	-	GO:0005515//protein binding;GO:0019120//hydrolase activity, acting on acid halide bonds, in C-halide compounds	-	-	protein_coding
IMT-vs-MT	total	ncbi_113839714	AADACL4	0.014927	2.38767	27756	26946	0.008	0.421	7.31197	0	0	up	AADACL4	XP_027299138.1 arylacetamide deacetylase-like 4 [Anas platyrhynchos]	-	-	-	-	-	GO:0008236//serine-type peptidase activity;GO:0016787//hydrolase activity	GO:0006508//proteolysis	-	protein_coding
IMT-vs-MT	total	ncbi_101794647	AMY2A	0.00559956	0.899231	27756	26946	0.002	0.37	7.30186	0	0	up	AMY2A	XP_027318378.1 pancreatic alpha-amylase [Anas platyrhynchos]	Metabolism;Organismal Systems;Organismal Systems;Metabolism	Global and overview maps;Digestive system;Digestive system;Carbohydrate metabolism	ko01100//Metabolic pathways;ko04972//Pancreatic secretion;ko04973//Carbohydrate digestion and absorption;ko00500//Starch and sucrose metabolism	K01176;K01176;K01176;K01176	-	GO:0003824//catalytic activity;GO:0004133//glycogen debranching enzyme activity;GO:0008788//alpha,alpha-phosphotrehalase activity;GO:0016798//hydrolase activity, acting on glycosyl bonds;GO:0043169//cation binding;GO:0047471//maltose alpha-D-glucosyltransferase activity	GO:0005975//carbohydrate metabolic process;GO:0005980//glycogen catabolic process;GO:0005991//trehalose metabolic process;GO:0005992//trehalose biosynthetic process	-	protein_coding
IMT-vs-MT	total	ncbi_106015133	ncbi_106015133	0.00142498	0.23811	27756	26946	0.001	0.155	7.2873	0	0	up	ncbi_106015133	-	-	-	-	-	-	-	-	-	lncRNA
IMT-vs-MT	total	ncbi_101802661	TMEM81	0.00696574	1.09946	27756	26946	0.002	0.321	7.28187	0	0	up	TMEM81	XP_005014686.3 transmembrane protein 81 [Anas platyrhynchos]	-	-	-	-	GO:0005575//cellular_component;GO:0016020//membrane;GO:0016021//integral component of membrane;GO:0031224//intrinsic component of membrane;GO:0044425//membrane part	-	-	-	protein_coding
IMT-vs-MT	total	ncbi_106019724	Usp2	0.000815026	0.141234	27756	26946	0.001	0.107	7.27108	0	0	up	Usp2	XP_032057807.1 ubiquitin carboxyl-terminal hydrolase 2 isoform X1 [Aythya fuligula]	-	-	-	-	GO:0005575//cellular_component;GO:0005622//intracellular;GO:0005623//cell;GO:0005634//nucleus;GO:0005654//nucleoplasm;GO:0005737//cytoplasm;GO:0005813//centrosome;GO:0005815//microtubule organizing center;GO:0005856//cytoskeleton;GO:0005938//cell cortex;GO:0015630//microtubule cytoskeleton;GO:0016020//membrane;GO:0031974//membrane-enclosed lumen;GO:0031981//nuclear lumen;GO:0043226//organelle;GO:…	GO:0003674//molecular_function;GO:0003824//catalytic activity;GO:0004175//endopeptidase activity;GO:0004197//cysteine-type endopeptidase activity;GO:0004843//thiol-dependent ubiquitin-specific protease activity;GO:0005488//binding;GO:0005515//protein binding;GO:0008233//peptidase activity;GO:0008234//cysteine-type peptidase activity;GO:0016787//hydrolase activity;GO:0019783//ubiquitin-like protei…	GO:0000122//negative regulation of transcription from RNA polymerase II promoter;GO:0002682//regulation of immune system process;GO:0002683//negative regulation of immune system process;GO:0002697//regulation of immune effector process;GO:0002698//negative regulation of immune effector process;GO:0002700//regulation of production of molecular mediator of immune response;GO:0002701//negative regul…	-	protein_coding
IMT-vs-MT	total	ncbi_101801248	GRIN2B	0.00783199	1.21838	27756	26946	0.002	0.374	7.26318	0	0	up	GRIN2B	XP_005012248.1 glutamate receptor ionotropic, NMDA 2B isoform X1 [Anas platyrhynchos]	Environmental Information Processing;Human Diseases;Human Diseases;Environmental Information Processing;Environmental Information Processing;Environmental Information Processing;Human Diseases;Organismal Systems;Organismal Systems;Organismal Systems;Human Diseases;Human Diseases;Human Diseases;Organismal Systems;Human Diseases;Human Diseases;Human Diseases	Signaling molecules and interaction;Neurodegenerative disease;Neurodegenerative disease;Signal transduction;Signal transduction;Signal transduction;Substance dependence;Nervous system;Nervous system;Environmental adaptation;Neurodegenerative disease;Immune disease;Substance dependence;Nervous system;Substance dependence;Neurodegenerative disease;Substance dependence	ko04080//Neuroactive ligand-receptor interaction;ko05010//Alzheimer disease;ko05016//Huntington disease;ko04014//Ras signaling pathway;ko04024//cAMP signaling pathway;ko04015//Rap1 signaling pathway;ko05034//Alcoholism;ko04728//Dopaminergic synapse;ko04724//Glutamatergic synapse;ko04713//Circadian entrainment;ko05017//Spinocerebellar ataxia;ko05322//Systemic lupus erythematosus;ko05031//Amphetami…	K05210;K05210;K05210;K05210;K05210;K05210;K05210;K05210;K05210;K05210;K05210;K05210;K05210;K05210;K05210;K05210;K05210	GO:0005575//cellular_component;GO:0005576//extracellular region;GO:0005622//intracellular;GO:0005623//cell;GO:0005737//cytoplasm;GO:0005886//plasma membrane;GO:0005887//integral component of plasma membrane;GO:0008021//synaptic vesicle;GO:0008328//ionotropic glutamate receptor complex;GO:0009986//cell surface;GO:0012505//endomembrane system;GO:0014069//postsynaptic density;GO:0016020//membrane;GO…	GO:0001664//G-protein coupled receptor binding;GO:0003674//molecular_function;GO:0004888//transmembrane signaling receptor activity;GO:0004970//ionotropic glutamate receptor activity;GO:0004972//NMDA glutamate receptor activity;GO:0005085//guanyl-nucleotide exchange factor activity;GO:0005088//Ras guanyl-nucleotide exchange factor activity;GO:0005102//receptor binding;GO:0005126//cytokine recepto…	GO:0000165//MAPK cascade;GO:0001101//response to acid chemical;GO:0001508//action potential;GO:0001662//behavioral fear response;GO:0001666//response to hypoxia;GO:0001701//in utero embryonic development;GO:0001932//regulation of protein phosphorylation;GO:0001964//startle response;GO:0001967//suckling behavior;GO:0001975//response to amphetamine;GO:0002209//behavioral defense response;GO:0003008…	-	protein_coding
IMT-vs-MT	total	ncbi_106020142	KLKB1	0.0114857	1.74449	27756	26946	0.002	0.373	7.23439	0	0	up	KLKB1	XP_032040408.1 serine protease 55 [Aythya fuligula]	-	-	-	-	GO:0005575//cellular_component;GO:0005622//intracellular;GO:0005623//cell;GO:0005737//cytoplasm;GO:0005829//cytosol;GO:0016020//membrane;GO:0016021//integral component of membrane;GO:0031224//intrinsic component of membrane;GO:0044424//intracellular part;GO:0044425//membrane part;GO:0044444//cytoplasmic part;GO:0044464//cell part	GO:0003674//molecular_function;GO:0003824//catalytic activity;GO:0004175//endopeptidase activity;GO:0004252//serine-type endopeptidase activity;GO:0008233//peptidase activity;GO:0008236//serine-type peptidase activity;GO:0016787//hydrolase activity;GO:0017171//serine hydrolase activity;GO:0070011//peptidase activity, acting on L-amino acid peptides	GO:0006508//proteolysis;GO:0006807//nitrogen compound metabolic process;GO:0008150//biological_process;GO:0008152//metabolic process;GO:0019538//protein metabolic process;GO:0043170//macromolecule metabolic process;GO:0044238//primary metabolic process;GO:0071704//organic substance metabolic process;GO:1901564//organonitrogen compound metabolic process	-	protein_coding
IMT-vs-MT	total	ncbi_119714486	ncbi_119714486	0.0127104	1.86066	27756	26946	0.002	0.528	7.18244	0	0	up	ncbi_119714486	XP_025000605.1 sperm-associated antigen 8 isoform X1 [Gallus gallus]	-	-	-	-	-	-	-	-	protein_coding
IMT-vs-MT	total	ncbi_106017513	Lexm	0.0156473	2.2746	27756	26946	0.006	0.501	7.17443	0	0	up	Lexm	XP_027318221.1 lymphocyte expansion molecule [Anas platyrhynchos]	-	-	-	-	GO:0005575//cellular_component;GO:0005622//intracellular;GO:0005623//cell;GO:0005737//cytoplasm;GO:0005739//mitochondrion;GO:0043226//organelle;GO:0043227//membrane-bounded organelle;GO:0043229//intracellular organelle;GO:0043231//intracellular membrane-bounded organelle;GO:0044424//intracellular part;GO:0044444//cytoplasmic part;GO:0044464//cell part	-	-	-	protein_coding
IMT-vs-MT	total	ncbi_101800790	RGSL1	0.00294212	0.438539	27756	26946	0.001	0.263	7.17181	0	0	up	RGSL1	XP_027318181.1 regulator of G-protein signaling protein-like isoform X3 [Anas platyrhynchos]	-	-	-	-	GO:0005575//cellular_component;GO:0005622//intracellular;GO:0005623//cell;GO:0005737//cytoplasm;GO:0005886//plasma membrane;GO:0016020//membrane;GO:0016021//integral component of membrane;GO:0031224//intrinsic component of membrane;GO:0044424//intracellular part;GO:0044425//membrane part;GO:0044464//cell part;GO:0071944//cell periphery	GO:0003674//molecular_function;GO:0005096//GTPase activator activity;GO:0008047//enzyme activator activity;GO:0030234//enzyme regulator activity;GO:0030695//GTPase regulator activity;GO:0060589//nucleoside-triphosphatase regulator activity;GO:0098772//molecular function regulator	GO:0008150//biological_process;GO:0043085//positive regulation of catalytic activity;GO:0043087//regulation of GTPase activity;GO:0043547//positive regulation of GTPase activity;GO:0044093//positive regulation of molecular function;GO:0050790//regulation of catalytic activity;GO:0051336//regulation of hydrolase activity;GO:0051345//positive regulation of hydrolase activity;GO:0065007//biological …	-	protein_coding
IMT-vs-MT	total	ncbi_113841813	HSFY1	0.00181534	0.275601	27756	26946	0	0.185	7.16936	0	0	up	HSFY1	XP_027304285.1 heat shock transcription factor, X-linked-like [Anas platyrhynchos]	-	-	-	-	-	GO:0003700//transcription factor activity, sequence-specific DNA binding;GO:0043565//sequence-specific DNA binding	GO:0006355//regulation of transcription, DNA-templated	HSF	protein_coding
IMT-vs-MT	total	ncbi_113844757	ncbi_113844757	0.00395061	0.568945	27756	26946	0.001	0.269	7.13426	0	0	up	ncbi_113844757	XP_027321226.1 uncharacterized protein LOC113844757 isoform X3 [Anas platyrhynchos]	-	-	-	-	-	-	-	-	protein_coding
IMT-vs-MT	total	ncbi_101801846	HSFY1	0.0134984	1.86007	27756	26946	0.002	0.409	7.09585	0	0	up	HSFY1	XP_027304285.1 heat shock transcription factor, X-linked-like [Anas platyrhynchos]	-	-	-	-	-	GO:0003700//transcription factor activity, sequence-specific DNA binding;GO:0043565//sequence-specific DNA binding	GO:0006355//regulation of transcription, DNA-templated	HSF	protein_coding
IMT-vs-MT	total	ncbi_113843028	ncbi_113843028	0.00797199	1.08041	27756	26946	0.002	0.332	7.06457	0	0	up	ncbi_113843028	-	-	-	-	-	-	-	-	-	lncRNA
IMT-vs-MT	total	ncbi_101800131	Rbp7	0.00212317	0.297388	27756	26946	0.001	0.188	7.06407	0	0	up	Rbp7	XP_005026408.1 retinoid-binding protein 7 [Anas platyrhynchos]	-	-	-	-	GO:0005575//cellular_component;GO:0005622//intracellular;GO:0005623//cell;GO:0005737//cytoplasm;GO:0044424//intracellular part;GO:0044464//cell part	GO:0003674//molecular_function;GO:0005488//binding;GO:0005501//retinoid binding;GO:0008289//lipid binding;GO:0016918//retinal binding;GO:0019840//isoprenoid binding;GO:0019841//retinol binding;GO:0019842//vitamin binding;GO:0036094//small molecule binding;GO:0043178//alcohol binding	-	-	protein_coding
IMT-vs-MT	total	ncbi_119717642	ncbi_119717642	0.00357923	0.485409	27756	26946	0.001	0.204	7.04395	0	0	up	ncbi_119717642	-	-	-	-	-	-	-	-	-	lncRNA
IMT-vs-MT	total	ncbi_101804323	PDZD9	0.0236946	3.12849	27756	26946	0.007	0.582	7.03873	0	0	up	PDZD9	XP_012953944.2 PDZ domain-containing protein 9 [Anas platyrhynchos]	-	-	-	-	GO:0030288//outer membrane-bounded periplasmic space	GO:0004252//serine-type endopeptidase activity;GO:0005515//protein binding	GO:0006508//proteolysis;GO:0006950//response to stress	-	protein_coding
IMT-vs-MT	total	ncbi_113845462	PIP5KL1	0.00609573	0.813471	27756	26946	0.003	0.356	7.03685	0	0	up	PIP5KL1	XP_027326817.1 phosphatidylinositol 4-phosphate 5-kinase-like protein 1 [Anas platyrhynchos]	Metabolism;Cellular Processes;Metabolism	Global and overview maps;Transport and catabolism;Carbohydrate metabolism	ko01100//Metabolic pathways;ko04144//Endocytosis;ko00562//Inositol phosphate metabolism	K13712;K13712;K13712	GO:0005575//cellular_component;GO:0005622//intracellular;GO:0005623//cell;GO:0005737//cytoplasm;GO:0005829//cytosol;GO:0016020//membrane;GO:0042995//cell projection;GO:0044424//intracellular part;GO:0044444//cytoplasmic part;GO:0044464//cell part	GO:0000166//nucleotide binding;GO:0003674//molecular_function;GO:0003824//catalytic activity;GO:0005488//binding;GO:0005524//ATP binding;GO:0008144//drug binding;GO:0016301//kinase activity;GO:0016307//phosphatidylinositol phosphate kinase activity;GO:0016308//1-phosphatidylinositol-4-phosphate 5-kinase activity;GO:0016740//transferase activity;GO:0016772//transferase activity, transferring phosp…	GO:0006629//lipid metabolic process;GO:0006644//phospholipid metabolic process;GO:0006650//glycerophospholipid metabolic process;GO:0006793//phosphorus metabolic process;GO:0006796//phosphate-containing compound metabolic process;GO:0008150//biological_process;GO:0008152//metabolic process;GO:0009987//cellular process;GO:0016310//phosphorylation;GO:0019637//organophosphate metabolic process;GO:00…	-	protein_coding
IMT-vs-MT	total	ncbi_106015500	Rexo1	0.0161532	2.11605	27756	26946	0.005	0.371	7.02457	0	0	up	Rexo1	XP_013048853.1 PREDICTED: RNA exonuclease 1 homolog isoform X1 [Anser cygnoides domesticus]	Genetic Information Processing	Translation	ko03008//Ribosome biogenesis in eukaryotes	K14570	-	-	-	-	protein_coding
IMT-vs-MT	total	ncbi_101790797	NPY5R	0.00181182	0.248479	27756	26946	0.001	0.191	7.02261	0	0	up	NPY5R	XP_021125936.1 neuropeptide Y receptor type 5 [Anas platyrhynchos]	Environmental Information Processing	Signaling molecules and interaction	ko04080//Neuroactive ligand-receptor interaction	K04207	GO:0005575//cellular_component;GO:0005622//intracellular;GO:0005623//cell;GO:0005737//cytoplasm;GO:0005886//plasma membrane;GO:0005887//integral component of plasma membrane;GO:0016020//membrane;GO:0016021//integral component of membrane;GO:0031224//intrinsic component of membrane;GO:0031226//intrinsic component of plasma membrane;GO:0042995//cell projection;GO:0043005//neuron projection;GO:00444…	GO:0001601//peptide YY receptor activity;GO:0001602//pancreatic polypeptide receptor activity;GO:0001653//peptide receptor activity;GO:0003674//molecular_function;GO:0004888//transmembrane signaling receptor activity;GO:0004930//G-protein coupled receptor activity;GO:0004983//neuropeptide Y receptor activity;GO:0008188//neuropeptide receptor activity;GO:0008528//G-protein coupled peptide receptor…	GO:0000003//reproduction;GO:0001932//regulation of protein phosphorylation;GO:0001934//positive regulation of protein phosphorylation;GO:0002673//regulation of acute inflammatory response;GO:0002674//negative regulation of acute inflammatory response;GO:0002675//positive regulation of acute inflammatory response;GO:0002682//regulation of immune system process;GO:0002683//negative regulation of im…	-	protein_coding
IMT-vs-MT	total	ncbi_101792522	Lrrc18	0.0237594	3.08025	27756	26946	0.01	0.51	7.01239	0	0	up	Lrrc18	XP_005022251.1 leucine-rich repeat-containing protein 18 [Anas platyrhynchos]	-	-	-	-	GO:0005575//cellular_component;GO:0005622//intracellular;GO:0005623//cell;GO:0005737//cytoplasm;GO:0044424//intracellular part;GO:0044464//cell part	GO:0005515//protein binding;GO:0046983//protein dimerization activity	GO:0007154//cell communication;GO:0007165//signal transduction;GO:0008150//biological_process;GO:0009987//cellular process;GO:0023052//signaling;GO:0050789//regulation of biological process;GO:0050794//regulation of cellular process;GO:0050896//response to stimulus;GO:0051716//cellular response to stimulus;GO:0065007//biological regulation	-	protein_coding
IMT-vs-MT	total	ncbi_106018394	ncbi_106018394	0.0066507	0.867852	27756	26946	0.001	0.306	7.00643	0	0	up	ncbi_106018394	XP_012959060.1 uncharacterized protein LOC106018394 isoform X1 [Anas platyrhynchos]	-	-	-	-	GO:0019012//virion	GO:0005198//structural molecule activity	GO:0016032//viral process	-	protein_coding
IMT-vs-MT	total	ncbi_101790331	GLRA2	0.00297901	0.388869	27756	26946	0.001	0.204	6.98104	0	0	up	GLRA2	XP_021124975.1 glycine receptor subunit alpha-2 isoform X1 [Anas platyrhynchos]	Environmental Information Processing	Signaling molecules and interaction	ko04080//Neuroactive ligand-receptor interaction	K05194	GO:0005575//cellular_component;GO:0005623//cell;GO:0005886//plasma membrane;GO:0005887//integral component of plasma membrane;GO:0016020//membrane;GO:0016021//integral component of membrane;GO:0030054//cell junction;GO:0031224//intrinsic component of membrane;GO:0031226//intrinsic component of plasma membrane;GO:0032991//macromolecular complex;GO:0034702//ion channel complex;GO:0034707//chloride …	GO:0003674//molecular_function;GO:0004888//transmembrane signaling receptor activity;GO:0005215//transporter activity;GO:0005216//ion channel activity;GO:0005230//extracellular ligand-gated ion channel activity;GO:0005231//excitatory extracellular ligand-gated ion channel activity;GO:0005237//inhibitory extracellular ligand-gated ion channel activity;GO:0005253//anion channel activity;GO:0005254/…	GO:0001101//response to acid chemical;GO:0003008//system process;GO:0006810//transport;GO:0006811//ion transport;GO:0006820//anion transport;GO:0006821//chloride transport;GO:0007154//cell communication;GO:0007165//signal transduction;GO:0007166//cell surface receptor signaling pathway;GO:0007186//G-protein coupled receptor signaling pathway;GO:0007218//neuropeptide signaling pathway;GO:0007267//…	-	protein_coding
IMT-vs-MT	total	ncbi_101798440	Gpd1	0.0334327	4.13477	27756	26946	0.01	0.53	6.94613	0	0	up	Gpd1	XP_027318135.1 glycerol-3-phosphate dehydrogenase [NAD(+)], cytoplasmic [Anas platyrhynchos]	Metabolism	Lipid metabolism	ko00564//Glycerophospholipid metabolism	K00006	-	GO:0004367//glycerol-3-phosphate dehydrogenase [NAD+] activity;GO:0016616//oxidoreductase activity, acting on the CH-OH group of donors, NAD or NADP as acceptor;GO:0016620//oxidoreductase activity, acting on the aldehyde or oxo group of donors, NAD or NADP as acceptor;GO:0016651//oxidoreductase activity, acting on NAD(P)H;GO:0051287//NAD binding	GO:0005975//carbohydrate metabolic process;GO:0046168//glycerol-3-phosphate catabolic process;GO:0055114//oxidation-reduction process	-	protein_coding
IMT-vs-MT	total	ncbi_106015872	ncbi_106015872	0.00983185	1.15736	27756	26946	0.003	0.334	6.86468	0	0	up	ncbi_106015872	XP_027308185.1 interleukin-7 [Anas platyrhynchos]	Human Diseases;Environmental Information Processing;Environmental Information Processing;Environmental Information Processing;Organismal Systems	Cancer: overview;Signal transduction;Signaling molecules and interaction;Signal transduction;Immune system	ko05200//Pathways in cancer;ko04151//PI3K-Akt signaling pathway;ko04060//Cytokine-cytokine receptor interaction;ko04630//JAK-STAT signaling pathway;ko04640//Hematopoietic cell lineage	K05431;K05431;K05431;K05431;K05431	GO:0005575//cellular_component;GO:0005576//extracellular region;GO:0005615//extracellular space;GO:0044421//extracellular region part	GO:0003674//molecular_function;GO:0005102//receptor binding;GO:0005125//cytokine activity;GO:0005126//cytokine receptor binding;GO:0005139//interleukin-7 receptor binding;GO:0005488//binding;GO:0005515//protein binding;GO:0008083//growth factor activity;GO:0030545//receptor regulator activity;GO:0048018//receptor agonist activity;GO:0070851//growth factor receptor binding;GO:0098772//molecular fu…	GO:0001666//response to hypoxia;GO:0001775//cell activation;GO:0001817//regulation of cytokine production;GO:0001819//positive regulation of cytokine production;GO:0001894//tissue homeostasis;GO:0001959//regulation of cytokine-mediated signaling pathway;GO:0001961//positive regulation of cytokine-mediated signaling pathway;GO:0002360//T cell lineage commitment;GO:0002376//immune system process;GO…	-	protein_coding
IMT-vs-MT	total	ncbi_113840307	EP0	0.00332471	0.398102	27756	26946	0.001	0.204	6.86137	0	0	up	EP0	XP_027302753.1 E3 ubiquitin-protein ligase Topors-like [Anas platyrhynchos]	-	-	-	-	GO:0000109//nucleotide-excision repair complex;GO:0005680//anaphase-promoting complex	GO:0008270//zinc ion binding;GO:0046872//metal ion binding;GO:0061630//ubiquitin protein ligase activity;GO:0097602//cullin family protein binding	GO:0006289//nucleotide-excision repair;GO:0006397//mRNA processing;GO:0031145//anaphase-promoting complex-dependent proteasomal ubiquitin-dependent protein catabolic process	-	protein_coding
IMT-vs-MT	total	ncbi_101795881	GCM1	0.0108838	1.2496	27756	26946	0.002	0.329	6.83007	0	0	up	GCM1	XP_005009248.2 chorion-specific transcription factor GCMa isoform X1 [Anas platyrhynchos]	Organismal Systems	Endocrine system	ko04928//Parathyroid hormone synthesis, secretion and action	K21598	GO:0005575//cellular_component;GO:0005622//intracellular;GO:0005623//cell;GO:0005634//nucleus;GO:0005667//transcription factor complex;GO:0032991//macromolecular complex;GO:0043226//organelle;GO:0043227//membrane-bounded organelle;GO:0043229//intracellular organelle;GO:0043231//intracellular membrane-bounded organelle;GO:0044424//intracellular part;GO:0044464//cell part	GO:0000976//transcription regulatory region sequence-specific DNA binding;GO:0000977//RNA polymerase II regulatory region sequence-specific DNA binding;GO:0000978//RNA polymerase II core promoter proximal region sequence-specific DNA binding;GO:0000981//RNA polymerase II transcription factor activity, sequence-specific DNA binding;GO:0000982//transcription factor activity, RNA polymerase II core …	GO:0000003//reproduction;GO:0001701//in utero embryonic development;GO:0001763//morphogenesis of a branching structure;GO:0001890//placenta development;GO:0001892//embryonic placenta development;GO:0002009//morphogenesis of an epithelium;GO:0003006//developmental process involved in reproduction;GO:0006139//nucleobase-containing compound metabolic process;GO:0006351//transcription, DNA-templated;…	GCM	protein_coding
IMT-vs-MT	total	ncbi_119713492	PEBP4	0.00627483	0.697571	27756	26946	0.002	0.341	6.77401	0	0	up	PEBP4	XP_032059855.1 phosphatidylethanolamine-binding protein 4 [Aythya fuligula]	-	-	-	-	GO:0000323//lytic vacuole;GO:0005575//cellular_component;GO:0005622//intracellular;GO:0005623//cell;GO:0005737//cytoplasm;GO:0005764//lysosome;GO:0005773//vacuole;GO:0043226//organelle;GO:0043227//membrane-bounded organelle;GO:0043229//intracellular organelle;GO:0043231//intracellular membrane-bounded organelle;GO:0044424//intracellular part;GO:0044444//cytoplasmic part;GO:0044464//cell part	GO:0003674//molecular_function	GO:0008150//biological_process	-	protein_coding
IMT-vs-MT	total	ncbi_113844196	ncbi_113844196	0.00922347	1.01853	27756	26946	0.001	0.337	6.77155	0	0	up	ncbi_113844196	-	-	-	-	-	-	-	-	-	lncRNA
IMT-vs-MT	total	ncbi_101797718	ncbi_101797718	0.00252522	0.28552	27756	26946	0.001	0.165	6.76552	0	0	up	ncbi_101797718	NP_001297293.1 apovitellenin-1-like precursor [Anas platyrhynchos]	-	-	-	-	GO:0005575//cellular_component;GO:0005576//extracellular region;GO:0005615//extracellular space;GO:0032991//macromolecular complex;GO:0032994//protein-lipid complex;GO:0034358//plasma lipoprotein particle;GO:0034361//very-low-density lipoprotein particle;GO:0034385//triglyceride-rich lipoprotein particle;GO:0042627//chylomicron;GO:0044421//extracellular region part;GO:1990777//lipoprotein particle	GO:0003674//molecular_function;GO:0004857//enzyme inhibitor activity;GO:0030234//enzyme regulator activity;GO:0045735//nutrient reservoir activity;GO:0098772//molecular function regulator	GO:0006629//lipid metabolic process;GO:0008150//biological_process;GO:0008152//metabolic process;GO:0043086//negative regulation of catalytic activity;GO:0044092//negative regulation of molecular function;GO:0044238//primary metabolic process;GO:0050790//regulation of catalytic activity;GO:0065007//biological regulation;GO:0065009//regulation of molecular function;GO:0071704//organic substance me…	-	protein_coding
IMT-vs-MT	total	ncbi_101797141	TMEM247	0.0431235	4.70041	27756	26946	0.013	0.521	6.76486	0	0	up	TMEM247	XP_021128040.1 transmembrane protein 247 isoform X2 [Anas platyrhynchos]	-	-	-	-	GO:0005575//cellular_component;GO:0005622//intracellular;GO:0005623//cell;GO:0005737//cytoplasm;GO:0005783//endoplasmic reticulum;GO:0012505//endomembrane system;GO:0016020//membrane;GO:0016021//integral component of membrane;GO:0031224//intrinsic component of membrane;GO:0043226//organelle;GO:0043227//membrane-bounded organelle;GO:0043229//intracellular organelle;GO:0043231//intracellular membra…	-	-	-	protein_coding
IMT-vs-MT	total	ncbi_101793231	Hipk4	0.00772371	0.842092	27756	26946	0.002	0.372	6.75015	0	0	up	Hipk4	XP_012961097.2 homeodomain-interacting protein kinase 4 [Anas platyrhynchos]	Cellular Processes	Cell growth and death	ko04218//Cellular senescence	K08826	GO:0005575//cellular_component;GO:0005622//intracellular;GO:0005623//cell;GO:0005634//nucleus;GO:0005737//cytoplasm;GO:0043226//organelle;GO:0043227//membrane-bounded organelle;GO:0043229//intracellular organelle;GO:0043231//intracellular membrane-bounded organelle;GO:0044424//intracellular part;GO:0044464//cell part	GO:0000166//nucleotide binding;GO:0003674//molecular_function;GO:0003824//catalytic activity;GO:0004672//protein kinase activity;GO:0004674//protein serine/threonine kinase activity;GO:0005488//binding;GO:0005524//ATP binding;GO:0008144//drug binding;GO:0016301//kinase activity;GO:0016740//transferase activity;GO:0016772//transferase activity, transferring phosphorus-containing groups;GO:0016773/…	GO:0006325//chromatin organization;GO:0006464//cellular protein modification process;GO:0006468//protein phosphorylation;GO:0006793//phosphorus metabolic process;GO:0006796//phosphate-containing compound metabolic process;GO:0006807//nitrogen compound metabolic process;GO:0006996//organelle organization;GO:0008150//biological_process;GO:0008152//metabolic process;GO:0009966//regulation of signal …	-	protein_coding
IMT-vs-MT	total	ncbi_119716932	ncbi_119716932	0.00199675	0.22489	27756	26946	0.001	0.157	6.74556	0	0	up	ncbi_119716932	-	-	-	-	-	-	-	-	-	lncRNA
IMT-vs-MT	total	ncbi_101805035	HK3	0.0285831	2.95071	27756	26946	0.011	0.614	6.68477	0	0	up	HK3	XP_027323876.1 LOW QUALITY PROTEIN: hexokinase-3 [Anas platyrhynchos]	Metabolism;Human Diseases;Organismal Systems;Metabolism;Environmental Information Processing;Metabolism;Human Diseases;Metabolism;Human Diseases;Organismal Systems;Metabolism;Metabolism;Metabolism;Metabolism	Global and overview maps;Infectious disease: bacterial;Endocrine system;Global and overview maps;Signal transduction;Carbohydrate metabolism;Cancer: overview;Carbohydrate metabolism;Endocrine and metabolic disease;Digestive system;Carbohydrate metabolism;Carbohydrate metabolism;Carbohydrate metabolism;Biosynthesis of other secondary metabolites	ko01100//Metabolic pathways;ko05131//Shigellosis;ko04910//Insulin signaling pathway;ko01200//Carbon metabolism;ko04066//HIF-1 signaling pathway;ko00010//Glycolysis / Gluconeogenesis;ko05230//Central carbon metabolism in cancer;ko00520//Amino sugar and nucleotide sugar metabolism;ko04930//Type II diabetes mellitus;ko04973//Carbohydrate digestion and absorption;ko00051//Fructose and mannose metabol…	K00844;K00844;K00844;K00844;K00844;K00844;K00844;K00844;K00844;K00844;K00844;K00844;K00844;K00844	GO:0005575//cellular_component;GO:0005576//extracellular region;GO:0005622//intracellular;GO:0005623//cell;GO:0005737//cytoplasm;GO:0005829//cytosol;GO:0012505//endomembrane system;GO:0030141//secretory granule;GO:0031410//cytoplasmic vesicle;GO:0031974//membrane-enclosed lumen;GO:0031982//vesicle;GO:0031983//vesicle lumen;GO:0032991//macromolecular complex;GO:0034774//secretory granule lumen;GO:…	GO:0000166//nucleotide binding;GO:0003674//molecular_function;GO:0003824//catalytic activity;GO:0004340//glucokinase activity;GO:0004396//hexokinase activity;GO:0005488//binding;GO:0005515//protein binding;GO:0005524//ATP binding;GO:0005536//glucose binding;GO:0008144//drug binding;GO:0008865//fructokinase activity;GO:0016301//kinase activity;GO:0016740//transferase activity;GO:0016772//transfera…	GO:0001678//cellular glucose homeostasis;GO:0001775//cell activation;GO:0002252//immune effector process;GO:0002263//cell activation involved in immune response;GO:0002274//myeloid leukocyte activation;GO:0002275//myeloid cell activation involved in immune response;GO:0002283//neutrophil activation involved in immune response;GO:0002366//leukocyte activation involved in immune response;GO:0002376…	-	protein_coding
IMT-vs-MT	total	ncbi_101797300	CKMT2	0.0281221	2.8759	27756	26946	0.009	0.504	6.67109	0	0	up	CKMT2	XP_032062184.1 creatine kinase S-type, mitochondrial [Aythya fuligula]	Metabolism;Metabolism	Global and overview maps;Amino acid metabolism	ko01100//Metabolic pathways;ko00330//Arginine and proline metabolism	K00933;K00933	GO:0005575//cellular_component;GO:0005622//intracellular;GO:0005623//cell;GO:0005737//cytoplasm;GO:0005739//mitochondrion;GO:0005740//mitochondrial envelope;GO:0005743//mitochondrial inner membrane;GO:0016020//membrane;GO:0019866//organelle inner membrane;GO:0031090//organelle membrane;GO:0031966//mitochondrial membrane;GO:0031967//organelle envelope;GO:0031975//envelope;GO:0043226//organelle;GO:…	GO:0000166//nucleotide binding;GO:0003674//molecular_function;GO:0003824//catalytic activity;GO:0004111//creatine kinase activity;GO:0005488//binding;GO:0005524//ATP binding;GO:0008144//drug binding;GO:0016301//kinase activity;GO:0016740//transferase activity;GO:0016772//transferase activity, transferring phosphorus-containing groups;GO:0016775//phosphotransferase activity, nitrogenous group as a…	GO:0006793//phosphorus metabolic process;GO:0006796//phosphate-containing compound metabolic process;GO:0008150//biological_process;GO:0008152//metabolic process;GO:0009987//cellular process;GO:0016310//phosphorylation;GO:0044237//cellular metabolic process	-	protein_coding
IMT-vs-MT	total	ncbi_101802057	C6orf118	0.00791886	0.808383	27756	26946	0.002	0.364	6.65568	0	0	up	C6orf118	XP_012959940.2 uncharacterized protein C6orf118 homolog [Anas platyrhynchos]	-	-	-	-	-	GO:0008017//microtubule binding	GO:0007059//chromosome segregation;GO:0051301//cell division	-	protein_coding
IMT-vs-MT	total	ncbi_101803524	TEKT5	0.0153605	1.54172	27756	26946	0.005	0.398	6.6399	0	0	up	TEKT5	XP_005027557.1 tektin-5 [Anas platyrhynchos]	-	-	-	-	GO:0005575//cellular_component;GO:0005622//intracellular;GO:0005623//cell;GO:0005634//nucleus;GO:0005929//cilium;GO:0031514//motile cilium;GO:0036126//sperm flagellum;GO:0042995//cell projection;GO:0043226//organelle;GO:0043227//membrane-bounded organelle;GO:0043229//intracellular organelle;GO:0043231//intracellular membrane-bounded organelle;GO:0044424//intracellular part;GO:0044464//cell part;G…	-	GO:0001539//cilium or flagellum-dependent cell motility;GO:0003341//cilium movement;GO:0006928//movement of cell or subcellular component;GO:0006996//organelle organization;GO:0007017//microtubule-based process;GO:0007018//microtubule-based movement;GO:0008150//biological_process;GO:0009987//cellular process;GO:0016043//cellular component organization;GO:0022607//cellular component assembly;GO:00…	-	protein_coding
IMT-vs-MT	total	ncbi_101798620	CCDC113	0.0246969	2.45373	27756	26946	0.006	0.523	6.62874	0	0	up	CCDC113	XP_005019996.2 coiled-coil domain-containing protein 113 isoform X1 [Anas platyrhynchos]	-	-	-	-	GO:0005575//cellular_component;GO:0005622//intracellular;GO:0005623//cell;GO:0005634//nucleus;GO:0005654//nucleoplasm;GO:0005737//cytoplasm;GO:0005813//centrosome;GO:0005814//centriole;GO:0005815//microtubule organizing center;GO:0005829//cytosol;GO:0005856//cytoskeleton;GO:0015630//microtubule cytoskeleton;GO:0031974//membrane-enclosed lumen;GO:0031981//nuclear lumen;GO:0032991//macromolecular c…	GO:0003674//molecular_function;GO:0005524//ATP binding	GO:0006996//organelle organization;GO:0007059//chromosome segregation;GO:0008150//biological_process;GO:0009987//cellular process;GO:0016043//cellular component organization;GO:0022607//cellular component assembly;GO:0030030//cell projection organization;GO:0030031//cell projection assembly;GO:0030261//chromosome condensation;GO:0044085//cellular component biogenesis;GO:0044782//cilium organizati…	-	protein_coding
IMT-vs-MT	total	ncbi_101805435	GLRA1	0.00114428	0.122564	27756	26946	0	0.109	6.62326	0	0	up	GLRA1	XP_005483742.1 glycine receptor subunit alpha-1 isoform X2 [Zonotrichia albicollis]	Environmental Information Processing	Signaling molecules and interaction	ko04080//Neuroactive ligand-receptor interaction	K05193	GO:0005575//cellular_component;GO:0005622//intracellular;GO:0005623//cell;GO:0005737//cytoplasm;GO:0005783//endoplasmic reticulum;GO:0005886//plasma membrane;GO:0005887//integral component of plasma membrane;GO:0009897//external side of plasma membrane;GO:0009986//cell surface;GO:0012505//endomembrane system;GO:0016020//membrane;GO:0016021//integral component of membrane;GO:0030054//cell junction…	GO:0003674//molecular_function;GO:0004888//transmembrane signaling receptor activity;GO:0005215//transporter activity;GO:0005216//ion channel activity;GO:0005230//extracellular ligand-gated ion channel activity;GO:0005231//excitatory extracellular ligand-gated ion channel activity;GO:0005237//inhibitory extracellular ligand-gated ion channel activity;GO:0005253//anion channel activity;GO:0005254/…	GO:0000003//reproduction;GO:0001101//response to acid chemical;GO:0001508//action potential;GO:0001964//startle response;GO:0002087//regulation of respiratory gaseous exchange by neurological system process;GO:0003008//system process;GO:0003012//muscle system process;GO:0006810//transport;GO:0006811//ion transport;GO:0006820//anion transport;GO:0006821//chloride transport;GO:0006936//muscle contr…	-	protein_coding
IMT-vs-MT	total	ncbi_101797222	NOXRED1	0.013098	1.29182	27756	26946	0.004	0.414	6.61306	0	0	up	NOXRED1	EOB05510.1 Pyrroline-5-carboxylate reductase-like protein C14orf148, partial [Anas platyrhynchos]	-	-	-	-	-	GO:0003674//molecular_function;GO:0003824//catalytic activity;GO:0004735//pyrroline-5-carboxylate reductase activity;GO:0016491//oxidoreductase activity;GO:0050661//NADP binding;GO:0051287//NAD binding	GO:0006561//proline biosynthetic process;GO:0008150//biological_process;GO:0008152//metabolic process;GO:0055114//oxidation-reduction process	-	protein_coding
IMT-vs-MT	total	ncbi_101804416	EFCAB3	0.00694455	0.669145	27756	26946	0.002	0.329	6.56988	0	0	up	EFCAB3	XP_027301591.1 EF-hand calcium-binding domain-containing protein 3 [Anas platyrhynchos]	-	-	-	-	-	GO:0003674//molecular_function;GO:0005488//binding;GO:0005509//calcium ion binding;GO:0005515//protein binding;GO:0043167//ion binding;GO:0043169//cation binding;GO:0046872//metal ion binding	-	-	protein_coding
IMT-vs-MT	total	ncbi_101794384	LHX3	0.00176878	0.169245	27756	26946	0.001	0.136	6.50172	0	0	up	LHX3	XP_032056295.1 LIM/homeobox protein Lhx3 [Aythya fuligula]	-	-	-	-	GO:0005575//cellular_component;GO:0005622//intracellular;GO:0005623//cell;GO:0005634//nucleus;GO:0005654//nucleoplasm;GO:0005667//transcription factor complex;GO:0031974//membrane-enclosed lumen;GO:0031981//nuclear lumen;GO:0032991//macromolecular complex;GO:0043226//organelle;GO:0043227//membrane-bounded organelle;GO:0043229//intracellular organelle;GO:0043231//intracellular membrane-bounded org…	GO:0000976//transcription regulatory region sequence-specific DNA binding;GO:0000977//RNA polymerase II regulatory region sequence-specific DNA binding;GO:0000978//RNA polymerase II core promoter proximal region sequence-specific DNA binding;GO:0000981//RNA polymerase II transcription factor activity, sequence-specific DNA binding;GO:0000982//transcription factor activity, RNA polymerase II core …	GO:0000003//reproduction;GO:0000902//cell morphogenesis;GO:0000904//cell morphogenesis involved in differentiation;GO:0001708//cell fate specification;GO:0001890//placenta development;GO:0003002//regionalization;GO:0003006//developmental process involved in reproduction;GO:0006139//nucleobase-containing compound metabolic process;GO:0006351//transcription, DNA-templated;GO:0006355//regulation of …	TF_Otx	protein_coding
IMT-vs-MT	total	ncbi_101790093	TRIM42	0.00261638	0.245182	27756	26946	0.001	0.169	6.49662	0	0	up	TRIM42	XP_012957560.1 tripartite motif-containing protein 42 [Anas platyrhynchos]	-	-	-	-	GO:0005575//cellular_component;GO:0005622//intracellular;GO:0005623//cell;GO:0044464//cell part	GO:0003674//molecular_function;GO:0003993//acid phosphatase activity;GO:0005488//binding;GO:0005515//protein binding;GO:0008270//zinc ion binding;GO:0043167//ion binding;GO:0043169//cation binding;GO:0046872//metal ion binding;GO:0046914//transition metal ion binding	-	-	protein_coding
IMT-vs-MT	total	ncbi_113840693	ncbi_113840693	0.00430029	0.393172	27756	26946	0.002	0.173	6.48178	0	0	up	ncbi_113840693	XP_027303298.1 uncharacterized protein LOC113840757 isoform X3 [Anas platyrhynchos]	-	-	-	-	GO:0005575//cellular_component;GO:0005623//cell;GO:0005886//plasma membrane;GO:0016020//membrane;GO:0016021//integral component of membrane;GO:0031224//intrinsic component of membrane;GO:0044425//membrane part;GO:0044464//cell part;GO:0071944//cell periphery	GO:0003674//molecular_function;GO:0038023//signaling receptor activity;GO:0060089//molecular transducer activity	GO:0001775//cell activation;GO:0001894//tissue homeostasis;GO:0002250//adaptive immune response;GO:0002376//immune system process;GO:0006955//immune response;GO:0007154//cell communication;GO:0007165//signal transduction;GO:0007166//cell surface receptor signaling pathway;GO:0007167//enzyme linked receptor protein signaling pathway;GO:0007169//transmembrane receptor protein tyrosine kinase signal…	-	protein_coding
IMT-vs-MT	total	ncbi_101802647	GABRB4	0.00203323	0.189971	27756	26946	0.001	0.151	6.47736	0	0	up	GABRB4	XP_005237939.1 gamma-aminobutyric acid receptor subunit beta-4 isoform X1 [Falco peregrinus]	Environmental Information Processing;Organismal Systems;Human Diseases;Organismal Systems;Human Diseases	Signaling molecules and interaction;Nervous system;Substance dependence;Nervous system;Substance dependence	ko04080//Neuroactive ligand-receptor interaction;ko04723//Retrograde endocannabinoid signaling;ko05032//Morphine addiction;ko04727//GABAergic synapse;ko05033//Nicotine addiction	K05192;K05192;K05192;K05192;K05192	GO:0005575//cellular_component;GO:0005623//cell;GO:0005886//plasma membrane;GO:0016020//membrane;GO:0016021//integral component of membrane;GO:0030054//cell junction;GO:0031224//intrinsic component of membrane;GO:0032991//macromolecular complex;GO:0034702//ion channel complex;GO:0034707//chloride channel complex;GO:0043235//receptor complex;GO:0044425//membrane part;GO:0044456//synapse part;GO:00…	GO:0003674//molecular_function;GO:0004888//transmembrane signaling receptor activity;GO:0004890//GABA-A receptor activity;GO:0005215//transporter activity;GO:0005216//ion channel activity;GO:0005230//extracellular ligand-gated ion channel activity;GO:0005253//anion channel activity;GO:0005254//chloride channel activity;GO:0008509//anion transmembrane transporter activity;GO:0015075//ion transmemb…	GO:0006810//transport;GO:0006811//ion transport;GO:0006820//anion transport;GO:0006821//chloride transport;GO:0007154//cell communication;GO:0007165//signal transduction;GO:0008150//biological_process;GO:0009987//cellular process;GO:0015698//inorganic anion transport;GO:0023052//signaling;GO:0034220//ion transmembrane transport;GO:0050789//regulation of biological process;GO:0050794//regulation o…	-	protein_coding
IMT-vs-MT	total	ncbi_101793578	ACR	0.0846737	7.49917	27756	26946	0.031	0.589	6.46699	0	0	up	ACR	XP_027317843.1 acrosin [Anas platyrhynchos]	-	-	-	-	GO:0001669//acrosomal vesicle;GO:0005575//cellular_component;GO:0005576//extracellular region;GO:0005622//intracellular;GO:0005623//cell;GO:0005737//cytoplasm;GO:0005773//vacuole;GO:0005798//Golgi-associated vesicle;GO:0012505//endomembrane system;GO:0030141//secretory granule;GO:0031410//cytoplasmic vesicle;GO:0031982//vesicle;GO:0032991//macromolecular complex;GO:0043159//acrosomal matrix;GO:00…	GO:0002020//protease binding;GO:0003674//molecular_function;GO:0003676//nucleic acid binding;GO:0003677//DNA binding;GO:0003824//catalytic activity;GO:0004040//amidase activity;GO:0004175//endopeptidase activity;GO:0004252//serine-type endopeptidase activity;GO:0005488//binding;GO:0005507//copper ion binding;GO:0005515//protein binding;GO:0005537//mannose binding;GO:0008144//drug binding;GO:00082…	GO:0000003//reproduction;GO:0002077//acrosome matrix dispersal;GO:0006508//proteolysis;GO:0006807//nitrogen compound metabolic process;GO:0007190//activation of adenylate cyclase activity;GO:0007338//single fertilization;GO:0007339//binding of sperm to zona pellucida;GO:0007340//acrosome reaction;GO:0007341//penetration of zona pellucida;GO:0008037//cell recognition;GO:0008150//biological_process…	-	protein_coding
IMT-vs-MT	total	ncbi_101796480	DPYS	0.0850271	7.4538	27756	26946	0.017	0.711	6.45223	0	0	up	DPYS	XP_027308387.1 dihydropyrimidinase isoform X2 [Anas platyrhynchos]	Metabolism;Metabolism;Metabolism;Metabolism;Metabolism	Global and overview maps;Nucleotide metabolism;Xenobiotics biodegradation and metabolism;Metabolism of other amino acids;Metabolism of cofactors and vitamins	ko01100//Metabolic pathways;ko00240//Pyrimidine metabolism;ko00983//Drug metabolism - other enzymes;ko00410//beta-Alanine metabolism;ko00770//Pantothenate and CoA biosynthesis	K01464;K01464;K01464;K01464;K01464	GO:0005575//cellular_component;GO:0005622//intracellular;GO:0005623//cell;GO:0005737//cytoplasm;GO:0005829//cytosol;GO:0044424//intracellular part;GO:0044444//cytoplasmic part;GO:0044464//cell part	GO:0000034//adenine deaminase activity;GO:0002054//nucleobase binding;GO:0002058//uracil binding;GO:0002059//thymine binding;GO:0002061//pyrimidine nucleobase binding;GO:0003674//molecular_function;GO:0003824//catalytic activity;GO:0004151//dihydroorotase activity;GO:0004157//dihydropyrimidinase activity;GO:0005488//binding;GO:0005515//protein binding;GO:0008144//drug binding;GO:0008270//zinc ion…	GO:0001505//regulation of neurotransmitter levels;GO:0003008//system process;GO:0006040//amino sugar metabolic process;GO:0006082//organic acid metabolic process;GO:0006139//nucleobase-containing compound metabolic process;GO:0006147//guanine catabolic process;GO:0006168//adenine salvage;GO:0006206//pyrimidine nucleobase metabolic process;GO:0006207//'de novo' pyrimidine nucleobase biosynthetic p…	-	protein_coding
IMT-vs-MT	total	ncbi_113842801	ncbi_113842801	0.00776931	0.686389	27756	26946	0.004	0.271	6.44686	0	0	up	ncbi_113842801	-	-	-	-	-	-	-	-	-	lncRNA
IMT-vs-MT	total	ncbi_101802158	PLEKHG7	0.00267318	0.239589	27756	26946	0.001	0.156	6.43348	0	0	up	PLEKHG7	XP_005012438.2 pleckstrin homology domain-containing family G member 7 [Anas platyrhynchos]	-	-	-	-	-	GO:0003674//molecular_function;GO:0003677//DNA binding;GO:0005085//guanyl-nucleotide exchange factor activity;GO:0005088//Ras guanyl-nucleotide exchange factor activity;GO:0005089//Rho guanyl-nucleotide exchange factor activity;GO:0005488//binding;GO:0005515//protein binding;GO:0017016//Ras GTPase binding;GO:0017048//Rho GTPase binding;GO:0019899//enzyme binding;GO:0031267//small GTPase binding;G…	GO:0008150//biological_process;GO:0009966//regulation of signal transduction;GO:0010646//regulation of cell communication;GO:0015074//DNA integration;GO:0023051//regulation of signaling;GO:0035023//regulation of Rho protein signal transduction;GO:0046578//regulation of Ras protein signal transduction;GO:0048583//regulation of response to stimulus;GO:0050789//regulation of biological process;GO:00…	-	protein_coding
IMT-vs-MT	total	ncbi_101791506	GPR19	0.00202945	0.183755	27756	26946	0.001	0.145	6.43194	0	0	up	GPR19	XP_005010098.1 probable G-protein coupled receptor 19 [Anas platyrhynchos]	-	-	-	-	GO:0005575//cellular_component;GO:0005623//cell;GO:0005886//plasma membrane;GO:0005887//integral component of plasma membrane;GO:0016020//membrane;GO:0016021//integral component of membrane;GO:0031224//intrinsic component of membrane;GO:0031226//intrinsic component of plasma membrane;GO:0044425//membrane part;GO:0044459//plasma membrane part;GO:0044464//cell part;GO:0071944//cell periphery	GO:0003674//molecular_function;GO:0004888//transmembrane signaling receptor activity;GO:0004930//G-protein coupled receptor activity;GO:0004984//olfactory receptor activity;GO:0038023//signaling receptor activity;GO:0060089//molecular transducer activity	GO:0007154//cell communication;GO:0007165//signal transduction;GO:0007186//G-protein coupled receptor signaling pathway;GO:0007218//neuropeptide signaling pathway;GO:0007267//cell-cell signaling;GO:0007268//synaptic transmission;GO:0007610//behavior;GO:0007631//feeding behavior;GO:0008150//biological_process;GO:0009987//cellular process;GO:0023052//signaling;GO:0050789//regulation of biological p…	-	protein_coding
IMT-vs-MT	total	ncbi_101791427	ncbi_101791427	0.00672561	0.585386	27756	26946	0.003	0.259	6.42253	0	0	up	ncbi_101791427	XP_005026093.1 coiled-coil domain-containing protein 166 [Anas platyrhynchos]	-	-	-	-	-	-	-	-	protein_coding
IMT-vs-MT	total	ncbi_113845657	YJEFN3	0.00632261	0.535558	27756	26946	0.002	0.31	6.38201	0	0	up	YJEFN3	XP_027328233.1 LOW QUALITY PROTEIN: yjeF N-terminal domain-containing protein 3 [Anas platyrhynchos]	-	-	-	-	GO:0005575//cellular_component;GO:0005622//intracellular;GO:0005623//cell;GO:0005737//cytoplasm;GO:0005739//mitochondrion;GO:0043226//organelle;GO:0043227//membrane-bounded organelle;GO:0043229//intracellular organelle;GO:0043231//intracellular membrane-bounded organelle;GO:0044424//intracellular part;GO:0044444//cytoplasmic part;GO:0044464//cell part	GO:0000166//nucleotide binding;GO:0003674//molecular_function;GO:0003824//catalytic activity;GO:0005488//binding;GO:0016853//isomerase activity;GO:0016854//racemase and epimerase activity;GO:0036094//small molecule binding;GO:0043167//ion binding;GO:0043169//cation binding;GO:0046872//metal ion binding;GO:0052856//NADHX epimerase activity;GO:0052857//NADPHX epimerase activity;GO:0097159//organic …	GO:0006139//nucleobase-containing compound metabolic process;GO:0006725//cellular aromatic compound metabolic process;GO:0006732//coenzyme metabolic process;GO:0006733//oxidoreduction coenzyme metabolic process;GO:0006734//NADH metabolic process;GO:0006739//NADP metabolic process;GO:0006753//nucleoside phosphate metabolic process;GO:0006793//phosphorus metabolic process;GO:0006796//phosphate-cont…	-	protein_coding
IMT-vs-MT	total	ncbi_119716586	Ankrd42	0.0397847	3.19178	27756	26946	0.015	0.56	6.32243	0	0	up	Ankrd42	EOA92635.1 Ankyrin repeat domain-containing protein 42, partial [Anas platyrhynchos]	-	-	-	-	GO:0005575//cellular_component;GO:0005576//extracellular region;GO:0005622//intracellular;GO:0005623//cell;GO:0005634//nucleus;GO:0043226//organelle;GO:0043227//membrane-bounded organelle;GO:0043229//intracellular organelle;GO:0043231//intracellular membrane-bounded organelle;GO:0044424//intracellular part;GO:0044464//cell part	GO:0003674//molecular_function;GO:0005139//interleukin-7 receptor binding;GO:0005488//binding;GO:0005515//protein binding;GO:0008083//growth factor activity;GO:0008134//transcription factor binding;GO:0016655//oxidoreductase activity, acting on NAD(P)H, quinone or similar compound as acceptor;GO:0051059//NF-kappaB binding	GO:0001817//regulation of cytokine production;GO:0001819//positive regulation of cytokine production;GO:0006260//DNA replication;GO:0006355//regulation of transcription, DNA-templated;GO:0006814//sodium ion transport;GO:0006955//immune response;GO:0008150//biological_process;GO:0009889//regulation of biosynthetic process;GO:0010468//regulation of gene expression;GO:0010556//regulation of macromol…	-	protein_coding
IMT-vs-MT	total	ncbi_101796631	AQP3	0.010505	0.844531	27756	26946	0.002	0.289	6.3155	0	0	up	AQP3	XP_012959463.2 aquaporin-7 isoform X1 [Anas platyrhynchos]	Organismal Systems;Organismal Systems	Endocrine system;Endocrine system	ko03320//PPAR signaling pathway;ko04923//Regulation of lipolysis in adipocytes	K08771;K08771	GO:0005575//cellular_component;GO:0005622//intracellular;GO:0005623//cell;GO:0005737//cytoplasm;GO:0005886//plasma membrane;GO:0005887//integral component of plasma membrane;GO:0005903//brush border;GO:0005911//cell-cell junction;GO:0016020//membrane;GO:0016021//integral component of membrane;GO:0030054//cell junction;GO:0031224//intrinsic component of membrane;GO:0031226//intrinsic component of …	GO:0003674//molecular_function;GO:0005215//transporter activity;GO:0005372//water transmembrane transporter activity;GO:0015144//carbohydrate transmembrane transporter activity;GO:0015166//polyol transmembrane transporter activity;GO:0015168//glycerol transmembrane transporter activity;GO:0015204//urea transmembrane transporter activity;GO:0015250//water channel activity;GO:0015254//glycerol chan…	GO:0000003//reproduction;GO:0003008//system process;GO:0003014//renal system process;GO:0003091//renal water homeostasis;GO:0003097//renal water transport;GO:0006810//transport;GO:0006833//water transport;GO:0007276//gamete generation;GO:0007283//spermatogenesis;GO:0008150//biological_process;GO:0008643//carbohydrate transport;GO:0015791//polyol transport;GO:0015793//glycerol transport;GO:0015840…	-	protein_coding
IMT-vs-MT	total	ncbi_101798363	SPACA9	0.159216	12.5574	27756	26946	0.04	0.775	6.30052	0	0	up	SPACA9	XP_027326419.1 sperm acrosome-associated protein 9 isoform X1 [Anas platyrhynchos]	-	-	-	-	GO:0001669//acrosomal vesicle;GO:0005575//cellular_component;GO:0005622//intracellular;GO:0005623//cell;GO:0005737//cytoplasm;GO:0005856//cytoskeleton;GO:0005874//microtubule;GO:0005881//cytoplasmic microtubule;GO:0005929//cilium;GO:0012505//endomembrane system;GO:0015630//microtubule cytoskeleton;GO:0030141//secretory granule;GO:0031410//cytoplasmic vesicle;GO:0031514//motile cilium;GO:0031982//…	GO:0003674//molecular_function;GO:0005488//binding;GO:0005515//protein binding;GO:0048306//calcium-dependent protein binding	-	-	protein_coding
IMT-vs-MT	total	ncbi_119716776	C2orf81	0.0217842	1.7069	27756	26946	0.006	0.529	6.28543	0	0	up	C2orf81	XP_032042843.1 uncharacterized protein C2orf81 homolog [Aythya fuligula]	-	-	-	-	-	GO:0003674//molecular_function;GO:0003824//catalytic activity;GO:0016491//oxidoreductase activity	GO:0008150//biological_process;GO:0008152//metabolic process;GO:0055114//oxidation-reduction process	-	protein_coding
IMT-vs-MT	total	ncbi_101802666	PPIL6	0.0323978	2.52186	27756	26946	0.006	0.526	6.27806	0	0	up	PPIL6	XP_027310530.1 probable inactive peptidyl-prolyl cis-trans isomerase-like 6 isoform X1 [Anas platyrhynchos]	-	-	-	-	-	GO:0003674//molecular_function;GO:0003755//peptidyl-prolyl cis-trans isomerase activity;GO:0003824//catalytic activity;GO:0016853//isomerase activity;GO:0016859//cis-trans isomerase activity	GO:0000413//protein peptidyl-prolyl isomerization;GO:0006464//cellular protein modification process;GO:0006807//nitrogen compound metabolic process;GO:0008150//biological_process;GO:0008152//metabolic process;GO:0009987//cellular process;GO:0018193//peptidyl-amino acid modification;GO:0018208//peptidyl-proline modification;GO:0019538//protein metabolic process;GO:0036211//protein modification pro…	-	protein_coding
IMT-vs-MT	total	ncbi_101796888	CCDC33	0.00185117	0.151092	27756	26946	0.001	0.127	6.2759	0	0	up	CCDC33	XP_027322110.1 coiled-coil domain-containing protein 33 [Anas platyrhynchos]	-	-	-	-	GO:0005575//cellular_component;GO:0005622//intracellular;GO:0005623//cell;GO:0005737//cytoplasm;GO:0005777//peroxisome;GO:0042579//microbody;GO:0043226//organelle;GO:0043227//membrane-bounded organelle;GO:0043229//intracellular organelle;GO:0043231//intracellular membrane-bounded organelle;GO:0044424//intracellular part;GO:0044444//cytoplasmic part;GO:0044464//cell part	-	GO:0000003//reproduction;GO:0007276//gamete generation;GO:0007283//spermatogenesis;GO:0008150//biological_process;GO:0009401//phosphoenolpyruvate-dependent sugar phosphotransferase system;GO:0019953//sexual reproduction;GO:0022414//reproductive process;GO:0032501//multicellular organismal process;GO:0032504//multicellular organism reproduction;GO:0044703//multi-organism reproductive process;GO:00…	-	protein_coding
IMT-vs-MT	total	ncbi_110351543	ncbi_110351543	0.0046888	0.367406	27756	26946	0.002	0.247	6.26196	0	0	up	ncbi_110351543	-	-	-	-	-	-	-	-	-	lncRNA
IMT-vs-MT	total	ncbi_101792532	FAM81A	0.0428558	3.23582	27756	26946	0.01	0.593	6.23518	0	0	up	FAM81A	XP_027322930.1 LOW QUALITY PROTEIN: protein FAM81A [Anas platyrhynchos]	-	-	-	-	GO:0005576//extracellular region;GO:0019028//viral capsid;GO:0019031//viral envelope	GO:0005198//structural molecule activity;GO:0008289//lipid binding	GO:0006869//lipid transport;GO:0042157//lipoprotein metabolic process	-	protein_coding
IMT-vs-MT	total	ncbi_119713106	AK1	0.0880497	6.57165	27756	26946	0.034	0.662	6.22018	0	0	up	AK1	XP_032056143.1 adenylate kinase isoenzyme 1 [Aythya fuligula]	Metabolism;Metabolism;Metabolism	Global and overview maps;Nucleotide metabolism;Metabolism of cofactors and vitamins	ko01100//Metabolic pathways;ko00230//Purine metabolism;ko00730//Thiamine metabolism	K00939;K00939;K00939	GO:0001520//outer dense fiber;GO:0005575//cellular_component;GO:0005622//intracellular;GO:0005623//cell;GO:0005737//cytoplasm;GO:0005829//cytosol;GO:0005856//cytoskeleton;GO:0005886//plasma membrane;GO:0005929//cilium;GO:0009338//exodeoxyribonuclease V complex;GO:0009898//cytoplasmic side of plasma membrane;GO:0016020//membrane;GO:0030016//myofibril;GO:0030017//sarcomere;GO:0031514//motile cilium…	GO:0000166//nucleotide binding;GO:0003674//molecular_function;GO:0003824//catalytic activity;GO:0003924//GTPase activity;GO:0004017//adenylate kinase activity;GO:0004127//cytidylate kinase activity;GO:0004140//dephospho-CoA kinase activity;GO:0004385//guanylate kinase activity;GO:0004386//helicase activity;GO:0004550//nucleoside diphosphate kinase activity;GO:0004798//thymidylate kinase activity;…	GO:0000012//single strand break repair;GO:0006139//nucleobase-containing compound metabolic process;GO:0006163//purine nucleotide metabolic process;GO:0006164//purine nucleotide biosynthetic process;GO:0006165//nucleoside diphosphate phosphorylation;GO:0006172//ADP biosynthetic process;GO:0006281//DNA repair;GO:0006310//DNA recombination;GO:0006725//cellular aromatic compound metabolic process;GO…	-	protein_coding
IMT-vs-MT	total	ncbi_113841416	ncbi_113841416	0.00290343	0.219371	27756	26946	0.001	0.12	6.19127	0	0	up	ncbi_113841416	XP_027324349.1 actin cytoskeleton-regulatory complex protein PAN1-like isoform X2 [Anas platyrhynchos]	-	-	-	-	-	-	-	-	protein_coding
IMT-vs-MT	total	ncbi_101795487	Fam166a	0.0292261	2.12402	27756	26946	0.011	0.437	6.17853	0	0	up	Fam166a	XP_021133220.2 protein FAM166A [Anas platyrhynchos]	-	-	-	-	-	-	-	-	protein_coding
IMT-vs-MT	total	ncbi_101804367	PTGES	0.046342	3.35333	27756	26946	0.016	0.502	6.17406	0	0	up	PTGES	XP_027326998.1 prostaglandin E synthase isoform X2 [Anas platyrhynchos]	Metabolism;Metabolism	Global and overview maps;Lipid metabolism	ko01100//Metabolic pathways;ko00590//Arachidonic acid metabolism	K15729;K15729	GO:0005575//cellular_component;GO:0005622//intracellular;GO:0005623//cell;GO:0005634//nucleus;GO:0005635//nuclear envelope;GO:0005641//nuclear envelope lumen;GO:0005737//cytoplasm;GO:0005783//endoplasmic reticulum;GO:0005789//endoplasmic reticulum membrane;GO:0012505//endomembrane system;GO:0016020//membrane;GO:0016021//integral component of membrane;GO:0031224//intrinsic component of membrane;GO…	GO:0003674//molecular_function;GO:0003824//catalytic activity;GO:0004667//prostaglandin-D synthase activity;GO:0005488//binding;GO:0016853//isomerase activity;GO:0016860//intramolecular oxidoreductase activity;GO:0033218//amide binding;GO:0042277//peptide binding;GO:0043167//ion binding;GO:0043168//anion binding;GO:0043295//glutathione binding;GO:0048037//cofactor binding;GO:0050220//prostaglandi…	GO:0001101//response to acid chemical;GO:0001516//prostaglandin biosynthetic process;GO:0001676//long-chain fatty acid metabolic process;GO:0002237//response to molecule of bacterial origin;GO:0002526//acute inflammatory response;GO:0002544//chronic inflammatory response;GO:0006082//organic acid metabolic process;GO:0006629//lipid metabolic process;GO:0006631//fatty acid metabolic process;GO:0006…	-	protein_coding
IMT-vs-MT	total	ncbi_101790160	PIFO	0.0190823	1.36984	27756	26946	0.003	0.453	6.15819	0	0	up	PIFO	XP_005023462.2 protein pitchfork [Anas platyrhynchos]	-	-	-	-	GO:0005575//cellular_component;GO:0005622//intracellular;GO:0005623//cell;GO:0005634//nucleus;GO:0005737//cytoplasm;GO:0005794//Golgi apparatus;GO:0005795//Golgi stack;GO:0005802//trans-Golgi network;GO:0005815//microtubule organizing center;GO:0005856//cytoskeleton;GO:0005929//cilium;GO:0012505//endomembrane system;GO:0015630//microtubule cytoskeleton;GO:0031410//cytoplasmic vesicle;GO:0031982//…	GO:0003674//molecular_function;GO:0005488//binding;GO:0005515//protein binding;GO:0008092//cytoskeletal protein binding;GO:0015631//tubulin binding;GO:0017016//Ras GTPase binding;GO:0017137//Rab GTPase binding;GO:0019894//kinesin binding;GO:0019899//enzyme binding;GO:0019900//kinase binding;GO:0019901//protein kinase binding;GO:0031267//small GTPase binding;GO:0043015//gamma-tubulin binding;GO:00…	GO:0008150//biological_process;GO:0009893//positive regulation of metabolic process;GO:0009987//cellular process;GO:0010562//positive regulation of phosphorus metabolic process;GO:0016043//cellular component organization;GO:0019220//regulation of phosphate metabolic process;GO:0019222//regulation of metabolic process;GO:0030030//cell projection organization;GO:0031323//regulation of cellular meta…	-	protein_coding
IMT-vs-MT	total	ncbi_101789394	SPATA18	0.0734877	5.1969	27756	26946	0.028	0.623	6.14207	0	0	up	SPATA18	XP_012949539.2 mitochondria-eating protein isoform X6 [Anas platyrhynchos]	-	-	-	-	GO:0005575//cellular_component;GO:0005622//intracellular;GO:0005623//cell;GO:0005737//cytoplasm;GO:0005739//mitochondrion;GO:0005740//mitochondrial envelope;GO:0005741//mitochondrial outer membrane;GO:0005929//cilium;GO:0016020//membrane;GO:0019013//viral nucleocapsid;GO:0019867//outer membrane;GO:0031090//organelle membrane;GO:0031514//motile cilium;GO:0031966//mitochondrial membrane;GO:0031967/…	GO:0003723//RNA binding;GO:0005524//ATP binding	GO:0000003//reproduction;GO:0000422//mitophagy;GO:0006281//DNA repair;GO:0006807//nitrogen compound metabolic process;GO:0006914//autophagy;GO:0006935//chemotaxis;GO:0006950//response to stress;GO:0006974//cellular response to DNA damage stimulus;GO:0006996//organelle organization;GO:0007005//mitochondrion organization;GO:0007059//chromosome segregation;GO:0007165//signal transduction;GO:0007275/…	-	protein_coding
IMT-vs-MT	total	ncbi_101794195	Pianp	0.00690508	0.494364	27756	26946	0.002	0.298	6.14132	0	0	up	Pianp	XP_027305568.1 PILR alpha-associated neural protein isoform X1 [Anas platyrhynchos]	-	-	-	-	GO:0005575//cellular_component;GO:0005623//cell;GO:0005886//plasma membrane;GO:0005912//adherens junction;GO:0016020//membrane;GO:0016021//integral component of membrane;GO:0016323//basolateral plasma membrane;GO:0030054//cell junction;GO:0031224//intrinsic component of membrane;GO:0044425//membrane part;GO:0044459//plasma membrane part;GO:0044464//cell part;GO:0070161//anchoring junction;GO:0071…	-	GO:0002682//regulation of immune system process;GO:0008150//biological_process;GO:0048583//regulation of response to stimulus;GO:0050776//regulation of immune response;GO:0050789//regulation of biological process;GO:0065007//biological regulation	-	protein_coding
IMT-vs-MT	total	ncbi_119713419	ncbi_119713419	0.00287415	0.207238	27756	26946	0.001	0.147	6.12336	0	0	up	ncbi_119713419	-	-	-	-	-	-	-	-	-	lncRNA
IMT-vs-MT	total	ncbi_101802491	C10orf90	0.00882039	0.619743	27756	26946	0.004	0.187	6.11865	0	0	up	C10orf90	XP_005022304.2 (E2-independent) E3 ubiquitin-conjugating enzyme FATS isoform X1 [Anas platyrhynchos]	-	-	-	-	-	-	-	-	protein_coding
IMT-vs-MT	total	ncbi_101795874	CCDC183	0.00786121	0.543805	27756	26946	0.002	0.312	6.09422	0	0	up	CCDC183	XP_012963435.2 coiled-coil domain-containing protein 183 [Anas platyrhynchos]	-	-	-	-	-	-	-	-	protein_coding
IMT-vs-MT	total	ncbi_113843352	GLIPR1	0.00890048	0.605879	27756	26946	0.002	0.263	6.07312	0	0	up	GLIPR1	XP_032063410.1 glioma pathogenesis-related protein 1-like [Aythya fuligula]	-	-	-	-	-	-	-	-	protein_coding
IMT-vs-MT	total	ncbi_106016317	ncbi_106016317	0.00509709	0.342151	27756	26946	0.002	0.197	6.0412	0	0	up	ncbi_106016317	-	-	-	-	-	-	-	-	-	lncRNA
IMT-vs-MT	total	ncbi_119717564	ncbi_119717564	0.0163447	1.07528	27756	26946	0.008	0.435	6.03108	0	0	up	ncbi_119717564	-	-	-	-	-	-	-	-	-	lncRNA
IMT-vs-MT	total	ncbi_119718530	CCDC63	0.0139751	0.919279	27756	26946	0.003	0.405	6.02944	0	0	up	CCDC63	XP_032054954.1 coiled-coil domain-containing protein 63 [Aythya fuligula]	-	-	-	-	-	GO:0003674//molecular_function;GO:0005524//ATP binding	GO:0007059//chromosome segregation;GO:0030261//chromosome condensation;GO:0033103//protein secretion by the type VI secretion system	-	protein_coding
IMT-vs-MT	total	ncbi_101791431	IFITM3	0.003988	0.264705	27756	26946	0.002	0.16	6.01739	0	0	up	IFITM3	NP_001297752.1 interferon-induced transmembrane protein 1 [Anas platyrhynchos]	-	-	-	-	GO:0016021//integral component of membrane	-	-	-	protein_coding
IMT-vs-MT	total	ncbi_119716867	ncbi_119716867	0.0134997	0.865422	27756	26946	0.004	0.297	5.99192	0	0	up	ncbi_119716867	-	-	-	-	-	-	-	-	-	lncRNA
IMT-vs-MT	total	ncbi_113845246	C16orf96	0.0110346	0.706171	27756	26946	0.006	0.342	5.9871	0	0	up	C16orf96	XP_027324871.1 uncharacterized protein C16orf96 homolog isoform X1 [Anas platyrhynchos]	-	-	-	-	GO:0005940//septin ring;GO:0016021//integral component of membrane;GO:0031514//motile cilium	GO:0005524//ATP binding	GO:0000921//septin ring assembly;GO:0007059//chromosome segregation;GO:0030261//chromosome condensation;GO:0048870//cell motility	-	protein_coding
IMT-vs-MT	total	ncbi_101793456	ncbi_101793456	0.0207295	1.31448	27756	26946	0.006	0.348	5.97983	0	0	up	ncbi_101793456	XP_005012204.2 uncharacterized protein LOC101793456 [Anas platyrhynchos]	-	-	-	-	-	-	-	-	protein_coding
IMT-vs-MT	total	ncbi_101803076	PRR22	0.0100198	0.636995	27756	26946	0.004	0.306	5.97626	0	0	up	PRR22	XP_012963719.1 proline-rich protein 22 [Anas platyrhynchos]	-	-	-	-	-	-	-	-	protein_coding
IMT-vs-MT	total	ncbi_101789747	PP2D1	0.00193972	0.126527	27756	26946	0.001	0.108	5.95607	0	0	up	PP2D1	XP_027306848.1 protein phosphatase 2C-like domain-containing protein 1 [Anas platyrhynchos]	-	-	-	-	-	GO:0003674//molecular_function;GO:0003824//catalytic activity;GO:0004721//phosphoprotein phosphatase activity;GO:0004722//protein serine/threonine phosphatase activity;GO:0016787//hydrolase activity;GO:0016788//hydrolase activity, acting on ester bonds;GO:0016791//phosphatase activity;GO:0042578//phosphoric ester hydrolase activity	GO:0006464//cellular protein modification process;GO:0006470//protein dephosphorylation;GO:0006793//phosphorus metabolic process;GO:0006796//phosphate-containing compound metabolic process;GO:0006807//nitrogen compound metabolic process;GO:0008150//biological_process;GO:0008152//metabolic process;GO:0009987//cellular process;GO:0016311//dephosphorylation;GO:0019538//protein metabolic process;GO:0…	-	protein_coding
IMT-vs-MT	total	ncbi_101794002	ACRBP	0.00962822	0.598809	27756	26946	0.002	0.285	5.94402	0	0	up	ACRBP	XP_027305558.1 acrosin-binding protein [Anas platyrhynchos]	-	-	-	-	GO:0001669//acrosomal vesicle;GO:0002080//acrosomal membrane;GO:0005575//cellular_component;GO:0005576//extracellular region;GO:0005622//intracellular;GO:0005623//cell;GO:0005634//nucleus;GO:0005737//cytoplasm;GO:0012505//endomembrane system;GO:0012506//vesicle membrane;GO:0016020//membrane;GO:0030141//secretory granule;GO:0030659//cytoplasmic vesicle membrane;GO:0030667//secretory granule membra…	GO:0003674//molecular_function;GO:0005515//protein binding;GO:0008047//enzyme activator activity;GO:0016504//peptidase activator activity;GO:0030234//enzyme regulator activity;GO:0061134//peptidase regulator activity;GO:0098772//molecular function regulator	GO:0000003//reproduction;GO:0003006//developmental process involved in reproduction;GO:0007276//gamete generation;GO:0007281//germ cell development;GO:0007283//spermatogenesis;GO:0007286//spermatid development;GO:0008150//biological_process;GO:0009893//positive regulation of metabolic process;GO:0009987//cellular process;GO:0010604//positive regulation of macromolecule metabolic process;GO:001095…	-	protein_coding
IMT-vs-MT	total	ncbi_113843905	ncbi_113843905	0.00190444	0.122697	27756	26946	0	0.102	5.93693	0	0	up	ncbi_113843905	-	-	-	-	-	-	-	-	-	lncRNA
IMT-vs-MT	total	ncbi_106016429	ncbi_106016429	0.00453504	0.28135	27756	26946	0.002	0.215	5.92415	0	0	up	ncbi_106016429	-	-	-	-	-	-	-	-	-	lncRNA
IMT-vs-MT	total	ncbi_101797597	FAM187A	0.00505576	0.309908	27756	26946	0.002	0.196	5.90998	0	0	up	FAM187A	XP_027301107.1 Ig-like V-type domain-containing protein FAM187A [Anas platyrhynchos]	-	-	-	-	GO:0005575//cellular_component;GO:0016020//membrane;GO:0016021//integral component of membrane;GO:0031224//intrinsic component of membrane;GO:0044425//membrane part	-	-	-	protein_coding
IMT-vs-MT	total	ncbi_101791621	CCDC42	0.0184984	1.11722	27756	26946	0.008	0.453	5.90872	0	0	up	CCDC42	XP_005030722.2 coiled-coil domain-containing protein 42 isoform X2 [Anas platyrhynchos]	-	-	-	-	-	GO:0005524//ATP binding	GO:0000003//reproduction;GO:0003006//developmental process involved in reproduction;GO:0007059//chromosome segregation;GO:0007276//gamete generation;GO:0007281//germ cell development;GO:0007283//spermatogenesis;GO:0007286//spermatid development;GO:0008150//biological_process;GO:0009987//cellular process;GO:0019953//sexual reproduction;GO:0022412//cellular process involved in reproduction in multi…	-	protein_coding
IMT-vs-MT	total	ncbi_106017003	ncbi_106017003	0.0295075	1.76358	27756	26946	0.005	0.528	5.89649	0	0	up	ncbi_106017003	-	-	-	-	-	-	-	-	-	lncRNA
IMT-vs-MT	total	ncbi_119715976	ncbi_119715976	0.00918549	0.552172	27756	26946	0.006	0.236	5.89426	0	0	up	ncbi_119715976	-	-	-	-	-	-	-	-	-	lncRNA
IMT-vs-MT	total	ncbi_110354001	ncbi_110354001	0.00376284	0.229498	27756	26946	0.001	0.178	5.8933	0	0	up	ncbi_110354001	-	-	-	-	-	-	-	-	-	lncRNA
IMT-vs-MT	total	ncbi_101802753	LRRIQ4	0.00662302	0.396406	27756	26946	0.002	0.205	5.88209	0	0	up	LRRIQ4	XP_027319790.1 leucine-rich repeat and IQ domain-containing protein 4 [Anas platyrhynchos]	-	-	-	-	GO:0005575//cellular_component;GO:0005622//intracellular;GO:0005623//cell;GO:0005737//cytoplasm;GO:0005886//plasma membrane;GO:0016020//membrane;GO:0016021//integral component of membrane;GO:0030880//RNA polymerase complex;GO:0031224//intrinsic component of membrane;GO:0032991//macromolecular complex;GO:0034702//ion channel complex;GO:0044424//intracellular part;GO:0044425//membrane part;GO:00444…	GO:0003674//molecular_function;GO:0005215//transporter activity;GO:0005216//ion channel activity;GO:0005225//volume-sensitive anion channel activity;GO:0005253//anion channel activity;GO:0005515//protein binding;GO:0008509//anion transmembrane transporter activity;GO:0015075//ion transmembrane transporter activity;GO:0015103//inorganic anion transmembrane transporter activity;GO:0015267//channel …	GO:0006352//DNA-templated transcription, initiation;GO:0006810//transport;GO:0006811//ion transport;GO:0006820//anion transport;GO:0007154//cell communication;GO:0007165//signal transduction;GO:0008150//biological_process;GO:0009987//cellular process;GO:0015698//inorganic anion transport;GO:0023052//signaling;GO:0034220//ion transmembrane transport;GO:0050789//regulation of biological process;GO:…	-	protein_coding
IMT-vs-MT	total	ncbi_101792402	ncbi_101792402	0.125002	7.28139	27756	26946	0.039	0.697	5.86305	0	0	up	ncbi_101792402	-	-	-	-	-	-	-	-	-	lncRNA
IMT-vs-MT	total	ncbi_101795090	CFAP100	0.0263633	1.51496	27756	26946	0.007	0.397	5.83924	0	0	up	CFAP100	XP_032050247.1 cilia- and flagella-associated protein 100 [Aythya fuligula]	-	-	-	-	GO:0005575//cellular_component;GO:0005622//intracellular;GO:0005623//cell;GO:0005737//cytoplasm;GO:0005856//cytoskeleton;GO:0005929//cilium;GO:0005930//axoneme;GO:0019028//viral capsid;GO:0019031//viral envelope;GO:0031514//motile cilium;GO:0032838//cell projection cytoplasm;GO:0042995//cell projection;GO:0043226//organelle;GO:0043228//non-membrane-bounded organelle;GO:0043229//intracellular orga…	GO:0003674//molecular_function;GO:0005198//structural molecule activity;GO:0005488//binding;GO:0044877//macromolecular complex binding;GO:0070840//dynein complex binding	GO:0000226//microtubule cytoskeleton organization;GO:0001578//microtubule bundle formation;GO:0003341//cilium movement;GO:0006928//movement of cell or subcellular component;GO:0006996//organelle organization;GO:0007010//cytoskeleton organization;GO:0007017//microtubule-based process;GO:0007018//microtubule-based movement;GO:0008150//biological_process;GO:0009987//cellular process;GO:0016043//cell…	-	protein_coding
IMT-vs-MT	total	ncbi_101790628	Ttll10	0.0194752	1.1148	27756	26946	0.006	0.404	5.83174	0	0	up	Ttll10	XP_032057575.1 LOW QUALITY PROTEIN: inactive polyglycylase TTLL10 [Aythya fuligula]	-	-	-	-	GO:0005575//cellular_component;GO:0005622//intracellular;GO:0005623//cell;GO:0005737//cytoplasm;GO:0005829//cytosol;GO:0005856//cytoskeleton;GO:0005874//microtubule;GO:0005929//cilium;GO:0005930//axoneme;GO:0015630//microtubule cytoskeleton;GO:0032838//cell projection cytoplasm;GO:0042995//cell projection;GO:0043226//organelle;GO:0043228//non-membrane-bounded organelle;GO:0043229//intracellular o…	GO:0000166//nucleotide binding;GO:0003674//molecular_function;GO:0003824//catalytic activity;GO:0005488//binding;GO:0005524//ATP binding;GO:0008144//drug binding;GO:0008716//D-alanine-D-alanine ligase activity;GO:0016874//ligase activity;GO:0016879//ligase activity, forming carbon-nitrogen bonds;GO:0016881//acid-amino acid ligase activity;GO:0017076//purine nucleotide binding;GO:0030554//adenyl n…	GO:0006464//cellular protein modification process;GO:0006807//nitrogen compound metabolic process;GO:0008150//biological_process;GO:0008152//metabolic process;GO:0009252//peptidoglycan biosynthetic process;GO:0009987//cellular process;GO:0018094//protein polyglycylation;GO:0018193//peptidyl-amino acid modification;GO:0018200//peptidyl-glutamic acid modification;GO:0019538//protein metabolic proce…	-	protein_coding
IMT-vs-MT	total	ncbi_101791449	QtsA-12155	0.109598	6.18026	27756	26946	0.04	0.603	5.81608	0	0	up	QtsA-12155	XP_005013089.1 uncharacterized protein C6orf163 homolog isoform X1 [Anas platyrhynchos]	-	-	-	-	-	-	-	-	protein_coding
IMT-vs-MT	total	ncbi_101793501	CCDC110	0.033614	1.89637	27756	26946	0.01	0.393	5.81382	0	0	up	CCDC110	XP_012961536.2 coiled-coil domain-containing protein 110 isoform X2 [Anas platyrhynchos]	-	-	-	-	GO:0005938//cell cortex;GO:0031514//motile cilium	GO:0005515//protein binding;GO:0005524//ATP binding;GO:0005543//phospholipid binding	GO:0007059//chromosome segregation;GO:0030261//chromosome condensation;GO:0032065//cortical protein anchoring;GO:0048870//cell motility	-	protein_coding
IMT-vs-MT	total	ncbi_113844129	CEP41	0.0783888	4.41427	27756	26946	0.032	0.635	5.81358	0	0	up	CEP41	XP_027317422.1 centrosomal protein of 41 kDa [Anas platyrhynchos]	-	-	-	-	GO:0005575//cellular_component;GO:0005622//intracellular;GO:0005623//cell;GO:0005737//cytoplasm;GO:0005813//centrosome;GO:0005814//centriole;GO:0005815//microtubule organizing center;GO:0005829//cytosol;GO:0005856//cytoskeleton;GO:0005929//cilium;GO:0015630//microtubule cytoskeleton;GO:0036064//ciliary basal body;GO:0042995//cell projection;GO:0043226//organelle;GO:0043228//non-membrane-bounded o…	GO:0003674//molecular_function;GO:0003824//catalytic activity;GO:0016874//ligase activity;GO:0016879//ligase activity, forming carbon-nitrogen bonds;GO:0016881//acid-amino acid ligase activity;GO:0070739//protein-glutamic acid ligase activity;GO:0070740//tubulin-glutamic acid ligase activity	GO:0000086//G2/M transition of mitotic cell cycle;GO:0000226//microtubule cytoskeleton organization;GO:0000278//mitotic cell cycle;GO:0001578//microtubule bundle formation;GO:0006464//cellular protein modification process;GO:0006807//nitrogen compound metabolic process;GO:0006810//transport;GO:0006996//organelle organization;GO:0007010//cytoskeleton organization;GO:0007017//microtubule-based proc…	-	protein_coding
IMT-vs-MT	total	ncbi_106014793	ncbi_106014793	0.0179162	0.999165	27756	26946	0.006	0.406	5.7935	0	0	up	ncbi_106014793	-	-	-	-	-	-	-	-	-	lncRNA
IMT-vs-MT	total	ncbi_119713910	ncbi_119713910	0.0481763	2.66007	27756	26946	0.008	0.624	5.78406	0	0	up	ncbi_119713910	-	-	-	-	-	-	-	-	-	lncRNA
IMT-vs-MT	total	ncbi_119713775	CFAP45	0.0255558	1.40431	27756	26946	0.013	0.477	5.77454	0	0	up	CFAP45	XP_032060220.1 cilia- and flagella-associated protein 45 [Aythya fuligula]	-	-	-	-	GO:0005575//cellular_component;GO:0005622//intracellular;GO:0005623//cell;GO:0005634//nucleus;GO:0005654//nucleoplasm;GO:0005929//cilium;GO:0031514//motile cilium;GO:0031974//membrane-enclosed lumen;GO:0031981//nuclear lumen;GO:0042995//cell projection;GO:0043226//organelle;GO:0043227//membrane-bounded organelle;GO:0043229//intracellular organelle;GO:0043231//intracellular membrane-bounded organe…	GO:0003674//molecular_function	GO:0008150//biological_process	-	protein_coding
IMT-vs-MT	total	ncbi_110354706	TSPOAP1	0.00330908	0.185209	27756	26946	0.001	0.107	5.76441	0	0	up	TSPOAP1	XP_027306039.1 RIMS-binding protein 3-like [Anas platyrhynchos]	-	-	-	-	GO:0005575//cellular_component;GO:0005622//intracellular;GO:0005623//cell;GO:0005737//cytoplasm;GO:0005739//mitochondrion;GO:0005829//cytosol;GO:0005856//cytoskeleton;GO:0005938//cell cortex;GO:0030863//cortical cytoskeleton;GO:0043226//organelle;GO:0043227//membrane-bounded organelle;GO:0043228//non-membrane-bounded organelle;GO:0043229//intracellular organelle;GO:0043231//intracellular membrane…	GO:0003674//molecular_function;GO:0005102//receptor binding;GO:0005488//binding;GO:0005515//protein binding;GO:0030156//benzodiazepine receptor binding	GO:0006629//lipid metabolic process;GO:0006694//steroid biosynthetic process;GO:0006700//C21-steroid hormone biosynthetic process;GO:0006996//organelle organization;GO:0007010//cytoskeleton organization;GO:0007154//cell communication;GO:0007267//cell-cell signaling;GO:0007268//synaptic transmission;GO:0007274//neuromuscular synaptic transmission;GO:0008150//biological_process;GO:0008152//metaboli…	-	protein_coding
IMT-vs-MT	total	ncbi_101795467	Ppp1r36	0.0200142	1.07732	27756	26946	0.008	0.409	5.74322	0	0	up	Ppp1r36	XP_027315257.1 protein phosphatase 1 regulatory subunit 36 isoform X1 [Anas platyrhynchos]	-	-	-	-	GO:0005789//endoplasmic reticulum membrane;GO:0016021//integral component of membrane	GO:0003674//molecular_function;GO:0004190//aspartic-type endopeptidase activity;GO:0004857//enzyme inhibitor activity;GO:0004864//protein phosphatase inhibitor activity;GO:0005488//binding;GO:0005515//protein binding;GO:0019208//phosphatase regulator activity;GO:0019212//phosphatase inhibitor activity;GO:0019888//protein phosphatase regulator activity;GO:0019899//enzyme binding;GO:0019902//phosph…	GO:0006270//DNA replication initiation;GO:0008150//biological_process;GO:0009236//cobalamin biosynthetic process;GO:0009892//negative regulation of metabolic process;GO:0010563//negative regulation of phosphorus metabolic process;GO:0010605//negative regulation of macromolecule metabolic process;GO:0010921//regulation of phosphatase activity;GO:0010923//negative regulation of phosphatase activity…	-	protein_coding
IMT-vs-MT	total	ncbi_110354686	Mapre3	0.262581	13.964	27756	26946	0.098	0.811	5.73227	0	0	up	Mapre3	XP_027311316.1 microtubule-associated protein RP/EB family member 3 isoform X5 [Anas platyrhynchos]	-	-	-	-	GO:0005575//cellular_component;GO:0005622//intracellular;GO:0005623//cell;GO:0005737//cytoplasm;GO:0005856//cytoskeleton;GO:0005874//microtubule;GO:0015630//microtubule cytoskeleton;GO:0030496//midbody;GO:0035371//microtubule plus-end;GO:0043226//organelle;GO:0043228//non-membrane-bounded organelle;GO:0043229//intracellular organelle;GO:0043232//intracellular non-membrane-bounded organelle;GO:004…	GO:0003674//molecular_function;GO:0005488//binding;GO:0005515//protein binding;GO:0008017//microtubule binding;GO:0008022//protein C-terminus binding;GO:0008092//cytoskeletal protein binding;GO:0015631//tubulin binding;GO:0019899//enzyme binding;GO:0019900//kinase binding;GO:0019901//protein kinase binding;GO:0042802//identical protein binding	GO:0000079//regulation of cyclin-dependent protein serine/threonine kinase activity;GO:0001932//regulation of protein phosphorylation;GO:0001934//positive regulation of protein phosphorylation;GO:0006355//regulation of transcription, DNA-templated;GO:0007049//cell cycle;GO:0008104//protein localization;GO:0008150//biological_process;GO:0009889//regulation of biosynthetic process;GO:0009891//posit…	-	protein_coding
IMT-vs-MT	total	ncbi_106017227	ncbi_106017227	0.0138446	0.727936	27756	26946	0.004	0.385	5.70623	0	0	up	ncbi_106017227	XP_027321473.1 uncharacterized protein C16orf86 homolog isoform X1 [Anas platyrhynchos]	-	-	-	-	-	-	-	-	protein_coding
IMT-vs-MT	total	ncbi_101797954	FAM81B	0.0263163	1.36991	27756	26946	0.009	0.415	5.69661	0	0	up	FAM81B	XP_032062236.1 protein FAM81B [Aythya fuligula]	-	-	-	-	GO:0017119//Golgi transport complex;GO:0019028//viral capsid;GO:0019031//viral envelope	GO:0005198//structural molecule activity;GO:0005524//ATP binding;GO:0008565//protein transporter activity	GO:0006891//intra-Golgi vesicle-mediated transport;GO:0007059//chromosome segregation;GO:0015948//methanogenesis;GO:0030253//protein secretion by the type I secretion system;GO:0030261//chromosome condensation	-	protein_coding
IMT-vs-MT	total	ncbi_101792541	ncbi_101792541	0.00815326	0.423388	27756	26946	0.003	0.247	5.68121	0	0	up	ncbi_101792541	XP_027322484.1 polyamine-modulated factor 1-binding protein 1 isoform X3 [Anas platyrhynchos]	-	-	-	-	GO:0005575//cellular_component;GO:0005622//intracellular;GO:0005623//cell;GO:0005634//nucleus;GO:0005654//nucleoplasm;GO:0005667//transcription factor complex;GO:0005737//cytoplasm;GO:0016604//nuclear body;GO:0031974//membrane-enclosed lumen;GO:0031981//nuclear lumen;GO:0032991//macromolecular complex;GO:0043226//organelle;GO:0043227//membrane-bounded organelle;GO:0043229//intracellular organelle…	GO:0000976//transcription regulatory region sequence-specific DNA binding;GO:0000977//RNA polymerase II regulatory region sequence-specific DNA binding;GO:0000978//RNA polymerase II core promoter proximal region sequence-specific DNA binding;GO:0000981//RNA polymerase II transcription factor activity, sequence-specific DNA binding;GO:0000982//transcription factor activity, RNA polymerase II core …	GO:0000122//negative regulation of transcription from RNA polymerase II promoter;GO:0006139//nucleobase-containing compound metabolic process;GO:0006351//transcription, DNA-templated;GO:0006355//regulation of transcription, DNA-templated;GO:0006357//regulation of transcription from RNA polymerase II promoter;GO:0006366//transcription from RNA polymerase II promoter;GO:0006725//cellular aromatic c…	-	protein_coding
IMT-vs-MT	total	ncbi_101790214	DUPD1	0.0130621	0.658431	27756	26946	0.004	0.31	5.64479	0	0	up	DUPD1	XP_005015769.1 dual specificity phosphatase DUPD1 [Anas platyrhynchos]	-	-	-	-	GO:0005575//cellular_component;GO:0005622//intracellular;GO:0005623//cell;GO:0005737//cytoplasm;GO:0032991//macromolecular complex;GO:0044424//intracellular part;GO:0044464//cell part	GO:0003674//molecular_function;GO:0003824//catalytic activity;GO:0004721//phosphoprotein phosphatase activity;GO:0004725//protein tyrosine phosphatase activity;GO:0005488//binding;GO:0005515//protein binding;GO:0008138//protein tyrosine/serine/threonine phosphatase activity;GO:0016787//hydrolase activity;GO:0016788//hydrolase activity, acting on ester bonds;GO:0016791//phosphatase activity;GO:004…	GO:0006464//cellular protein modification process;GO:0006470//protein dephosphorylation;GO:0006793//phosphorus metabolic process;GO:0006796//phosphate-containing compound metabolic process;GO:0006807//nitrogen compound metabolic process;GO:0008150//biological_process;GO:0008152//metabolic process;GO:0009987//cellular process;GO:0016311//dephosphorylation;GO:0019538//protein metabolic process;GO:0…	-	protein_coding
IMT-vs-MT	total	ncbi_119715737	CCDC178	0.00653714	0.327672	27756	26946	0.002	0.227	5.62599	0	0	up	CCDC178	XP_032037018.1 coiled-coil domain-containing protein 178 [Aythya fuligula]	-	-	-	-	-	GO:0005524//ATP binding	GO:0007059//chromosome segregation;GO:0030261//chromosome condensation	-	protein_coding
IMT-vs-MT	total	ncbi_119713965	SLC6A17	0.00377118	0.188741	27756	26946	0.001	0.157	5.60825	0	0	up	SLC6A17	XP_032058989.1 sodium-dependent neutral amino acid transporter SLC6A17 [Aythya fuligula]	-	-	-	-	GO:0005575//cellular_component;GO:0005622//intracellular;GO:0005623//cell;GO:0005737//cytoplasm;GO:0005886//plasma membrane;GO:0005887//integral component of plasma membrane;GO:0008021//synaptic vesicle;GO:0012505//endomembrane system;GO:0012506//vesicle membrane;GO:0016020//membrane;GO:0016021//integral component of membrane;GO:0030054//cell junction;GO:0030133//transport vesicle;GO:0030658//tra…	GO:0003674//molecular_function;GO:0005215//transporter activity;GO:0005326//neurotransmitter transporter activity;GO:0005328//neurotransmitter:sodium symporter activity;GO:0005342//organic acid transmembrane transporter activity;GO:0008324//cation transmembrane transporter activity;GO:0008509//anion transmembrane transporter activity;GO:0008514//organic anion transmembrane transporter activity;GO…	GO:0003333//amino acid transmembrane transport;GO:0006810//transport;GO:0006811//ion transport;GO:0006812//cation transport;GO:0006814//sodium ion transport;GO:0006820//anion transport;GO:0006836//neurotransmitter transport;GO:0006865//amino acid transport;GO:0007275//multicellular organism development;GO:0007399//nervous system development;GO:0007417//central nervous system development;GO:000742…	-	protein_coding
IMT-vs-MT	total	ncbi_101799815	IQCA1	0.0616013	2.99404	27756	26946	0.016	0.556	5.6007	0	0	up	IQCA1	XP_027316958.1 dynein regulatory complex protein 11 isoform X3 [Anas platyrhynchos]	-	-	-	-	GO:0005575//cellular_component;GO:0005622//intracellular;GO:0005623//cell;GO:0005737//cytoplasm;GO:0005856//cytoskeleton;GO:0005929//cilium;GO:0005930//axoneme;GO:0031514//motile cilium;GO:0032838//cell projection cytoplasm;GO:0042995//cell projection;GO:0043226//organelle;GO:0043228//non-membrane-bounded organelle;GO:0043229//intracellular organelle;GO:0043232//intracellular non-membrane-bounded…	GO:0000166//nucleotide binding;GO:0003674//molecular_function;GO:0004222//metalloendopeptidase activity;GO:0005488//binding;GO:0005515//protein binding;GO:0005524//ATP binding;GO:0008144//drug binding;GO:0016887//ATPase activity;GO:0017076//purine nucleotide binding;GO:0030554//adenyl nucleotide binding;GO:0032553//ribonucleotide binding;GO:0032555//purine ribonucleotide binding;GO:0032559//adeny…	GO:0006508//proteolysis;GO:0051301//cell division	-	protein_coding
IMT-vs-MT	total	ncbi_113839800	ncbi_113839800	0.00807254	0.394036	27756	26946	0.003	0.256	5.59176	0	0	up	ncbi_113839800	-	-	-	-	-	-	-	-	-	lncRNA
IMT-vs-MT	total	ncbi_119714226	ncbi_119714226	0.00360895	0.177911	27756	26946	0.002	0.128	5.58481	0	0	up	ncbi_119714226	-	-	-	-	-	-	-	-	-	lncRNA
IMT-vs-MT	total	ncbi_101793874	DYRK4	0.00832346	0.392128	27756	26946	0.004	0.238	5.54114	0	0	up	DYRK4	XP_027305704.1 dual specificity tyrosine-phosphorylation-regulated kinase 4 isoform X3 [Anas platyrhynchos]	-	-	-	-	GO:0005575//cellular_component;GO:0005622//intracellular;GO:0005623//cell;GO:0005634//nucleus;GO:0005737//cytoplasm;GO:0005829//cytosol;GO:0043226//organelle;GO:0043227//membrane-bounded organelle;GO:0043229//intracellular organelle;GO:0043231//intracellular membrane-bounded organelle;GO:0044424//intracellular part;GO:0044444//cytoplasmic part;GO:0044464//cell part	GO:0000166//nucleotide binding;GO:0003674//molecular_function;GO:0003824//catalytic activity;GO:0004413//homoserine kinase activity;GO:0004672//protein kinase activity;GO:0004674//protein serine/threonine kinase activity;GO:0004712//protein serine/threonine/tyrosine kinase activity;GO:0004713//protein tyrosine kinase activity;GO:0005488//binding;GO:0005524//ATP binding;GO:0008144//drug binding;GO…	GO:0003008//system process;GO:0006464//cellular protein modification process;GO:0006468//protein phosphorylation;GO:0006793//phosphorus metabolic process;GO:0006796//phosphate-containing compound metabolic process;GO:0006807//nitrogen compound metabolic process;GO:0007600//sensory perception;GO:0007606//sensory perception of chemical stimulus;GO:0007608//sensory perception of smell;GO:0007610//be…	-	protein_coding
IMT-vs-MT	total	ncbi_106019531	ncbi_106019531	0.00322259	0.152182	27756	26946	0.001	0.12	5.5183	0	0	up	ncbi_106019531	-	-	-	-	-	-	-	-	-	lncRNA
IMT-vs-MT	total	ncbi_101796430	ARL14EPL	0.043954	1.97819	27756	26946	0.009	0.549	5.48884	0	0	up	ARL14EPL	XP_005018837.2 ARL14 effector protein-like isoform X2 [Anas platyrhynchos]	-	-	-	-	GO:0005575//cellular_component	GO:0003674//molecular_function	GO:0008150//biological_process	-	protein_coding
IMT-vs-MT	total	ncbi_113843052	Pax1	0.00739555	0.331191	27756	26946	0.002	0.243	5.46592	0	0	up	Pax1	XP_027308976.1 paired box protein Pax-1, partial [Anas platyrhynchos]	-	-	-	-	GO:0005575//cellular_component;GO:0005622//intracellular;GO:0005623//cell;GO:0005634//nucleus;GO:0005667//transcription factor complex;GO:0032991//macromolecular complex;GO:0043226//organelle;GO:0043227//membrane-bounded organelle;GO:0043229//intracellular organelle;GO:0043231//intracellular membrane-bounded organelle;GO:0044424//intracellular part;GO:0044464//cell part	GO:0000976//transcription regulatory region sequence-specific DNA binding;GO:0000977//RNA polymerase II regulatory region sequence-specific DNA binding;GO:0000978//RNA polymerase II core promoter proximal region sequence-specific DNA binding;GO:0000981//RNA polymerase II transcription factor activity, sequence-specific DNA binding;GO:0000982//transcription factor activity, RNA polymerase II core …	GO:0001501//skeletal system development;GO:0001756//somitogenesis;GO:0001775//cell activation;GO:0002376//immune system process;GO:0002520//immune system development;GO:0002521//leukocyte differentiation;GO:0003002//regionalization;GO:0006139//nucleobase-containing compound metabolic process;GO:0006351//transcription, DNA-templated;GO:0006355//regulation of transcription, DNA-templated;GO:0006357…	PAX	protein_coding
IMT-vs-MT	total	ncbi_101800532	TTLL2	0.0491686	2.16845	27756	26946	0.022	0.442	5.45992	0	0	up	TTLL2	XP_027310039.1 probable tubulin polyglutamylase TTLL2 isoform X1 [Anas platyrhynchos]	-	-	-	-	-	GO:0000166//nucleotide binding;GO:0003674//molecular_function;GO:0003824//catalytic activity;GO:0005488//binding;GO:0005524//ATP binding;GO:0008144//drug binding;GO:0016874//ligase activity;GO:0017076//purine nucleotide binding;GO:0030554//adenyl nucleotide binding;GO:0032553//ribonucleotide binding;GO:0032555//purine ribonucleotide binding;GO:0032559//adenyl ribonucleotide binding;GO:0035639//pu…	GO:0006464//cellular protein modification process;GO:0006807//nitrogen compound metabolic process;GO:0008150//biological_process;GO:0008152//metabolic process;GO:0009987//cellular process;GO:0019538//protein metabolic process;GO:0036211//protein modification process;GO:0043170//macromolecule metabolic process;GO:0043412//macromolecule modification;GO:0044237//cellular metabolic process;GO:0044238…	-	protein_coding
IMT-vs-MT	total	ncbi_110351440	H2AC20	0.0319774	1.35457	27756	26946	0.009	0.35	5.40024	0	0	up	H2AC20	XP_021230281.1 histone H2A-IV-like [Numida meleagris]	Human Diseases;Cellular Processes;Human Diseases	Substance dependence;Cell growth and death;Immune disease	ko05034//Alcoholism;ko04217//Necroptosis;ko05322//Systemic lupus erythematosus	K11251;K11251;K11251	-	GO:0003677//DNA binding	-	-	protein_coding
IMT-vs-MT	total	ncbi_101791021	ENPP5	0.0107057	0.45491	27756	26946	0.004	0.24	5.39603	0	0	up	ENPP5	XP_012964695.2 ectonucleotide pyrophosphatase/phosphodiesterase family member 5 isoform X1 [Anas platyrhynchos]	-	-	-	-	GO:0005575//cellular_component;GO:0005576//extracellular region;GO:0005623//cell;GO:0005886//plasma membrane;GO:0005887//integral component of plasma membrane;GO:0016020//membrane;GO:0016021//integral component of membrane;GO:0031224//intrinsic component of membrane;GO:0031226//intrinsic component of plasma membrane;GO:0044425//membrane part;GO:0044459//plasma membrane part;GO:0044464//cell part;…	GO:0003674//molecular_function;GO:0003824//catalytic activity;GO:0004551//nucleotide diphosphatase activity;GO:0005488//binding;GO:0008484//sulfuric ester hydrolase activity;GO:0016462//pyrophosphatase activity;GO:0016787//hydrolase activity;GO:0016817//hydrolase activity, acting on acid anhydrides;GO:0016818//hydrolase activity, acting on acid anhydrides, in phosphorus-containing anhydrides;GO:0…	GO:0006139//nucleobase-containing compound metabolic process;GO:0006725//cellular aromatic compound metabolic process;GO:0006753//nucleoside phosphate metabolic process;GO:0006793//phosphorus metabolic process;GO:0006796//phosphate-containing compound metabolic process;GO:0006807//nitrogen compound metabolic process;GO:0007154//cell communication;GO:0008150//biological_process;GO:0008152//metabol…	-	protein_coding
IMT-vs-MT	total	ncbi_106020102	ncbi_106020102	0.00829736	0.352507	27756	26946	0.002	0.203	5.39198	0	0	up	ncbi_106020102	-	-	-	-	-	-	-	-	-	lncRNA
IMT-vs-MT	total	ncbi_101792717	Fbxo39	0.0352858	1.47532	27756	26946	0.014	0.339	5.38181	0	0	up	Fbxo39	XP_005021106.1 F-box only protein 39 [Anas platyrhynchos]	-	-	-	-	GO:0000151//ubiquitin ligase complex;GO:0005575//cellular_component;GO:0005622//intracellular;GO:0005623//cell;GO:0005634//nucleus;GO:0005737//cytoplasm;GO:0019005//SCF ubiquitin ligase complex;GO:0031461//cullin-RING ubiquitin ligase complex;GO:0032991//macromolecular complex;GO:0043226//organelle;GO:0043227//membrane-bounded organelle;GO:0043229//intracellular organelle;GO:0043231//intracellula…	GO:0005515//protein binding	GO:0006508//proteolysis;GO:0006511//ubiquitin-dependent protein catabolic process;GO:0006807//nitrogen compound metabolic process;GO:0007049//cell cycle;GO:0008150//biological_process;GO:0008152//metabolic process;GO:0009056//catabolic process;GO:0009057//macromolecule catabolic process;GO:0009987//cellular process;GO:0010498//proteasomal protein catabolic process;GO:0019538//protein metabolic pr…	-	protein_coding
IMT-vs-MT	total	ncbi_101794355	H2BC21	0.0929711	3.84524	27756	26946	0.026	0.492	5.36864	0	0	up	H2BC21	XP_005012209.3 histone H2B 5 [Anas platyrhynchos]	Human Diseases;Human Diseases;Human Diseases	Cancer: overview;Substance dependence;Immune disease	ko05203//Viral carcinogenesis;ko05034//Alcoholism;ko05322//Systemic lupus erythematosus	K11252;K11252;K11252	GO:0000228//nuclear chromosome;GO:0000785//chromatin;GO:0000786//nucleosome;GO:0000788//nuclear nucleosome;GO:0000790//nuclear chromatin;GO:0005575//cellular_component;GO:0005622//intracellular;GO:0005623//cell;GO:0005634//nucleus;GO:0005654//nucleoplasm;GO:0005669//transcription factor TFIID complex;GO:0005694//chromosome;GO:0005886//plasma membrane;GO:0016020//membrane;GO:0019897//extrinsic com…	GO:0003674//molecular_function;GO:0003676//nucleic acid binding;GO:0003677//DNA binding;GO:0005488//binding;GO:0005515//protein binding;GO:0042393//histone binding;GO:0046982//protein heterodimerization activity;GO:0046983//protein dimerization activity;GO:0097159//organic cyclic compound binding;GO:1901363//heterocyclic compound binding	GO:0000003//reproduction;GO:0002376//immune system process;GO:0003006//developmental process involved in reproduction;GO:0006323//DNA packaging;GO:0006325//chromatin organization;GO:0006333//chromatin assembly or disassembly;GO:0006334//nucleosome assembly;GO:0006337//nucleosome disassembly;GO:0006338//chromatin remodeling;GO:0006352//DNA-templated transcription, initiation;GO:0006508//proteolysi…	-	protein_coding
IMT-vs-MT	total	ncbi_101795235	SPATA4	0.289502	11.9608	27756	26946	0.06	0.731	5.36811	0	0	up	SPATA4	XP_027312182.1 spermatogenesis-associated protein 4 [Anas platyrhynchos]	-	-	-	-	GO:0005575//cellular_component;GO:0005622//intracellular;GO:0005623//cell;GO:0005737//cytoplasm;GO:0044424//intracellular part;GO:0044464//cell part	-	-	-	protein_coding
IMT-vs-MT	total	ncbi_101803321	C5orf49	0.0575129	2.33736	27756	26946	0.013	0.539	5.34241	0	0	up	C5orf49	XP_005024929.2 uncharacterized protein C5orf49 homolog, partial [Anas platyrhynchos]	-	-	-	-	-	-	-	-	protein_coding
IMT-vs-MT	total	ncbi_101791597	CFAP65	0.0120408	0.491797	27756	26946	0.003	0.311	5.34042	0	0	up	CFAP65	XP_027317668.1 LOW QUALITY PROTEIN: cilia- and flagella-associated protein 65 [Anas platyrhynchos]	-	-	-	-	GO:0005575//cellular_component;GO:0005623//cell;GO:0005886//plasma membrane;GO:0005929//cilium;GO:0016020//membrane;GO:0016021//integral component of membrane;GO:0031224//intrinsic component of membrane;GO:0031514//motile cilium;GO:0042995//cell projection;GO:0043226//organelle;GO:0044425//membrane part;GO:0044464//cell part;GO:0071944//cell periphery	-	-	-	protein_coding
IMT-vs-MT	total	ncbi_113844880	Spire2	0.00373518	0.152441	27756	26946	0.001	0.132	5.31376	0	0	up	Spire2	XP_027322199.1 protein spire homolog 2 isoform X1 [Anas platyrhynchos]	-	-	-	-	GO:0005575//cellular_component;GO:0005622//intracellular;GO:0005623//cell;GO:0005737//cytoplasm;GO:0005829//cytosol;GO:0005856//cytoskeleton;GO:0005886//plasma membrane;GO:0005938//cell cortex;GO:0012506//vesicle membrane;GO:0016020//membrane;GO:0030659//cytoplasmic vesicle membrane;GO:0031090//organelle membrane;GO:0031410//cytoplasmic vesicle;GO:0031982//vesicle;GO:0032153//cell division site;G…	GO:0003674//molecular_function;GO:0003779//actin binding;GO:0005488//binding;GO:0005515//protein binding;GO:0008092//cytoskeletal protein binding	GO:0000003//reproduction;GO:0000226//microtubule cytoskeleton organization;GO:0000280//nuclear division;GO:0000910//cytokinesis;GO:0006810//transport;GO:0006996//organelle organization;GO:0007010//cytoskeleton organization;GO:0007015//actin filament organization;GO:0007017//microtubule-based process;GO:0007049//cell cycle;GO:0007143//female meiotic division;GO:0007276//gamete generation;GO:000729…	-	protein_coding
IMT-vs-MT	total	ncbi_101796244	TTC6	0.0440171	1.75287	27756	26946	0.014	0.514	5.31232	0	0	up	TTC6	XP_005021477.1 tetratricopeptide repeat protein 6 isoform X1 [Anas platyrhynchos]	-	-	-	-	GO:0005770//late endosome;GO:0045203//integral component of cell outer membrane	GO:0005215//transporter activity;GO:0005515//protein binding;GO:0008318//protein prenyltransferase activity	GO:0015774//polysaccharide transport;GO:0016246//RNA interference;GO:0018342//protein prenylation;GO:0042710//biofilm formation;GO:0050658//RNA transport	-	protein_coding
IMT-vs-MT	total	ncbi_101794184	H2AC20	0.0269849	1.06301	27756	26946	0.012	0.3	5.29466	0	0	up	H2AC20	XP_021230281.1 histone H2A-IV-like [Numida meleagris]	Human Diseases;Cellular Processes;Human Diseases	Substance dependence;Cell growth and death;Immune disease	ko05034//Alcoholism;ko04217//Necroptosis;ko05322//Systemic lupus erythematosus	K11251;K11251;K11251	-	GO:0003677//DNA binding	-	-	protein_coding
IMT-vs-MT	total	ncbi_101801729	C7orf31	0.00922224	0.362202	27756	26946	0.003	0.206	5.28037	0	0	up	C7orf31	XP_027306764.1 LOW QUALITY PROTEIN: uncharacterized protein C7orf31 homolog [Anas platyrhynchos]	-	-	-	-	GO:0005575//cellular_component;GO:0005622//intracellular;GO:0005623//cell;GO:0005737//cytoplasm;GO:0005813//centrosome;GO:0005815//microtubule organizing center;GO:0005856//cytoskeleton;GO:0015630//microtubule cytoskeleton;GO:0043226//organelle;GO:0043228//non-membrane-bounded organelle;GO:0043229//intracellular organelle;GO:0043232//intracellular non-membrane-bounded organelle;GO:0044422//organe…	-	-	-	protein_coding
IMT-vs-MT	total	ncbi_101795762	ENTPD8	0.00986061	0.383278	27756	26946	0.004	0.248	5.26639	0	0	up	ENTPD8	XP_027326787.1 ectonucleoside triphosphate diphosphohydrolase 8 [Anas platyrhynchos]	Metabolism;Human Diseases;Metabolism;Metabolism	Global and overview maps;Infectious disease: viral;Nucleotide metabolism;Nucleotide metabolism	ko01100//Metabolic pathways;ko05169//Epstein-Barr virus infection;ko00230//Purine metabolism;ko00240//Pyrimidine metabolism	K01510;K01510;K01510;K01510	GO:0005575//cellular_component;GO:0005623//cell;GO:0005886//plasma membrane;GO:0016020//membrane;GO:0016021//integral component of membrane;GO:0031224//intrinsic component of membrane;GO:0044425//membrane part;GO:0044464//cell part;GO:0071944//cell periphery	GO:0000166//nucleotide binding;GO:0003674//molecular_function;GO:0003824//catalytic activity;GO:0005488//binding;GO:0005524//ATP binding;GO:0008144//drug binding;GO:0016787//hydrolase activity;GO:0016817//hydrolase activity, acting on acid anhydrides;GO:0016818//hydrolase activity, acting on acid anhydrides, in phosphorus-containing anhydrides;GO:0017076//purine nucleotide binding;GO:0030554//ade…	-	-	protein_coding
IMT-vs-MT	total	ncbi_119714537	ncbi_119714537	0.0178817	0.691627	27756	26946	0.009	0.293	5.2656	0	0	up	ncbi_119714537	-	-	-	-	-	-	-	-	-	lncRNA
IMT-vs-MT	total	ncbi_101793521	RNF144B	0.155486	5.88725	27756	26946	0.046	0.629	5.24183	0	0	up	RNF144B	EOB04925.1 E3 ubiquitin-protein ligase RNF144B, partial [Anas platyrhynchos]	-	-	-	-	GO:0000151//ubiquitin ligase complex;GO:0005575//cellular_component;GO:0005622//intracellular;GO:0005623//cell;GO:0005737//cytoplasm;GO:0005739//mitochondrion;GO:0005740//mitochondrial envelope;GO:0005829//cytosol;GO:0016020//membrane;GO:0016021//integral component of membrane;GO:0031090//organelle membrane;GO:0031224//intrinsic component of membrane;GO:0031966//mitochondrial membrane;GO:0031967/…	GO:0003674//molecular_function;GO:0003824//catalytic activity;GO:0004842//ubiquitin-protein transferase activity;GO:0005488//binding;GO:0005515//protein binding;GO:0016740//transferase activity;GO:0019787//ubiquitin-like protein transferase activity;GO:0019899//enzyme binding;GO:0031624//ubiquitin conjugating enzyme binding;GO:0043167//ion binding;GO:0043169//cation binding;GO:0044390//ubiquitin-…	GO:0000209//protein polyubiquitination;GO:0006464//cellular protein modification process;GO:0006508//proteolysis;GO:0006511//ubiquitin-dependent protein catabolic process;GO:0006807//nitrogen compound metabolic process;GO:0006915//apoptotic process;GO:0008150//biological_process;GO:0008152//metabolic process;GO:0008219//cell death;GO:0009056//catabolic process;GO:0009057//macromolecule catabolic …	-	protein_coding
IMT-vs-MT	total	ncbi_113843042	H2BC21	0.113691	4.29023	27756	26946	0.032	0.517	5.23663	0	0	up	H2BC21	XP_027308923.1 histone H2B 5-like [Anas platyrhynchos]	Human Diseases;Human Diseases;Human Diseases	Cancer: overview;Substance dependence;Immune disease	ko05203//Viral carcinogenesis;ko05034//Alcoholism;ko05322//Systemic lupus erythematosus	K11252;K11252;K11252	GO:0000228//nuclear chromosome;GO:0000785//chromatin;GO:0000786//nucleosome;GO:0000788//nuclear nucleosome;GO:0000790//nuclear chromatin;GO:0005575//cellular_component;GO:0005622//intracellular;GO:0005623//cell;GO:0005634//nucleus;GO:0005654//nucleoplasm;GO:0005669//transcription factor TFIID complex;GO:0005694//chromosome;GO:0005886//plasma membrane;GO:0016020//membrane;GO:0019897//extrinsic com…	GO:0003674//molecular_function;GO:0003676//nucleic acid binding;GO:0003677//DNA binding;GO:0005488//binding;GO:0005515//protein binding;GO:0042393//histone binding;GO:0046982//protein heterodimerization activity;GO:0046983//protein dimerization activity;GO:0097159//organic cyclic compound binding;GO:1901363//heterocyclic compound binding	GO:0000003//reproduction;GO:0002376//immune system process;GO:0003006//developmental process involved in reproduction;GO:0006323//DNA packaging;GO:0006325//chromatin organization;GO:0006333//chromatin assembly or disassembly;GO:0006334//nucleosome assembly;GO:0006337//nucleosome disassembly;GO:0006338//chromatin remodeling;GO:0006352//DNA-templated transcription, initiation;GO:0006508//proteolysi…	-	protein_coding
IMT-vs-MT	total	ncbi_101790873	FGF3	0.0109966	0.41635	27756	26946	0.003	0.292	5.22996	0	0	up	FGF3	XP_027314593.1 fibroblast growth factor 3 isoform X1 [Anas platyrhynchos]	Human Diseases;Environmental Information Processing;Environmental Information Processing;Environmental Information Processing;Cellular Processes;Environmental Information Processing;Human Diseases;Human Diseases;Human Diseases	Cancer: overview;Signal transduction;Signal transduction;Signal transduction;Cell motility;Signal transduction;Cancer: specific types;Cancer: specific types;Cancer: specific types	ko05200//Pathways in cancer;ko04151//PI3K-Akt signaling pathway;ko04010//MAPK signaling pathway;ko04014//Ras signaling pathway;ko04810//Regulation of actin cytoskeleton;ko04015//Rap1 signaling pathway;ko05226//Gastric cancer;ko05224//Breast cancer;ko05218//Melanoma	K04358;K04358;K04358;K04358;K04358;K04358;K04358;K04358;K04358	GO:0005575//cellular_component;GO:0005576//extracellular region;GO:0005615//extracellular space;GO:0005622//intracellular;GO:0005623//cell;GO:0005634//nucleus;GO:0005737//cytoplasm;GO:0005783//endoplasmic reticulum;GO:0005794//Golgi apparatus;GO:0012505//endomembrane system;GO:0043226//organelle;GO:0043227//membrane-bounded organelle;GO:0043229//intracellular organelle;GO:0043231//intracellular m…	GO:0003674//molecular_function;GO:0003824//catalytic activity;GO:0004672//protein kinase activity;GO:0004713//protein tyrosine kinase activity;GO:0005085//guanyl-nucleotide exchange factor activity;GO:0005088//Ras guanyl-nucleotide exchange factor activity;GO:0005102//receptor binding;GO:0005104//fibroblast growth factor receptor binding;GO:0005488//binding;GO:0005515//protein binding;GO:0008083/…	GO:0000165//MAPK cascade;GO:0001501//skeletal system development;GO:0001654//eye development;GO:0001708//cell fate specification;GO:0001759//organ induction;GO:0002009//morphogenesis of an epithelium;GO:0002376//immune system process;GO:0002520//immune system development;GO:0003002//regionalization;GO:0003156//regulation of organ formation;GO:0006464//cellular protein modification process;GO:0006…	-	protein_coding
IMT-vs-MT	total	ncbi_101792110	TCTE1	0.00799505	0.297905	27756	26946	0.004	0.215	5.20215	0	0	up	TCTE1	XP_032039698.1 dynein regulatory complex subunit 5 [Aythya fuligula]	-	-	-	-	GO:0005575//cellular_component;GO:0005622//intracellular;GO:0005623//cell;GO:0005737//cytoplasm;GO:0005856//cytoskeleton;GO:0005929//cilium;GO:0005930//axoneme;GO:0031514//motile cilium;GO:0032838//cell projection cytoplasm;GO:0036126//sperm flagellum;GO:0042995//cell projection;GO:0043226//organelle;GO:0043228//non-membrane-bounded organelle;GO:0043229//intracellular organelle;GO:0043232//intrac…	GO:0003674//molecular_function;GO:0005515//protein binding	GO:0006928//movement of cell or subcellular component;GO:0008150//biological_process;GO:0009987//cellular process;GO:0040011//locomotion;GO:0048870//cell motility;GO:0051179//localization;GO:0051674//localization of cell	-	protein_coding
IMT-vs-MT	total	ncbi_101799140	Pkd2l2	0.118184	4.30553	27756	26946	0.04	0.607	5.1859	0	0	up	Pkd2l2	XP_027324282.1 polycystic kidney disease 2-like 2 protein isoform X1 [Anas platyrhynchos]	-	-	-	-	GO:0005575//cellular_component;GO:0016020//membrane;GO:0016021//integral component of membrane;GO:0031224//intrinsic component of membrane;GO:0044425//membrane part	GO:0003674//molecular_function;GO:0005215//transporter activity;GO:0005216//ion channel activity;GO:0005261//cation channel activity;GO:0005262//calcium channel activity;GO:0005488//binding;GO:0005509//calcium ion binding;GO:0008324//cation transmembrane transporter activity;GO:0009055//electron carrier activity;GO:0015075//ion transmembrane transporter activity;GO:0015085//calcium ion transmembr…	GO:0006810//transport;GO:0006811//ion transport;GO:0006812//cation transport;GO:0006816//calcium ion transport;GO:0008150//biological_process;GO:0009581//detection of external stimulus;GO:0009582//detection of abiotic stimulus;GO:0009605//response to external stimulus;GO:0009612//response to mechanical stimulus;GO:0009628//response to abiotic stimulus;GO:0030001//metal ion transport;GO:0034220//i…	-	protein_coding
IMT-vs-MT	total	ncbi_110353405	CDHR4	0.00344424	0.127349	27756	26946	0.001	0.105	5.1683	0	0	up	CDHR4	XP_027323735.1 cadherin-related family member 4 isoform X1 [Anas platyrhynchos]	-	-	-	-	GO:0016020//membrane	GO:0005509//calcium ion binding	GO:0007156//homophilic cell adhesion via plasma membrane adhesion molecules	-	protein_coding
IMT-vs-MT	total	ncbi_119716248	ncbi_119716248	0.0137393	0.494873	27756	26946	0.004	0.229	5.16051	0	0	up	ncbi_119716248	-	-	-	-	-	-	-	-	-	lncRNA
IMT-vs-MT	total	ncbi_113845527	QRICH2	0.0146828	0.527753	27756	26946	0.007	0.32	5.15814	0	0	up	QRICH2	XP_027327191.1 glutamine-rich protein 2 isoform X2 [Anas platyrhynchos]	-	-	-	-	GO:0005577//fibrinogen complex	GO:0005102//receptor binding;GO:0005524//ATP binding	GO:0007059//chromosome segregation;GO:0030168//platelet activation;GO:0030261//chromosome condensation;GO:0051258//protein polymerization	-	protein_coding
IMT-vs-MT	total	ncbi_119713584	Fam229a	0.0121369	0.43167	27756	26946	0.005	0.158	5.14095	0	0	up	Fam229a	XP_032057991.1 protein FAM229A [Aythya fuligula]	-	-	-	-	-	-	-	-	protein_coding
IMT-vs-MT	total	ncbi_101799918	ZP4	0.016919	0.583266	27756	26946	0.007	0.307	5.09918	0	0	up	ZP4	XP_027315868.1 zona pellucida sperm-binding protein 4 [Anas platyrhynchos]	-	-	-	-	GO:0005575//cellular_component;GO:0005576//extracellular region;GO:0005623//cell;GO:0005886//plasma membrane;GO:0016020//membrane;GO:0016021//integral component of membrane;GO:0031224//intrinsic component of membrane;GO:0032991//macromolecular complex;GO:0044425//membrane part;GO:0044464//cell part;GO:0071944//cell periphery	GO:0003674//molecular_function;GO:0005488//binding;GO:0005515//protein binding;GO:0019899//enzyme binding;GO:0032190//acrosin binding;GO:0042802//identical protein binding	GO:0000003//reproduction;GO:0002682//regulation of immune system process;GO:0002684//positive regulation of immune system process;GO:0002694//regulation of leukocyte activation;GO:0002696//positive regulation of leukocyte activation;GO:0002920//regulation of humoral immune response;GO:0002922//positive regulation of humoral immune response;GO:0006810//transport;GO:0006887//exocytosis;GO:0007338//…	-	protein_coding
IMT-vs-MT	total	ncbi_106016217	ncbi_106016217	0.0188229	0.64636	27756	26946	0.007	0.289	5.09436	0	0	up	ncbi_106016217	-	-	-	-	-	-	-	-	-	lncRNA
IMT-vs-MT	total	ncbi_106020002	ncbi_106020002	0.00716739	0.245744	27756	26946	0.001	0.161	5.08016	0	0	up	ncbi_106020002	-	-	-	-	-	-	-	-	-	lncRNA
IMT-vs-MT	total	ncbi_119714184	ncbi_119714184	0.0094885	0.31984	27756	26946	0.003	0.232	5.06035	0	0	up	ncbi_119714184	-	-	-	-	-	-	-	-	-	protein_coding
IMT-vs-MT	total	ncbi_101791401	DUSP13	0.015699	0.524823	27756	26946	0.008	0.253	5.0542	0	0	up	DUSP13	XP_005015777.1 uncharacterized protein LOC101791401 isoform X1 [Anas platyrhynchos]	-	-	-	-	-	GO:0004725//protein tyrosine phosphatase activity	GO:0006470//protein dephosphorylation	-	protein_coding
IMT-vs-MT	total	ncbi_106017960	ncbi_106017960	0.0293596	0.976625	27756	26946	0.01	0.282	5.05114	0	0	up	ncbi_106017960	-	-	-	-	-	-	-	-	-	lncRNA
IMT-vs-MT	total	ncbi_119713624	ncbi_119713624	0.0143605	0.474237	27756	26946	0.007	0.302	5.03572	0	0	up	ncbi_119713624	-	-	-	-	-	-	-	-	-	lncRNA
IMT-vs-MT	total	ncbi_101802458	GABRA3	0.00776201	0.25766	27756	26946	0.002	0.185	5.03499	0	0	up	GABRA3	XP_027321178.1 gamma-aminobutyric acid receptor subunit alpha-3 [Anas platyrhynchos]	Environmental Information Processing;Organismal Systems;Human Diseases;Organismal Systems;Organismal Systems;Human Diseases	Signaling molecules and interaction;Nervous system;Substance dependence;Nervous system;Sensory system;Substance dependence	ko04080//Neuroactive ligand-receptor interaction;ko04723//Retrograde endocannabinoid signaling;ko05032//Morphine addiction;ko04727//GABAergic synapse;ko04742//Taste transduction;ko05033//Nicotine addiction	K05175;K05175;K05175;K05175;K05175;K05175	GO:0005575//cellular_component;GO:0005623//cell;GO:0005886//plasma membrane;GO:0005887//integral component of plasma membrane;GO:0016020//membrane;GO:0016021//integral component of membrane;GO:0030054//cell junction;GO:0031224//intrinsic component of membrane;GO:0031226//intrinsic component of plasma membrane;GO:0032991//macromolecular complex;GO:0034702//ion channel complex;GO:0034707//chloride …	GO:0003674//molecular_function;GO:0004888//transmembrane signaling receptor activity;GO:0004890//GABA-A receptor activity;GO:0005215//transporter activity;GO:0005216//ion channel activity;GO:0005230//extracellular ligand-gated ion channel activity;GO:0005253//anion channel activity;GO:0005254//chloride channel activity;GO:0008503//benzodiazepine receptor activity;GO:0008509//anion transmembrane t…	GO:0006810//transport;GO:0006811//ion transport;GO:0006820//anion transport;GO:0006821//chloride transport;GO:0007154//cell communication;GO:0007165//signal transduction;GO:0007186//G-protein coupled receptor signaling pathway;GO:0007214//gamma-aminobutyric acid signaling pathway;GO:0007267//cell-cell signaling;GO:0007268//synaptic transmission;GO:0008150//biological_process;GO:0009987//cellular …	-	protein_coding
IMT-vs-MT	total	ncbi_106016869	FAM71D	0.0303121	0.993368	27756	26946	0.007	0.292	5.02976	0	0	up	FAM71D	XP_012954203.2 protein FAM71D [Anas platyrhynchos]	-	-	-	-	GO:0005575//cellular_component;GO:0005622//intracellular;GO:0005623//cell;GO:0005634//nucleus;GO:0043226//organelle;GO:0043227//membrane-bounded organelle;GO:0043229//intracellular organelle;GO:0043231//intracellular membrane-bounded organelle;GO:0044424//intracellular part;GO:0044464//cell part	-	-	-	protein_coding
IMT-vs-MT	total	ncbi_101797659	ZPBP1	0.134349	4.38012	27756	26946	0.021	0.615	5.02587	0	0	up	ZPBP1	XP_027307563.1 zona pellucida-binding protein 1 isoform X1 [Anas platyrhynchos]	-	-	-	-	GO:0001669//acrosomal vesicle;GO:0002080//acrosomal membrane;GO:0002199//zona pellucida receptor complex;GO:0005575//cellular_component;GO:0005576//extracellular region;GO:0005622//intracellular;GO:0005623//cell;GO:0005737//cytoplasm;GO:0012505//endomembrane system;GO:0012506//vesicle membrane;GO:0016020//membrane;GO:0030141//secretory granule;GO:0030659//cytoplasmic vesicle membrane;GO:0030667//…	-	GO:0000003//reproduction;GO:0001675//acrosome assembly;GO:0003006//developmental process involved in reproduction;GO:0006996//organelle organization;GO:0007276//gamete generation;GO:0007281//germ cell development;GO:0007283//spermatogenesis;GO:0007286//spermatid development;GO:0007338//single fertilization;GO:0007339//binding of sperm to zona pellucida;GO:0008037//cell recognition;GO:0008150//bio…	-	protein_coding
IMT-vs-MT	total	ncbi_119714183	ncbi_119714183	0.0243166	0.788213	27756	26946	0.006	0.401	5.01284	0	0	up	ncbi_119714183	-	-	-	-	-	-	-	-	-	protein_coding
IMT-vs-MT	total	ncbi_101791703	KLF5	0.0246601	0.777479	27756	26946	0.009	0.337	4.9729	0	0	up	KLF5	XP_027312142.1 Krueppel-like factor 5 isoform X1 [Anas platyrhynchos]	-	-	-	-	GO:0005575//cellular_component;GO:0005622//intracellular;GO:0005623//cell;GO:0005634//nucleus;GO:0005654//nucleoplasm;GO:0005737//cytoplasm;GO:0005794//Golgi apparatus;GO:0012505//endomembrane system;GO:0031974//membrane-enclosed lumen;GO:0031981//nuclear lumen;GO:0043226//organelle;GO:0043227//membrane-bounded organelle;GO:0043229//intracellular organelle;GO:0043231//intracellular membrane-bound…	GO:0000976//transcription regulatory region sequence-specific DNA binding;GO:0000977//RNA polymerase II regulatory region sequence-specific DNA binding;GO:0000978//RNA polymerase II core promoter proximal region sequence-specific DNA binding;GO:0000981//RNA polymerase II transcription factor activity, sequence-specific DNA binding;GO:0000982//transcription factor activity, RNA polymerase II core …	GO:0000122//negative regulation of transcription from RNA polymerase II promoter;GO:0001525//angiogenesis;GO:0001568//blood vessel development;GO:0001944//vasculature development;GO:0002064//epithelial cell development;GO:0002065//columnar/cuboidal epithelial cell differentiation;GO:0002066//columnar/cuboidal epithelial cell development;GO:0006139//nucleobase-containing compound metabolic process…	zf-C2H2	protein_coding
IMT-vs-MT	total	ncbi_113840356	CCNO	0.00560145	0.176197	27756	26946	0.001	0.148	4.95054	0	0	up	CCNO	XP_027302826.1 cyclin-O [Anas platyrhynchos]	-	-	-	-	GO:0005575//cellular_component;GO:0005622//intracellular;GO:0005623//cell;GO:0005634//nucleus;GO:0005737//cytoplasm;GO:0043226//organelle;GO:0043227//membrane-bounded organelle;GO:0043229//intracellular organelle;GO:0043231//intracellular membrane-bounded organelle;GO:0044424//intracellular part;GO:0044464//cell part	GO:0003674//molecular_function;GO:0016538//cyclin-dependent protein serine/threonine kinase regulator activity;GO:0019207//kinase regulator activity;GO:0019887//protein kinase regulator activity;GO:0030234//enzyme regulator activity;GO:0098772//molecular function regulator	GO:0000079//regulation of cyclin-dependent protein serine/threonine kinase activity;GO:0000278//mitotic cell cycle;GO:0001932//regulation of protein phosphorylation;GO:0006996//organelle organization;GO:0007049//cell cycle;GO:0007088//regulation of mitotic nuclear division;GO:0007096//regulation of exit from mitosis;GO:0007346//regulation of mitotic cell cycle;GO:0008150//biological_process;GO:00…	-	protein_coding
IMT-vs-MT	total	ncbi_101797848	SPATA48	0.0557148	1.70496	27756	26946	0.012	0.523	4.93303	0	0	up	SPATA48	XP_021130287.2 spermatogenesis-associated protein 48 [Anas platyrhynchos]	-	-	-	-	-	-	-	-	protein_coding
IMT-vs-MT	total	ncbi_101804031	ncbi_101804031	0.346153	10.5557	27756	26946	0.106	0.685	4.93007	0	0	up	ncbi_101804031	XP_027315755.1 testis-expressed protein 36 [Anas platyrhynchos]	-	-	-	-	-	-	-	-	protein_coding
IMT-vs-MT	total	ncbi_101796482	PDCL2	0.247815	7.48358	27756	26946	0.036	0.682	4.91583	0	0	up	PDCL2	XP_032042221.1 phosducin-like protein 2 [Aythya fuligula]	-	-	-	-	GO:0005575//cellular_component;GO:0005622//intracellular;GO:0005623//cell;GO:0005737//cytoplasm;GO:0044424//intracellular part;GO:0044464//cell part	GO:0015036//disulfide oxidoreductase activity	GO:0006139//nucleobase-containing compound metabolic process;GO:0006725//cellular aromatic compound metabolic process;GO:0006807//nitrogen compound metabolic process;GO:0008150//biological_process;GO:0008152//metabolic process;GO:0008616//queuosine biosynthetic process;GO:0009058//biosynthetic process;GO:0009116//nucleoside metabolic process;GO:0009119//ribonucleoside metabolic process;GO:0009163…	-	protein_coding
IMT-vs-MT	total	ncbi_101789603	TEKT2	0.135753	4.09736	27756	26946	0.044	0.617	4.91461	0	0	up	TEKT2	XP_027299815.1 tektin-2 [Anas platyrhynchos]	-	-	-	-	GO:0005575//cellular_component;GO:0005622//intracellular;GO:0005623//cell;GO:0005634//nucleus;GO:0005737//cytoplasm;GO:0005815//microtubule organizing center;GO:0005856//cytoskeleton;GO:0005874//microtubule;GO:0005929//cilium;GO:0015630//microtubule cytoskeleton;GO:0031514//motile cilium;GO:0036126//sperm flagellum;GO:0042995//cell projection;GO:0043226//organelle;GO:0043227//membrane-bounded org…	GO:0003674//molecular_function;GO:0005198//structural molecule activity;GO:0005200//structural constituent of cytoskeleton;GO:0005515//protein binding	GO:0000226//microtubule cytoskeleton organization;GO:0001539//cilium or flagellum-dependent cell motility;GO:0001578//microtubule bundle formation;GO:0003341//cilium movement;GO:0006457//protein folding;GO:0006928//movement of cell or subcellular component;GO:0006996//organelle organization;GO:0007010//cytoskeleton organization;GO:0007017//microtubule-based process;GO:0007018//microtubule-based m…	-	protein_coding
IMT-vs-MT	total	ncbi_101789985	NPFFR1	0.00620771	0.188429	27756	26946	0.002	0.156	4.90153	0	0	up	NPFFR1	XP_027316048.1 neuropeptide FF receptor 1 isoform X1 [Anas platyrhynchos]	Environmental Information Processing	Signaling molecules and interaction	ko04080//Neuroactive ligand-receptor interaction	K04240	GO:0005575//cellular_component;GO:0005623//cell;GO:0005886//plasma membrane;GO:0005887//integral component of plasma membrane;GO:0016020//membrane;GO:0016021//integral component of membrane;GO:0031224//intrinsic component of membrane;GO:0031226//intrinsic component of plasma membrane;GO:0044425//membrane part;GO:0044459//plasma membrane part;GO:0044464//cell part;GO:0071944//cell periphery	GO:0001653//peptide receptor activity;GO:0003674//molecular_function;GO:0004888//transmembrane signaling receptor activity;GO:0004930//G-protein coupled receptor activity;GO:0005488//binding;GO:0008188//neuropeptide receptor activity;GO:0008528//G-protein coupled peptide receptor activity;GO:0033218//amide binding;GO:0038023//signaling receptor activity;GO:0042277//peptide binding;GO:0060089//mol…	GO:0007154//cell communication;GO:0007165//signal transduction;GO:0007186//G-protein coupled receptor signaling pathway;GO:0007218//neuropeptide signaling pathway;GO:0008150//biological_process;GO:0009719//response to endogenous stimulus;GO:0009725//response to hormone;GO:0009987//cellular process;GO:0010033//response to organic substance;GO:0010243//response to organonitrogen compound;GO:0023052…	-	protein_coding
IMT-vs-MT	total	ncbi_106020033	ADAM32	0.0326235	0.977669	27756	26946	0.008	0.438	4.90109	0	0	up	ADAM32	XP_027299402.1 disintegrin and metalloproteinase domain-containing protein 18-like [Anas platyrhynchos]	-	-	-	-	-	GO:0004222//metalloendopeptidase activity	GO:0006508//proteolysis	-	protein_coding
IMT-vs-MT	total	ncbi_101791978	TRIM36	0.0270007	0.799457	27756	26946	0.012	0.3	4.8828	0	0	up	TRIM36	XP_032061756.1 E3 ubiquitin-protein ligase TRIM36 isoform X3 [Aythya fuligula]	-	-	-	-	GO:0000109//nucleotide-excision repair complex;GO:0001669//acrosomal vesicle;GO:0005575//cellular_component;GO:0005622//intracellular;GO:0005623//cell;GO:0005737//cytoplasm;GO:0005829//cytosol;GO:0005856//cytoskeleton;GO:0012505//endomembrane system;GO:0015630//microtubule cytoskeleton;GO:0030141//secretory granule;GO:0031410//cytoplasmic vesicle;GO:0031982//vesicle;GO:0043226//organelle;GO:00432…	GO:0003674//molecular_function;GO:0003824//catalytic activity;GO:0004842//ubiquitin-protein transferase activity;GO:0005488//binding;GO:0005515//protein binding;GO:0008092//cytoskeletal protein binding;GO:0008270//zinc ion binding;GO:0015631//tubulin binding;GO:0016740//transferase activity;GO:0019787//ubiquitin-like protein transferase activity;GO:0043014//alpha-tubulin binding;GO:0043167//ion b…	GO:0000003//reproduction;GO:0000209//protein polyubiquitination;GO:0000226//microtubule cytoskeleton organization;GO:0000278//mitotic cell cycle;GO:0000281//mitotic cytokinesis;GO:0000910//cytokinesis;GO:0001578//microtubule bundle formation;GO:0006289//nucleotide-excision repair;GO:0006464//cellular protein modification process;GO:0006807//nitrogen compound metabolic process;GO:0006996//organell…	-	protein_coding
IMT-vs-MT	total	ncbi_101799245	JPH3	0.0166351	0.493092	27756	26946	0.005	0.214	4.8812	0	0	up	JPH3	XP_027321673.1 junctophilin-3 isoform X1 [Anas platyrhynchos]	-	-	-	-	GO:0005575//cellular_component;GO:0005622//intracellular;GO:0005623//cell;GO:0005737//cytoplasm;GO:0005783//endoplasmic reticulum;GO:0005789//endoplasmic reticulum membrane;GO:0005886//plasma membrane;GO:0012505//endomembrane system;GO:0014701//junctional sarcoplasmic reticulum membrane;GO:0016020//membrane;GO:0016021//integral component of membrane;GO:0016528//sarcoplasm;GO:0016529//sarcoplasmic…	GO:0003674//molecular_function;GO:0005215//transporter activity;GO:0005216//ion channel activity;GO:0005217//intracellular ligand-gated ion channel activity;GO:0005261//cation channel activity;GO:0005262//calcium channel activity;GO:0008324//cation transmembrane transporter activity;GO:0015075//ion transmembrane transporter activity;GO:0015085//calcium ion transmembrane transporter activity;GO:00…	GO:0003008//system process;GO:0006810//transport;GO:0006811//ion transport;GO:0006812//cation transport;GO:0006816//calcium ion transport;GO:0006873//cellular ion homeostasis;GO:0006874//cellular calcium ion homeostasis;GO:0006875//cellular metal ion homeostasis;GO:0007154//cell communication;GO:0007165//signal transduction;GO:0007204//positive regulation of cytosolic calcium ion concentration;GO…	-	protein_coding
IMT-vs-MT	total	ncbi_101799709	ncbi_101799709	0.0083892	0.250006	27756	26946	0.002	0.179	4.88077	0	0	up	ncbi_101799709	XP_027310231.1 uncharacterized protein LOC101799709 [Anas platyrhynchos]	-	-	-	-	GO:0009986//cell surface;GO:0016020//membrane	GO:0005509//calcium ion binding;GO:0005515//protein binding	-	-	protein_coding
IMT-vs-MT	total	ncbi_113840723	ncbi_113840723	0.00645881	0.191404	27756	26946	0.002	0.103	4.8678	0	0	up	ncbi_113840723	XP_027303883.1 actin cytoskeleton-regulatory complex protein PAN1-like isoform X1 [Anas platyrhynchos]	-	-	-	-	GO:0005634//nucleus	-	-	-	protein_coding
IMT-vs-MT	total	ncbi_113840072	ncbi_113840072	0.0132162	0.385728	27756	26946	0.007	0.242	4.85671	0	0	up	ncbi_113840072	-	-	-	-	-	-	-	-	-	lncRNA
IMT-vs-MT	total	ncbi_101800143	C11orf1	0.112071	3.23373	27756	26946	0.042	0.55	4.84947	0	0	up	C11orf1	XP_005030924.1 UPF0686 protein C11orf1 homolog [Anas platyrhynchos]	-	-	-	-	GO:0005575//cellular_component;GO:0005622//intracellular;GO:0005623//cell;GO:0005634//nucleus;GO:0005654//nucleoplasm;GO:0031974//membrane-enclosed lumen;GO:0031981//nuclear lumen;GO:0043226//organelle;GO:0043227//membrane-bounded organelle;GO:0043229//intracellular organelle;GO:0043231//intracellular membrane-bounded organelle;GO:0043233//organelle lumen;GO:0044422//organelle part;GO:0044424//in…	-	-	-	protein_coding
IMT-vs-MT	total	ncbi_119713524	ADD2	0.0226131	0.64576	27756	26946	0.008	0.317	4.82962	0	0	up	ADD2	XP_015152973.2 beta-adducin [Gallus gallus]	-	-	-	-	GO:0005575//cellular_component;GO:0005622//intracellular;GO:0005623//cell;GO:0005737//cytoplasm;GO:0005829//cytosol;GO:0005856//cytoskeleton;GO:0005886//plasma membrane;GO:0008290//F-actin capping protein complex;GO:0014069//postsynaptic density;GO:0015629//actin cytoskeleton;GO:0016020//membrane;GO:0031410//cytoplasmic vesicle;GO:0031982//vesicle;GO:0032279//asymmetric synapse;GO:0032991//macrom…	GO:0003674//molecular_function;GO:0003779//actin binding;GO:0005198//structural molecule activity;GO:0005200//structural constituent of cytoskeleton;GO:0005488//binding;GO:0005515//protein binding;GO:0005516//calmodulin binding;GO:0008092//cytoskeletal protein binding;GO:0008738//L-fuculose-phosphate aldolase activity;GO:0008742//L-ribulose-phosphate 4-epimerase activity;GO:0016835//carbon-oxygen…	GO:0002376//immune system process;GO:0002520//immune system development;GO:0006810//transport;GO:0006811//ion transport;GO:0006928//movement of cell or subcellular component;GO:0006996//organelle organization;GO:0007010//cytoskeleton organization;GO:0007015//actin filament organization;GO:0007155//cell adhesion;GO:0007159//leukocyte cell-cell adhesion;GO:0007275//multicellular organism developmen…	-	protein_coding
IMT-vs-MT	total	ncbi_101790047	PLA2G1B	0.177444	5.03725	27756	26946	0.059	0.657	4.82642	0	0	up	PLA2G1B	XP_027325672.1 phospholipase A2 isoform X2 [Anas platyrhynchos]	Metabolism;Environmental Information Processing;Organismal Systems;Metabolism;Organismal Systems;Metabolism;Metabolism;Organismal Systems;Metabolism;Metabolism	Global and overview maps;Signal transduction;Circulatory system;Lipid metabolism;Digestive system;Lipid metabolism;Lipid metabolism;Digestive system;Lipid metabolism;Lipid metabolism	ko01100//Metabolic pathways;ko04014//Ras signaling pathway;ko04270//Vascular smooth muscle contraction;ko00564//Glycerophospholipid metabolism;ko04972//Pancreatic secretion;ko00590//Arachidonic acid metabolism;ko00565//Ether lipid metabolism;ko04975//Fat digestion and absorption;ko00591//Linoleic acid metabolism;ko00592//alpha-Linolenic acid metabolism	K01047;K01047;K01047;K01047;K01047;K01047;K01047;K01047;K01047;K01047	GO:0005575//cellular_component;GO:0005576//extracellular region;GO:0005615//extracellular space;GO:0005622//intracellular;GO:0005623//cell;GO:0005737//cytoplasm;GO:0005829//cytosol;GO:0009986//cell surface;GO:0012505//endomembrane system;GO:0030141//secretory granule;GO:0031410//cytoplasmic vesicle;GO:0031982//vesicle;GO:0043226//organelle;GO:0043227//membrane-bounded organelle;GO:0043229//intrac…	GO:0003674//molecular_function;GO:0003824//catalytic activity;GO:0004620//phospholipase activity;GO:0004623//phospholipase A2 activity;GO:0005102//receptor binding;GO:0005488//binding;GO:0005509//calcium ion binding;GO:0005515//protein binding;GO:0016298//lipase activity;GO:0016787//hydrolase activity;GO:0016788//hydrolase activity, acting on ester bonds;GO:0031406//carboxylic acid binding;GO:003…	GO:0000187//activation of MAPK activity;GO:0001816//cytokine production;GO:0001932//regulation of protein phosphorylation;GO:0001934//positive regulation of protein phosphorylation;GO:0002227//innate immune response in mucosa;GO:0002251//organ or tissue specific immune response;GO:0002252//immune effector process;GO:0002376//immune system process;GO:0002385//mucosal immune response;GO:0002443//le…	-	protein_coding
IMT-vs-MT	total	ncbi_101790438	IQCD	0.0941243	2.6543	27756	26946	0.031	0.583	4.81614	0	0	up	IQCD	XP_027326067.1 dynein regulatory complex protein 10 isoform X1 [Anas platyrhynchos]	-	-	-	-	GO:0005575//cellular_component;GO:0005622//intracellular;GO:0005623//cell;GO:0005737//cytoplasm;GO:0005856//cytoskeleton;GO:0005929//cilium;GO:0031514//motile cilium;GO:0042995//cell projection;GO:0043226//organelle;GO:0043228//non-membrane-bounded organelle;GO:0043229//intracellular organelle;GO:0043232//intracellular non-membrane-bounded organelle;GO:0044424//intracellular part;GO:0044464//cell…	GO:0005515//protein binding;GO:0005524//ATP binding	GO:0007059//chromosome segregation;GO:0030261//chromosome condensation	-	protein_coding
IMT-vs-MT	total	ncbi_106017553	MAP9	0.423564	11.8719	27756	26946	0.142	0.738	4.8085	0	0	up	MAP9	XP_027312409.1 microtubule-associated protein 9 [Anas platyrhynchos]	-	-	-	-	GO:0000235//astral microtubule;GO:0005575//cellular_component;GO:0005622//intracellular;GO:0005623//cell;GO:0005737//cytoplasm;GO:0005818//aster;GO:0005819//spindle;GO:0005856//cytoskeleton;GO:0005874//microtubule;GO:0005876//spindle microtubule;GO:0005881//cytoplasmic microtubule;GO:0015630//microtubule cytoskeleton;GO:0030424//axon;GO:0042995//cell projection;GO:0043005//neuron projection;GO:00…	GO:0003674//molecular_function;GO:0005488//binding;GO:0005515//protein binding;GO:0008017//microtubule binding;GO:0008092//cytoskeletal protein binding;GO:0015631//tubulin binding	GO:0000226//microtubule cytoskeleton organization;GO:0000278//mitotic cell cycle;GO:0000280//nuclear division;GO:0000910//cytokinesis;GO:0006996//organelle organization;GO:0007010//cytoskeleton organization;GO:0007017//microtubule-based process;GO:0007049//cell cycle;GO:0007051//spindle organization;GO:0007052//mitotic spindle organization;GO:0007088//regulation of mitotic nuclear division;GO:000…	-	protein_coding
IMT-vs-MT	total	ncbi_110354766	ncbi_110354766	0.00962993	0.269277	27756	26946	0.003	0.191	4.79105	0	0	up	ncbi_110354766	-	-	-	-	-	-	-	-	-	lncRNA
IMT-vs-MT	total	ncbi_101790907	CFAP77	0.139179	3.82838	27756	26946	0.039	0.626	4.78072	0	0	up	CFAP77	XP_032056403.1 cilia- and flagella-associated protein 77 [Aythya fuligula]	-	-	-	-	GO:0005575//cellular_component;GO:0005623//cell;GO:0005929//cilium;GO:0042995//cell projection;GO:0043226//organelle;GO:0044464//cell part	-	-	-	protein_coding
IMT-vs-MT	total	ncbi_101791640	CFAP206	0.0925445	2.53217	27756	26946	0.033	0.551	4.77258	0	0	up	CFAP206	XP_012948940.2 LOW QUALITY PROTEIN: cilia- and flagella-associated protein 206 [Anas platyrhynchos]	-	-	-	-	GO:0001534//radial spoke;GO:0005575//cellular_component;GO:0005622//intracellular;GO:0005623//cell;GO:0005737//cytoplasm;GO:0005856//cytoskeleton;GO:0005929//cilium;GO:0005930//axoneme;GO:0031514//motile cilium;GO:0032838//cell projection cytoplasm;GO:0032991//macromolecular complex;GO:0042995//cell projection;GO:0043226//organelle;GO:0043228//non-membrane-bounded organelle;GO:0043229//intracellu…	-	GO:0000226//microtubule cytoskeleton organization;GO:0001578//microtubule bundle formation;GO:0003341//cilium movement;GO:0006928//movement of cell or subcellular component;GO:0006996//organelle organization;GO:0007010//cytoskeleton organization;GO:0007017//microtubule-based process;GO:0007018//microtubule-based movement;GO:0008150//biological_process;GO:0009987//cellular process;GO:0016043//cell…	-	protein_coding
IMT-vs-MT	total	ncbi_106016703	CCDC178	0.00486249	0.133728	27756	26946	0.001	0.104	4.75317	0	0	up	CCDC178	XP_032037018.1 coiled-coil domain-containing protein 178 [Aythya fuligula]	-	-	-	-	-	GO:0005524//ATP binding	GO:0007059//chromosome segregation;GO:0030261//chromosome condensation	-	protein_coding
IMT-vs-MT	total	ncbi_101795555	ncbi_101795555	0.00835398	0.227756	27756	26946	0.003	0.194	4.75235	0	0	up	ncbi_101795555	XP_032049260.1 transmembrane protein 207 [Aythya fuligula]	-	-	-	-	GO:0005575//cellular_component;GO:0016020//membrane;GO:0016021//integral component of membrane;GO:0031224//intrinsic component of membrane;GO:0044425//membrane part	-	-	-	protein_coding
IMT-vs-MT	total	ncbi_101795731	Myt1	0.00547614	0.149537	27756	26946	0.003	0.127	4.74605	0	0	up	Myt1	XP_027329099.1 myelin transcription factor 1 isoform X1 [Anas platyrhynchos]	-	-	-	-	GO:0005575//cellular_component;GO:0005622//intracellular;GO:0005623//cell;GO:0005634//nucleus;GO:0005654//nucleoplasm;GO:0005737//cytoplasm;GO:0005829//cytosol;GO:0031974//membrane-enclosed lumen;GO:0031981//nuclear lumen;GO:0043226//organelle;GO:0043227//membrane-bounded organelle;GO:0043229//intracellular organelle;GO:0043231//intracellular membrane-bounded organelle;GO:0043233//organelle lumen…	GO:0000976//transcription regulatory region sequence-specific DNA binding;GO:0000977//RNA polymerase II regulatory region sequence-specific DNA binding;GO:0000981//RNA polymerase II transcription factor activity, sequence-specific DNA binding;GO:0001012//RNA polymerase II regulatory region DNA binding;GO:0001067//regulatory region nucleic acid binding;GO:0001158//enhancer sequence-specific DNA bi…	GO:0001678//cellular glucose homeostasis;GO:0002791//regulation of peptide secretion;GO:0006139//nucleobase-containing compound metabolic process;GO:0006351//transcription, DNA-templated;GO:0006355//regulation of transcription, DNA-templated;GO:0006357//regulation of transcription from RNA polymerase II promoter;GO:0006366//transcription from RNA polymerase II promoter;GO:0006725//cellular aromat…	zf-C2HC	protein_coding
IMT-vs-MT	total	ncbi_106020580	ncbi_106020580	0.00729213	0.194798	27756	26946	0.002	0.171	4.72058	0	0	up	ncbi_106020580	-	-	-	-	-	-	-	-	-	lncRNA
IMT-vs-MT	total	ncbi_101798625	WDR63	0.0613781	1.62027	27756	26946	0.018	0.512	4.72011	0	0	up	WDR63	XP_005022380.1 WD repeat-containing protein 63 isoform X1 [Anas platyrhynchos]	-	-	-	-	-	GO:0005515//protein binding	-	-	protein_coding
IMT-vs-MT	total	ncbi_119714203	Cpt1b	0.0560005	1.47233	27756	26946	0.024	0.452	4.71404	0	0	up	Cpt1b	XP_029871066.1 carnitine O-palmitoyltransferase 1, muscle isoform isoform X2 [Aquila chrysaetos chrysaetos]	Organismal Systems;Environmental Information Processing;Human Diseases;Organismal Systems;Organismal Systems;Organismal Systems;Metabolism;Metabolism	Environmental adaptation;Signal transduction;Endocrine and metabolic disease;Endocrine system;Endocrine system;Endocrine system;Global and overview maps;Lipid metabolism	ko04714//Thermogenesis;ko04152//AMPK signaling pathway;ko04931//Insulin resistance;ko04922//Glucagon signaling pathway;ko03320//PPAR signaling pathway;ko04920//Adipocytokine signaling pathway;ko01212//Fatty acid metabolism;ko00071//Fatty acid degradation	K19523;K19523;K19523;K19523;K19523;K19523;K19523;K19523	GO:0005575//cellular_component;GO:0005622//intracellular;GO:0005623//cell;GO:0005737//cytoplasm;GO:0005739//mitochondrion;GO:0005740//mitochondrial envelope;GO:0005741//mitochondrial outer membrane;GO:0016020//membrane;GO:0016021//integral component of membrane;GO:0019867//outer membrane;GO:0031090//organelle membrane;GO:0031224//intrinsic component of membrane;GO:0031966//mitochondrial membrane;…	GO:0003674//molecular_function;GO:0003824//catalytic activity;GO:0004095//carnitine O-palmitoyltransferase activity;GO:0008374//O-acyltransferase activity;GO:0016406//carnitine O-acyltransferase activity;GO:0016409//palmitoyltransferase activity;GO:0016416//O-palmitoyltransferase activity;GO:0016740//transferase activity;GO:0016746//transferase activity, transferring acyl groups;GO:0016747//trans…	GO:0006082//organic acid metabolic process;GO:0006629//lipid metabolic process;GO:0006631//fatty acid metabolic process;GO:0006635//fatty acid beta-oxidation;GO:0006810//transport;GO:0006811//ion transport;GO:0006820//anion transport;GO:0006839//mitochondrial transport;GO:0006853//carnitine shuttle;GO:0006869//lipid transport;GO:0008150//biological_process;GO:0008152//metabolic process;GO:0009056…	-	protein_coding
IMT-vs-MT	total	ncbi_101793323	Fam183b	0.385106	10.0016	27756	26946	0.103	0.736	4.69847	0	0	up	Fam183b	XP_005010377.2 protein FAM183A [Anas platyrhynchos]	-	-	-	-	GO:0005575//cellular_component;GO:0005623//cell;GO:0005929//cilium;GO:0042995//cell projection;GO:0043226//organelle;GO:0044422//organelle part;GO:0044441//ciliary part;GO:0044463//cell projection part;GO:0044464//cell part;GO:0097546//ciliary base	-	-	-	protein_coding
IMT-vs-MT	total	ncbi_101800052	Ankef1	0.070672	1.81122	27756	26946	0.027	0.501	4.67772	0	0	up	Ankef1	XP_012955275.2 ankyrin repeat and EF-hand domain-containing protein 1 isoform X1 [Anas platyrhynchos]	-	-	-	-	-	GO:0003674//molecular_function;GO:0005488//binding;GO:0005509//calcium ion binding;GO:0005515//protein binding;GO:0043167//ion binding;GO:0043169//cation binding;GO:0046872//metal ion binding	-	-	protein_coding
IMT-vs-MT	total	ncbi_101791820	MYL4	0.0397479	1.01894	27756	26946	0.014	0.265	4.67657	0	0	up	MYL4	XP_013052199.1 PREDICTED: myosin light chain 4 isoform X3 [Anser cygnoides domesticus]	Organismal Systems;Environmental Information Processing;Organismal Systems	Circulatory system;Signal transduction;Circulatory system	ko04261//Adrenergic signaling in cardiomyocytes;ko04371//Apelin signaling pathway;ko04260//Cardiac muscle contraction	K12750;K12750;K12750	-	GO:0005509//calcium ion binding	-	-	protein_coding
IMT-vs-MT	total	ncbi_101795657	NUP42	0.181798	4.63104	27756	26946	0.071	0.632	4.67017	0	0	up	NUP42	XP_027306732.1 nucleoporin-like protein 2 [Anas platyrhynchos]	Genetic Information Processing	Translation	ko03013//Nucleocytoplasmic transport	K14321	GO:0001750//photoreceptor outer segment;GO:0005575//cellular_component;GO:0005622//intracellular;GO:0005623//cell;GO:0005634//nucleus;GO:0005635//nuclear envelope;GO:0005643//nuclear pore;GO:0005654//nucleoplasm;GO:0005737//cytoplasm;GO:0005829//cytosol;GO:0005929//cilium;GO:0012505//endomembrane system;GO:0016020//membrane;GO:0031090//organelle membrane;GO:0031965//nuclear membrane;GO:0031967//o…	GO:0003674//molecular_function;GO:0005049//nuclear export signal receptor activity;GO:0005488//binding;GO:0043167//ion binding;GO:0043169//cation binding;GO:0046872//metal ion binding	GO:0006403//RNA localization;GO:0006405//RNA export from nucleus;GO:0006406//mRNA export from nucleus;GO:0006611//protein export from nucleus;GO:0006810//transport;GO:0006886//intracellular protein transport;GO:0006913//nucleocytoplasmic transport;GO:0008104//protein localization;GO:0008150//biological_process;GO:0008152//metabolic process;GO:0010467//gene expression;GO:0015031//protein transport…	zf-CCCH	protein_coding
IMT-vs-MT	total	ncbi_101794511	Ttc25	0.206698	5.2366	27756	26946	0.073	0.68	4.66236	0	0	up	Ttc25	XP_027300993.1 tetratricopeptide repeat protein 25 isoform X1 [Anas platyrhynchos]	-	-	-	-	GO:0005575//cellular_component;GO:0005622//intracellular;GO:0005623//cell;GO:0005737//cytoplasm;GO:0005856//cytoskeleton;GO:0005929//cilium;GO:0042995//cell projection;GO:0043226//organelle;GO:0043228//non-membrane-bounded organelle;GO:0043229//intracellular organelle;GO:0043232//intracellular non-membrane-bounded organelle;GO:0044424//intracellular part;GO:0044464//cell part	GO:0003674//molecular_function;GO:0005515//protein binding	GO:0008150//biological_process	-	protein_coding
IMT-vs-MT	total	ncbi_113844526	C2orf72	0.00895606	0.227142	27756	26946	0.003	0.156	4.6492	0	0	up	C2orf72	XP_027320562.1 uncharacterized protein C2orf72 homolog isoform X1 [Anas platyrhynchos]	-	-	-	-	-	-	-	-	protein_coding
IMT-vs-MT	total	ncbi_101796798	Bmper	0.0702906	1.75418	27756	26946	0.023	0.396	4.63935	0	0	up	Bmper	XP_027307217.1 BMP-binding endothelial regulator protein isoform X1 [Anas platyrhynchos]	-	-	-	-	GO:0005575//cellular_component;GO:0005576//extracellular region;GO:0005615//extracellular space;GO:0005623//cell;GO:0009986//cell surface;GO:0044421//extracellular region part;GO:0044464//cell part	GO:0003674//molecular_function;GO:0005102//receptor binding;GO:0005488//binding;GO:0005515//protein binding;GO:0019955//cytokine binding;GO:0033612//receptor serine/threonine kinase binding;GO:0036122//BMP binding;GO:0043167//ion binding;GO:0043168//anion binding;GO:0043394//proteoglycan binding;GO:0043395//heparan sulfate proteoglycan binding;GO:0070696//transmembrane receptor protein serine/thr…	GO:0001525//angiogenesis;GO:0001568//blood vessel development;GO:0001655//urogenital system development;GO:0001657//ureteric bud development;GO:0001775//cell activation;GO:0001822//kidney development;GO:0001823//mesonephros development;GO:0001932//regulation of protein phosphorylation;GO:0001934//positive regulation of protein phosphorylation;GO:0001935//endothelial cell proliferation;GO:0001944/…	-	protein_coding
IMT-vs-MT	total	ncbi_101796621	Slc14a2	0.0211487	0.52699	27756	26946	0.005	0.235	4.6326	0	0	up	Slc14a2	XP_009706128.1 PREDICTED: urea transporter 2, partial [Cariama cristata]	-	-	-	-	GO:0005575//cellular_component;GO:0005623//cell;GO:0005886//plasma membrane;GO:0016020//membrane;GO:0016021//integral component of membrane;GO:0016324//apical plasma membrane;GO:0031224//intrinsic component of membrane;GO:0044425//membrane part;GO:0044459//plasma membrane part;GO:0044464//cell part;GO:0045177//apical part of cell;GO:0071944//cell periphery;GO:0098590//plasma membrane region	GO:0003674//molecular_function;GO:0005215//transporter activity;GO:0005488//binding;GO:0005515//protein binding;GO:0015204//urea transmembrane transporter activity;GO:0022857//transmembrane transporter activity;GO:0042887//amide transmembrane transporter activity;GO:0050839//cell adhesion molecule binding	GO:0001101//response to acid chemical;GO:0006810//transport;GO:0006950//response to stress;GO:0008150//biological_process;GO:0009414//response to water deprivation;GO:0009415//response to water;GO:0009628//response to abiotic stimulus;GO:0010035//response to inorganic substance;GO:0015840//urea transport;GO:0019755//one-carbon compound transport;GO:0042221//response to chemical;GO:0042886//amide …	-	protein_coding
IMT-vs-MT	total	ncbi_106017663	ncbi_106017663	0.00525747	0.132696	27756	26946	0.002	0.111	4.63152	0	0	up	ncbi_106017663	-	-	-	-	-	-	-	-	-	protein_coding
IMT-vs-MT	total	ncbi_101804219	Gria1	0.0169115	0.421224	27756	26946	0.006	0.246	4.63035	0	0	up	Gria1	XP_014803463.1 PREDICTED: glutamate receptor 1 isoform X1 [Calidris pugnax]	Environmental Information Processing;Human Diseases;Environmental Information Processing;Organismal Systems;Organismal Systems;Organismal Systems;Organismal Systems;Human Diseases;Organismal Systems;Human Diseases;Organismal Systems;Human Diseases;Human Diseases	Signaling molecules and interaction;Neurodegenerative disease;Signal transduction;Nervous system;Nervous system;Nervous system;Environmental adaptation;Neurodegenerative disease;Nervous system;Substance dependence;Nervous system;Neurodegenerative disease;Substance dependence	ko04080//Neuroactive ligand-receptor interaction;ko05016//Huntington disease;ko04024//cAMP signaling pathway;ko04723//Retrograde endocannabinoid signaling;ko04728//Dopaminergic synapse;ko04724//Glutamatergic synapse;ko04713//Circadian entrainment;ko05017//Spinocerebellar ataxia;ko04730//Long-term depression;ko05031//Amphetamine addiction;ko04720//Long-term potentiation;ko05014//Amyotrophic latera…	K05197;K05197;K05197;K05197;K05197;K05197;K05197;K05197;K05197;K05197;K05197;K05197;K05197	GO:0000139//Golgi membrane;GO:0005575//cellular_component;GO:0005622//intracellular;GO:0005623//cell;GO:0005737//cytoplasm;GO:0005768//endosome;GO:0005769//early endosome;GO:0005783//endoplasmic reticulum;GO:0005789//endoplasmic reticulum membrane;GO:0005793//endoplasmic reticulum-Golgi intermediate compartment;GO:0005794//Golgi apparatus;GO:0005798//Golgi-associated vesicle;GO:0005829//cytosol;G…	GO:0001540//beta-amyloid binding;GO:0001664//G-protein coupled receptor binding;GO:0001965//G-protein alpha-subunit binding;GO:0003674//molecular_function;GO:0004888//transmembrane signaling receptor activity;GO:0004970//ionotropic glutamate receptor activity;GO:0004971//AMPA glutamate receptor activity;GO:0005102//receptor binding;GO:0005215//transporter activity;GO:0005216//ion channel activity…	GO:0001101//response to acid chemical;GO:0001508//action potential;GO:0001919//regulation of receptor recycling;GO:0003008//system process;GO:0006810//transport;GO:0006811//ion transport;GO:0006812//cation transport;GO:0006873//cellular ion homeostasis;GO:0006874//cellular calcium ion homeostasis;GO:0006875//cellular metal ion homeostasis;GO:0006888//ER to Golgi vesicle-mediated transport;GO:0006…	-	protein_coding
IMT-vs-MT	total	ncbi_101803415	Tekt4	0.210491	5.13866	27756	26946	0.071	0.607	4.6089	0	0	up	Tekt4	XP_027325040.1 tektin-4 [Anas platyrhynchos]	-	-	-	-	GO:0005575//cellular_component;GO:0005622//intracellular;GO:0005623//cell;GO:0005634//nucleus;GO:0005737//cytoplasm;GO:0005856//cytoskeleton;GO:0005874//microtubule;GO:0005875//microtubule associated complex;GO:0005929//cilium;GO:0015630//microtubule cytoskeleton;GO:0019028//viral capsid;GO:0019031//viral envelope;GO:0031514//motile cilium;GO:0032991//macromolecular complex;GO:0036126//sperm flag…	GO:0003674//molecular_function;GO:0005198//structural molecule activity;GO:0005488//binding;GO:0005515//protein binding;GO:0008017//microtubule binding;GO:0008092//cytoskeletal protein binding;GO:0008565//protein transporter activity;GO:0015631//tubulin binding	GO:0000003//reproduction;GO:0001539//cilium or flagellum-dependent cell motility;GO:0003341//cilium movement;GO:0006928//movement of cell or subcellular component;GO:0006996//organelle organization;GO:0007017//microtubule-based process;GO:0007018//microtubule-based movement;GO:0008150//biological_process;GO:0008608//attachment of spindle microtubules to kinetochore;GO:0009987//cellular process;GO…	-	protein_coding
IMT-vs-MT	total	ncbi_113841667	ANKRD7	0.0116925	0.287393	27756	26946	0.004	0.164	4.60759	0	0	up	ANKRD7	XP_027313608.1 ankyrin repeat domain-containing protein 7 isoform X2 [Anas platyrhynchos]	-	-	-	-	GO:0000502//proteasome complex;GO:0005575//cellular_component;GO:0005622//intracellular;GO:0005623//cell;GO:0005634//nucleus;GO:0005654//nucleoplasm;GO:0005737//cytoplasm;GO:0005829//cytosol;GO:0005838//proteasome regulatory particle;GO:0005856//cytoskeleton;GO:0022624//proteasome accessory complex;GO:0031974//membrane-enclosed lumen;GO:0031981//nuclear lumen;GO:0032991//macromolecular complex;GO…	GO:0003674//molecular_function;GO:0005488//binding;GO:0005515//protein binding;GO:0008134//transcription factor binding	GO:0000079//regulation of cyclin-dependent protein serine/threonine kinase activity;GO:0000122//negative regulation of transcription from RNA polymerase II promoter;GO:0001558//regulation of cell growth;GO:0001932//regulation of protein phosphorylation;GO:0001933//negative regulation of protein phosphorylation;GO:0001934//positive regulation of protein phosphorylation;GO:0006355//regulation of tr…	-	protein_coding
IMT-vs-MT	total	ncbi_113843554	SPINK2	1.23339	29.5998	27756	26946	0.159	0.931	4.58478	0	0	up	SPINK2	XP_027312402.1 serine protease inhibitor Kazal-type 2 [Anas platyrhynchos]	-	-	-	-	GO:0001669//acrosomal vesicle;GO:0005575//cellular_component;GO:0005576//extracellular region;GO:0005615//extracellular space;GO:0005622//intracellular;GO:0005623//cell;GO:0005737//cytoplasm;GO:0012505//endomembrane system;GO:0030141//secretory granule;GO:0031410//cytoplasmic vesicle;GO:0031982//vesicle;GO:0043226//organelle;GO:0043227//membrane-bounded organelle;GO:0043229//intracellular organel…	GO:0003674//molecular_function;GO:0004857//enzyme inhibitor activity;GO:0004866//endopeptidase inhibitor activity;GO:0004867//serine-type endopeptidase inhibitor activity;GO:0005515//protein binding;GO:0030234//enzyme regulator activity;GO:0030414//peptidase inhibitor activity;GO:0061134//peptidase regulator activity;GO:0061135//endopeptidase regulator activity;GO:0098772//molecular function regu…	GO:0000003//reproduction;GO:0001932//regulation of protein phosphorylation;GO:0001933//negative regulation of protein phosphorylation;GO:0003006//developmental process involved in reproduction;GO:0007276//gamete generation;GO:0007281//germ cell development;GO:0007283//spermatogenesis;GO:0007286//spermatid development;GO:0008150//biological_process;GO:0009892//negative regulation of metabolic proc…	-	protein_coding
IMT-vs-MT	total	ncbi_101803554	GNAT2	0.00885856	0.21225	27756	26946	0.002	0.154	4.56703	0	0	up	GNAT2	XP_027299272.1 guanine nucleotide-binding protein G(t) subunit alpha-2 [Anas platyrhynchos]	Organismal Systems	Sensory system	ko04744//Phototransduction	K04631	GO:0001750//photoreceptor outer segment;GO:0001917//photoreceptor inner segment;GO:0005575//cellular_component;GO:0005622//intracellular;GO:0005623//cell;GO:0005737//cytoplasm;GO:0005834//heterotrimeric G-protein complex;GO:0005886//plasma membrane;GO:0005929//cilium;GO:0009898//cytoplasmic side of plasma membrane;GO:0016020//membrane;GO:0019897//extrinsic component of plasma membrane;GO:0019898/…	GO:0000166//nucleotide binding;GO:0001664//G-protein coupled receptor binding;GO:0001882//nucleoside binding;GO:0001883//purine nucleoside binding;GO:0003674//molecular_function;GO:0003824//catalytic activity;GO:0003924//GTPase activity;GO:0004888//transmembrane signaling receptor activity;GO:0004930//G-protein coupled receptor activity;GO:0005102//receptor binding;GO:0005488//binding;GO:0005515/…	GO:0001580//detection of chemical stimulus involved in sensory perception of bitter taste;GO:0001654//eye development;GO:0001754//eye photoreceptor cell differentiation;GO:0003008//system process;GO:0003407//neural retina development;GO:0006457//protein folding;GO:0006873//cellular ion homeostasis;GO:0006874//cellular calcium ion homeostasis;GO:0006875//cellular metal ion homeostasis;GO:0007154//…	-	protein_coding
IMT-vs-MT	total	ncbi_113839665	Neurl2	0.0304039	0.709295	27756	26946	0.013	0.297	4.53953	0	0	up	Neurl2	XP_032054472.1 neuralized-like protein 2 [Aythya fuligula]	-	-	-	-	GO:0000151//ubiquitin ligase complex;GO:0000153//cytoplasmic ubiquitin ligase complex;GO:0005575//cellular_component;GO:0005622//intracellular;GO:0005623//cell;GO:0005737//cytoplasm;GO:0005829//cytosol;GO:0005912//adherens junction;GO:0005924//cell-substrate adherens junction;GO:0005927//muscle tendon junction;GO:0030054//cell junction;GO:0030055//cell-substrate junction;GO:0030891//VCB complex;G…	-	GO:0006464//cellular protein modification process;GO:0006807//nitrogen compound metabolic process;GO:0006996//organelle organization;GO:0007010//cytoskeleton organization;GO:0007154//cell communication;GO:0007165//signal transduction;GO:0008150//biological_process;GO:0008152//metabolic process;GO:0009653//anatomical structure morphogenesis;GO:0009987//cellular process;GO:0010927//cellular compone…	-	protein_coding
IMT-vs-MT	total	ncbi_101790455	CETN3	0.149498	3.40048	27756	26946	0.054	0.567	4.50662	0	0	up	CETN3	XP_013054499.1 PREDICTED: caltractin-like isoform X1 [Anser cygnoides domesticus]	-	-	-	-	-	GO:0004553//hydrolase activity, hydrolyzing O-glycosyl compounds;GO:0005509//calcium ion binding;GO:0005515//protein binding	GO:0000272//polysaccharide catabolic process	-	protein_coding
IMT-vs-MT	total	ncbi_101794063	ropn1l	0.224302	5.07361	27756	26946	0.045	0.666	4.49888	0	0	up	ropn1l	XP_005016397.2 ropporin-1-like protein [Anas platyrhynchos]	-	-	-	-	-	-	-	-	protein_coding
IMT-vs-MT	total	ncbi_101803039	GOT1	0.360449	8.10877	27756	26946	0.124	0.751	4.49123	0	0	up	GOT1	XP_027316535.1 aspartate aminotransferase, cytoplasmic [Anas platyrhynchos]	Metabolism;Metabolism;Metabolism;Metabolism;Metabolism;Metabolism;Metabolism;Metabolism;Metabolism;Metabolism;Metabolism	Global and overview maps;Global and overview maps;Global and overview maps;Amino acid metabolism;Amino acid metabolism;Amino acid metabolism;Amino acid metabolism;Amino acid metabolism;Amino acid metabolism;Global and overview maps;Amino acid metabolism	ko01100//Metabolic pathways;ko01200//Carbon metabolism;ko01230//Biosynthesis of amino acids;ko00330//Arginine and proline metabolism;ko00270//Cysteine and methionine metabolism;ko00250//Alanine, aspartate and glutamate metabolism;ko00350//Tyrosine metabolism;ko00220//Arginine biosynthesis;ko00360//Phenylalanine metabolism;ko01210//2-Oxocarboxylic acid metabolism;ko00400//Phenylalanine, tyrosine a…	K14454;K14454;K14454;K14454;K14454;K14454;K14454;K14454;K14454;K14454;K14454	GO:0000323//lytic vacuole;GO:0005575//cellular_component;GO:0005622//intracellular;GO:0005623//cell;GO:0005634//nucleus;GO:0005654//nucleoplasm;GO:0005737//cytoplasm;GO:0005739//mitochondrion;GO:0005759//mitochondrial matrix;GO:0005764//lysosome;GO:0005773//vacuole;GO:0005777//peroxisome;GO:0005829//cytosol;GO:0030424//axon;GO:0031974//membrane-enclosed lumen;GO:0031981//nuclear lumen;GO:0033267/…	GO:0003674//molecular_function;GO:0003824//catalytic activity;GO:0004069//L-aspartate:2-oxoglutarate aminotransferase activity;GO:0004400//histidinol-phosphate transaminase activity;GO:0004609//phosphatidylserine decarboxylase activity;GO:0005488//binding;GO:0008144//drug binding;GO:0008483//transaminase activity;GO:0008793//aromatic-amino-acid:2-oxoglutarate aminotransferase activity;GO:0016740/…	GO:0000105//histidine biosynthetic process;GO:0003254//regulation of membrane depolarization;GO:0005975//carbohydrate metabolic process;GO:0005996//monosaccharide metabolic process;GO:0006006//glucose metabolic process;GO:0006066//alcohol metabolic process;GO:0006071//glycerol metabolic process;GO:0006082//organic acid metabolic process;GO:0006094//gluconeogenesis;GO:0006103//2-oxoglutarate metab…	-	protein_coding
IMT-vs-MT	total	ncbi_119718278	ncbi_119718278	0.00682047	0.154496	27756	26946	0.002	0.134	4.48149	0	0	up	ncbi_119718278	-	-	-	-	-	-	-	-	-	lncRNA
IMT-vs-MT	total	ncbi_101802658	Lrrc74a	0.01868	0.410374	27756	26946	0.006	0.251	4.45002	0	0	up	Lrrc74a	XP_027314237.1 leucine-rich repeat-containing protein 74A isoform X3 [Anas platyrhynchos]	-	-	-	-	GO:0005576//extracellular region	GO:0005179//hormone activity;GO:0005509//calcium ion binding;GO:0005515//protein binding	-	-	protein_coding
IMT-vs-MT	total	ncbi_106020077	ncbi_106020077	0.00733351	0.161393	27756	26946	0.004	0.143	4.44128	0	0	up	ncbi_106020077	-	-	-	-	-	-	-	-	-	lncRNA
IMT-vs-MT	total	ncbi_113845690	STYXL1	0.0769255	1.66763	27756	26946	0.034	0.524	4.4364	0	0	up	STYXL1	XP_027328502.1 serine/threonine/tyrosine-interacting-like protein 1 [Anas platyrhynchos]	-	-	-	-	GO:0005575//cellular_component;GO:0005622//intracellular;GO:0005623//cell;GO:0005737//cytoplasm;GO:0005739//mitochondrion;GO:0005759//mitochondrial matrix;GO:0031974//membrane-enclosed lumen;GO:0043226//organelle;GO:0043227//membrane-bounded organelle;GO:0043229//intracellular organelle;GO:0043231//intracellular membrane-bounded organelle;GO:0043233//organelle lumen;GO:0044422//organelle part;GO:…	GO:0001691//pseudophosphatase activity;GO:0003674//molecular_function;GO:0003824//catalytic activity;GO:0004721//phosphoprotein phosphatase activity;GO:0004857//enzyme inhibitor activity;GO:0004864//protein phosphatase inhibitor activity;GO:0005488//binding;GO:0005515//protein binding;GO:0008138//protein tyrosine/serine/threonine phosphatase activity;GO:0016787//hydrolase activity;GO:0016788//hyd…	GO:0006464//cellular protein modification process;GO:0006470//protein dephosphorylation;GO:0006793//phosphorus metabolic process;GO:0006796//phosphate-containing compound metabolic process;GO:0006807//nitrogen compound metabolic process;GO:0007154//cell communication;GO:0007165//signal transduction;GO:0007275//multicellular organism development;GO:0007399//nervous system development;GO:0008150//b…	-	protein_coding
IMT-vs-MT	total	ncbi_101803255	RBPMS	0.0624321	1.35301	27756	26946	0.031	0.501	4.43554	0	0	up	RBPMS	XP_032042612.1 RNA-binding protein with multiple splicing [Aythya fuligula]	-	-	-	-	GO:0000932//cytoplasmic mRNA processing body;GO:0005575//cellular_component;GO:0005622//intracellular;GO:0005623//cell;GO:0005634//nucleus;GO:0005654//nucleoplasm;GO:0005685//U1 snRNP;GO:0005737//cytoplasm;GO:0005829//cytosol;GO:0010494//cytoplasmic stress granule;GO:0030532//small nuclear ribonucleoprotein complex;GO:0031974//membrane-enclosed lumen;GO:0031981//nuclear lumen;GO:0032991//macromol…	GO:0003674//molecular_function;GO:0003676//nucleic acid binding;GO:0003712//transcription cofactor activity;GO:0003713//transcription coactivator activity;GO:0003723//RNA binding;GO:0003727//single-stranded RNA binding;GO:0005488//binding;GO:0005515//protein binding;GO:0008143//poly(A) binding;GO:0017069//snRNA binding;GO:0030619//U1 snRNA binding;GO:0035613//RNA stem-loop binding;GO:0035614//snR…	GO:0000375//RNA splicing, via transesterification reactions;GO:0000377//RNA splicing, via transesterification reactions with bulged adenosine as nucleophile;GO:0000398//mRNA splicing, via spliceosome;GO:0001932//regulation of protein phosphorylation;GO:0001934//positive regulation of protein phosphorylation;GO:0006139//nucleobase-containing compound metabolic process;GO:0006351//transcription, DN…	-	protein_coding
IMT-vs-MT	total	ncbi_101797150	EFHC1	0.0456635	0.981389	27756	26946	0.019	0.426	4.4227	0	0	up	EFHC1	XP_027311171.1 EF-hand domain-containing protein 1 [Anas platyrhynchos]	-	-	-	-	GO:0000922//spindle pole;GO:0005575//cellular_component;GO:0005622//intracellular;GO:0005623//cell;GO:0005737//cytoplasm;GO:0005813//centrosome;GO:0005815//microtubule organizing center;GO:0005819//spindle;GO:0005856//cytoskeleton;GO:0005929//cilium;GO:0005930//axoneme;GO:0015630//microtubule cytoskeleton;GO:0032838//cell projection cytoplasm;GO:0036477//somatodendritic compartment;GO:0042995//ce…	GO:0003674//molecular_function;GO:0005488//binding;GO:0005509//calcium ion binding;GO:0005515//protein binding;GO:0008022//protein C-terminus binding;GO:0008092//cytoskeletal protein binding;GO:0015631//tubulin binding;GO:0043014//alpha-tubulin binding;GO:0043167//ion binding;GO:0043169//cation binding;GO:0046872//metal ion binding	GO:0000226//microtubule cytoskeleton organization;GO:0000278//mitotic cell cycle;GO:0000281//mitotic cytokinesis;GO:0000910//cytokinesis;GO:0006873//cellular ion homeostasis;GO:0006874//cellular calcium ion homeostasis;GO:0006875//cellular metal ion homeostasis;GO:0006928//movement of cell or subcellular component;GO:0006996//organelle organization;GO:0007010//cytoskeleton organization;GO:0007017…	-	protein_coding
IMT-vs-MT	total	ncbi_110353849	ncbi_110353849	0.00654426	0.142326	27756	26946	0.002	0.11	4.42196	0	0	up	ncbi_110353849	-	-	-	-	-	-	-	-	-	lncRNA
IMT-vs-MT	total	ncbi_101798059	SLC26A9	0.00525955	0.114123	27756	26946	0.004	0.105	4.4136	0	0	up	SLC26A9	XP_005011792.2 solute carrier family 26 member 9 isoform X1 [Anas platyrhynchos]	Organismal Systems	Digestive system	ko04978//Mineral absorption	K14706	GO:0005575//cellular_component;GO:0005623//cell;GO:0005886//plasma membrane;GO:0005887//integral component of plasma membrane;GO:0009986//cell surface;GO:0016020//membrane;GO:0016021//integral component of membrane;GO:0016324//apical plasma membrane;GO:0031224//intrinsic component of membrane;GO:0031226//intrinsic component of plasma membrane;GO:0044425//membrane part;GO:0044459//plasma membrane …	GO:0003674//molecular_function;GO:0005215//transporter activity;GO:0005216//ion channel activity;GO:0005253//anion channel activity;GO:0005254//chloride channel activity;GO:0005310//dicarboxylic acid transmembrane transporter activity;GO:0005342//organic acid transmembrane transporter activity;GO:0005488//binding;GO:0005515//protein binding;GO:0008271//secondary active sulfate transmembrane trans…	GO:0006355//regulation of transcription, DNA-templated;GO:0006810//transport;GO:0006811//ion transport;GO:0006820//anion transport;GO:0006821//chloride transport;GO:0006835//dicarboxylic acid transport;GO:0006873//cellular ion homeostasis;GO:0006885//regulation of pH;GO:0008150//biological_process;GO:0008272//sulfate transport;GO:0009893//positive regulation of metabolic process;GO:0009987//cellu…	-	protein_coding
IMT-vs-MT	total	ncbi_113843816	ncbi_113843816	0.0367407	0.78044	27756	26946	0.013	0.392	4.4051	0	0	up	ncbi_113843816	-	-	-	-	-	-	-	-	-	lncRNA
IMT-vs-MT	total	ncbi_101804776	VWA3B	0.0633758	1.34391	27756	26946	0.017	0.484	4.4042	0	0	up	VWA3B	XP_027302467.1 von Willebrand factor A domain-containing protein 3B isoform X1 [Anas platyrhynchos]	-	-	-	-	GO:0005575//cellular_component;GO:0005622//intracellular;GO:0005623//cell;GO:0005737//cytoplasm;GO:0044424//intracellular part;GO:0044464//cell part	GO:0003674//molecular_function	GO:0033103//protein secretion by the type VI secretion system	-	protein_coding
IMT-vs-MT	total	ncbi_110351834	ncbi_110351834	0.040232	0.85128	27756	26946	0.017	0.421	4.39981	0	0	up	ncbi_110351834	-	-	-	-	-	-	-	-	-	lncRNA
IMT-vs-MT	total	ncbi_101795814	DTX2	0.184815	3.89839	27756	26946	0.068	0.627	4.39798	0	0	up	DTX2	XP_027327865.1 probable E3 ubiquitin-protein ligase DTX2 isoform X1 [Anas platyrhynchos]	Environmental Information Processing	Signal transduction	ko04330//Notch signaling pathway	K06058	GO:0005575//cellular_component;GO:0005622//intracellular;GO:0005623//cell;GO:0005634//nucleus;GO:0005635//nuclear envelope;GO:0005654//nucleoplasm;GO:0005680//anaphase-promoting complex;GO:0005737//cytoplasm;GO:0012505//endomembrane system;GO:0016020//membrane;GO:0031090//organelle membrane;GO:0031965//nuclear membrane;GO:0031967//organelle envelope;GO:0031974//membrane-enclosed lumen;GO:0031975/…	GO:0003674//molecular_function;GO:0003824//catalytic activity;GO:0005488//binding;GO:0008270//zinc ion binding;GO:0016740//transferase activity;GO:0043167//ion binding;GO:0043169//cation binding;GO:0046872//metal ion binding;GO:0046914//transition metal ion binding;GO:0061630//ubiquitin protein ligase activity;GO:0097602//cullin family protein binding	GO:0006464//cellular protein modification process;GO:0006807//nitrogen compound metabolic process;GO:0007154//cell communication;GO:0007165//signal transduction;GO:0007166//cell surface receptor signaling pathway;GO:0007219//Notch signaling pathway;GO:0008150//biological_process;GO:0008152//metabolic process;GO:0009987//cellular process;GO:0016567//protein ubiquitination;GO:0019538//protein metab…	-	protein_coding
IMT-vs-MT	total	ncbi_101790408	RSPH9	0.293412	6.16209	27756	26946	0.07	0.649	4.39195	0	0	up	RSPH9	XP_027309777.1 radial spoke head protein 9 homolog isoform X3 [Anas platyrhynchos]	-	-	-	-	GO:0001534//radial spoke;GO:0005575//cellular_component;GO:0005622//intracellular;GO:0005623//cell;GO:0005737//cytoplasm;GO:0005856//cytoskeleton;GO:0005929//cilium;GO:0005930//axoneme;GO:0031514//motile cilium;GO:0032421//stereocilium bundle;GO:0032838//cell projection cytoplasm;GO:0042995//cell projection;GO:0043005//neuron projection;GO:0043226//organelle;GO:0043228//non-membrane-bounded organ…	GO:0003674//molecular_function	GO:0000226//microtubule cytoskeleton organization;GO:0001539//cilium or flagellum-dependent cell motility;GO:0001578//microtubule bundle formation;GO:0003341//cilium movement;GO:0006928//movement of cell or subcellular component;GO:0006996//organelle organization;GO:0007010//cytoskeleton organization;GO:0007017//microtubule-based process;GO:0007018//microtubule-based movement;GO:0008150//biologic…	-	protein_coding
IMT-vs-MT	total	ncbi_106014672	C15orf65	0.138712	2.87757	27756	26946	0.045	0.599	4.3737	0	0	up	C15orf65	XP_012947852.2 uncharacterized protein C15orf65 homolog [Anas platyrhynchos]	-	-	-	-	-	-	-	-	protein_coding
IMT-vs-MT	total	ncbi_101801664	SPACA1	0.351234	7.20112	27756	26946	0.112	0.591	4.35733	0	0	up	SPACA1	XP_027310717.1 LOW QUALITY PROTEIN: sperm acrosome membrane-associated protein 1 [Anas platyrhynchos]	-	-	-	-	-	-	-	-	protein_coding
IMT-vs-MT	total	ncbi_101804741	SLC2A5	0.021142	0.434685	27756	26946	0.006	0.235	4.35531	0	0	up	SLC2A5	XP_005015488.1 solute carrier family 2, facilitated glucose transporter member 5 isoform X1 [Anas platyrhynchos]	Organismal Systems	Digestive system	ko04973//Carbohydrate digestion and absorption	K08143	GO:0005575//cellular_component;GO:0005622//intracellular;GO:0005623//cell;GO:0005737//cytoplasm;GO:0005886//plasma membrane;GO:0005887//integral component of plasma membrane;GO:0012505//endomembrane system;GO:0012506//vesicle membrane;GO:0016020//membrane;GO:0016021//integral component of membrane;GO:0016324//apical plasma membrane;GO:0030141//secretory granule;GO:0030659//cytoplasmic vesicle mem…	GO:0003674//molecular_function;GO:0005215//transporter activity;GO:0005353//fructose transmembrane transporter activity;GO:0005355//glucose transmembrane transporter activity;GO:0005488//binding;GO:0008028//monocarboxylic acid transmembrane transporter activity;GO:0015114//phosphate ion transmembrane transporter activity;GO:0015144//carbohydrate transmembrane transporter activity;GO:0015145//mono…	GO:0001775//cell activation;GO:0002252//immune effector process;GO:0002263//cell activation involved in immune response;GO:0002274//myeloid leukocyte activation;GO:0002275//myeloid cell activation involved in immune response;GO:0002283//neutrophil activation involved in immune response;GO:0002366//leukocyte activation involved in immune response;GO:0002376//immune system process;GO:0002443//leuko…	-	protein_coding
IMT-vs-MT	total	ncbi_106017759	TOPORS	0.0779519	1.5669	27756	26946	0.029	0.318	4.32743	0	0	up	TOPORS	XP_027303524.1 uncharacterized protein LOC113840990 [Anas platyrhynchos]	-	-	-	-	GO:0000109//nucleotide-excision repair complex;GO:0005680//anaphase-promoting complex	GO:0008270//zinc ion binding;GO:0046872//metal ion binding;GO:0061630//ubiquitin protein ligase activity;GO:0097602//cullin family protein binding	GO:0006289//nucleotide-excision repair;GO:0031145//anaphase-promoting complex-dependent proteasomal ubiquitin-dependent protein catabolic process	-	protein_coding
IMT-vs-MT	total	ncbi_101789984	Wdr78	0.135787	2.71288	27756	26946	0.045	0.576	4.3194	0	0	up	Wdr78	XP_027318664.1 WD repeat-containing protein 78, partial [Anas platyrhynchos]	-	-	-	-	-	GO:0005515//protein binding;GO:0046872//metal ion binding	GO:0008150//biological_process	-	protein_coding
IMT-vs-MT	total	ncbi_101801685	Morc4	0.307214	6.12633	27756	26946	0.093	0.704	4.31726	0	0	up	Morc4	XP_012953080.1 MORC family CW-type zinc finger protein 4 [Anas platyrhynchos]	-	-	-	-	GO:0005575//cellular_component;GO:0005622//intracellular;GO:0005623//cell;GO:0005634//nucleus;GO:0005654//nucleoplasm;GO:0031974//membrane-enclosed lumen;GO:0031981//nuclear lumen;GO:0043226//organelle;GO:0043227//membrane-bounded organelle;GO:0043229//intracellular organelle;GO:0043231//intracellular membrane-bounded organelle;GO:0043233//organelle lumen;GO:0044422//organelle part;GO:0044424//in…	GO:0003674//molecular_function;GO:0005488//binding;GO:0005524//ATP binding;GO:0008134//transcription factor binding;GO:0008270//zinc ion binding;GO:0042803//protein homodimerization activity;GO:0043167//ion binding;GO:0043169//cation binding;GO:0046872//metal ion binding;GO:0046914//transition metal ion binding;GO:0070840//dynein complex binding	GO:0007059//chromosome segregation;GO:0030261//chromosome condensation	-	protein_coding
IMT-vs-MT	total	ncbi_101797046	Samd15	0.181004	3.57284	27756	26946	0.059	0.628	4.30222	0	0	up	Samd15	XP_021143168.1 sterile alpha motif domain-containing protein 15 isoform X1 [Columba livia]	-	-	-	-	GO:0005575//cellular_component;GO:0030684//preribosome;GO:0030687//preribosome, large subunit precursor;GO:0031225//anchored component of membrane;GO:0032991//macromolecular complex;GO:1990904//ribonucleoprotein complex	GO:0005515//protein binding	GO:0000027//ribosomal large subunit assembly;GO:0006139//nucleobase-containing compound metabolic process;GO:0006364//rRNA processing;GO:0006396//RNA processing;GO:0006725//cellular aromatic compound metabolic process;GO:0006807//nitrogen compound metabolic process;GO:0006996//organelle organization;GO:0008150//biological_process;GO:0008152//metabolic process;GO:0009987//cellular process;GO:00104…	-	protein_coding
IMT-vs-MT	total	ncbi_113844272	AMY2A	0.0262904	0.519298	27756	26946	0.012	0.29	4.29876	0	0	up	AMY2A	XP_027318377.1 pancreatic alpha-amylase-like [Anas platyrhynchos]	Metabolism;Organismal Systems;Organismal Systems;Metabolism	Global and overview maps;Digestive system;Digestive system;Carbohydrate metabolism	ko01100//Metabolic pathways;ko04972//Pancreatic secretion;ko04973//Carbohydrate digestion and absorption;ko00500//Starch and sucrose metabolism	K01176;K01176;K01176;K01176	-	GO:0003824//catalytic activity;GO:0004133//glycogen debranching enzyme activity;GO:0008788//alpha,alpha-phosphotrehalase activity;GO:0016798//hydrolase activity, acting on glycosyl bonds;GO:0043169//cation binding;GO:0047471//maltose alpha-D-glucosyltransferase activity	GO:0005975//carbohydrate metabolic process;GO:0005980//glycogen catabolic process;GO:0005991//trehalose metabolic process;GO:0005992//trehalose biosynthetic process	-	protein_coding
IMT-vs-MT	total	ncbi_101791180	TCP11	0.127433	2.50991	27756	26946	0.037	0.602	4.29875	0	0	up	TCP11	XP_032058918.1 T-complex protein 11 homolog [Aythya fuligula]	-	-	-	-	GO:0005737//cytoplasm;GO:0030257//type III protein secretion system complex	GO:0005524//ATP binding	GO:0006281//DNA repair;GO:0006310//DNA recombination;GO:0009405//pathogenesis;GO:0030254//protein secretion by the type III secretion system	-	protein_coding
IMT-vs-MT	total	ncbi_113844299	C1orf226	0.081449	1.60367	27756	26946	0.038	0.406	4.29765	0	0	up	C1orf226	XP_027318602.1 uncharacterized protein C1orf226 homolog isoform X2 [Anas platyrhynchos]	Organismal Systems	Environmental adaptation	ko04713//Circadian entrainment	K16513	GO:0005575//cellular_component;GO:0005622//intracellular;GO:0005623//cell;GO:0005634//nucleus;GO:0005737//cytoplasm;GO:0005739//mitochondrion;GO:0005783//endoplasmic reticulum;GO:0005789//endoplasmic reticulum membrane;GO:0005829//cytosol;GO:0005886//plasma membrane;GO:0005901//caveola;GO:0012505//endomembrane system;GO:0016020//membrane;GO:0016528//sarcoplasm;GO:0016529//sarcoplasmic reticulum;G…	GO:0002020//protease binding;GO:0003674//molecular_function;GO:0005488//binding;GO:0005515//protein binding;GO:0019899//enzyme binding;GO:0019904//protein domain specific binding;GO:0030165//PDZ domain binding;GO:0050998//nitric-oxide synthase binding	GO:0001505//regulation of neurotransmitter levels;GO:0002027//regulation of heart rate;GO:0003062//regulation of heart rate by chemical signal;GO:0006810//transport;GO:0006836//neurotransmitter transport;GO:0006937//regulation of muscle contraction;GO:0006942//regulation of striated muscle contraction;GO:0006950//response to stress;GO:0007154//cell communication;GO:0007267//cell-cell signaling;GO…	-	protein_coding
IMT-vs-MT	total	ncbi_101797742	Drd4	0.0181678	0.3587	27756	26946	0.006	0.246	4.2958	0	0	up	Drd4	XP_027313903.1 D(4) dopamine receptor isoform X1 [Anas platyrhynchos]	Environmental Information Processing;Organismal Systems	Signaling molecules and interaction;Nervous system	ko04080//Neuroactive ligand-receptor interaction;ko04728//Dopaminergic synapse	K04147;K04147	GO:0005575//cellular_component;GO:0005622//intracellular;GO:0005623//cell;GO:0005737//cytoplasm;GO:0005886//plasma membrane;GO:0005887//integral component of plasma membrane;GO:0005938//cell cortex;GO:0012506//vesicle membrane;GO:0016020//membrane;GO:0016021//integral component of membrane;GO:0030424//axon;GO:0030425//dendrite;GO:0031090//organelle membrane;GO:0031224//intrinsic component of memb…	GO:0001591//dopamine neurotransmitter receptor activity, coupled via Gi/Go;GO:0003674//molecular_function;GO:0004888//transmembrane signaling receptor activity;GO:0004930//G-protein coupled receptor activity;GO:0004952//dopamine neurotransmitter receptor activity;GO:0004984//olfactory receptor activity;GO:0005488//binding;GO:0005515//protein binding;GO:0008144//drug binding;GO:0015459//potassium …	GO:0000187//activation of MAPK activity;GO:0001505//regulation of neurotransmitter levels;GO:0001654//eye development;GO:0001662//behavioral fear response;GO:0001932//regulation of protein phosphorylation;GO:0001934//positive regulation of protein phosphorylation;GO:0001963//synaptic transmission, dopaminergic;GO:0001975//response to amphetamine;GO:0002028//regulation of sodium ion transport;GO:0…	-	protein_coding
IMT-vs-MT	total	ncbi_101791101	Senp8	0.204945	4.02583	27756	26946	0.085	0.662	4.29531	0	0	up	Senp8	EOB03035.1 Sentrin-specific protease 8, partial [Anas platyrhynchos]	-	-	-	-	GO:0005575//cellular_component;GO:0005622//intracellular;GO:0005623//cell;GO:0005634//nucleus;GO:0005737//cytoplasm;GO:0005829//cytosol;GO:0043226//organelle;GO:0043227//membrane-bounded organelle;GO:0043229//intracellular organelle;GO:0043231//intracellular membrane-bounded organelle;GO:0044424//intracellular part;GO:0044444//cytoplasmic part;GO:0044464//cell part	GO:0003674//molecular_function;GO:0003824//catalytic activity;GO:0004175//endopeptidase activity;GO:0008233//peptidase activity;GO:0008234//cysteine-type peptidase activity;GO:0016787//hydrolase activity;GO:0019783//ubiquitin-like protein-specific protease activity;GO:0019784//NEDD8-specific protease activity;GO:0070011//peptidase activity, acting on L-amino acid peptides	GO:0006464//cellular protein modification process;GO:0006508//proteolysis;GO:0006807//nitrogen compound metabolic process;GO:0008150//biological_process;GO:0008152//metabolic process;GO:0009987//cellular process;GO:0016579//protein deubiquitination;GO:0016926//protein desumoylation;GO:0018193//peptidyl-amino acid modification;GO:0018205//peptidyl-lysine modification;GO:0019538//protein metabolic …	-	protein_coding
IMT-vs-MT	total	ncbi_101804763	Kcnk1	0.144739	2.81529	27756	26946	0.033	0.58	4.28081	0	0	up	Kcnk1	XP_027308792.1 potassium channel subfamily K member 1 [Anas platyrhynchos]	-	-	-	-	GO:0005575//cellular_component;GO:0005622//intracellular;GO:0005623//cell;GO:0005737//cytoplasm;GO:0005768//endosome;GO:0005886//plasma membrane;GO:0005887//integral component of plasma membrane;GO:0005903//brush border;GO:0008076//voltage-gated potassium channel complex;GO:0012505//endomembrane system;GO:0016020//membrane;GO:0016021//integral component of membrane;GO:0016324//apical plasma membr…	GO:0003674//molecular_function;GO:0005215//transporter activity;GO:0005216//ion channel activity;GO:0005242//inward rectifier potassium channel activity;GO:0005244//voltage-gated ion channel activity;GO:0005249//voltage-gated potassium channel activity;GO:0005261//cation channel activity;GO:0005267//potassium channel activity;GO:0005272//sodium channel activity;GO:0005488//binding;GO:0005515//pro…	GO:0006810//transport;GO:0006811//ion transport;GO:0006812//cation transport;GO:0006813//potassium ion transport;GO:0006814//sodium ion transport;GO:0008016//regulation of heart contraction;GO:0008150//biological_process;GO:0009636//response to toxic substance;GO:0009987//cellular process;GO:0015672//monovalent inorganic cation transport;GO:0023052//signaling;GO:0030001//metal ion transport;GO:00…	-	protein_coding
IMT-vs-MT	total	ncbi_119716955	ncbi_119716955	0.0196312	0.381495	27756	26946	0.009	0.275	4.27349	0	0	up	ncbi_119716955	-	-	-	-	-	-	-	-	-	lncRNA
IMT-vs-MT	total	ncbi_101800469	ETNK2	0.0155314	0.300415	27756	26946	0.007	0.19	4.26492	0	0	up	ETNK2	XP_027300980.1 ethanolamine kinase 2 isoform X1 [Anas platyrhynchos]	Metabolism;Metabolism	Global and overview maps;Lipid metabolism	ko01100//Metabolic pathways;ko00564//Glycerophospholipid metabolism	K00894;K00894	GO:0005575//cellular_component;GO:0005622//intracellular;GO:0005623//cell;GO:0005737//cytoplasm;GO:0005829//cytosol;GO:0044424//intracellular part;GO:0044444//cytoplasmic part;GO:0044464//cell part	GO:0000166//nucleotide binding;GO:0003674//molecular_function;GO:0003824//catalytic activity;GO:0004305//ethanolamine kinase activity;GO:0005488//binding;GO:0005524//ATP binding;GO:0008144//drug binding;GO:0016301//kinase activity;GO:0016740//transferase activity;GO:0016772//transferase activity, transferring phosphorus-containing groups;GO:0016773//phosphotransferase activity, alcohol group as a…	GO:0000003//reproduction;GO:0001701//in utero embryonic development;GO:0001890//placenta development;GO:0003006//developmental process involved in reproduction;GO:0006629//lipid metabolic process;GO:0006644//phospholipid metabolic process;GO:0006646//phosphatidylethanolamine biosynthetic process;GO:0006650//glycerophospholipid metabolic process;GO:0006793//phosphorus metabolic process;GO:0006796/…	-	protein_coding
IMT-vs-MT	total	ncbi_101791193	ncbi_101791193	0.0195053	0.374351	27756	26946	0.006	0.238	4.25546	0	0	up	ncbi_101791193	-	-	-	-	-	-	-	-	-	protein_coding
IMT-vs-MT	total	ncbi_101797354	SDR42E2	0.0761812	1.44065	27756	26946	0.017	0.517	4.23935	0	0	up	SDR42E2	XP_032053846.1 putative short-chain dehydrogenase/reductase family 42E member 2 [Aythya fuligula]	-	-	-	-	-	GO:0003674//molecular_function;GO:0003824//catalytic activity;GO:0003854//3-beta-hydroxy-delta5-steroid dehydrogenase activity;GO:0003978//UDP-glucose 4-epimerase activity;GO:0004148//dihydrolipoyl dehydrogenase activity;GO:0008460//dTDP-glucose 4,6-dehydratase activity;GO:0008712//ADP-glyceromanno-heptose 6-epimerase activity;GO:0008831//dTDP-4-dehydrorhamnose reductase activity;GO:0016229//ster…	GO:0005975//carbohydrate metabolic process;GO:0006012//galactose metabolic process;GO:0006096//glycolytic process;GO:0006629//lipid metabolic process;GO:0006694//steroid biosynthetic process;GO:0008150//biological_process;GO:0008152//metabolic process;GO:0008202//steroid metabolic process;GO:0008610//lipid biosynthetic process;GO:0009058//biosynthetic process;GO:0009243//O antigen biosynthetic pr…	-	protein_coding
IMT-vs-MT	total	ncbi_101796324	MGARP	1.25706	23.7037	27756	26946	0.155	0.853	4.23688	0	0	up	MGARP	XP_027312550.1 protein MGARP [Anas platyrhynchos]	-	-	-	-	GO:0005575//cellular_component;GO:0005622//intracellular;GO:0005623//cell;GO:0005737//cytoplasm;GO:0005739//mitochondrion;GO:0005740//mitochondrial envelope;GO:0005741//mitochondrial outer membrane;GO:0016020//membrane;GO:0016021//integral component of membrane;GO:0019867//outer membrane;GO:0030424//axon;GO:0031090//organelle membrane;GO:0031224//intrinsic component of membrane;GO:0031300//intrin…	-	GO:0001666//response to hypoxia;GO:0006605//protein targeting;GO:0006626//protein targeting to mitochondrion;GO:0006810//transport;GO:0006839//mitochondrial transport;GO:0006886//intracellular protein transport;GO:0006928//movement of cell or subcellular component;GO:0006950//response to stress;GO:0006996//organelle organization;GO:0007005//mitochondrion organization;GO:0007017//microtubule-based…	-	protein_coding
IMT-vs-MT	total	ncbi_101791089	ABCG2	0.051259	0.966674	27756	26946	0.023	0.304	4.23449	0	0	up	ABCG2	XP_012948706.1 ATP-binding cassette sub-family G member 2 isoform X3 [Anas platyrhynchos]	Organismal Systems;Environmental Information Processing;Human Diseases	Digestive system;Membrane transport;Drug resistance: antineoplastic	ko04976//Bile secretion;ko02010//ABC transporters;ko01523//Antifolate resistance	K05681;K05681;K05681	GO:0005575//cellular_component;GO:0005622//intracellular;GO:0005623//cell;GO:0005634//nucleus;GO:0005737//cytoplasm;GO:0005739//mitochondrion;GO:0005740//mitochondrial envelope;GO:0005886//plasma membrane;GO:0005887//integral component of plasma membrane;GO:0009380//excinuclease repair complex;GO:0009898//cytoplasmic side of plasma membrane;GO:0016020//membrane;GO:0016021//integral component of m…	GO:0000166//nucleotide binding;GO:0003674//molecular_function;GO:0003824//catalytic activity;GO:0003924//GTPase activity;GO:0005215//transporter activity;GO:0005319//lipid transporter activity;GO:0005488//binding;GO:0005515//protein binding;GO:0005524//ATP binding;GO:0005525//GTP binding;GO:0008144//drug binding;GO:0008559//xenobiotic-transporting ATPase activity;GO:0008565//protein transporter a…	GO:0000910//cytokinesis;GO:0006082//organic acid metabolic process;GO:0006289//nucleotide-excision repair;GO:0006725//cellular aromatic compound metabolic process;GO:0006807//nitrogen compound metabolic process;GO:0006810//transport;GO:0006817//phosphate ion transport;GO:0006824//cobalt ion transport;GO:0006855//drug transmembrane transport;GO:0006869//lipid transport;GO:0006873//cellular ion hom…	-	protein_coding
IMT-vs-MT	total	ncbi_106020034	ADAM32	0.0278445	0.523732	27756	26946	0.007	0.309	4.22847	0	0	up	ADAM32	XP_027299405.1 disintegrin and metalloproteinase domain-containing protein 32-like [Anas platyrhynchos]	-	-	-	-	-	GO:0004222//metalloendopeptidase activity	GO:0006508//proteolysis	-	protein_coding
IMT-vs-MT	total	ncbi_101801225	BTK	0.0375028	0.696483	27756	26946	0.012	0.339	4.21138	0	0	up	BTK	XP_027320728.1 tyrosine-protein kinase BTK isoform X2 [Anas platyrhynchos]	Human Diseases;Organismal Systems;Organismal Systems;Environmental Information Processing;Organismal Systems;Organismal Systems;Human Diseases	Infectious disease: viral;Immune system;Development and regeneration;Signal transduction;Immune system;Immune system;Immune disease	ko05169//Epstein-Barr virus infection;ko04611//Platelet activation;ko04380//Osteoclast differentiation;ko04064//NF-kappa B signaling pathway;ko04662//B cell receptor signaling pathway;ko04664//Fc epsilon RI signaling pathway;ko05340//Primary immunodeficiency	K07370;K07370;K07370;K07370;K07370;K07370;K07370	GO:0000323//lytic vacuole;GO:0005575//cellular_component;GO:0005622//intracellular;GO:0005623//cell;GO:0005634//nucleus;GO:0005737//cytoplasm;GO:0005764//lysosome;GO:0005773//vacuole;GO:0005829//cytosol;GO:0005886//plasma membrane;GO:0009898//cytoplasmic side of plasma membrane;GO:0016020//membrane;GO:0019897//extrinsic component of plasma membrane;GO:0019898//extrinsic component of membrane;GO:0…	GO:0000166//nucleotide binding;GO:0003674//molecular_function;GO:0003824//catalytic activity;GO:0004672//protein kinase activity;GO:0004713//protein tyrosine kinase activity;GO:0004715//non-membrane spanning protein tyrosine kinase activity;GO:0005102//receptor binding;GO:0005488//binding;GO:0005515//protein binding;GO:0005524//ATP binding;GO:0005543//phospholipid binding;GO:0005547//phosphatidyl…	GO:0000302//response to reactive oxygen species;GO:0001775//cell activation;GO:0001803//regulation of type III hypersensitivity;GO:0001805//positive regulation of type III hypersensitivity;GO:0001810//regulation of type I hypersensitivity;GO:0001812//positive regulation of type I hypersensitivity;GO:0001817//regulation of cytokine production;GO:0001818//negative regulation of cytokine production;…	-	protein_coding
IMT-vs-MT	total	ncbi_101802178	SMIM10L2A	0.284266	5.26178	27756	26946	0.096	0.635	4.20976	0	0	up	SMIM10L2A	XP_005523235.1 PREDICTED: small integral membrane protein 10-like protein 1 [Pseudopodoces humilis]	-	-	-	-	-	-	-	-	protein_coding
IMT-vs-MT	total	ncbi_113840223	TRIM36	0.0458179	0.847499	27756	26946	0.019	0.313	4.20625	0	0	up	TRIM36	XP_032061756.1 E3 ubiquitin-protein ligase TRIM36 isoform X3 [Aythya fuligula]	-	-	-	-	GO:0000109//nucleotide-excision repair complex;GO:0000818//nuclear MIS12/MIND complex;GO:0001669//acrosomal vesicle;GO:0005575//cellular_component;GO:0005622//intracellular;GO:0005623//cell;GO:0005737//cytoplasm;GO:0005829//cytosol;GO:0005856//cytoskeleton;GO:0012505//endomembrane system;GO:0015630//microtubule cytoskeleton;GO:0030141//secretory granule;GO:0031410//cytoplasmic vesicle;GO:0031982/…	GO:0003674//molecular_function;GO:0003824//catalytic activity;GO:0004842//ubiquitin-protein transferase activity;GO:0005488//binding;GO:0005515//protein binding;GO:0008092//cytoskeletal protein binding;GO:0008270//zinc ion binding;GO:0015631//tubulin binding;GO:0016740//transferase activity;GO:0019787//ubiquitin-like protein transferase activity;GO:0043014//alpha-tubulin binding;GO:0043167//ion b…	GO:0000003//reproduction;GO:0000209//protein polyubiquitination;GO:0000226//microtubule cytoskeleton organization;GO:0000278//mitotic cell cycle;GO:0000281//mitotic cytokinesis;GO:0000910//cytokinesis;GO:0001578//microtubule bundle formation;GO:0006289//nucleotide-excision repair;GO:0006464//cellular protein modification process;GO:0006807//nitrogen compound metabolic process;GO:0006996//organell…	-	protein_coding
IMT-vs-MT	total	ncbi_101791303	RSPH3	0.212764	3.91898	27756	26946	0.084	0.632	4.20251	0	0	up	RSPH3	XP_027310221.1 radial spoke head protein 3 homolog [Anas platyrhynchos]	-	-	-	-	GO:0001534//radial spoke;GO:0005575//cellular_component;GO:0005622//intracellular;GO:0005623//cell;GO:0005737//cytoplasm;GO:0005856//cytoskeleton;GO:0005875//microtubule associated complex;GO:0005929//cilium;GO:0005930//axoneme;GO:0015630//microtubule cytoskeleton;GO:0031514//motile cilium;GO:0032838//cell projection cytoplasm;GO:0032991//macromolecular complex;GO:0042995//cell projection;GO:0043…	GO:0003674//molecular_function;GO:0005488//binding;GO:0005515//protein binding;GO:0008017//microtubule binding;GO:0008092//cytoskeletal protein binding;GO:0015631//tubulin binding	GO:0007017//microtubule-based process;GO:0008150//biological_process;GO:0009987//cellular process;GO:0032879//regulation of localization;GO:0040012//regulation of locomotion;GO:0040017//positive regulation of locomotion;GO:0048518//positive regulation of biological process;GO:0048522//positive regulation of cellular process;GO:0050789//regulation of biological process;GO:0050794//regulation of ce…	-	protein_coding
IMT-vs-MT	total	ncbi_113839600	Dnajb13	0.439241	8.03411	27756	26946	0.122	0.763	4.19274	0	0	up	Dnajb13	XP_027318065.1 LOW QUALITY PROTEIN: dnaJ homolog subfamily B member 13 [Anas platyrhynchos]	-	-	-	-	GO:0005575//cellular_component;GO:0005622//intracellular;GO:0005623//cell;GO:0005737//cytoplasm;GO:0005856//cytoskeleton;GO:0005929//cilium;GO:0005930//axoneme;GO:0031514//motile cilium;GO:0032838//cell projection cytoplasm;GO:0036126//sperm flagellum;GO:0042995//cell projection;GO:0043226//organelle;GO:0043228//non-membrane-bounded organelle;GO:0043229//intracellular organelle;GO:0043232//intrac…	GO:0003674//molecular_function;GO:0005488//binding;GO:0005515//protein binding;GO:0051082//unfolded protein binding	GO:0000226//microtubule cytoskeleton organization;GO:0001578//microtubule bundle formation;GO:0006457//protein folding;GO:0006996//organelle organization;GO:0007010//cytoskeleton organization;GO:0007017//microtubule-based process;GO:0008150//biological_process;GO:0009408//response to heat;GO:0009987//cellular process;GO:0016043//cellular component organization;GO:0022607//cellular component assem…	-	protein_coding
IMT-vs-MT	total	ncbi_101798065	ncbi_101798065	0.00814568	0.148427	27756	26946	0.003	0.119	4.17095	0	0	up	ncbi_101798065	XP_005015819.1 uncharacterized protein LOC101798065 isoform X1 [Anas platyrhynchos]	-	-	-	-	-	-	-	-	protein_coding
IMT-vs-MT	total	ncbi_101789557	Kcns2	0.0129154	0.231075	27756	26946	0.004	0.176	4.1507	0	0	up	Kcns2	XP_013035503.1 PREDICTED: potassium voltage-gated channel subfamily S member 2 [Anser cygnoides domesticus]	-	-	-	-	GO:0005575//cellular_component;GO:0005622//intracellular;GO:0005623//cell;GO:0005737//cytoplasm;GO:0005886//plasma membrane;GO:0005887//integral component of plasma membrane;GO:0008076//voltage-gated potassium channel complex;GO:0016020//membrane;GO:0016021//integral component of membrane;GO:0031224//intrinsic component of membrane;GO:0031226//intrinsic component of plasma membrane;GO:0032991//ma…	GO:0003674//molecular_function;GO:0005215//transporter activity;GO:0005216//ion channel activity;GO:0005244//voltage-gated ion channel activity;GO:0005249//voltage-gated potassium channel activity;GO:0005261//cation channel activity;GO:0005267//potassium channel activity;GO:0008324//cation transmembrane transporter activity;GO:0015075//ion transmembrane transporter activity;GO:0015077//monovalent…	GO:0006810//transport;GO:0006811//ion transport;GO:0006812//cation transport;GO:0006813//potassium ion transport;GO:0008150//biological_process;GO:0009987//cellular process;GO:0010959//regulation of metal ion transport;GO:0015672//monovalent inorganic cation transport;GO:0016043//cellular component organization;GO:0022607//cellular component assembly;GO:0022898//regulation of transmembrane transp…	-	protein_coding
IMT-vs-MT	total	ncbi_101803462	WDR66	0.0227624	0.405935	27756	26946	0.005	0.279	4.15055	0	0	up	WDR66	XP_032054956.1 cilia- and flagella-associated protein 251 [Aythya fuligula]	-	-	-	-	GO:0005575//cellular_component;GO:0005622//intracellular;GO:0005623//cell;GO:0005737//cytoplasm;GO:0005856//cytoskeleton;GO:0005929//cilium;GO:0005930//axoneme;GO:0031514//motile cilium;GO:0032838//cell projection cytoplasm;GO:0042995//cell projection;GO:0043226//organelle;GO:0043228//non-membrane-bounded organelle;GO:0043229//intracellular organelle;GO:0043232//intracellular non-membrane-bounded…	GO:0005515//protein binding	GO:0003341//cilium movement;GO:0006928//movement of cell or subcellular component;GO:0006996//organelle organization;GO:0007017//microtubule-based process;GO:0007018//microtubule-based movement;GO:0008150//biological_process;GO:0009987//cellular process;GO:0016043//cellular component organization;GO:0030030//cell projection organization;GO:0044782//cilium organization;GO:0071840//cellular compone…	-	protein_coding
IMT-vs-MT	total	ncbi_101801097	Reep6	0.0783696	1.39299	27756	26946	0.034	0.518	4.15002	0	0	up	Reep6	XP_025000175.1 receptor expression-enhancing protein 6 isoform X1 [Gallus gallus]	-	-	-	-	GO:0001917//photoreceptor inner segment;GO:0005575//cellular_component;GO:0005622//intracellular;GO:0005623//cell;GO:0005737//cytoplasm;GO:0005783//endoplasmic reticulum;GO:0005789//endoplasmic reticulum membrane;GO:0012505//endomembrane system;GO:0016020//membrane;GO:0016021//integral component of membrane;GO:0031224//intrinsic component of membrane;GO:0031984//organelle subcompartment;GO:004217…	-	GO:0003008//system process;GO:0007600//sensory perception;GO:0007601//visual perception;GO:0008150//biological_process;GO:0009314//response to radiation;GO:0009416//response to light stimulus;GO:0009581//detection of external stimulus;GO:0009582//detection of abiotic stimulus;GO:0009583//detection of light stimulus;GO:0009584//detection of visible light;GO:0009605//response to external stimulus;G…	-	protein_coding
IMT-vs-MT	total	ncbi_101800719	TSNAXIP1	0.0913789	1.60887	27756	26946	0.037	0.531	4.13655	0	0	up	TSNAXIP1	XP_027321876.1 translin-associated factor X-interacting protein 1 isoform X1 [Anas platyrhynchos]	-	-	-	-	GO:0005575//cellular_component;GO:0005622//intracellular;GO:0005623//cell;GO:0005737//cytoplasm;GO:0044424//intracellular part;GO:0044444//cytoplasmic part;GO:0044464//cell part;GO:0048471//perinuclear region of cytoplasm	GO:0003700//transcription factor activity, sequence-specific DNA binding;GO:0005509//calcium ion binding;GO:0043565//sequence-specific DNA binding	GO:0000003//reproduction;GO:0006355//regulation of transcription, DNA-templated;GO:0007275//multicellular organism development;GO:0007276//gamete generation;GO:0007283//spermatogenesis;GO:0008150//biological_process;GO:0009987//cellular process;GO:0019953//sexual reproduction;GO:0022414//reproductive process;GO:0030154//cell differentiation;GO:0032501//multicellular organismal process;GO:0032502/…	-	protein_coding
IMT-vs-MT	total	ncbi_101801739	UNC119B	0.721568	12.6518	27756	26946	0.222	0.796	4.13188	0	0	up	UNC119B	XP_027325909.1 protein unc-119 homolog B [Anas platyrhynchos]	-	-	-	-	GO:0005575//cellular_component;GO:0005622//intracellular;GO:0005623//cell;GO:0005737//cytoplasm;GO:0005829//cytosol;GO:0005929//cilium;GO:0019012//virion;GO:0035869//ciliary transition zone;GO:0042995//cell projection;GO:0043226//organelle;GO:0044422//organelle part;GO:0044424//intracellular part;GO:0044441//ciliary part;GO:0044444//cytoplasmic part;GO:0044463//cell projection part;GO:0044464//ce…	GO:0003674//molecular_function;GO:0003677//DNA binding;GO:0005488//binding;GO:0008289//lipid binding	GO:0006810//transport;GO:0006996//organelle organization;GO:0007275//multicellular organism development;GO:0007399//nervous system development;GO:0008104//protein localization;GO:0008150//biological_process;GO:0009987//cellular process;GO:0015031//protein transport;GO:0015833//peptide transport;GO:0016043//cellular component organization;GO:0022008//neurogenesis;GO:0022607//cellular component ass…	-	protein_coding
IMT-vs-MT	total	ncbi_101790818	Dnali1	0.455157	7.97431	27756	26946	0.094	0.693	4.13063	0	0	up	Dnali1	XP_027299861.1 axonemal dynein light intermediate polypeptide 1 [Anas platyrhynchos]	Human Diseases	Neurodegenerative disease	ko05016//Huntington disease	K10410	GO:0005575//cellular_component;GO:0005622//intracellular;GO:0005623//cell;GO:0005737//cytoplasm;GO:0005856//cytoskeleton;GO:0005858//axonemal dynein complex;GO:0005875//microtubule associated complex;GO:0005929//cilium;GO:0005930//axoneme;GO:0015630//microtubule cytoskeleton;GO:0030175//filopodium;GO:0030286//dynein complex;GO:0031514//motile cilium;GO:0032838//cell projection cytoplasm;GO:003299…	GO:0000774//adenyl-nucleotide exchange factor activity;GO:0003674//molecular_function;GO:0003700//transcription factor activity, sequence-specific DNA binding;GO:0003774//motor activity;GO:0003824//catalytic activity;GO:0005488//binding;GO:0005515//protein binding;GO:0008565//protein transporter activity;GO:0016462//pyrophosphatase activity;GO:0016787//hydrolase activity;GO:0016817//hydrolase act…	GO:0000226//microtubule cytoskeleton organization;GO:0001578//microtubule bundle formation;GO:0003341//cilium movement;GO:0006355//regulation of transcription, DNA-templated;GO:0006457//protein folding;GO:0006928//movement of cell or subcellular component;GO:0006996//organelle organization;GO:0007010//cytoskeleton organization;GO:0007017//microtubule-based process;GO:0007018//microtubule-based mo…	-	protein_coding
IMT-vs-MT	total	ncbi_101798720	Iqcg	0.269906	4.72562	27756	26946	0.079	0.66	4.12947	0	0	up	Iqcg	XP_027320560.1 dynein regulatory complex protein 9 isoform X1 [Anas platyrhynchos]	-	-	-	-	GO:0002177//manchette;GO:0005575//cellular_component;GO:0005622//intracellular;GO:0005623//cell;GO:0005737//cytoplasm;GO:0005750//mitochondrial respiratory chain complex III;GO:0005829//cytosol;GO:0005856//cytoskeleton;GO:0005929//cilium;GO:0005930//axoneme;GO:0015630//microtubule cytoskeleton;GO:0031514//motile cilium;GO:0032838//cell projection cytoplasm;GO:0036126//sperm flagellum;GO:0042995//…	GO:0003674//molecular_function;GO:0005488//binding;GO:0005515//protein binding;GO:0005516//calmodulin binding;GO:0030544//Hsp70 protein binding;GO:0031072//heat shock protein binding	GO:0000003//reproduction;GO:0000226//microtubule cytoskeleton organization;GO:0001578//microtubule bundle formation;GO:0002376//immune system process;GO:0002520//immune system development;GO:0003006//developmental process involved in reproduction;GO:0006122//mitochondrial electron transport, ubiquinol to cytochrome c;GO:0006928//movement of cell or subcellular component;GO:0006996//organelle orga…	-	protein_coding
IMT-vs-MT	total	ncbi_101798502	Spata16	0.0432829	0.75729	27756	26946	0.017	0.34	4.12584	0	0	up	Spata16	XP_021126548.2 spermatogenesis-associated protein 16 [Anas platyrhynchos]	-	-	-	-	GO:0001669//acrosomal vesicle;GO:0005575//cellular_component;GO:0005622//intracellular;GO:0005623//cell;GO:0005737//cytoplasm;GO:0005794//Golgi apparatus;GO:0012505//endomembrane system;GO:0030141//secretory granule;GO:0031410//cytoplasmic vesicle;GO:0031982//vesicle;GO:0043226//organelle;GO:0043227//membrane-bounded organelle;GO:0043229//intracellular organelle;GO:0043231//intracellular membrane…	-	GO:0000003//reproduction;GO:0007275//multicellular organism development;GO:0007276//gamete generation;GO:0007283//spermatogenesis;GO:0008150//biological_process;GO:0009987//cellular process;GO:0019953//sexual reproduction;GO:0022414//reproductive process;GO:0030154//cell differentiation;GO:0032501//multicellular organismal process;GO:0032502//developmental process;GO:0032504//multicellular organi…	-	protein_coding
IMT-vs-MT	total	ncbi_106015938	CCDC96	0.0140906	0.247596	27756	26946	0.005	0.194	4.12557	0	0	up	CCDC96	XP_012951879.3 coiled-coil domain-containing protein 96 isoform X1 [Anas platyrhynchos]	-	-	-	-	GO:0005575//cellular_component;GO:0005622//intracellular;GO:0005623//cell;GO:0005737//cytoplasm;GO:0005815//microtubule organizing center;GO:0005856//cytoskeleton;GO:0015630//microtubule cytoskeleton;GO:0043226//organelle;GO:0043228//non-membrane-bounded organelle;GO:0043229//intracellular organelle;GO:0043232//intracellular non-membrane-bounded organelle;GO:0044422//organelle part;GO:0044424//in…	-	-	-	protein_coding
IMT-vs-MT	total	ncbi_101798226	SEPTIN12	0.0125064	0.219111	27756	26946	0.004	0.171	4.1201	0	0	up	SEPTIN12	XP_027325186.1 LOW QUALITY PROTEIN: septin-9 [Anas platyrhynchos]	Human Diseases;Human Diseases	Infectious disease: bacterial;Infectious disease: bacterial	ko05131//Shigellosis;ko05100//Bacterial invasion of epithelial cells	K16938;K16938	GO:0001725//stress fiber;GO:0005575//cellular_component;GO:0005622//intracellular;GO:0005623//cell;GO:0005634//nucleus;GO:0005737//cytoplasm;GO:0005819//spindle;GO:0005856//cytoskeleton;GO:0005886//plasma membrane;GO:0005887//integral component of plasma membrane;GO:0005929//cilium;GO:0005938//cell cortex;GO:0015629//actin cytoskeleton;GO:0015630//microtubule cytoskeleton;GO:0016020//membrane;GO:…	GO:0000166//nucleotide binding;GO:0001882//nucleoside binding;GO:0001883//purine nucleoside binding;GO:0003674//molecular_function;GO:0003677//DNA binding;GO:0003924//GTPase activity;GO:0005488//binding;GO:0005515//protein binding;GO:0005524//ATP binding;GO:0005525//GTP binding;GO:0005543//phospholipid binding;GO:0008289//lipid binding;GO:0017076//purine nucleotide binding;GO:0019001//guanyl nucl…	GO:0000003//reproduction;GO:0006412//translation;GO:0006810//transport;GO:0006928//movement of cell or subcellular component;GO:0007049//cell cycle;GO:0007186//G-protein coupled receptor signaling pathway;GO:0007276//gamete generation;GO:0007283//spermatogenesis;GO:0008150//biological_process;GO:0009987//cellular process;GO:0019953//sexual reproduction;GO:0022414//reproductive process;GO:0030154/…	-	protein_coding
IMT-vs-MT	total	ncbi_101796500	ERICH3	0.0899414	1.56295	27756	26946	0.039	0.51	4.11763	0	0	up	ERICH3	XP_027319523.1 glutamate-rich protein 3 isoform X2 [Anas platyrhynchos]	-	-	-	-	-	-	-	-	protein_coding
IMT-vs-MT	total	ncbi_119715855	LRRC61	0.0272081	0.473828	27756	26946	0.013	0.29	4.11727	0	0	up	LRRC61	XP_032039291.1 leucine-rich repeat-containing protein 61 [Aythya fuligula]	-	-	-	-	-	GO:0005515//protein binding	-	-	protein_coding
IMT-vs-MT	total	ncbi_101801896	FAM228B	0.495715	8.56255	27756	26946	0.127	0.734	4.11018	0	0	up	FAM228B	XP_012948843.1 protein FAM228B isoform X1 [Anas platyrhynchos]	-	-	-	-	-	GO:0003899//DNA-directed RNA polymerase activity	GO:0006351//transcription, DNA-templated	-	protein_coding
IMT-vs-MT	total	ncbi_110354431	ncbi_110354431	0.0157021	0.272271	27756	26946	0.007	0.205	4.10738	0	0	up	ncbi_110354431	-	-	-	-	-	-	-	-	-	lncRNA
IMT-vs-MT	total	ncbi_113842399	GAP43	0.0243078	0.416734	27756	26946	0.01	0.245	4.09406	0	0	up	GAP43	XP_025893007.1 neuromodulin [Nothoprocta perdicaria]	-	-	-	-	GO:0005575//cellular_component;GO:0005622//intracellular;GO:0005623//cell;GO:0005737//cytoplasm;GO:0005829//cytosol;GO:0005886//plasma membrane;GO:0014069//postsynaptic density;GO:0016020//membrane;GO:0030054//cell junction;GO:0030175//filopodium;GO:0030424//axon;GO:0030426//growth cone;GO:0030427//site of polarized growth;GO:0031253//cell projection membrane;GO:0031527//filopodium membrane;GO:00…	GO:0001786//phosphatidylserine binding;GO:0003674//molecular_function;GO:0005488//binding;GO:0005515//protein binding;GO:0005516//calmodulin binding;GO:0005543//phospholipid binding;GO:0008289//lipid binding;GO:0035091//phosphatidylinositol binding;GO:0035727//lysophosphatidic acid binding;GO:0043167//ion binding;GO:0043168//anion binding;GO:0072341//modified amino acid binding;GO:0097367//carboh…	GO:0000902//cell morphogenesis;GO:0000904//cell morphogenesis involved in differentiation;GO:0006928//movement of cell or subcellular component;GO:0006935//chemotaxis;GO:0006950//response to stress;GO:0007154//cell communication;GO:0007165//signal transduction;GO:0007186//G-protein coupled receptor signaling pathway;GO:0007205//protein kinase C-activating G-protein coupled receptor signaling path…	-	protein_coding
IMT-vs-MT	total	ncbi_113845312	CDX2	0.0190859	0.326906	27756	26946	0.004	0.194	4.0912	0	0	up	CDX2	XP_032063181.1 homeobox protein CDX-2 [Aythya fuligula]	Human Diseases	Cancer: specific types	ko05226//Gastric cancer	K22234	GO:0000228//nuclear chromosome;GO:0000793//condensed chromosome;GO:0000794//condensed nuclear chromosome;GO:0005575//cellular_component;GO:0005622//intracellular;GO:0005623//cell;GO:0005634//nucleus;GO:0005654//nucleoplasm;GO:0005694//chromosome;GO:0017053//transcriptional repressor complex;GO:0031974//membrane-enclosed lumen;GO:0031981//nuclear lumen;GO:0032991//macromolecular complex;GO:0043226…	GO:0000166//nucleotide binding;GO:0000976//transcription regulatory region sequence-specific DNA binding;GO:0000977//RNA polymerase II regulatory region sequence-specific DNA binding;GO:0000980//RNA polymerase II distal enhancer sequence-specific DNA binding;GO:0000981//RNA polymerase II transcription factor activity, sequence-specific DNA binding;GO:0001012//RNA polymerase II regulatory region D…	GO:0000003//reproduction;GO:0000122//negative regulation of transcription from RNA polymerase II promoter;GO:0001568//blood vessel development;GO:0001701//in utero embryonic development;GO:0001824//blastocyst development;GO:0001825//blastocyst formation;GO:0001829//trophectodermal cell differentiation;GO:0001890//placenta development;GO:0001892//embryonic placenta development;GO:0001944//vasculat…	-	protein_coding
IMT-vs-MT	total	ncbi_101790445	EFHB	0.142302	2.40856	27756	26946	0.048	0.573	4.08019	0	0	up	EFHB	XP_027306845.1 LOW QUALITY PROTEIN: EF-hand domain-containing family member B [Anas platyrhynchos]	-	-	-	-	-	GO:0003674//molecular_function;GO:0005488//binding;GO:0005509//calcium ion binding;GO:0005515//protein binding;GO:0043167//ion binding;GO:0043169//cation binding;GO:0046872//metal ion binding	-	-	protein_coding
IMT-vs-MT	total	ncbi_113845075	ncbi_113845075	0.0099499	0.169328	27756	26946	0.005	0.111	4.07542	0	0	up	ncbi_113845075	XP_027323445.1 serine/arginine repetitive matrix protein 3-like isoform X4 [Anas platyrhynchos]	-	-	-	-	GO:0005576//extracellular region	GO:0005488//binding	GO:0006810//transport	-	protein_coding
IMT-vs-MT	total	ncbi_113841090	ncbi_113841090	0.0194821	0.328264	27756	26946	0.007	0.174	4.06769	0	0	up	ncbi_113841090	-	-	-	-	-	-	-	-	-	lncRNA
IMT-vs-MT	total	ncbi_101796406	ST8SIA3	0.0224732	0.376509	27756	26946	0.013	0.254	4.06038	0	0	up	ST8SIA3	XP_027302615.1 sia-alpha-2,3-Gal-beta-1,4-GlcNAc-R:alpha 2,8-sialyltransferase [Anas platyrhynchos]	-	-	-	-	-	GO:0008373//sialyltransferase activity	GO:0006486//protein glycosylation	-	protein_coding
IMT-vs-MT	total	ncbi_101804276	CALML4	0.134533	2.23055	27756	26946	0.048	0.529	4.05036	0	0	up	CALML4	XP_005023018.3 calmodulin-like protein 4 [Anas platyrhynchos]	Human Diseases;Human Diseases;Environmental Information Processing;Organismal Systems;Environmental Information Processing;Environmental Information Processing;Human Diseases;Environmental Information Processing;Human Diseases;Human Diseases;Environmental Information Processing;Human Diseases;Cellular Processes;Organismal Systems;Human Diseases;Organismal Systems;Organismal Systems;Environmental …	Cancer: overview;Neurodegenerative disease;Signal transduction;Sensory system;Signal transduction;Signal transduction;Infectious disease: viral;Signal transduction;Infectious disease: viral;Infectious disease: bacterial;Signal transduction;Infectious disease: viral;Cell growth and death;Endocrine system;Substance dependence;Circulatory system;Endocrine system;Signal transduction;Cardiovascular di…	ko05200//Pathways in cancer;ko05010//Alzheimer disease;ko04014//Ras signaling pathway;ko04740//Olfactory transduction;ko04024//cAMP signaling pathway;ko04020//Calcium signaling pathway;ko05163//Human cytomegalovirus infection;ko04015//Rap1 signaling pathway;ko05170//Human immunodeficiency virus 1 infection;ko05152//Tuberculosis;ko04022//cGMP-PKG signaling pathway;ko05167//Kaposi sarcoma-associate…	K02183;K02183;K02183;K02183;K02183;K02183;K02183;K02183;K02183;K02183;K02183;K02183;K02183;K02183;K02183;K02183;K02183;K02183;K02183;K02183;K02183;K02183;K02183;K02183;K02183;K02183;K02183;K02183;K02183;K02183;K02183;K02183;K02183;K02183;K02183;K02183;K02183;K02183;K02183;K02183;K02183	-	GO:0003674//molecular_function;GO:0005488//binding;GO:0005509//calcium ion binding;GO:0043167//ion binding;GO:0043169//cation binding;GO:0046872//metal ion binding	-	-	protein_coding
IMT-vs-MT	total	ncbi_101797908	Akap14	0.272654	4.51229	27756	26946	0.102	0.642	4.04822	0	0	up	Akap14	XP_027321246.1 NADH dehydrogenase [ubiquinone] 1 alpha subcomplex subunit 1 isoform X1 [Anas platyrhynchos]	-	-	-	-	GO:0005575//cellular_component;GO:0005622//intracellular;GO:0005623//cell;GO:0005737//cytoplasm;GO:0005856//cytoskeleton;GO:0005929//cilium;GO:0005930//axoneme;GO:0005952//cAMP-dependent protein kinase complex;GO:0031514//motile cilium;GO:0032838//cell projection cytoplasm;GO:0032991//macromolecular complex;GO:0035686//sperm fibrous sheath;GO:0036126//sperm flagellum;GO:0042995//cell projection;G…	GO:0003674//molecular_function;GO:0005488//binding;GO:0005515//protein binding;GO:0034237//protein kinase A regulatory subunit binding;GO:0051018//protein kinase A binding	GO:0000003//reproduction;GO:0007276//gamete generation;GO:0007283//spermatogenesis;GO:0008150//biological_process;GO:0019953//sexual reproduction;GO:0022414//reproductive process;GO:0032501//multicellular organismal process;GO:0032504//multicellular organism reproduction;GO:0044703//multi-organism reproductive process;GO:0048232//male gamete generation;GO:0048609//multicellular organismal reprodu…	-	protein_coding
IMT-vs-MT	total	ncbi_101803312	WDR27	0.107644	1.78196	27756	26946	0.028	0.534	4.04786	0	0	up	WDR27	XP_032039751.1 WD repeat-containing protein 27 [Aythya fuligula]	-	-	-	-	GO:0005575//cellular_component;GO:0005622//intracellular;GO:0005623//cell;GO:0005634//nucleus;GO:0005654//nucleoplasm;GO:0031974//membrane-enclosed lumen;GO:0031981//nuclear lumen;GO:0043226//organelle;GO:0043227//membrane-bounded organelle;GO:0043229//intracellular organelle;GO:0043231//intracellular membrane-bounded organelle;GO:0043233//organelle lumen;GO:0044422//organelle part;GO:0044424//in…	GO:0005515//protein binding	-	-	protein_coding
IMT-vs-MT	total	ncbi_101803217	MRC1	0.0326043	0.537082	27756	26946	0.006	0.246	4.03786	0	0	up	MRC1	XP_027306476.1 macrophage mannose receptor 1 isoform X1 [Anas platyrhynchos]	Human Diseases;Cellular Processes	Infectious disease: bacterial;Transport and catabolism	ko05152//Tuberculosis;ko04145//Phagosome	K06560;K06560	-	GO:0005540//hyaluronic acid binding	GO:0007155//cell adhesion	-	protein_coding
IMT-vs-MT	total	ncbi_101800896	FAM78B	0.0337259	0.554863	27756	26946	0.016	0.288	4.03619	0	0	up	FAM78B	XP_010579491.1 PREDICTED: protein FAM78B [Haliaeetus leucocephalus]	-	-	-	-	-	-	-	-	protein_coding
IMT-vs-MT	total	ncbi_101792699	DCT	0.0116268	0.190852	27756	26946	0.004	0.139	4.02534	0	0	up	DCT	XP_005014898.3 L-dopachrome tautomerase [Anas platyrhynchos]	Metabolism;Organismal Systems;Metabolism	Global and overview maps;Endocrine system;Amino acid metabolism	ko01100//Metabolic pathways;ko04916//Melanogenesis;ko00350//Tyrosine metabolism	K01827;K01827;K01827	GO:0005575//cellular_component;GO:0005622//intracellular;GO:0005623//cell;GO:0005737//cytoplasm;GO:0005829//cytosol;GO:0012506//vesicle membrane;GO:0016020//membrane;GO:0016021//integral component of membrane;GO:0030659//cytoplasmic vesicle membrane;GO:0031090//organelle membrane;GO:0031224//intrinsic component of membrane;GO:0031410//cytoplasmic vesicle;GO:0031982//vesicle;GO:0033162//melanosome…	GO:0003674//molecular_function;GO:0003824//catalytic activity;GO:0004167//dopachrome isomerase activity;GO:0005488//binding;GO:0005507//copper ion binding;GO:0016491//oxidoreductase activity;GO:0016853//isomerase activity;GO:0016860//intramolecular oxidoreductase activity;GO:0016863//intramolecular oxidoreductase activity, transposing C=C bonds;GO:0043167//ion binding;GO:0043169//cation binding;G…	GO:0002052//positive regulation of neuroblast proliferation;GO:0006082//organic acid metabolic process;GO:0006520//cellular amino acid metabolic process;GO:0006570//tyrosine metabolic process;GO:0006582//melanin metabolic process;GO:0006583//melanin biosynthetic process from tyrosine;GO:0006725//cellular aromatic compound metabolic process;GO:0006807//nitrogen compound metabolic process;GO:000727…	-	protein_coding
IMT-vs-MT	total	ncbi_101802471	Camk4	0.0524651	0.854223	27756	26946	0.019	0.37	4.0226	0	0	up	Camk4	XP_032061369.1 calcium/calmodulin-dependent protein kinase type IV [Aythya fuligula]	Environmental Information Processing;Environmental Information Processing;Organismal Systems;Human Diseases;Environmental Information Processing;Organismal Systems;Organismal Systems;Organismal Systems;Organismal Systems;Organismal Systems;Human Diseases;Human Diseases;Organismal Systems	Signal transduction;Signal transduction;Endocrine system;Substance dependence;Signal transduction;Nervous system;Nervous system;Development and regeneration;Aging;Endocrine system;Cancer: specific types;Substance dependence;Nervous system	ko04024//cAMP signaling pathway;ko04020//Calcium signaling pathway;ko04921//Oxytocin signaling pathway;ko05034//Alcoholism;ko04371//Apelin signaling pathway;ko04725//Cholinergic synapse;ko04722//Neurotrophin signaling pathway;ko04380//Osteoclast differentiation;ko04211//Longevity regulating pathway;ko04925//Aldosterone synthesis and secretion;ko05214//Glioma;ko05031//Amphetamine addiction;ko04720…	K05869;K05869;K05869;K05869;K05869;K05869;K05869;K05869;K05869;K05869;K05869;K05869;K05869	GO:0001650//fibrillar center;GO:0005575//cellular_component;GO:0005622//intracellular;GO:0005623//cell;GO:0005634//nucleus;GO:0005654//nucleoplasm;GO:0005730//nucleolus;GO:0005737//cytoplasm;GO:0005829//cytosol;GO:0031974//membrane-enclosed lumen;GO:0031981//nuclear lumen;GO:0043226//organelle;GO:0043227//membrane-bounded organelle;GO:0043228//non-membrane-bounded organelle;GO:0043229//intracellu…	GO:0000166//nucleotide binding;GO:0003674//molecular_function;GO:0003824//catalytic activity;GO:0004672//protein kinase activity;GO:0004674//protein serine/threonine kinase activity;GO:0004683//calmodulin-dependent protein kinase activity;GO:0005488//binding;GO:0005515//protein binding;GO:0005516//calmodulin binding;GO:0005524//ATP binding;GO:0008144//drug binding;GO:0009931//calcium-dependent pr…	GO:0001773//myeloid dendritic cell activation;GO:0001775//cell activation;GO:0002250//adaptive immune response;GO:0002274//myeloid leukocyte activation;GO:0002376//immune system process;GO:0002520//immune system development;GO:0002521//leukocyte differentiation;GO:0002573//myeloid leukocyte differentiation;GO:0002682//regulation of immune system process;GO:0002694//regulation of leukocyte activat…	-	protein_coding
IMT-vs-MT	total	ncbi_119716639	ncbi_119716639	0.0117912	0.191666	27756	26946	0.005	0.151	4.01138	0	0	up	ncbi_119716639	-	-	-	-	-	-	-	-	-	lncRNA
IMT-vs-MT	total	ncbi_101801792	GOSR1	0.351089	5.6473	27756	26946	0.126	0.689	4.00727	0	0	up	GOSR1	XP_032056797.1 Golgi SNAP receptor complex member 1 isoform X1 [Aythya fuligula]	Genetic Information Processing	Folding, sorting and degradation	ko04130//SNARE interactions in vesicular transport	K08495	GO:0000138//Golgi trans cisterna;GO:0000139//Golgi membrane;GO:0005575//cellular_component;GO:0005622//intracellular;GO:0005623//cell;GO:0005737//cytoplasm;GO:0005794//Golgi apparatus;GO:0005795//Golgi stack;GO:0005797//Golgi medial cisterna;GO:0005801//cis-Golgi network;GO:0005829//cytosol;GO:0012505//endomembrane system;GO:0016020//membrane;GO:0016021//integral component of membrane;GO:0030133/…	GO:0000149//SNARE binding;GO:0003674//molecular_function;GO:0005484//SNAP receptor activity;GO:0005488//binding;GO:0005515//protein binding	GO:0006810//transport;GO:0006886//intracellular protein transport;GO:0006888//ER to Golgi vesicle-mediated transport;GO:0006890//retrograde vesicle-mediated transport, Golgi to ER;GO:0006891//intra-Golgi vesicle-mediated transport;GO:0006906//vesicle fusion;GO:0006996//organelle organization;GO:0008104//protein localization;GO:0008150//biological_process;GO:0009987//cellular process;GO:0015031//p…	-	protein_coding
IMT-vs-MT	total	ncbi_101799714	TTR	0.00922265	0.148417	27756	26946	0.003	0.102	3.99375	0	0	up	TTR	XP_005009553.1 transthyretin [Anas platyrhynchos]	Organismal Systems	Endocrine system	ko04918//Thyroid hormone synthesis	K20731	GO:0009986//cell surface	-	GO:0019628//urate catabolic process	-	protein_coding
IMT-vs-MT	total	ncbi_113845611	ncbi_113845611	0.0733705	1.16889	27756	26946	0.018	0.47	3.99195	0	0	up	ncbi_113845611	-	-	-	-	-	-	-	-	-	lncRNA
IMT-vs-MT	total	ncbi_101798835	CFAP58	0.100814	1.60508	27756	26946	0.038	0.478	3.99154	0	0	up	CFAP58	EOB09142.1 Coiled-coil domain-containing protein 147, partial [Anas platyrhynchos]	-	-	-	-	-	GO:0005524//ATP binding	GO:0007059//chromosome segregation;GO:0030261//chromosome condensation	-	protein_coding
IMT-vs-MT	total	ncbi_101803191	CFAP161	0.30649	4.86998	27756	26946	0.115	0.637	3.98956	0	0	up	CFAP161	XP_027322201.1 cilia- and flagella-associated protein 161 isoform X1 [Anas platyrhynchos]	-	-	-	-	-	-	-	-	protein_coding
IMT-vs-MT	total	ncbi_101805413	Ccdc157	0.00966094	0.154899	27756	26946	0.003	0.126	3.98909	0	0	up	Ccdc157	XP_027325683.1 LOW QUALITY PROTEIN: coiled-coil domain-containing protein 157 [Anas platyrhynchos]	-	-	-	-	GO:0005737//cytoplasm;GO:0031514//motile cilium	GO:0004828//serine-tRNA ligase activity;GO:0005524//ATP binding;GO:0008134//transcription factor binding;GO:0042803//protein homodimerization activity;GO:0070840//dynein complex binding	GO:0006434//seryl-tRNA aminoacylation;GO:0007059//chromosome segregation;GO:0030261//chromosome condensation;GO:0048870//cell motility	-	protein_coding
IMT-vs-MT	total	ncbi_101801981	ZFAND5	0.326005	5.17101	27756	26946	0.112	0.574	3.98706	0	0	up	ZFAND5	XP_032061959.1 AN1-type zinc finger protein 5 [Aythya fuligula]	-	-	-	-	GO:0005575//cellular_component;GO:0005622//intracellular;GO:0005623//cell;GO:0005737//cytoplasm;GO:0044424//intracellular part;GO:0044464//cell part	GO:0003674//molecular_function;GO:0003676//nucleic acid binding;GO:0003677//DNA binding;GO:0005488//binding;GO:0008270//zinc ion binding;GO:0043167//ion binding;GO:0043169//cation binding;GO:0046872//metal ion binding;GO:0046914//transition metal ion binding;GO:0097159//organic cyclic compound binding;GO:1901363//heterocyclic compound binding	GO:0001501//skeletal system development;GO:0001667//ameboidal-type cell migration;GO:0001701//in utero embryonic development;GO:0001944//vasculature development;GO:0003008//system process;GO:0003016//respiratory system process;GO:0006928//movement of cell or subcellular component;GO:0007154//cell communication;GO:0007165//signal transduction;GO:0007166//cell surface receptor signaling pathway;GO:…	-	protein_coding
IMT-vs-MT	total	ncbi_101798990	C20orf96	0.301972	4.78249	27756	26946	0.112	0.69	3.98483	0	0	up	C20orf96	XP_032054115.1 uncharacterized protein C20orf96 homolog isoform X1 [Aythya fuligula]	-	-	-	-	GO:0005577//fibrinogen complex;GO:0016020//membrane	GO:0005102//receptor binding;GO:0005524//ATP binding;GO:0008770//[acyl-carrier-protein] phosphodiesterase activity	GO:0006633//fatty acid biosynthetic process;GO:0007059//chromosome segregation;GO:0030168//platelet activation;GO:0030261//chromosome condensation;GO:0048193//Golgi vesicle transport;GO:0051258//protein polymerization	-	protein_coding
IMT-vs-MT	total	ncbi_101789736	C12orf50	0.215067	3.40465	27756	26946	0.049	0.605	3.98402	0	0	up	C12orf50	XP_027307503.1 uncharacterized protein C12orf50 homolog isoform X7 [Anas platyrhynchos]	-	-	-	-	-	-	-	-	protein_coding
IMT-vs-MT	total	ncbi_101793137	ANKRD60	0.033919	0.530459	27756	26946	0.014	0.266	3.9631	0	0	up	ANKRD60	XP_005010462.2 ankyrin repeat domain-containing protein 60 [Anas platyrhynchos]	-	-	-	-	-	GO:0005515//protein binding	-	-	protein_coding
IMT-vs-MT	total	ncbi_119713668	ZBTB8A	0.0539851	0.835295	27756	26946	0.028	0.315	3.94916	0	0	up	ZBTB8A	XP_032058261.1 zinc finger and BTB domain-containing protein 8A [Aythya fuligula]	-	-	-	-	GO:0005575//cellular_component;GO:0005622//intracellular;GO:0005623//cell;GO:0005634//nucleus;GO:0043226//organelle;GO:0043227//membrane-bounded organelle;GO:0043229//intracellular organelle;GO:0043231//intracellular membrane-bounded organelle;GO:0044424//intracellular part;GO:0044464//cell part	GO:0003674//molecular_function;GO:0003676//nucleic acid binding;GO:0003677//DNA binding;GO:0005488//binding;GO:0005515//protein binding;GO:0043167//ion binding;GO:0043169//cation binding;GO:0046872//metal ion binding;GO:0097159//organic cyclic compound binding;GO:1901363//heterocyclic compound binding	GO:0006139//nucleobase-containing compound metabolic process;GO:0006351//transcription, DNA-templated;GO:0006355//regulation of transcription, DNA-templated;GO:0006725//cellular aromatic compound metabolic process;GO:0006807//nitrogen compound metabolic process;GO:0008150//biological_process;GO:0008152//metabolic process;GO:0009058//biosynthetic process;GO:0009059//macromolecule biosynthetic proc…	ZBTB	protein_coding
IMT-vs-MT	total	ncbi_101793472	CDHR2	0.00781443	0.121616	27756	26946	0.003	0.105	3.94289	0	0	up	CDHR2	XP_032052853.1 cadherin-related family member 2 [Aythya fuligula]	-	-	-	-	GO:0005575//cellular_component;GO:0005623//cell;GO:0005886//plasma membrane;GO:0005887//integral component of plasma membrane;GO:0005902//microvillus;GO:0005903//brush border;GO:0016020//membrane;GO:0016021//integral component of membrane;GO:0016324//apical plasma membrane;GO:0030054//cell junction;GO:0031224//intrinsic component of membrane;GO:0031226//intrinsic component of plasma membrane;GO:0…	GO:0003674//molecular_function;GO:0005488//binding;GO:0005509//calcium ion binding;GO:0005515//protein binding;GO:0043167//ion binding;GO:0043169//cation binding;GO:0046872//metal ion binding;GO:0050839//cell adhesion molecule binding	GO:0001558//regulation of cell growth;GO:0007155//cell adhesion;GO:0007156//homophilic cell adhesion via plasma membrane adhesion molecules;GO:0008150//biological_process;GO:0009888//tissue development;GO:0009987//cellular process;GO:0016043//cellular component organization;GO:0022607//cellular component assembly;GO:0022610//biological adhesion;GO:0030154//cell differentiation;GO:0030308//negativ…	-	protein_coding
IMT-vs-MT	total	ncbi_119718559	ncbi_119718559	0.0104203	0.161692	27756	26946	0.006	0.128	3.94289	0	0	up	ncbi_119718559	-	-	-	-	-	-	-	-	-	lncRNA
IMT-vs-MT	total	ncbi_101798827	ncbi_101798827	0.0151755	0.231829	27756	26946	0.006	0.195	3.92439	0	0	up	ncbi_101798827	XP_005029154.2 testis-expressed protein 45 [Anas platyrhynchos]	-	-	-	-	-	-	-	-	protein_coding
IMT-vs-MT	total	ncbi_101798214	MMRN2	0.0227935	0.345964	27756	26946	0.006	0.172	3.91803	0	0	up	MMRN2	XP_005026303.1 multimerin-2 isoform X1 [Anas platyrhynchos]	-	-	-	-	GO:0005575//cellular_component;GO:0005576//extracellular region;GO:0005604//basement membrane;GO:0005615//extracellular space;GO:0031012//extracellular matrix;GO:0044421//extracellular region part	GO:0005515//protein binding	GO:0001525//angiogenesis;GO:0001568//blood vessel development;GO:0001667//ameboidal-type cell migration;GO:0001944//vasculature development;GO:0002040//sprouting angiogenesis;GO:0002042//cell migration involved in sprouting angiogenesis;GO:0006928//movement of cell or subcellular component;GO:0007275//multicellular organism development;GO:0008150//biological_process;GO:0009653//anatomical structu…	-	protein_coding
IMT-vs-MT	total	ncbi_113845030	ncbi_113845030	0.0450772	0.681444	27756	26946	0.019	0.383	3.91514	0	0	up	ncbi_113845030	XP_027323207.1 uncharacterized protein LOC113845030 isoform X2 [Anas platyrhynchos]	-	-	-	-	-	-	-	-	protein_coding
IMT-vs-MT	total	ncbi_101795609	ZMYND10	0.12439	1.8713	27756	26946	0.053	0.562	3.91001	0	0	up	ZMYND10	XP_027323229.1 zinc finger MYND domain-containing protein 10 isoform X1 [Anas platyrhynchos]	-	-	-	-	GO:0005575//cellular_component;GO:0005622//intracellular;GO:0005623//cell;GO:0005737//cytoplasm;GO:0005813//centrosome;GO:0005815//microtubule organizing center;GO:0005856//cytoskeleton;GO:0005886//plasma membrane;GO:0015630//microtubule cytoskeleton;GO:0016020//membrane;GO:0016324//apical plasma membrane;GO:0034451//centriolar satellite;GO:0036477//somatodendritic compartment;GO:0043025//neurona…	GO:0003674//molecular_function;GO:0005488//binding;GO:0008270//zinc ion binding;GO:0043167//ion binding;GO:0043169//cation binding;GO:0046872//metal ion binding;GO:0046914//transition metal ion binding	GO:0000226//microtubule cytoskeleton organization;GO:0001578//microtubule bundle formation;GO:0003008//system process;GO:0006928//movement of cell or subcellular component;GO:0006996//organelle organization;GO:0007010//cytoskeleton organization;GO:0007017//microtubule-based process;GO:0007600//sensory perception;GO:0007605//sensory perception of sound;GO:0008150//biological_process;GO:0009987//ce…	-	protein_coding
IMT-vs-MT	total	ncbi_110354225	GAL10	0.353622	5.29342	27756	26946	0.016	0.125	3.90354	0	0	up	GAL10	XP_021133635.1 gallinacin-10 [Anas platyrhynchos]	Organismal Systems;Organismal Systems;Human Diseases	Immune system;Immune system;Infectious disease: bacterial	ko04621//NOD-like receptor signaling pathway;ko04657//IL-17 signaling pathway;ko05150//Staphylococcus aureus infection	K21100;K21100;K21100	GO:0005575//cellular_component;GO:0005576//extracellular region;GO:0005615//extracellular space;GO:0005623//cell;GO:0044421//extracellular region part	-	GO:0006950//response to stress;GO:0006952//defense response;GO:0008150//biological_process;GO:0009605//response to external stimulus;GO:0009607//response to biotic stimulus;GO:0009617//response to bacterium;GO:0009620//response to fungus;GO:0042742//defense response to bacterium;GO:0043207//response to external biotic stimulus;GO:0050829//defense response to Gram-negative bacterium;GO:0050830//de…	-	protein_coding
IMT-vs-MT	total	ncbi_106016563	NAIF1	0.139983	2.07049	27756	26946	0.049	0.586	3.88569	0	0	up	NAIF1	XP_027326862.1 nuclear apoptosis-inducing factor 1 [Anas platyrhynchos]	-	-	-	-	GO:0005575//cellular_component;GO:0005622//intracellular;GO:0005623//cell;GO:0005634//nucleus;GO:0005654//nucleoplasm;GO:0005737//cytoplasm;GO:0005739//mitochondrion;GO:0005829//cytosol;GO:0005886//plasma membrane;GO:0016020//membrane;GO:0031974//membrane-enclosed lumen;GO:0031981//nuclear lumen;GO:0043226//organelle;GO:0043227//membrane-bounded organelle;GO:0043229//intracellular organelle;GO:00…	-	GO:0001558//regulation of cell growth;GO:0006810//transport;GO:0006839//mitochondrial transport;GO:0006915//apoptotic process;GO:0006974//cellular response to DNA damage stimulus;GO:0006996//organelle organization;GO:0007005//mitochondrion organization;GO:0007006//mitochondrial membrane organization;GO:0008150//biological_process;GO:0008219//cell death;GO:0008637//apoptotic mitochondrial changes;…	-	protein_coding
IMT-vs-MT	total	ncbi_101803016	FAXDC2	0.0296982	0.438741	27756	26946	0.015	0.27	3.8804	0	0	up	FAXDC2	XP_013031466.1 PREDICTED: fatty acid hydroxylase domain-containing protein 2 isoform X1 [Anser cygnoides domesticus]	-	-	-	-	GO:0005575//cellular_component;GO:0005622//intracellular;GO:0005623//cell;GO:0005737//cytoplasm;GO:0005783//endoplasmic reticulum;GO:0005789//endoplasmic reticulum membrane;GO:0012505//endomembrane system;GO:0016020//membrane;GO:0016021//integral component of membrane;GO:0031224//intrinsic component of membrane;GO:0031984//organelle subcompartment;GO:0042175//nuclear outer membrane-endoplasmic re…	GO:0003674//molecular_function;GO:0003824//catalytic activity;GO:0005488//binding;GO:0005506//iron ion binding;GO:0016491//oxidoreductase activity;GO:0043167//ion binding;GO:0043169//cation binding;GO:0046872//metal ion binding;GO:0046914//transition metal ion binding	GO:0006629//lipid metabolic process;GO:0008150//biological_process;GO:0008152//metabolic process;GO:0008610//lipid biosynthetic process;GO:0009058//biosynthetic process;GO:0044238//primary metabolic process;GO:0055114//oxidation-reduction process;GO:0071704//organic substance metabolic process;GO:1901576//organic substance biosynthetic process	-	protein_coding
IMT-vs-MT	total	ncbi_101803120	Ubxn11	0.0604481	0.879731	27756	26946	0.019	0.423	3.86107	0	0	up	Ubxn11	XP_005020375.3 UBX domain-containing protein 11 isoform X1 [Anas platyrhynchos]	-	-	-	-	GO:0005575//cellular_component;GO:0005622//intracellular;GO:0005623//cell;GO:0005634//nucleus;GO:0005737//cytoplasm;GO:0005794//Golgi apparatus;GO:0005795//Golgi stack;GO:0005815//microtubule organizing center;GO:0005829//cytosol;GO:0005856//cytoskeleton;GO:0012505//endomembrane system;GO:0015630//microtubule cytoskeleton;GO:0016021//integral component of membrane;GO:0030867//rough endoplasmic re…	GO:0003674//molecular_function;GO:0005488//binding;GO:0005515//protein binding;GO:0008289//lipid binding;GO:0019208//phosphatase regulator activity;GO:0019888//protein phosphatase regulator activity;GO:0030234//enzyme regulator activity;GO:0032182//ubiquitin-like protein binding;GO:0043130//ubiquitin binding;GO:0098772//molecular function regulator	GO:0000045//autophagosome assembly;GO:0006508//proteolysis;GO:0006511//ubiquitin-dependent protein catabolic process;GO:0006807//nitrogen compound metabolic process;GO:0006914//autophagy;GO:0006996//organelle organization;GO:0006997//nucleus organization;GO:0006998//nuclear envelope organization;GO:0007030//Golgi organization;GO:0007033//vacuole organization;GO:0008150//biological_process;GO:0008…	-	protein_coding
IMT-vs-MT	total	ncbi_101804405	OPRM1	0.0532416	0.77231	27756	26946	0.019	0.375	3.85603	0	0	up	OPRM1	XP_027310181.1 LOW QUALITY PROTEIN: mu-type opioid receptor [Anas platyrhynchos]	Environmental Information Processing;Organismal Systems;Human Diseases	Signaling molecules and interaction;Endocrine system;Substance dependence	ko04080//Neuroactive ligand-receptor interaction;ko04915//Estrogen signaling pathway;ko05032//Morphine addiction	K04215;K04215;K04215	GO:0005575//cellular_component;GO:0005622//intracellular;GO:0005623//cell;GO:0005737//cytoplasm;GO:0005768//endosome;GO:0005783//endoplasmic reticulum;GO:0005794//Golgi apparatus;GO:0005886//plasma membrane;GO:0005887//integral component of plasma membrane;GO:0005912//adherens junction;GO:0005924//cell-substrate adherens junction;GO:0005925//focal adhesion;GO:0012505//endomembrane system;GO:00160…	GO:0001653//peptide receptor activity;GO:0001965//G-protein alpha-subunit binding;GO:0003674//molecular_function;GO:0004888//transmembrane signaling receptor activity;GO:0004930//G-protein coupled receptor activity;GO:0004977//melanocortin receptor activity;GO:0004979//beta-endorphin receptor activity;GO:0004985//opioid receptor activity;GO:0005215//transporter activity;GO:0005216//ion channel ac…	GO:0000003//reproduction;GO:0001505//regulation of neurotransmitter levels;GO:0001932//regulation of protein phosphorylation;GO:0001934//positive regulation of protein phosphorylation;GO:0002237//response to molecule of bacterial origin;GO:0002376//immune system process;GO:0002437//inflammatory response to antigenic stimulus;GO:0002438//acute inflammatory response to antigenic stimulus;GO:0002526…	-	protein_coding
IMT-vs-MT	total	ncbi_101800423	ITGBL1	0.0151732	0.220406	27756	26946	0.007	0.156	3.85175	0	0	up	ITGBL1	XP_005014941.2 integrin beta-like protein 1 [Anas platyrhynchos]	-	-	-	-	GO:0005575//cellular_component;GO:0005576//extracellular region;GO:0005623//cell;GO:0005886//plasma membrane;GO:0016020//membrane;GO:0016021//integral component of membrane;GO:0031224//intrinsic component of membrane;GO:0044425//membrane part;GO:0044464//cell part;GO:0071944//cell periphery	-	GO:0007154//cell communication;GO:0007155//cell adhesion;GO:0007165//signal transduction;GO:0007166//cell surface receptor signaling pathway;GO:0007229//integrin-mediated signaling pathway;GO:0008150//biological_process;GO:0009987//cellular process;GO:0022610//biological adhesion;GO:0023052//signaling;GO:0050789//regulation of biological process;GO:0050794//regulation of cellular process;GO:00508…	-	protein_coding
IMT-vs-MT	total	ncbi_119713174	Dnai2	0.0501191	0.719496	27756	26946	0.017	0.374	3.84088	0	0	up	Dnai2	XP_032055678.1 dynein intermediate chain 2, axonemal [Aythya fuligula]	Human Diseases	Neurodegenerative disease	ko05016//Huntington disease	K11143	GO:0005575//cellular_component;GO:0005622//intracellular;GO:0005623//cell;GO:0005737//cytoplasm;GO:0005856//cytoskeleton;GO:0005858//axonemal dynein complex;GO:0005874//microtubule;GO:0005875//microtubule associated complex;GO:0005886//plasma membrane;GO:0005929//cilium;GO:0005930//axoneme;GO:0009897//external side of plasma membrane;GO:0009986//cell surface;GO:0015630//microtubule cytoskeleton;G…	GO:0003674//molecular_function;GO:0003774//motor activity;GO:0003777//microtubule motor activity;GO:0003824//catalytic activity;GO:0005488//binding;GO:0005515//protein binding;GO:0016462//pyrophosphatase activity;GO:0016787//hydrolase activity;GO:0016817//hydrolase activity, acting on acid anhydrides;GO:0016818//hydrolase activity, acting on acid anhydrides, in phosphorus-containing anhydrides;GO…	GO:0000003//reproduction;GO:0000226//microtubule cytoskeleton organization;GO:0001539//cilium or flagellum-dependent cell motility;GO:0001578//microtubule bundle formation;GO:0003008//system process;GO:0003341//cilium movement;GO:0006928//movement of cell or subcellular component;GO:0006996//organelle organization;GO:0007010//cytoskeleton organization;GO:0007017//microtubule-based process;GO:0007…	-	protein_coding
IMT-vs-MT	total	ncbi_101792222	SPATA17	0.174307	2.48754	27756	26946	0.064	0.568	3.83425	0	0	up	SPATA17	XP_027309546.1 spermatogenesis-associated protein 17 isoform X1 [Anas platyrhynchos]	-	-	-	-	GO:0005575//cellular_component;GO:0005622//intracellular;GO:0005623//cell;GO:0005737//cytoplasm;GO:0016586//RSC complex;GO:0044424//intracellular part;GO:0044464//cell part	GO:0003674//molecular_function;GO:0005488//binding;GO:0005515//protein binding;GO:0005516//calmodulin binding	GO:0043044//ATP-dependent chromatin remodeling	-	protein_coding
IMT-vs-MT	total	ncbi_101800704	Sowaha	0.049383	0.702858	27756	26946	0.022	0.274	3.82843	0	0	up	Sowaha	XP_005024414.2 LOW QUALITY PROTEIN: ankyrin repeat domain-containing protein SOWAHA [Anas platyrhynchos]	-	-	-	-	-	GO:0005515//protein binding	-	-	protein_coding
IMT-vs-MT	total	ncbi_106016047	ncbi_106016047	0.0308379	0.438046	27756	26946	0.013	0.24	3.82396	0	0	up	ncbi_106016047	-	-	-	-	-	-	-	-	-	lncRNA
IMT-vs-MT	total	ncbi_101804167	Saxo2	0.100539	1.42315	27756	26946	0.036	0.499	3.82193	0	0	up	Saxo2	XP_027322251.1 stabilizer of axonemal microtubules 2 isoform X1 [Anas platyrhynchos]	-	-	-	-	-	-	-	-	protein_coding
IMT-vs-MT	total	ncbi_101790536	ncbi_101790536	0.0872238	1.23445	27756	26946	0.039	0.374	3.82147	0	0	up	ncbi_101790536	-	-	-	-	-	-	-	-	-	lncRNA
IMT-vs-MT	total	ncbi_110351223	ACTB	0.448565	6.32288	27756	26946	0.12	0.597	3.8169	0	0	up	ACTB	XP_005011089.1 actin-85C [Anas platyrhynchos]	-	-	-	-	-	-	-	-	protein_coding
IMT-vs-MT	total	ncbi_101797860	MFAP3L	0.0450677	0.634779	27756	26946	0.02	0.292	3.81312	0	0	up	MFAP3L	XP_032041981.1 microfibrillar-associated protein 3-like isoform X1 [Aythya fuligula]	-	-	-	-	GO:0005575//cellular_component;GO:0005622//intracellular;GO:0005623//cell;GO:0005634//nucleus;GO:0005737//cytoplasm;GO:0005886//plasma membrane;GO:0016020//membrane;GO:0016021//integral component of membrane;GO:0031224//intrinsic component of membrane;GO:0043226//organelle;GO:0043227//membrane-bounded organelle;GO:0043229//intracellular organelle;GO:0043231//intracellular membrane-bounded organel…	-	-	-	protein_coding
IMT-vs-MT	total	ncbi_113841630	ncbi_113841630	0.0202436	0.285719	27756	26946	0.009	0.162	3.81246	0	0	up	ncbi_113841630	-	-	-	-	-	-	-	-	-	lncRNA
IMT-vs-MT	total	ncbi_101796473	CDX4	0.0137395	0.192616	27756	26946	0.005	0.112	3.79962	0	0	up	CDX4	EOB09091.1 Homeobox protein CDX-4, partial [Anas platyrhynchos]	-	-	-	-	GO:0005575//cellular_component;GO:0005622//intracellular;GO:0005623//cell;GO:0005634//nucleus;GO:0043226//organelle;GO:0043227//membrane-bounded organelle;GO:0043229//intracellular organelle;GO:0043231//intracellular membrane-bounded organelle;GO:0044424//intracellular part;GO:0044464//cell part	GO:0000976//transcription regulatory region sequence-specific DNA binding;GO:0000977//RNA polymerase II regulatory region sequence-specific DNA binding;GO:0000978//RNA polymerase II core promoter proximal region sequence-specific DNA binding;GO:0000981//RNA polymerase II transcription factor activity, sequence-specific DNA binding;GO:0000982//transcription factor activity, RNA polymerase II core …	GO:0000003//reproduction;GO:0000122//negative regulation of transcription from RNA polymerase II promoter;GO:0001568//blood vessel development;GO:0001701//in utero embryonic development;GO:0001890//placenta development;GO:0001892//embryonic placenta development;GO:0001944//vasculature development;GO:0003002//regionalization;GO:0003006//developmental process involved in reproduction;GO:0006139//nu…	TF_Otx	protein_coding
IMT-vs-MT	total	ncbi_101789447	RBM38	0.517061	7.19495	27756	26946	0.171	0.698	3.79832	0	0	up	RBM38	XP_014799254.1 PREDICTED: RNA-binding protein 38 [Calidris pugnax]	-	-	-	-	GO:0005575//cellular_component;GO:0005622//intracellular;GO:0005623//cell;GO:0005634//nucleus;GO:0005737//cytoplasm;GO:0005829//cytosol;GO:0043226//organelle;GO:0043227//membrane-bounded organelle;GO:0043229//intracellular organelle;GO:0043231//intracellular membrane-bounded organelle;GO:0044424//intracellular part;GO:0044444//cytoplasmic part;GO:0044464//cell part	GO:0003674//molecular_function;GO:0003676//nucleic acid binding;GO:0003723//RNA binding;GO:0003729//mRNA binding;GO:0003730//mRNA 3'-UTR binding;GO:0005488//binding;GO:0097159//organic cyclic compound binding;GO:1901363//heterocyclic compound binding	GO:0000075//cell cycle checkpoint;GO:0000077//DNA damage checkpoint;GO:0000278//mitotic cell cycle;GO:0006139//nucleobase-containing compound metabolic process;GO:0006396//RNA processing;GO:0006397//mRNA processing;GO:0006725//cellular aromatic compound metabolic process;GO:0006807//nitrogen compound metabolic process;GO:0006950//response to stress;GO:0006974//cellular response to DNA damage stim…	-	protein_coding
IMT-vs-MT	total	ncbi_101791299	RGS22	0.078588	1.09058	27756	26946	0.021	0.443	3.79295	0	0	up	RGS22	XP_012961907.2 regulator of G-protein signaling 22 [Anas platyrhynchos]	-	-	-	-	GO:0005575//cellular_component;GO:0005622//intracellular;GO:0005623//cell;GO:0005634//nucleus;GO:0005737//cytoplasm;GO:0005886//plasma membrane;GO:0016020//membrane;GO:0043226//organelle;GO:0043227//membrane-bounded organelle;GO:0043229//intracellular organelle;GO:0043231//intracellular membrane-bounded organelle;GO:0044424//intracellular part;GO:0044464//cell part;GO:0071944//cell periphery	GO:0003674//molecular_function;GO:0005096//GTPase activator activity;GO:0008047//enzyme activator activity;GO:0030234//enzyme regulator activity;GO:0030695//GTPase regulator activity;GO:0060589//nucleoside-triphosphatase regulator activity;GO:0098772//molecular function regulator	GO:0008150//biological_process;GO:0009966//regulation of signal transduction;GO:0009968//negative regulation of signal transduction;GO:0010646//regulation of cell communication;GO:0010648//negative regulation of cell communication;GO:0023051//regulation of signaling;GO:0023057//negative regulation of signaling;GO:0043085//positive regulation of catalytic activity;GO:0043087//regulation of GTPase …	-	protein_coding
IMT-vs-MT	total	ncbi_101792738	C19orf44	0.262702	3.61667	27756	26946	0.087	0.603	3.78265	0	0	up	C19orf44	XP_027327810.1 uncharacterized protein C19orf44 homolog isoform X1 [Anas platyrhynchos]	-	-	-	-	-	-	-	-	protein_coding
IMT-vs-MT	total	ncbi_106015793	SMKR1	0.394031	5.41992	27756	26946	0.096	0.691	3.78155	0	0	up	SMKR1	XP_027317537.1 small lysine-rich protein 1 [Anas platyrhynchos]	-	-	-	-	-	-	-	-	protein_coding
IMT-vs-MT	total	ncbi_101791482	Cdlc2	0.245124	3.33787	27756	26946	0.052	0.599	3.7668	0	0	up	Cdlc2	XP_005026710.2 dynein light chain LC6, flagellar outer arm isoform X1 [Anas platyrhynchos]	Human Diseases;Organismal Systems	Infectious disease: bacterial;Excretory system	ko05132//Salmonella infection;ko04962//Vasopressin-regulated water reabsorption	K10418;K10418	GO:0005737//cytoplasm;GO:0030286//dynein complex	-	GO:0007017//microtubule-based process;GO:0045765//regulation of angiogenesis	-	protein_coding
IMT-vs-MT	total	ncbi_119718021	CKMT1	0.0217393	0.295653	27756	26946	0.01	0.202	3.7594	0	0	up	CKMT1	XP_032050486.1 creatine kinase U-type, mitochondrial [Aythya fuligula]	Metabolism;Metabolism	Global and overview maps;Amino acid metabolism	ko01100//Metabolic pathways;ko00330//Arginine and proline metabolism	K00933;K00933	GO:0005575//cellular_component;GO:0005622//intracellular;GO:0005623//cell;GO:0005737//cytoplasm;GO:0005739//mitochondrion;GO:0005740//mitochondrial envelope;GO:0005743//mitochondrial inner membrane;GO:0016020//membrane;GO:0019866//organelle inner membrane;GO:0031090//organelle membrane;GO:0031966//mitochondrial membrane;GO:0031967//organelle envelope;GO:0031975//envelope;GO:0036477//somatodendrit…	GO:0000166//nucleotide binding;GO:0003674//molecular_function;GO:0003824//catalytic activity;GO:0004111//creatine kinase activity;GO:0005488//binding;GO:0005515//protein binding;GO:0005524//ATP binding;GO:0008144//drug binding;GO:0016301//kinase activity;GO:0016740//transferase activity;GO:0016772//transferase activity, transferring phosphorus-containing groups;GO:0016775//phosphotransferase acti…	GO:0001655//urogenital system development;GO:0001822//kidney development;GO:0006793//phosphorus metabolic process;GO:0006796//phosphate-containing compound metabolic process;GO:0007275//multicellular organism development;GO:0007399//nervous system development;GO:0007417//central nervous system development;GO:0007420//brain development;GO:0007517//muscle organ development;GO:0007519//skeletal musc…	-	protein_coding
IMT-vs-MT	total	ncbi_101803243	ODF2	0.419367	5.67904	27756	26946	0.129	0.694	3.75904	0	0	up	ODF2	XP_027326900.1 outer dense fiber protein 2 isoform X1 [Anas platyrhynchos]	-	-	-	-	-	GO:0005524//ATP binding	GO:0007059//chromosome segregation;GO:0030261//chromosome condensation	-	protein_coding
IMT-vs-MT	total	ncbi_119717963	ncbi_119717963	0.0839731	1.13759	27756	26946	0.031	0.46	3.75831	0	0	up	ncbi_119717963	-	-	-	-	-	-	-	-	-	lncRNA
IMT-vs-MT	total	ncbi_106016778	Mpv17l	0.068546	0.927359	27756	26946	0.035	0.442	3.75604	0	0	up	Mpv17l	XP_027324817.1 mpv17-like protein isoform X1 [Anas platyrhynchos]	Cellular Processes	Transport and catabolism	ko04146//Peroxisome	K13349	GO:0005575//cellular_component;GO:0005622//intracellular;GO:0005623//cell;GO:0005737//cytoplasm;GO:0005777//peroxisome;GO:0005778//peroxisomal membrane;GO:0016020//membrane;GO:0016021//integral component of membrane;GO:0031090//organelle membrane;GO:0031224//intrinsic component of membrane;GO:0031903//microbody membrane;GO:0042579//microbody;GO:0043226//organelle;GO:0043227//membrane-bounded orga…	GO:0003674//molecular_function;GO:0005102//receptor binding;GO:0005488//binding;GO:0005515//protein binding	GO:0006810//transport;GO:0006839//mitochondrial transport;GO:0006996//organelle organization;GO:0007005//mitochondrion organization;GO:0007006//mitochondrial membrane organization;GO:0008150//biological_process;GO:0008152//metabolic process;GO:0009889//regulation of biosynthetic process;GO:0009890//negative regulation of biosynthetic process;GO:0009892//negative regulation of metabolic process;GO…	-	protein_coding
IMT-vs-MT	total	ncbi_106019468	foxe4	0.0155883	0.210863	27756	26946	0.004	0.182	3.74923	0	0	up	foxe4	XP_027318868.1 forkhead box protein E3 [Anas platyrhynchos]	-	-	-	-	GO:0005575//cellular_component;GO:0005622//intracellular;GO:0005623//cell;GO:0005634//nucleus;GO:0005667//transcription factor complex;GO:0032991//macromolecular complex;GO:0043226//organelle;GO:0043227//membrane-bounded organelle;GO:0043229//intracellular organelle;GO:0043231//intracellular membrane-bounded organelle;GO:0044424//intracellular part;GO:0044464//cell part	GO:0000981//RNA polymerase II transcription factor activity, sequence-specific DNA binding;GO:0003674//molecular_function;GO:0003676//nucleic acid binding;GO:0003677//DNA binding;GO:0003700//transcription factor activity, sequence-specific DNA binding;GO:0005488//binding;GO:0043565//sequence-specific DNA binding;GO:0097159//organic cyclic compound binding;GO:1901363//heterocyclic compound binding	GO:0001654//eye development;GO:0002088//lens development in camera-type eye;GO:0002930//trabecular meshwork development;GO:0006139//nucleobase-containing compound metabolic process;GO:0006351//transcription, DNA-templated;GO:0006355//regulation of transcription, DNA-templated;GO:0006357//regulation of transcription from RNA polymerase II promoter;GO:0006366//transcription from RNA polymerase II p…	Fork head	protein_coding
IMT-vs-MT	total	ncbi_101789455	CCDC146	0.0933868	1.25012	27756	26946	0.027	0.444	3.74128	0	0	up	CCDC146	XP_027315369.1 coiled-coil domain-containing protein 146 isoform X1 [Anas platyrhynchos]	-	-	-	-	-	GO:0005524//ATP binding	GO:0007059//chromosome segregation;GO:0030261//chromosome condensation	-	protein_coding
IMT-vs-MT	total	ncbi_113839606	ctp	0.180907	2.4141	27756	26946	0.041	0.564	3.73743	0	0	up	ctp	XP_027325801.1 dynein light chain 1, cytoplasmic-like [Anas platyrhynchos]	Human Diseases;Organismal Systems	Infectious disease: bacterial;Excretory system	ko05132//Salmonella infection;ko04962//Vasopressin-regulated water reabsorption	K10418;K10418	GO:0005575//cellular_component;GO:0005622//intracellular;GO:0005623//cell;GO:0005634//nucleus;GO:0005737//cytoplasm;GO:0005815//microtubule organizing center;GO:0005816//spindle pole body;GO:0005856//cytoskeleton;GO:0005868//cytoplasmic dynein complex;GO:0005874//microtubule;GO:0005875//microtubule associated complex;GO:0005929//cilium;GO:0005930//axoneme;GO:0015630//microtubule cytoskeleton;GO:0…	GO:0003674//molecular_function;GO:0003774//motor activity;GO:0003824//catalytic activity;GO:0005488//binding;GO:0005515//protein binding;GO:0008092//cytoskeletal protein binding;GO:0016462//pyrophosphatase activity;GO:0016787//hydrolase activity;GO:0016817//hydrolase activity, acting on acid anhydrides;GO:0016818//hydrolase activity, acting on acid anhydrides, in phosphorus-containing anhydrides;…	GO:0000003//reproduction;GO:0000280//nuclear division;GO:0000743//nuclear migration involved in conjugation with cellular fusion;GO:0000746//conjugation;GO:0000747//conjugation with cellular fusion;GO:0003006//developmental process involved in reproduction;GO:0006810//transport;GO:0006928//movement of cell or subcellular component;GO:0006996//organelle organization;GO:0007017//microtubule-based p…	-	protein_coding
IMT-vs-MT	total	ncbi_101794994	IFT27	0.470077	6.26616	27756	26946	0.152	0.711	3.73633	0	0	up	IFT27	XP_013036460.1 PREDICTED: intraflagellar transport protein 27 homolog isoform X1 [Anser cygnoides domesticus]	-	-	-	-	GO:0005575//cellular_component;GO:0005622//intracellular;GO:0005623//cell;GO:0005737//cytoplasm;GO:0005768//endosome;GO:0005794//Golgi apparatus;GO:0005813//centrosome;GO:0005815//microtubule organizing center;GO:0005856//cytoskeleton;GO:0005929//cilium;GO:0012505//endomembrane system;GO:0015630//microtubule cytoskeleton;GO:0030990//intraciliary transport particle;GO:0030992//intraciliary transpo…	GO:0000166//nucleotide binding;GO:0001882//nucleoside binding;GO:0001883//purine nucleoside binding;GO:0003674//molecular_function;GO:0003824//catalytic activity;GO:0003924//GTPase activity;GO:0005488//binding;GO:0005525//GTP binding;GO:0016462//pyrophosphatase activity;GO:0016787//hydrolase activity;GO:0016817//hydrolase activity, acting on acid anhydrides;GO:0016818//hydrolase activity, acting …	GO:0006810//transport;GO:0006886//intracellular protein transport;GO:0006928//movement of cell or subcellular component;GO:0006996//organelle organization;GO:0007017//microtubule-based process;GO:0007018//microtubule-based movement;GO:0007154//cell communication;GO:0007165//signal transduction;GO:0007166//cell surface receptor signaling pathway;GO:0007224//smoothened signaling pathway;GO:0007264/…	-	protein_coding
IMT-vs-MT	total	ncbi_106015964	ncbi_106015964	0.111633	1.4809	27756	26946	0.032	0.509	3.72844	0	0	up	ncbi_106015964	-	-	-	-	-	-	-	-	-	lncRNA
IMT-vs-MT	total	ncbi_106014952	C11orf97	0.512103	6.78131	27756	26946	0.085	0.645	3.7268	0	0	up	C11orf97	XP_027323399.1 uncharacterized protein C11orf97 homolog isoform X2 [Anas platyrhynchos]	-	-	-	-	-	-	-	-	protein_coding
IMT-vs-MT	total	ncbi_101803644	PGM3	0.265753	3.51899	27756	26946	0.083	0.624	3.7265	0	0	up	PGM3	XP_005024852.2 LOW QUALITY PROTEIN: phosphoacetylglucosamine mutase [Anas platyrhynchos]	Metabolism;Metabolism	Global and overview maps;Carbohydrate metabolism	ko01100//Metabolic pathways;ko00520//Amino sugar and nucleotide sugar metabolism	K01836;K01836	GO:0005575//cellular_component;GO:0005622//intracellular;GO:0005623//cell;GO:0005634//nucleus;GO:0005737//cytoplasm;GO:0005829//cytosol;GO:0043226//organelle;GO:0043227//membrane-bounded organelle;GO:0043229//intracellular organelle;GO:0043231//intracellular membrane-bounded organelle;GO:0044424//intracellular part;GO:0044444//cytoplasmic part;GO:0044464//cell part	GO:0000287//magnesium ion binding;GO:0003674//molecular_function;GO:0003824//catalytic activity;GO:0004610//phosphoacetylglucosamine mutase activity;GO:0004614//phosphoglucomutase activity;GO:0005488//binding;GO:0008966//phosphoglucosamine mutase activity;GO:0016853//isomerase activity;GO:0016866//intramolecular transferase activity;GO:0016868//intramolecular transferase activity, phosphotransfer…	GO:0000003//reproduction;GO:0000271//polysaccharide biosynthetic process;GO:0001704//formation of primary germ layer;GO:0001707//mesoderm formation;GO:0002376//immune system process;GO:0002520//immune system development;GO:0005975//carbohydrate metabolic process;GO:0005976//polysaccharide metabolic process;GO:0006022//aminoglycan metabolic process;GO:0006023//aminoglycan biosynthetic process;GO:0…	-	protein_coding
IMT-vs-MT	total	ncbi_119713992	ncbi_119713992	0.00887706	0.118076	27756	26946	0.003	0.102	3.71855	0	0	up	ncbi_119713992	-	-	-	-	-	-	-	-	-	lncRNA
IMT-vs-MT	total	ncbi_106015089	ncbi_106015089	0.154954	2.03994	27756	26946	0.037	0.543	3.71776	0	0	up	ncbi_106015089	-	-	-	-	-	-	-	-	-	lncRNA
IMT-vs-MT	total	ncbi_101790816	Lrrc63	0.0478865	0.631079	27756	26946	0.017	0.324	3.71735	0	0	up	Lrrc63	XP_005024868.2 leucine-rich repeat-containing protein 63 isoform X1 [Anas platyrhynchos]	-	-	-	-	GO:0005575//cellular_component;GO:0005622//intracellular;GO:0005623//cell;GO:0005737//cytoplasm;GO:0005886//plasma membrane;GO:0016020//membrane;GO:0042995//cell projection;GO:0043005//neuron projection;GO:0044424//intracellular part;GO:0044464//cell part;GO:0071944//cell periphery;GO:0097458//neuron part	GO:0005515//protein binding	GO:0007154//cell communication;GO:0007165//signal transduction;GO:0007275//multicellular organism development;GO:0007399//nervous system development;GO:0008150//biological_process;GO:0009987//cellular process;GO:0010720//positive regulation of cell development;GO:0010975//regulation of neuron projection development;GO:0010976//positive regulation of neuron projection development;GO:0022008//neuro…	-	protein_coding
IMT-vs-MT	total	ncbi_101790391	Lrtm2	0.0156972	0.205156	27756	26946	0.004	0.15	3.69969	0	0	up	Lrtm2	XP_027322556.1 leucine-rich repeat and transmembrane domain-containing protein 2 isoform X1 [Anas platyrhynchos]	-	-	-	-	GO:0005575//cellular_component;GO:0005622//intracellular;GO:0005623//cell;GO:0005737//cytoplasm;GO:0016020//membrane;GO:0016021//integral component of membrane;GO:0031224//intrinsic component of membrane;GO:0044424//intracellular part;GO:0044425//membrane part;GO:0044464//cell part	GO:0003674//molecular_function;GO:0004857//enzyme inhibitor activity;GO:0004860//protein kinase inhibitor activity;GO:0005515//protein binding;GO:0019207//kinase regulator activity;GO:0019210//kinase inhibitor activity;GO:0019887//protein kinase regulator activity;GO:0030234//enzyme regulator activity;GO:0098772//molecular function regulator	GO:0001932//regulation of protein phosphorylation;GO:0001933//negative regulation of protein phosphorylation;GO:0006469//negative regulation of protein kinase activity;GO:0007154//cell communication;GO:0007165//signal transduction;GO:0007166//cell surface receptor signaling pathway;GO:0008150//biological_process;GO:0009892//negative regulation of metabolic process;GO:0009966//regulation of signal…	-	protein_coding
IMT-vs-MT	total	ncbi_101802236	LRRC72	0.0756411	0.983844	27756	26946	0.025	0.421	3.69943	0	0	up	LRRC72	XP_027306693.1 leucine-rich repeat-containing protein 72 isoform X1 [Anas platyrhynchos]	-	-	-	-	-	GO:0005515//protein binding	-	-	protein_coding
IMT-vs-MT	total	ncbi_101798537	kxd1	0.0923192	1.19602	27756	26946	0.045	0.498	3.69402	0	0	up	kxd1	XP_027328239.1 kxDL motif-containing protein 1 [Anas platyrhynchos]	-	-	-	-	GO:0000323//lytic vacuole;GO:0005575//cellular_component;GO:0005622//intracellular;GO:0005623//cell;GO:0005737//cytoplasm;GO:0005764//lysosome;GO:0005765//lysosomal membrane;GO:0005773//vacuole;GO:0005774//vacuolar membrane;GO:0005829//cytosol;GO:0016020//membrane;GO:0031082//BLOC complex;GO:0031083//BLOC-1 complex;GO:0031090//organelle membrane;GO:0032991//macromolecular complex;GO:0043226//orga…	GO:0003674//molecular_function;GO:0005488//binding;GO:0005515//protein binding	GO:0006810//transport;GO:0008150//biological_process;GO:0016192//vesicle-mediated transport;GO:0032418//lysosome localization;GO:0051179//localization;GO:0051234//establishment of localization;GO:0051640//organelle localization;GO:0051641//cellular localization;GO:0070206//protein trimerization	-	protein_coding
IMT-vs-MT	total	ncbi_119716394	Dnajc5b	0.159686	2.06482	27756	26946	0.06	0.548	3.69188	0	0	up	Dnajc5b	XP_032040955.1 dnaJ homolog subfamily C member 5G [Aythya fuligula]	Genetic Information Processing	Folding, sorting and degradation	ko04141//Protein processing in endoplasmic reticulum	K09525	GO:0005575//cellular_component;GO:0016020//membrane	GO:0005515//protein binding	GO:0006457//protein folding;GO:0009408//response to heat	-	protein_coding
IMT-vs-MT	total	ncbi_101804045	SLC51A	0.0267232	0.343427	27756	26946	0.008	0.222	3.67887	0	0	up	SLC51A	XP_027319954.1 organic solute transporter subunit alpha [Anas platyrhynchos]	Organismal Systems	Digestive system	ko04976//Bile secretion	K14360	GO:0005575//cellular_component;GO:0005622//intracellular;GO:0005623//cell;GO:0005737//cytoplasm;GO:0005783//endoplasmic reticulum;GO:0005789//endoplasmic reticulum membrane;GO:0005886//plasma membrane;GO:0012505//endomembrane system;GO:0016020//membrane;GO:0016021//integral component of membrane;GO:0016323//basolateral plasma membrane;GO:0031224//intrinsic component of membrane;GO:0031984//organe…	GO:0003674//molecular_function;GO:0005215//transporter activity;GO:0005319//lipid transporter activity;GO:0005342//organic acid transmembrane transporter activity;GO:0005488//binding;GO:0005515//protein binding;GO:0008028//monocarboxylic acid transmembrane transporter activity;GO:0008509//anion transmembrane transporter activity;GO:0008514//organic anion transmembrane transporter activity;GO:0015…	GO:0006810//transport;GO:0006811//ion transport;GO:0006820//anion transport;GO:0006869//lipid transport;GO:0008150//biological_process;GO:0010876//lipid localization;GO:0015711//organic anion transport;GO:0015718//monocarboxylic acid transport;GO:0015721//bile acid and bile salt transport;GO:0015849//organic acid transport;GO:0015850//organic hydroxy compound transport;GO:0032782//bile acid secre…	-	protein_coding
IMT-vs-MT	total	ncbi_101800039	Hgfac	0.0102178	0.13188	27756	26946	0.003	0.109	3.67711	0	0	up	Hgfac	XP_005016246.2 hepatocyte growth factor activator [Anas platyrhynchos]	-	-	-	-	GO:0005575//cellular_component;GO:0005576//extracellular region;GO:0005615//extracellular space;GO:0005622//intracellular;GO:0005623//cell;GO:0005737//cytoplasm;GO:0005783//endoplasmic reticulum;GO:0005791//rough endoplasmic reticulum;GO:0005829//cytosol;GO:0005886//plasma membrane;GO:0012505//endomembrane system;GO:0016020//membrane;GO:0030054//cell junction;GO:0043226//organelle;GO:0043227//mem…	GO:0003674//molecular_function;GO:0003824//catalytic activity;GO:0004175//endopeptidase activity;GO:0004252//serine-type endopeptidase activity;GO:0005488//binding;GO:0005509//calcium ion binding;GO:0005515//protein binding;GO:0008233//peptidase activity;GO:0008236//serine-type peptidase activity;GO:0008289//lipid binding;GO:0016787//hydrolase activity;GO:0017171//serine hydrolase activity;GO:001…	GO:0001932//regulation of protein phosphorylation;GO:0001934//positive regulation of protein phosphorylation;GO:0006508//proteolysis;GO:0006807//nitrogen compound metabolic process;GO:0008150//biological_process;GO:0008152//metabolic process;GO:0009893//positive regulation of metabolic process;GO:0010562//positive regulation of phosphorus metabolic process;GO:0010604//positive regulation of macro…	-	protein_coding
IMT-vs-MT	total	ncbi_101791657	KCNB2	0.0113225	0.145835	27756	26946	0.004	0.116	3.67538	0	0	up	KCNB2	XP_027308148.1 potassium voltage-gated channel subfamily B member 2 [Anas platyrhynchos]	-	-	-	-	GO:0005575//cellular_component;GO:0005623//cell;GO:0005886//plasma membrane;GO:0005887//integral component of plasma membrane;GO:0008076//voltage-gated potassium channel complex;GO:0016020//membrane;GO:0016021//integral component of membrane;GO:0030425//dendrite;GO:0031224//intrinsic component of membrane;GO:0031226//intrinsic component of plasma membrane;GO:0032809//neuronal cell body membrane;G…	GO:0003674//molecular_function;GO:0005215//transporter activity;GO:0005216//ion channel activity;GO:0005244//voltage-gated ion channel activity;GO:0005249//voltage-gated potassium channel activity;GO:0005251//delayed rectifier potassium channel activity;GO:0005261//cation channel activity;GO:0005267//potassium channel activity;GO:0005488//binding;GO:0005515//protein binding;GO:0008324//cation tra…	GO:0006810//transport;GO:0006811//ion transport;GO:0006812//cation transport;GO:0006813//potassium ion transport;GO:0006937//regulation of muscle contraction;GO:0006940//regulation of smooth muscle contraction;GO:0008104//protein localization;GO:0008150//biological_process;GO:0009987//cellular process;GO:0015672//monovalent inorganic cation transport;GO:0016043//cellular component organization;GO…	-	protein_coding
IMT-vs-MT	total	ncbi_101792794	ZNRF1	0.331081	4.20547	27756	26946	0.122	0.653	3.66661	0	0	up	ZNRF1	XP_025944385.1 E3 ubiquitin-protein ligase ZNRF1 [Apteryx rowi]	-	-	-	-	GO:0000323//lytic vacuole;GO:0005575//cellular_component;GO:0005622//intracellular;GO:0005623//cell;GO:0005737//cytoplasm;GO:0005764//lysosome;GO:0005768//endosome;GO:0005773//vacuole;GO:0005829//cytosol;GO:0008021//synaptic vesicle;GO:0012505//endomembrane system;GO:0012506//vesicle membrane;GO:0016020//membrane;GO:0030054//cell junction;GO:0030133//transport vesicle;GO:0030658//transport vesicl…	GO:0003674//molecular_function;GO:0003824//catalytic activity;GO:0004842//ubiquitin-protein transferase activity;GO:0005488//binding;GO:0008270//zinc ion binding;GO:0016740//transferase activity;GO:0019787//ubiquitin-like protein transferase activity;GO:0043167//ion binding;GO:0043169//cation binding;GO:0046872//metal ion binding;GO:0061630//ubiquitin protein ligase activity;GO:0061659//ubiquitin…	GO:0000209//protein polyubiquitination;GO:0006464//cellular protein modification process;GO:0006508//proteolysis;GO:0006511//ubiquitin-dependent protein catabolic process;GO:0006807//nitrogen compound metabolic process;GO:0006996//organelle organization;GO:0007010//cytoskeleton organization;GO:0008150//biological_process;GO:0008152//metabolic process;GO:0009056//catabolic process;GO:0009057//macr…	-	protein_coding
IMT-vs-MT	total	ncbi_101795879	ZPBP2	0.0987102	1.24869	27756	26946	0.02	0.473	3.65972	0	0	up	ZPBP2	XP_032058408.1 zona pellucida-binding protein 2 [Aythya fuligula]	-	-	-	-	GO:0001669//acrosomal vesicle;GO:0002199//zona pellucida receptor complex;GO:0005575//cellular_component;GO:0005576//extracellular region;GO:0005622//intracellular;GO:0005623//cell;GO:0005737//cytoplasm;GO:0012505//endomembrane system;GO:0030141//secretory granule;GO:0031410//cytoplasmic vesicle;GO:0031982//vesicle;GO:0032991//macromolecular complex;GO:0043226//organelle;GO:0043227//membrane-boun…	GO:0004930//G-protein coupled receptor activity	GO:0000003//reproduction;GO:0001675//acrosome assembly;GO:0003006//developmental process involved in reproduction;GO:0006996//organelle organization;GO:0007186//G-protein coupled receptor signaling pathway;GO:0007276//gamete generation;GO:0007281//germ cell development;GO:0007283//spermatogenesis;GO:0007286//spermatid development;GO:0007338//single fertilization;GO:0007339//binding of sperm to zo…	-	protein_coding
IMT-vs-MT	total	ncbi_119714170	COPZ1	0.0668863	0.845776	27756	26946	0.025	0.417	3.65851	0	0	up	COPZ1	XP_032058391.1 coatomer subunit zeta-2 [Aythya fuligula]	-	-	-	-	GO:0000139//Golgi membrane;GO:0005575//cellular_component;GO:0005622//intracellular;GO:0005623//cell;GO:0005737//cytoplasm;GO:0005783//endoplasmic reticulum;GO:0005789//endoplasmic reticulum membrane;GO:0005793//endoplasmic reticulum-Golgi intermediate compartment;GO:0005794//Golgi apparatus;GO:0005798//Golgi-associated vesicle;GO:0005801//cis-Golgi network;GO:0005829//cytosol;GO:0012505//endomem…	-	GO:0006810//transport;GO:0006886//intracellular protein transport;GO:0006888//ER to Golgi vesicle-mediated transport;GO:0006890//retrograde vesicle-mediated transport, Golgi to ER;GO:0008104//protein localization;GO:0008150//biological_process;GO:0015031//protein transport;GO:0015833//peptide transport;GO:0016192//vesicle-mediated transport;GO:0033036//macromolecule localization;GO:0034613//cellu…	-	protein_coding
IMT-vs-MT	total	ncbi_106018981	ncbi_106018981	0.0750492	0.94236	27756	26946	0.029	0.379	3.6486	0	0	up	ncbi_106018981	-	-	-	-	-	-	-	-	-	lncRNA
IMT-vs-MT	total	ncbi_113844784	ISL2	0.0127805	0.159038	27756	26946	0.003	0.139	3.62702	0	0	up	ISL2	XP_027321411.1 insulin gene enhancer protein ISL-2 [Anas platyrhynchos]	-	-	-	-	GO:0005575//cellular_component;GO:0005622//intracellular;GO:0005623//cell;GO:0005634//nucleus;GO:0043226//organelle;GO:0043227//membrane-bounded organelle;GO:0043229//intracellular organelle;GO:0043231//intracellular membrane-bounded organelle;GO:0044424//intracellular part;GO:0044464//cell part	GO:0000981//RNA polymerase II transcription factor activity, sequence-specific DNA binding;GO:0003674//molecular_function;GO:0003676//nucleic acid binding;GO:0003677//DNA binding;GO:0003700//transcription factor activity, sequence-specific DNA binding;GO:0005488//binding;GO:0043167//ion binding;GO:0043169//cation binding;GO:0043565//sequence-specific DNA binding;GO:0046872//metal ion binding;GO:0…	GO:0000902//cell morphogenesis;GO:0000904//cell morphogenesis involved in differentiation;GO:0001708//cell fate specification;GO:0006355//regulation of transcription, DNA-templated;GO:0006357//regulation of transcription from RNA polymerase II promoter;GO:0006928//movement of cell or subcellular component;GO:0006935//chemotaxis;GO:0007275//multicellular organism development;GO:0007399//nervous sy…	TF_Otx	protein_coding
IMT-vs-MT	total	ncbi_101790798	TPI1	1.71625	21.1491	27756	26946	0.354	0.859	3.62319	0	0	up	TPI1	XP_025969119.1 triosephosphate isomerase [Dromaius novaehollandiae]	Metabolism;Metabolism;Metabolism;Metabolism;Metabolism;Metabolism	Global and overview maps;Global and overview maps;Carbohydrate metabolism;Global and overview maps;Carbohydrate metabolism;Carbohydrate metabolism	ko01100//Metabolic pathways;ko01200//Carbon metabolism;ko00562//Inositol phosphate metabolism;ko01230//Biosynthesis of amino acids;ko00010//Glycolysis / Gluconeogenesis;ko00051//Fructose and mannose metabolism	K01803;K01803;K01803;K01803;K01803;K01803	GO:0005575//cellular_component;GO:0005576//extracellular region;GO:0005618//cell wall;GO:0005622//intracellular;GO:0005623//cell;GO:0005737//cytoplasm;GO:0005739//mitochondrion;GO:0005829//cytosol;GO:0005886//plasma membrane;GO:0009277//fungal-type cell wall;GO:0009986//cell surface;GO:0016020//membrane;GO:0030016//myofibril;GO:0030017//sarcomere;GO:0030018//Z disc;GO:0030312//external encapsulat…	GO:0001968//fibronectin binding;GO:0003674//molecular_function;GO:0003824//catalytic activity;GO:0004807//triose-phosphate isomerase activity;GO:0005488//binding;GO:0005515//protein binding;GO:0016853//isomerase activity;GO:0016860//intramolecular oxidoreductase activity;GO:0016861//intramolecular oxidoreductase activity, interconverting aldoses and ketoses;GO:0019899//enzyme binding;GO:0031625//…	GO:0000768//syncytium formation by plasma membrane fusion;GO:0003008//system process;GO:0005975//carbohydrate metabolic process;GO:0005996//monosaccharide metabolic process;GO:0006006//glucose metabolic process;GO:0006007//glucose catabolic process;GO:0006066//alcohol metabolic process;GO:0006071//glycerol metabolic process;GO:0006081//cellular aldehyde metabolic process;GO:0006082//organic acid …	-	protein_coding
IMT-vs-MT	total	ncbi_106017866	C11orf91	0.662308	8.14998	27756	26946	0.116	0.653	3.62102	0	0	up	C11orf91	XP_027314214.1 uncharacterized protein C11orf91 homolog [Anas platyrhynchos]	-	-	-	-	-	-	-	-	protein_coding
IMT-vs-MT	total	ncbi_101795946	Ttll9	0.211559	2.58951	27756	26946	0.078	0.61	3.61293	0	0	up	Ttll9	XP_032054460.1 probable tubulin polyglutamylase TTLL9 [Aythya fuligula]	-	-	-	-	GO:0005575//cellular_component;GO:0005622//intracellular;GO:0005623//cell;GO:0005737//cytoplasm;GO:0005856//cytoskeleton;GO:0005874//microtubule;GO:0005929//cilium;GO:0015630//microtubule cytoskeleton;GO:0016020//membrane;GO:0042995//cell projection;GO:0043226//organelle;GO:0043228//non-membrane-bounded organelle;GO:0043229//intracellular organelle;GO:0043232//intracellular non-membrane-bounded o…	GO:0000166//nucleotide binding;GO:0000772//mating pheromone activity;GO:0003674//molecular_function;GO:0003824//catalytic activity;GO:0004363//glutathione synthase activity;GO:0005488//binding;GO:0005524//ATP binding;GO:0008144//drug binding;GO:0016874//ligase activity;GO:0016881//acid-amino acid ligase activity;GO:0017076//purine nucleotide binding;GO:0030554//adenyl nucleotide binding;GO:003255…	GO:0006464//cellular protein modification process;GO:0006750//glutathione biosynthetic process;GO:0006807//nitrogen compound metabolic process;GO:0008150//biological_process;GO:0008152//metabolic process;GO:0009987//cellular process;GO:0019538//protein metabolic process;GO:0036211//protein modification process;GO:0043170//macromolecule metabolic process;GO:0043412//macromolecule modification;GO:0…	-	protein_coding
IMT-vs-MT	total	ncbi_101796124	ncbi_101796124	0.249324	3.0117	27756	26946	0.089	0.594	3.59396	0	0	up	ncbi_101796124	XP_027326499.1 MORN repeat-containing protein 5 isoform X3 [Anas platyrhynchos]	-	-	-	-	-	-	-	-	protein_coding
IMT-vs-MT	total	ncbi_101803160	PPEF1	0.0686938	0.827061	27756	26946	0.027	0.375	3.58782	0	0	up	PPEF1	XP_005014244.1 serine/threonine-protein phosphatase with EF-hands 1 [Anas platyrhynchos]	Organismal Systems	Sensory system	ko04745//Phototransduction - fly	K13807	GO:0005575//cellular_component;GO:0005622//intracellular;GO:0005623//cell;GO:0005737//cytoplasm;GO:0005829//cytosol;GO:0044424//intracellular part;GO:0044444//cytoplasmic part;GO:0044464//cell part	GO:0003674//molecular_function;GO:0003824//catalytic activity;GO:0004113//2',3'-cyclic-nucleotide 3'-phosphodiesterase activity;GO:0004721//phosphoprotein phosphatase activity;GO:0004722//protein serine/threonine phosphatase activity;GO:0005488//binding;GO:0005506//iron ion binding;GO:0005509//calcium ion binding;GO:0005515//protein binding;GO:0008803//bis(5'-nucleosyl)-tetraphosphatase (symmetri…	GO:0003008//system process;GO:0006139//nucleobase-containing compound metabolic process;GO:0006464//cellular protein modification process;GO:0006470//protein dephosphorylation;GO:0006793//phosphorus metabolic process;GO:0006796//phosphate-containing compound metabolic process;GO:0006807//nitrogen compound metabolic process;GO:0007600//sensory perception;GO:0008150//biological_process;GO:0008152//…	-	protein_coding
IMT-vs-MT	total	ncbi_101804437	ncbi_101804437	0.0366221	0.435751	27756	26946	0.012	0.283	3.56911	0	0	up	ncbi_101804437	XP_027320202.1 extensin isoform X1 [Anas platyrhynchos]	-	-	-	-	-	-	-	-	protein_coding
IMT-vs-MT	total	ncbi_101792905	AK7	0.256681	3.02723	27756	26946	0.063	0.581	3.55943	0	0	up	AK7	XP_027314708.1 adenylate kinase 7 isoform X1 [Anas platyrhynchos]	Metabolism;Metabolism;Metabolism	Global and overview maps;Nucleotide metabolism;Metabolism of cofactors and vitamins	ko01100//Metabolic pathways;ko00230//Purine metabolism;ko00730//Thiamine metabolism	K00939;K00939;K00939	GO:0005575//cellular_component;GO:0005622//intracellular;GO:0005623//cell;GO:0005737//cytoplasm;GO:0005829//cytosol;GO:0044424//intracellular part;GO:0044444//cytoplasmic part;GO:0044464//cell part	GO:0000166//nucleotide binding;GO:0003674//molecular_function;GO:0003723//RNA binding;GO:0003724//RNA helicase activity;GO:0003824//catalytic activity;GO:0004017//adenylate kinase activity;GO:0004127//cytidylate kinase activity;GO:0004386//helicase activity;GO:0004550//nucleoside diphosphate kinase activity;GO:0005488//binding;GO:0005524//ATP binding;GO:0005525//GTP binding;GO:0008144//drug bindi…	GO:0000003//reproduction;GO:0000226//microtubule cytoskeleton organization;GO:0001578//microtubule bundle formation;GO:0002376//immune system process;GO:0002437//inflammatory response to antigenic stimulus;GO:0003341//cilium movement;GO:0003351//epithelial cilium movement;GO:0006139//nucleobase-containing compound metabolic process;GO:0006165//nucleoside diphosphate phosphorylation;GO:0006281//DN…	-	protein_coding
IMT-vs-MT	total	ncbi_119717206	Prg2	0.0224811	0.265484	27756	26946	0.007	0.208	3.55598	0	0	up	Prg2	XP_029862997.1 bone marrow proteoglycan-like [Aquila chrysaetos chrysaetos]	Human Diseases	Immune disease	ko05310//Asthma	K10786	-	GO:0003674//molecular_function;GO:0005488//binding;GO:0005539//glycosaminoglycan binding;GO:0008201//heparin binding;GO:0030246//carbohydrate binding;GO:0043167//ion binding;GO:0043168//anion binding;GO:0097367//carbohydrate derivative binding;GO:1901681//sulfur compound binding	GO:0001817//regulation of cytokine production;GO:0001818//negative regulation of cytokine production;GO:0001819//positive regulation of cytokine production;GO:0002215//defense response to nematode;GO:0002376//immune system process;GO:0006950//response to stress;GO:0006952//defense response;GO:0006955//immune response;GO:0008150//biological_process;GO:0009605//response to external stimulus;GO:0009…	-	protein_coding
IMT-vs-MT	total	ncbi_101799616	ERICH6	0.0314235	0.369313	27756	26946	0.014	0.243	3.55073	0	0	up	ERICH6	XP_005023703.2 glutamate-rich protein 6 isoform X1 [Anas platyrhynchos]	-	-	-	-	-	-	-	-	protein_coding
IMT-vs-MT	total	ncbi_101792855	Gm11992	0.404039	4.70795	27756	26946	0.111	0.649	3.54221	0	0	up	Gm11992	XP_027307556.1 uncharacterized protein C7orf57 homolog [Anas platyrhynchos]	-	-	-	-	-	-	-	-	protein_coding
IMT-vs-MT	total	ncbi_101796119	SLC4A3	0.0630146	0.734057	27756	26946	0.027	0.385	3.54004	0	0	up	SLC4A3	XP_032046238.1 anion exchange protein 3 [Aythya fuligula]	-	-	-	-	GO:0005575//cellular_component;GO:0005623//cell;GO:0005886//plasma membrane;GO:0005887//integral component of plasma membrane;GO:0016020//membrane;GO:0016021//integral component of membrane;GO:0031224//intrinsic component of membrane;GO:0031226//intrinsic component of plasma membrane;GO:0044425//membrane part;GO:0044459//plasma membrane part;GO:0044464//cell part;GO:0071944//cell periphery	GO:0003674//molecular_function;GO:0005215//transporter activity;GO:0005452//inorganic anion exchanger activity;GO:0005488//binding;GO:0005515//protein binding;GO:0008324//cation transmembrane transporter activity;GO:0008509//anion transmembrane transporter activity;GO:0008510//sodium:bicarbonate symporter activity;GO:0008514//organic anion transmembrane transporter activity;GO:0015075//ion transm…	GO:0006810//transport;GO:0006811//ion transport;GO:0006812//cation transport;GO:0006814//sodium ion transport;GO:0006820//anion transport;GO:0006873//cellular ion homeostasis;GO:0006885//regulation of pH;GO:0008150//biological_process;GO:0009987//cellular process;GO:0015672//monovalent inorganic cation transport;GO:0015698//inorganic anion transport;GO:0015701//bicarbonate transport;GO:0015711//o…	-	protein_coding
IMT-vs-MT	total	ncbi_101803735	Gas8	0.348121	4.03356	27756	26946	0.129	0.643	3.53402	0	0	up	Gas8	XP_032051782.1 dynein regulatory complex subunit 4 [Aythya fuligula]	-	-	-	-	GO:0005575//cellular_component;GO:0005622//intracellular;GO:0005623//cell;GO:0005737//cytoplasm;GO:0005794//Golgi apparatus;GO:0005815//microtubule organizing center;GO:0005856//cytoskeleton;GO:0005874//microtubule;GO:0005929//cilium;GO:0005930//axoneme;GO:0012505//endomembrane system;GO:0015630//microtubule cytoskeleton;GO:0031514//motile cilium;GO:0032838//cell projection cytoplasm;GO:0036064//…	GO:0003674//molecular_function;GO:0005488//binding;GO:0005515//protein binding;GO:0005524//ATP binding;GO:0008017//microtubule binding;GO:0008092//cytoskeletal protein binding;GO:0015631//tubulin binding;GO:0017016//Ras GTPase binding;GO:0017137//Rab GTPase binding;GO:0019899//enzyme binding;GO:0031267//small GTPase binding;GO:0051020//GTPase binding	GO:0000226//microtubule cytoskeleton organization;GO:0001539//cilium or flagellum-dependent cell motility;GO:0001578//microtubule bundle formation;GO:0003341//cilium movement;GO:0003351//epithelial cilium movement;GO:0003355//cilium movement involved in otolith formation;GO:0006928//movement of cell or subcellular component;GO:0006996//organelle organization;GO:0007010//cytoskeleton organization;…	-	protein_coding
IMT-vs-MT	total	ncbi_101790025	PLN	0.0750303	0.869932	27756	26946	0.025	0.357	3.5336	0	0	up	PLN	PKU45087.1 cardiac phospholamban [Limosa lapponica baueri]	Environmental Information Processing;Environmental Information Processing;Environmental Information Processing;Organismal Systems;Organismal Systems;Human Diseases	Signal transduction;Signal transduction;Signal transduction;Circulatory system;Endocrine system;Cardiovascular disease	ko04024//cAMP signaling pathway;ko04020//Calcium signaling pathway;ko04022//cGMP-PKG signaling pathway;ko04261//Adrenergic signaling in cardiomyocytes;ko04919//Thyroid hormone signaling pathway;ko05414//Dilated cardiomyopathy	K05852;K05852;K05852;K05852;K05852;K05852	GO:0005575//cellular_component;GO:0005622//intracellular;GO:0005623//cell;GO:0005737//cytoplasm;GO:0005739//mitochondrion;GO:0005740//mitochondrial envelope;GO:0005783//endoplasmic reticulum;GO:0005789//endoplasmic reticulum membrane;GO:0012505//endomembrane system;GO:0016020//membrane;GO:0016021//integral component of membrane;GO:0016528//sarcoplasm;GO:0016529//sarcoplasmic reticulum;GO:0031090/…	GO:0003674//molecular_function;GO:0004857//enzyme inhibitor activity;GO:0005246//calcium channel regulator activity;GO:0005488//binding;GO:0005515//protein binding;GO:0016247//channel regulator activity;GO:0019855//calcium channel inhibitor activity;GO:0019899//enzyme binding;GO:0030234//enzyme regulator activity;GO:0042030//ATPase inhibitor activity;GO:0042802//identical protein binding;GO:00511…	GO:0002026//regulation of the force of heart contraction;GO:0002027//regulation of heart rate;GO:0003008//system process;GO:0003012//muscle system process;GO:0003013//circulatory system process;GO:0003015//heart process;GO:0006810//transport;GO:0006811//ion transport;GO:0006812//cation transport;GO:0006816//calcium ion transport;GO:0006873//cellular ion homeostasis;GO:0006874//cellular calcium io…	-	protein_coding
IMT-vs-MT	total	ncbi_101789451	GCNT4	0.0301005	0.348091	27756	26946	0.014	0.226	3.52723	0	0	up	GCNT4	XP_032061184.1 beta-1,3-galactosyl-O-glycosyl-glycoprotein beta-1,6-N-acetylglucosaminyltransferase 4 [Aythya fuligula]	Metabolism;Metabolism	Global and overview maps;Glycan biosynthesis and metabolism	ko01100//Metabolic pathways;ko00512//Mucin type O-glycan biosynthesis	K09663;K09663	GO:0000139//Golgi membrane;GO:0005575//cellular_component;GO:0005622//intracellular;GO:0005623//cell;GO:0005737//cytoplasm;GO:0005794//Golgi apparatus;GO:0012505//endomembrane system;GO:0016020//membrane;GO:0016021//integral component of membrane;GO:0031090//organelle membrane;GO:0031224//intrinsic component of membrane;GO:0031984//organelle subcompartment;GO:0043226//organelle;GO:0043227//membra…	GO:0003674//molecular_function;GO:0003824//catalytic activity;GO:0003829//beta-1,3-galactosyl-O-glycosyl-glycoprotein beta-1,6-N-acetylglucosaminyltransferase activity;GO:0008109//N-acetyllactosaminide beta-1,6-N-acetylglucosaminyltransferase activity;GO:0008194//UDP-glycosyltransferase activity;GO:0008375//acetylglucosaminyltransferase activity;GO:0016740//transferase activity;GO:0016757//transf…	GO:0001655//urogenital system development;GO:0001822//kidney development;GO:0002118//aggressive behavior;GO:0002121//inter-male aggressive behavior;GO:0005975//carbohydrate metabolic process;GO:0006464//cellular protein modification process;GO:0006486//protein glycosylation;GO:0006493//protein O-linked glycosylation;GO:0006575//cellular modified amino acid metabolic process;GO:0006725//cellular a…	-	protein_coding
IMT-vs-MT	total	ncbi_106019045	ncbi_106019045	0.0391242	0.449865	27756	26946	0.015	0.194	3.52	0	0	up	ncbi_106019045	EOA96837.1 hypothetical protein Anapl_16896 [Anas platyrhynchos]	-	-	-	-	-	-	-	-	protein_coding
IMT-vs-MT	total	ncbi_101802740	LACTBL1	0.0161471	0.184404	27756	26946	0.005	0.128	3.5054	0	0	up	LACTBL1	XP_021124843.2 putative beta-lactamase-like 1 isoform X1 [Anas platyrhynchos]	-	-	-	-	-	-	-	-	protein_coding
IMT-vs-MT	total	ncbi_119713948	Shisa4	0.0730204	0.829283	27756	26946	0.031	0.417	3.50369	0	0	up	Shisa4	XP_032059084.1 protein shisa-4 [Aythya fuligula]	-	-	-	-	GO:0005575//cellular_component;GO:0016020//membrane;GO:0016021//integral component of membrane;GO:0031224//intrinsic component of membrane;GO:0044425//membrane part	-	-	-	protein_coding
IMT-vs-MT	total	ncbi_101800171	DRC7	0.0620541	0.704411	27756	26946	0.022	0.365	3.5027	0	0	up	DRC7	XP_012955456.2 dynein regulatory complex subunit 7 isoform X1 [Anas platyrhynchos]	-	-	-	-	-	-	-	-	protein_coding
IMT-vs-MT	total	ncbi_106018147	ncbi_106018147	0.0131842	0.150125	27756	26946	0.005	0.126	3.49934	0	0	up	ncbi_106018147	-	-	-	-	-	-	-	-	-	lncRNA
IMT-vs-MT	total	ncbi_101795684	SEPTIN4	0.0136489	0.154996	27756	26946	0.004	0.122	3.49577	0	0	up	SEPTIN4	XP_027301803.1 septin-4 isoform X1 [Anas platyrhynchos]	Cellular Processes;Cellular Processes	Cell growth and death;Cell growth and death	ko04210//Apoptosis;ko04215//Apoptosis - multiple species	K16943;K16943	GO:0005575//cellular_component;GO:0005622//intracellular;GO:0005623//cell;GO:0005634//nucleus;GO:0005654//nucleoplasm;GO:0005737//cytoplasm;GO:0005739//mitochondrion;GO:0005856//cytoskeleton;GO:0005929//cilium;GO:0005938//cell cortex;GO:0031105//septin complex;GO:0031514//motile cilium;GO:0031974//membrane-enclosed lumen;GO:0031981//nuclear lumen;GO:0032156//septin cytoskeleton;GO:0032991//macrom…	GO:0000166//nucleotide binding;GO:0000287//magnesium ion binding;GO:0001882//nucleoside binding;GO:0001883//purine nucleoside binding;GO:0003674//molecular_function;GO:0003824//catalytic activity;GO:0003924//GTPase activity;GO:0005198//structural molecule activity;GO:0005488//binding;GO:0005515//protein binding;GO:0005524//ATP binding;GO:0005525//GTP binding;GO:0016462//pyrophosphatase activity;G…	GO:0000003//reproduction;GO:0003006//developmental process involved in reproduction;GO:0006412//translation;GO:0006810//transport;GO:0006915//apoptotic process;GO:0006996//organelle organization;GO:0007005//mitochondrion organization;GO:0007049//cell cycle;GO:0007186//G-protein coupled receptor signaling pathway;GO:0007275//multicellular organism development;GO:0007276//gamete generation;GO:00072…	-	protein_coding
IMT-vs-MT	total	ncbi_119717820	ncbi_119717820	0.0143742	0.163104	27756	26946	0.007	0.141	3.49512	0	0	up	ncbi_119717820	-	-	-	-	-	-	-	-	-	lncRNA
IMT-vs-MT	total	ncbi_101790518	Adgrb1	0.0183187	0.207177	27756	26946	0.005	0.151	3.49232	0	0	up	Adgrb1	XP_032038189.1 adhesion G protein-coupled receptor B1 isoform X9 [Aythya fuligula]	Cellular Processes	Cell growth and death	ko04115//p53 signaling pathway	K04596	GO:0001891//phagocytic cup;GO:0005575//cellular_component;GO:0005576//extracellular region;GO:0005615//extracellular space;GO:0005622//intracellular;GO:0005623//cell;GO:0005737//cytoplasm;GO:0005886//plasma membrane;GO:0005887//integral component of plasma membrane;GO:0005911//cell-cell junction;GO:0005912//adherens junction;GO:0005924//cell-substrate adherens junction;GO:0005925//focal adhesion;…	GO:0001530//lipopolysaccharide binding;GO:0001786//phosphatidylserine binding;GO:0003674//molecular_function;GO:0004888//transmembrane signaling receptor activity;GO:0004930//G-protein coupled receptor activity;GO:0005488//binding;GO:0005515//protein binding;GO:0005543//phospholipid binding;GO:0008289//lipid binding;GO:0019904//protein domain specific binding;GO:0030165//PDZ domain binding;GO:003…	GO:0000902//cell morphogenesis;GO:0000904//cell morphogenesis involved in differentiation;GO:0002376//immune system process;GO:0006810//transport;GO:0006897//endocytosis;GO:0006909//phagocytosis;GO:0006910//phagocytosis, recognition;GO:0006911//phagocytosis, engulfment;GO:0006950//response to stress;GO:0006952//defense response;GO:0006955//immune response;GO:0007154//cell communication;GO:0007155…	-	protein_coding
IMT-vs-MT	total	ncbi_113840138	ncbi_113840138	0.0219559	0.247686	27756	26946	0.011	0.167	3.48986	0	0	up	ncbi_113840138	-	-	-	-	-	-	-	-	-	lncRNA
IMT-vs-MT	total	ncbi_113845105	fam212ab	0.0192966	0.217176	27756	26946	0.008	0.169	3.48566	0	0	up	fam212ab	XP_027323742.1 PAK4-inhibitor INKA1 isoform X1 [Anas platyrhynchos]	-	-	-	-	GO:0005575//cellular_component;GO:0005622//intracellular;GO:0005623//cell;GO:0005634//nucleus;GO:0005737//cytoplasm;GO:0043226//organelle;GO:0043227//membrane-bounded organelle;GO:0043229//intracellular organelle;GO:0043231//intracellular membrane-bounded organelle;GO:0044424//intracellular part;GO:0044464//cell part	GO:0003674//molecular_function;GO:0004857//enzyme inhibitor activity;GO:0004860//protein kinase inhibitor activity;GO:0005488//binding;GO:0005515//protein binding;GO:0019207//kinase regulator activity;GO:0019210//kinase inhibitor activity;GO:0019887//protein kinase regulator activity;GO:0019899//enzyme binding;GO:0019900//kinase binding;GO:0019901//protein kinase binding;GO:0030234//enzyme regula…	GO:0001932//regulation of protein phosphorylation;GO:0001933//negative regulation of protein phosphorylation;GO:0006469//negative regulation of protein kinase activity;GO:0007275//multicellular organism development;GO:0007399//nervous system development;GO:0008150//biological_process;GO:0009790//embryo development;GO:0009792//embryo development ending in birth or egg hatching;GO:0009888//tissue d…	-	protein_coding
IMT-vs-MT	total	ncbi_101797883	CCDC27	0.313218	3.49696	27756	26946	0.089	0.599	3.48044	0	0	up	CCDC27	XP_027299190.1 coiled-coil domain-containing protein 27 isoform X1 [Anas platyrhynchos]	-	-	-	-	-	GO:0005524//ATP binding	GO:0007059//chromosome segregation;GO:0030261//chromosome condensation;GO:0030474//spindle pole body duplication;GO:0071988//protein localization to spindle pole body	-	protein_coding
IMT-vs-MT	total	ncbi_101791991	GLIPR1	0.0403719	0.451071	27756	26946	0.009	0.203	3.47868	0	0	up	GLIPR1	XP_012957319.2 glioma pathogenesis-related protein 1 [Anas platyrhynchos]	-	-	-	-	-	-	-	-	protein_coding
IMT-vs-MT	total	ncbi_119717179	Prg2	0.0741855	0.827604	27756	26946	0.028	0.416	3.47796	0	0	up	Prg2	XP_029862997.1 bone marrow proteoglycan-like [Aquila chrysaetos chrysaetos]	Human Diseases	Immune disease	ko05310//Asthma	K10786	-	GO:0003674//molecular_function;GO:0005488//binding;GO:0005539//glycosaminoglycan binding;GO:0008201//heparin binding;GO:0030246//carbohydrate binding;GO:0043167//ion binding;GO:0043168//anion binding;GO:0097367//carbohydrate derivative binding;GO:1901681//sulfur compound binding	GO:0001817//regulation of cytokine production;GO:0001818//negative regulation of cytokine production;GO:0001819//positive regulation of cytokine production;GO:0002215//defense response to nematode;GO:0002376//immune system process;GO:0006950//response to stress;GO:0006952//defense response;GO:0006955//immune response;GO:0008150//biological_process;GO:0009605//response to external stimulus;GO:0009…	-	protein_coding
IMT-vs-MT	total	ncbi_101804537	FSIP1	0.3806	4.22679	27756	26946	0.094	0.651	3.47287	0	0	up	FSIP1	XP_021127719.2 LOW QUALITY PROTEIN: fibrous sheath-interacting protein 1 [Anas platyrhynchos]	-	-	-	-	GO:0005575//cellular_component;GO:0005623//cell;GO:0005929//cilium;GO:0031514//motile cilium;GO:0042995//cell projection;GO:0043226//organelle;GO:0044464//cell part	-	-	-	protein_coding
IMT-vs-MT	total	ncbi_101793609	Slc12a5	0.0165393	0.183554	27756	26946	0.008	0.137	3.46432	0	0	up	Slc12a5	XP_032054157.1 solute carrier family 12 member 5 [Aythya fuligula]	Organismal Systems	Nervous system	ko04727//GABAergic synapse	K23967	GO:0005575//cellular_component;GO:0005623//cell;GO:0005886//plasma membrane;GO:0005887//integral component of plasma membrane;GO:0016020//membrane;GO:0016021//integral component of membrane;GO:0030425//dendrite;GO:0031224//intrinsic component of membrane;GO:0031226//intrinsic component of plasma membrane;GO:0031252//cell leading edge;GO:0031253//cell projection membrane;GO:0031256//leading edge m…	GO:0003674//molecular_function;GO:0005215//transporter activity;GO:0005488//binding;GO:0005515//protein binding;GO:0008324//cation transmembrane transporter activity;GO:0008509//anion transmembrane transporter activity;GO:0008519//ammonium transmembrane transporter activity;GO:0015075//ion transmembrane transporter activity;GO:0015077//monovalent inorganic cation transmembrane transporter activit…	GO:0003008//system process;GO:0006810//transport;GO:0006811//ion transport;GO:0006812//cation transport;GO:0006813//potassium ion transport;GO:0006820//anion transport;GO:0006821//chloride transport;GO:0006873//cellular ion homeostasis;GO:0006885//regulation of pH;GO:0006950//response to stress;GO:0006970//response to osmotic stress;GO:0006971//hypotonic response;GO:0007154//cell communication;GO…	-	protein_coding
IMT-vs-MT	total	ncbi_101793249	CKB	6.01724	66.3622	27756	26946	0.552	0.974	3.46317	0	0	up	CKB	XP_027313694.1 creatine kinase B-type isoform X1 [Anas platyrhynchos]	Metabolism;Metabolism	Global and overview maps;Amino acid metabolism	ko01100//Metabolic pathways;ko00330//Arginine and proline metabolism	K00933;K00933	GO:0005575//cellular_component;GO:0005576//extracellular region;GO:0005615//extracellular space;GO:0005622//intracellular;GO:0005623//cell;GO:0005634//nucleus;GO:0005737//cytoplasm;GO:0005739//mitochondrion;GO:0005829//cytosol;GO:0030425//dendrite;GO:0036477//somatodendritic compartment;GO:0042995//cell projection;GO:0043005//neuron projection;GO:0043025//neuronal cell body;GO:0043209//myelin she…	GO:0000166//nucleotide binding;GO:0003674//molecular_function;GO:0003824//catalytic activity;GO:0004111//creatine kinase activity;GO:0005488//binding;GO:0005515//protein binding;GO:0005524//ATP binding;GO:0008144//drug binding;GO:0016301//kinase activity;GO:0016740//transferase activity;GO:0016772//transferase activity, transferring phosphorus-containing groups;GO:0016775//phosphotransferase acti…	GO:0006082//organic acid metabolic process;GO:0006139//nucleobase-containing compound metabolic process;GO:0006163//purine nucleotide metabolic process;GO:0006164//purine nucleotide biosynthetic process;GO:0006520//cellular amino acid metabolic process;GO:0006575//cellular modified amino acid metabolic process;GO:0006600//creatine metabolic process;GO:0006725//cellular aromatic compound metabolic…	-	protein_coding
IMT-vs-MT	total	ncbi_101790170	Ccdc153	0.0720502	0.794098	27756	26946	0.023	0.368	3.46042	0	0	up	Ccdc153	XP_005027153.2 coiled-coil domain-containing protein 153 isoform X2 [Anas platyrhynchos]	-	-	-	-	GO:0061617//MICOS complex	GO:0005524//ATP binding	GO:0007030//Golgi organization;GO:0007059//chromosome segregation;GO:0030261//chromosome condensation;GO:0042407//cristae formation	-	protein_coding
IMT-vs-MT	total	ncbi_101802983	MGLL	0.0830731	0.912905	27756	26946	0.02	0.342	3.45643	0	0	up	MGLL	XP_012947785.1 monoglyceride lipase isoform X1 [Anas platyrhynchos]	Metabolism;Organismal Systems;Organismal Systems;Metabolism;Organismal Systems	Global and overview maps;Environmental adaptation;Nervous system;Lipid metabolism;Endocrine system	ko01100//Metabolic pathways;ko04714//Thermogenesis;ko04723//Retrograde endocannabinoid signaling;ko00561//Glycerolipid metabolism;ko04923//Regulation of lipolysis in adipocytes	K01054;K01054;K01054;K01054;K01054	GO:0005575//cellular_component;GO:0005622//intracellular;GO:0005623//cell;GO:0005634//nucleus;GO:0005654//nucleoplasm;GO:0005737//cytoplasm;GO:0005739//mitochondrion;GO:0005740//mitochondrial envelope;GO:0005741//mitochondrial outer membrane;GO:0005783//endoplasmic reticulum;GO:0005789//endoplasmic reticulum membrane;GO:0005811//lipid particle;GO:0005829//cytosol;GO:0005886//plasma membrane;GO:00…	GO:0003674//molecular_function;GO:0003824//catalytic activity;GO:0004620//phospholipase activity;GO:0004622//lysophospholipase activity;GO:0004806//triglyceride lipase activity;GO:0005488//binding;GO:0005515//protein binding;GO:0008236//serine-type peptidase activity;GO:0016298//lipase activity;GO:0016787//hydrolase activity;GO:0016788//hydrolase activity, acting on ester bonds;GO:0017171//serine…	GO:0001558//regulation of cell growth;GO:0001676//long-chain fatty acid metabolic process;GO:0003008//system process;GO:0003013//circulatory system process;GO:0003018//vascular process in circulatory system;GO:0006082//organic acid metabolic process;GO:0006508//proteolysis;GO:0006629//lipid metabolic process;GO:0006631//fatty acid metabolic process;GO:0006633//fatty acid biosynthetic process;GO:0…	-	protein_coding
IMT-vs-MT	total	ncbi_101789870	LAMTOR3	1.41223	15.4412	27756	26946	0.33	0.828	3.45064	0	0	up	LAMTOR3	NP_001006559.1 ragulator complex protein LAMTOR3 [Gallus gallus]	Environmental Information Processing;Environmental Information Processing	Signal transduction;Signal transduction	ko04010//MAPK signaling pathway;ko04150//mTOR signaling pathway	K04370;K04370	GO:0000323//lytic vacuole;GO:0005575//cellular_component;GO:0005622//intracellular;GO:0005623//cell;GO:0005737//cytoplasm;GO:0005764//lysosome;GO:0005765//lysosomal membrane;GO:0005768//endosome;GO:0005770//late endosome;GO:0005773//vacuole;GO:0005774//vacuolar membrane;GO:0005886//plasma membrane;GO:0010008//endosome membrane;GO:0012505//endomembrane system;GO:0012506//vesicle membrane;GO:001602…	GO:0003674//molecular_function;GO:0005085//guanyl-nucleotide exchange factor activity;GO:0005198//structural molecule activity;GO:0005488//binding;GO:0005515//protein binding;GO:0008047//enzyme activator activity;GO:0019207//kinase regulator activity;GO:0019209//kinase activator activity;GO:0019899//enzyme binding;GO:0030234//enzyme regulator activity;GO:0032947//protein complex scaffold;GO:00510…	GO:0000165//MAPK cascade;GO:0000186//activation of MAPKK activity;GO:0001101//response to acid chemical;GO:0001775//cell activation;GO:0001932//regulation of protein phosphorylation;GO:0001934//positive regulation of protein phosphorylation;GO:0002252//immune effector process;GO:0002263//cell activation involved in immune response;GO:0002274//myeloid leukocyte activation;GO:0002275//myeloid cell …	-	protein_coding
IMT-vs-MT	total	ncbi_101792921	DNAH12	0.316076	3.4556	27756	26946	0.071	0.614	3.45018	0	0	up	DNAH12	XP_032050232.1 dynein heavy chain 12, axonemal [Aythya fuligula]	Human Diseases	Neurodegenerative disease	ko05016//Huntington disease	K10408	GO:0005575//cellular_component;GO:0005622//intracellular;GO:0005623//cell;GO:0005737//cytoplasm;GO:0005856//cytoskeleton;GO:0005858//axonemal dynein complex;GO:0005874//microtubule;GO:0005875//microtubule associated complex;GO:0005929//cilium;GO:0005930//axoneme;GO:0015630//microtubule cytoskeleton;GO:0030286//dynein complex;GO:0032838//cell projection cytoplasm;GO:0032991//macromolecular complex…	GO:0000166//nucleotide binding;GO:0003674//molecular_function;GO:0003723//RNA binding;GO:0003724//RNA helicase activity;GO:0003774//motor activity;GO:0003777//microtubule motor activity;GO:0003824//catalytic activity;GO:0005198//structural molecule activity;GO:0005488//binding;GO:0005515//protein binding;GO:0005524//ATP binding;GO:0008144//drug binding;GO:0008569//ATP-dependent microtubule motor …	GO:0000226//microtubule cytoskeleton organization;GO:0001578//microtubule bundle formation;GO:0003341//cilium movement;GO:0006464//cellular protein modification process;GO:0006807//nitrogen compound metabolic process;GO:0006810//transport;GO:0006928//movement of cell or subcellular component;GO:0006996//organelle organization;GO:0007010//cytoskeleton organization;GO:0007017//microtubule-based pro…	-	protein_coding
IMT-vs-MT	total	ncbi_106018064	ncbi_106018064	0.0250943	0.275241	27756	26946	0.009	0.168	3.45005	0	0	up	ncbi_106018064	-	-	-	-	-	-	-	-	-	lncRNA
IMT-vs-MT	total	ncbi_101796376	SLC30A6	0.192258	2.07846	27756	26946	0.081	0.563	3.43371	0	0	up	SLC30A6	XP_027309680.1 zinc transporter 6 isoform X1 [Anas platyrhynchos]	-	-	-	-	GO:0000139//Golgi membrane;GO:0005575//cellular_component;GO:0005622//intracellular;GO:0005623//cell;GO:0005737//cytoplasm;GO:0005794//Golgi apparatus;GO:0005802//trans-Golgi network;GO:0005829//cytosol;GO:0012505//endomembrane system;GO:0016020//membrane;GO:0016021//integral component of membrane;GO:0031090//organelle membrane;GO:0031224//intrinsic component of membrane;GO:0031984//organelle sub…	GO:0003674//molecular_function;GO:0005215//transporter activity;GO:0005385//zinc ion transmembrane transporter activity;GO:0008324//cation transmembrane transporter activity;GO:0015075//ion transmembrane transporter activity;GO:0015318//inorganic solute uptake transmembrane transporter activity;GO:0015562//efflux transmembrane transporter activity;GO:0022857//transmembrane transporter activity;GO…	GO:0000041//transition metal ion transport;GO:0006810//transport;GO:0006811//ion transport;GO:0006812//cation transport;GO:0006829//zinc II ion transport;GO:0006892//post-Golgi vesicle-mediated transport;GO:0006895//Golgi to endosome transport;GO:0008150//biological_process;GO:0010035//response to inorganic substance;GO:0010038//response to metal ion;GO:0010043//response to zinc ion;GO:0016192//v…	-	protein_coding
IMT-vs-MT	total	ncbi_106016621	Tp53inp2	0.0621042	0.667221	27756	26946	0.025	0.312	3.4233	0	0	up	Tp53inp2	XP_027328717.1 tumor protein p53-inducible nuclear protein 2 isoform X1 [Anas platyrhynchos]	Cellular Processes	Transport and catabolism	ko04140//Autophagy - animal	K21247	GO:0005575//cellular_component;GO:0005622//intracellular;GO:0005623//cell;GO:0005634//nucleus;GO:0005654//nucleoplasm;GO:0005737//cytoplasm;GO:0005773//vacuole;GO:0005776//autophagosome;GO:0005829//cytosol;GO:0016604//nuclear body;GO:0016605//PML body;GO:0031410//cytoplasmic vesicle;GO:0031974//membrane-enclosed lumen;GO:0031981//nuclear lumen;GO:0031982//vesicle;GO:0043226//organelle;GO:0043227/…	GO:0003674//molecular_function;GO:0005488//binding;GO:0005515//protein binding;GO:0032182//ubiquitin-like protein binding;GO:0043130//ubiquitin binding	GO:0000045//autophagosome assembly;GO:0001503//ossification;GO:0001649//osteoblast differentiation;GO:0001894//tissue homeostasis;GO:0006139//nucleobase-containing compound metabolic process;GO:0006351//transcription, DNA-templated;GO:0006355//regulation of transcription, DNA-templated;GO:0006508//proteolysis;GO:0006511//ubiquitin-dependent protein catabolic process;GO:0006725//cellular aromatic …	-	protein_coding
IMT-vs-MT	total	ncbi_101801617	Enkur	0.239295	2.55522	27756	26946	0.049	0.519	3.41604	0	0	up	Enkur	XP_027306423.1 enkurin [Anas platyrhynchos]	-	-	-	-	GO:0001669//acrosomal vesicle;GO:0005575//cellular_component;GO:0005622//intracellular;GO:0005623//cell;GO:0005737//cytoplasm;GO:0005929//cilium;GO:0012505//endomembrane system;GO:0030141//secretory granule;GO:0031410//cytoplasmic vesicle;GO:0031514//motile cilium;GO:0031982//vesicle;GO:0036126//sperm flagellum;GO:0042995//cell projection;GO:0043226//organelle;GO:0043227//membrane-bounded organel…	GO:0003674//molecular_function;GO:0005488//binding;GO:0005515//protein binding;GO:0005516//calmodulin binding;GO:0017124//SH3 domain binding;GO:0019904//protein domain specific binding	GO:0008150//biological_process	-	protein_coding
IMT-vs-MT	total	ncbi_101789392	Tsga10	0.156406	1.66709	27756	26946	0.045	0.521	3.41313	0	0	up	Tsga10	XP_012949229.2 testis-specific gene 10 protein isoform X1 [Anas platyrhynchos]	-	-	-	-	GO:0031514//motile cilium	GO:0003714//transcription corepressor activity;GO:0005524//ATP binding;GO:0030492//hemoglobin binding	GO:0006457//protein folding;GO:0007059//chromosome segregation;GO:0030218//erythrocyte differentiation;GO:0030261//chromosome condensation;GO:0048870//cell motility;GO:0050821//protein stabilization	-	protein_coding
IMT-vs-MT	total	ncbi_101789519	ZNF474	0.0523319	0.554951	27756	26946	0.022	0.308	3.4041	0	0	up	ZNF474	XP_005013168.1 zinc finger protein 474 [Anas platyrhynchos]	-	-	-	-	-	GO:0003674//molecular_function;GO:0003676//nucleic acid binding;GO:0005488//binding;GO:0043167//ion binding;GO:0043169//cation binding;GO:0046332//SMAD binding;GO:0046872//metal ion binding;GO:0097159//organic cyclic compound binding;GO:1901363//heterocyclic compound binding	-	zf-C2H2	protein_coding
IMT-vs-MT	total	ncbi_101790957	Jkamp	0.226563	2.36591	27756	26946	0.098	0.548	3.38384	0	0	up	Jkamp	XP_032045277.1 JNK1/MAPK8-associated membrane protein isoform X1 [Aythya fuligula]	-	-	-	-	GO:0005575//cellular_component;GO:0005622//intracellular;GO:0005623//cell;GO:0005737//cytoplasm;GO:0005783//endoplasmic reticulum;GO:0005789//endoplasmic reticulum membrane;GO:0012505//endomembrane system;GO:0016020//membrane;GO:0016021//integral component of membrane;GO:0031224//intrinsic component of membrane;GO:0031984//organelle subcompartment;GO:0042175//nuclear outer membrane-endoplasmic re…	GO:0003674//molecular_function;GO:0005488//binding;GO:0005515//protein binding;GO:0019899//enzyme binding;GO:0031625//ubiquitin protein ligase binding;GO:0044389//ubiquitin-like protein ligase binding	GO:0006508//proteolysis;GO:0006511//ubiquitin-dependent protein catabolic process;GO:0006807//nitrogen compound metabolic process;GO:0006950//response to stress;GO:0006986//response to unfolded protein;GO:0008150//biological_process;GO:0008152//metabolic process;GO:0009056//catabolic process;GO:0009057//macromolecule catabolic process;GO:0009987//cellular process;GO:0010033//response to organic s…	-	protein_coding
IMT-vs-MT	total	ncbi_101790619	P4HTM	0.19009	1.98016	27756	26946	0.075	0.576	3.38017	0	0	up	P4HTM	XP_032050159.1 transmembrane prolyl 4-hydroxylase [Aythya fuligula]	-	-	-	-	GO:0005575//cellular_component;GO:0005622//intracellular;GO:0005623//cell;GO:0005737//cytoplasm;GO:0005783//endoplasmic reticulum;GO:0005789//endoplasmic reticulum membrane;GO:0012505//endomembrane system;GO:0016020//membrane;GO:0016021//integral component of membrane;GO:0031224//intrinsic component of membrane;GO:0031984//organelle subcompartment;GO:0042175//nuclear outer membrane-endoplasmic re…	GO:0003674//molecular_function;GO:0003723//RNA binding;GO:0003824//catalytic activity;GO:0005488//binding;GO:0005506//iron ion binding;GO:0005509//calcium ion binding;GO:0009982//pseudouridine synthase activity;GO:0016491//oxidoreductase activity;GO:0016705//oxidoreductase activity, acting on paired donors, with incorporation or reduction of molecular oxygen;GO:0016706//oxidoreductase activity, a…	GO:0001522//pseudouridine synthesis;GO:0002682//regulation of immune system process;GO:0008150//biological_process;GO:0008152//metabolic process;GO:0009451//RNA modification;GO:0045595//regulation of cell differentiation;GO:0045637//regulation of myeloid cell differentiation;GO:0045646//regulation of erythrocyte differentiation;GO:0050789//regulation of biological process;GO:0050793//regulation o…	-	protein_coding
IMT-vs-MT	total	ncbi_101797445	PAX3	0.014553	0.152277	27756	26946	0.003	0.125	3.37837	0	0	up	PAX3	XP_032049206.1 paired box protein Pax-3 isoform X1 [Aythya fuligula]	-	-	-	-	GO:0005575//cellular_component;GO:0005622//intracellular;GO:0005623//cell;GO:0005634//nucleus;GO:0005654//nucleoplasm;GO:0005667//transcription factor complex;GO:0031974//membrane-enclosed lumen;GO:0031981//nuclear lumen;GO:0032991//macromolecular complex;GO:0043226//organelle;GO:0043227//membrane-bounded organelle;GO:0043229//intracellular organelle;GO:0043231//intracellular membrane-bounded org…	GO:0000981//RNA polymerase II transcription factor activity, sequence-specific DNA binding;GO:0003674//molecular_function;GO:0003676//nucleic acid binding;GO:0003677//DNA binding;GO:0003682//chromatin binding;GO:0003700//transcription factor activity, sequence-specific DNA binding;GO:0003705//transcription factor activity, RNA polymerase II distal enhancer sequence-specific binding;GO:0005488//bi…	GO:0000122//negative regulation of transcription from RNA polymerase II promoter;GO:0001667//ameboidal-type cell migration;GO:0001755//neural crest cell migration;GO:0001837//epithelial to mesenchymal transition;GO:0001838//embryonic epithelial tube formation;GO:0001841//neural tube formation;GO:0001843//neural tube closure;GO:0002009//morphogenesis of an epithelium;GO:0003002//regionalization;GO…	PAX	protein_coding
IMT-vs-MT	total	ncbi_106018384	ncbi_106018384	0.135162	1.39104	27756	26946	0.04	0.507	3.36244	0	0	up	ncbi_106018384	-	-	-	-	-	-	-	-	-	lncRNA
IMT-vs-MT	total	ncbi_101789971	DRC1	0.645784	6.61549	27756	26946	0.19	0.702	3.35652	0	0	up	DRC1	XP_027311269.1 dynein regulatory complex protein 1 isoform X2 [Anas platyrhynchos]	-	-	-	-	-	-	-	-	protein_coding
IMT-vs-MT	total	ncbi_101805198	ncbi_101805198	0.406714	4.15516	27756	26946	0.076	0.599	3.3525	0	0	up	ncbi_101805198	XP_005017921.1 F-box only protein 21 isoform X1 [Anas platyrhynchos]	-	-	-	-	GO:0016459//myosin complex	GO:0003674//molecular_function;GO:0003676//nucleic acid binding;GO:0003677//DNA binding;GO:0003774//motor activity;GO:0005488//binding;GO:0005515//protein binding;GO:0005524//ATP binding;GO:0097159//organic cyclic compound binding;GO:1901363//heterocyclic compound binding	-	-	protein_coding
IMT-vs-MT	total	ncbi_119715595	SPAG17	0.0183335	0.187242	27756	26946	0.009	0.148	3.34527	0	0	up	SPAG17	XP_031468968.1 sperm-associated antigen 17 isoform X1 [Phasianus colchicus]	-	-	-	-	GO:0005575//cellular_component;GO:0005622//intracellular;GO:0005623//cell;GO:0005737//cytoplasm;GO:0005856//cytoskeleton;GO:0005874//microtubule;GO:0005929//cilium;GO:0005930//axoneme;GO:0015630//microtubule cytoskeleton;GO:0031514//motile cilium;GO:0032838//cell projection cytoplasm;GO:0042995//cell projection;GO:0043226//organelle;GO:0043228//non-membrane-bounded organelle;GO:0043229//intracell…	-	GO:0000226//microtubule cytoskeleton organization;GO:0001578//microtubule bundle formation;GO:0003341//cilium movement;GO:0003351//epithelial cilium movement;GO:0006928//movement of cell or subcellular component;GO:0006996//organelle organization;GO:0007010//cytoskeleton organization;GO:0007017//microtubule-based process;GO:0007018//microtubule-based movement;GO:0008150//biological_process;GO:000…	-	protein_coding
IMT-vs-MT	total	ncbi_119718553	ncbi_119718553	0.0302654	0.308474	27756	26946	0.009	0.243	3.34512	0	0	up	ncbi_119718553	-	-	-	-	-	-	-	-	-	lncRNA
IMT-vs-MT	total	ncbi_101797970	MYL1	0.0141056	0.143348	27756	26946	0.007	0.124	3.336	0	0	up	MYL1	XP_032046237.1 myosin light chain 1/3, skeletal muscle isoform [Aythya fuligula]	-	-	-	-	GO:0005575//cellular_component;GO:0005622//intracellular;GO:0005623//cell;GO:0005737//cytoplasm;GO:0005829//cytosol;GO:0005856//cytoskeleton;GO:0005859//muscle myosin complex;GO:0015629//actin cytoskeleton;GO:0016459//myosin complex;GO:0016460//myosin II complex;GO:0030016//myofibril;GO:0030017//sarcomere;GO:0032991//macromolecular complex;GO:0043226//organelle;GO:0043228//non-membrane-bounded or…	GO:0003674//molecular_function;GO:0005198//structural molecule activity;GO:0005488//binding;GO:0005509//calcium ion binding;GO:0008307//structural constituent of muscle;GO:0043167//ion binding;GO:0043169//cation binding;GO:0046872//metal ion binding	GO:0003008//system process;GO:0003012//muscle system process;GO:0003013//circulatory system process;GO:0003015//heart process;GO:0006928//movement of cell or subcellular component;GO:0006936//muscle contraction;GO:0006941//striated muscle contraction;GO:0008015//blood circulation;GO:0008150//biological_process;GO:0009987//cellular process;GO:0030029//actin filament-based process;GO:0030048//actin…	-	protein_coding
IMT-vs-MT	total	ncbi_101803314	ncbi_101803314	0.0696623	0.700482	27756	26946	0.03	0.382	3.32803	0	0	up	ncbi_101803314	-	-	-	-	-	-	-	-	-	protein_coding
IMT-vs-MT	total	ncbi_101797307	PPP2R2B	0.0702498	0.700161	27756	26946	0.026	0.385	3.31527	0	0	up	PPP2R2B	XP_005022545.1 serine/threonine-protein phosphatase 2A 55 kDa regulatory subunit B beta isoform isoform X1 [Anas platyrhynchos]	Environmental Information Processing;Human Diseases;Cellular Processes;Environmental Information Processing;Organismal Systems;Human Diseases;Organismal Systems;Environmental Information Processing;Environmental Information Processing;Human Diseases;Genetic Information Processing;Environmental Information Processing	Signal transduction;Infectious disease: viral;Cellular community - eukaryotes;Signal transduction;Circulatory system;Infectious disease: viral;Nervous system;Signal transduction;Signal transduction;Infectious disease: parasitic;Translation;Signal transduction	ko04151//PI3K-Akt signaling pathway;ko05165//Human papillomavirus infection;ko04530//Tight junction;ko04390//Hippo signaling pathway;ko04261//Adrenergic signaling in cardiomyocytes;ko05160//Hepatitis C;ko04728//Dopaminergic synapse;ko04152//AMPK signaling pathway;ko04071//Sphingolipid signaling pathway;ko05142//Chagas disease;ko03015//mRNA surveillance pathway;ko04391//Hippo signaling pathway - f…	K04354;K04354;K04354;K04354;K04354;K04354;K04354;K04354;K04354;K04354;K04354;K04354	-	GO:0005515//protein binding	-	-	protein_coding
IMT-vs-MT	total	ncbi_101805051	CHCHD7	0.818379	8.12165	27756	26946	0.181	0.712	3.31077	0	0	up	CHCHD7	XP_027308057.1 coiled-coil-helix-coiled-coil-helix domain-containing protein 7 [Anas platyrhynchos]	-	-	-	-	GO:0005575//cellular_component;GO:0005622//intracellular;GO:0005623//cell;GO:0005737//cytoplasm;GO:0005739//mitochondrion;GO:0005740//mitochondrial envelope;GO:0005758//mitochondrial intermembrane space;GO:0031967//organelle envelope;GO:0031970//organelle envelope lumen;GO:0031974//membrane-enclosed lumen;GO:0031975//envelope;GO:0043226//organelle;GO:0043227//membrane-bounded organelle;GO:0043229…	GO:0003674//molecular_function	GO:0006779//porphyrin-containing compound biosynthetic process;GO:0006996//organelle organization;GO:0007005//mitochondrion organization;GO:0008150//biological_process;GO:0009987//cellular process;GO:0016043//cellular component organization;GO:0022607//cellular component assembly;GO:0033108//mitochondrial respiratory chain complex assembly;GO:0034622//cellular macromolecular complex assembly;GO:0…	-	protein_coding
IMT-vs-MT	total	ncbi_101799294	NSUN7	0.137133	1.34399	27756	26946	0.05	0.506	3.29192	0	0	up	NSUN7	XP_012951103.1 putative methyltransferase NSUN7 [Anas platyrhynchos]	-	-	-	-	-	GO:0003674//molecular_function;GO:0003676//nucleic acid binding;GO:0003723//RNA binding;GO:0003824//catalytic activity;GO:0005488//binding;GO:0008168//methyltransferase activity;GO:0016434//rRNA (cytosine) methyltransferase activity;GO:0016740//transferase activity;GO:0016741//transferase activity, transferring one-carbon groups;GO:0097159//organic cyclic compound binding;GO:1901363//heterocyclic…	GO:0000154//rRNA modification;GO:0006928//movement of cell or subcellular component;GO:0006996//organelle organization;GO:0007005//mitochondrion organization;GO:0008150//biological_process;GO:0008152//metabolic process;GO:0009987//cellular process;GO:0016043//cellular component organization;GO:0030317//sperm motility;GO:0030382//sperm mitochondrion organization;GO:0032259//methylation;GO:0040011/…	-	protein_coding
IMT-vs-MT	total	ncbi_101804255	TPPP3	0.071512	0.699389	27756	26946	0.014	0.355	3.28803	0	0	up	TPPP3	XP_027321764.1 tubulin polymerization-promoting protein family member 3 [Anas platyrhynchos]	-	-	-	-	GO:0005575//cellular_component;GO:0005622//intracellular;GO:0005623//cell;GO:0005737//cytoplasm;GO:0005856//cytoskeleton;GO:0005874//microtubule;GO:0015630//microtubule cytoskeleton;GO:0030424//axon;GO:0036477//somatodendritic compartment;GO:0042995//cell projection;GO:0043005//neuron projection;GO:0043025//neuronal cell body;GO:0043226//organelle;GO:0043228//non-membrane-bounded organelle;GO:004…	GO:0003674//molecular_function;GO:0003678//DNA helicase activity;GO:0005488//binding;GO:0005515//protein binding;GO:0005524//ATP binding;GO:0008092//cytoskeletal protein binding;GO:0015631//tubulin binding	GO:0000226//microtubule cytoskeleton organization;GO:0001578//microtubule bundle formation;GO:0006260//DNA replication;GO:0006996//organelle organization;GO:0007010//cytoskeleton organization;GO:0007017//microtubule-based process;GO:0008150//biological_process;GO:0009987//cellular process;GO:0016043//cellular component organization;GO:0022607//cellular component assembly;GO:0031109//microtubule p…	-	protein_coding
IMT-vs-MT	total	ncbi_101803909	PDCD2	2.56768	25.0547	27756	26946	0.371	0.868	3.28649	0	0	up	PDCD2	XP_027309997.1 programmed cell death protein 2 [Anas platyrhynchos]	-	-	-	-	GO:0005575//cellular_component;GO:0005622//intracellular;GO:0005623//cell;GO:0005634//nucleus;GO:0005737//cytoplasm;GO:0005783//endoplasmic reticulum;GO:0005789//endoplasmic reticulum membrane;GO:0005793//endoplasmic reticulum-Golgi intermediate compartment;GO:0005798//Golgi-associated vesicle;GO:0012505//endomembrane system;GO:0012506//vesicle membrane;GO:0012507//ER to Golgi transport vesicle m…	GO:0003674//molecular_function;GO:0003676//nucleic acid binding;GO:0003677//DNA binding;GO:0005488//binding;GO:0005515//protein binding;GO:0008270//zinc ion binding;GO:0019899//enzyme binding;GO:0043021//ribonucleoprotein complex binding;GO:0043024//ribosomal small subunit binding;GO:0043167//ion binding;GO:0043169//cation binding;GO:0044877//macromolecular complex binding;GO:0046872//metal ion b…	GO:0000003//reproduction;GO:0002376//immune system process;GO:0002520//immune system development;GO:0002682//regulation of immune system process;GO:0002684//positive regulation of immune system process;GO:0003006//developmental process involved in reproduction;GO:0006139//nucleobase-containing compound metabolic process;GO:0006364//rRNA processing;GO:0006396//RNA processing;GO:0006417//regulation…	-	protein_coding
IMT-vs-MT	total	ncbi_101796481	JPT1	5.77184	56.1509	27756	26946	0.571	0.978	3.28218	0	0	up	JPT1	XP_032055557.1 jupiter microtubule associated homolog 1 [Aythya fuligula]	-	-	-	-	GO:0005575//cellular_component;GO:0005622//intracellular;GO:0005623//cell;GO:0005634//nucleus;GO:0005635//nuclear envelope;GO:0005730//nucleolus;GO:0005737//cytoplasm;GO:0012505//endomembrane system;GO:0016020//membrane;GO:0031090//organelle membrane;GO:0031965//nuclear membrane;GO:0031967//organelle envelope;GO:0031974//membrane-enclosed lumen;GO:0031975//envelope;GO:0031981//nuclear lumen;GO:00…	-	-	-	protein_coding
IMT-vs-MT	total	ncbi_101791739	MPI	0.167058	1.61842	27756	26946	0.072	0.436	3.27539	0	0	up	MPI	XP_027321838.1 mannose-6-phosphate isomerase [Anas platyrhynchos]	Metabolism;Metabolism;Metabolism	Global and overview maps;Carbohydrate metabolism;Carbohydrate metabolism	ko01100//Metabolic pathways;ko00520//Amino sugar and nucleotide sugar metabolism;ko00051//Fructose and mannose metabolism	K01809;K01809;K01809	GO:0005575//cellular_component;GO:0005622//intracellular;GO:0005623//cell;GO:0005634//nucleus;GO:0005737//cytoplasm;GO:0005829//cytosol;GO:0043226//organelle;GO:0043227//membrane-bounded organelle;GO:0043229//intracellular organelle;GO:0043231//intracellular membrane-bounded organelle;GO:0044424//intracellular part;GO:0044444//cytoplasmic part;GO:0044464//cell part	GO:0003674//molecular_function;GO:0003824//catalytic activity;GO:0004476//mannose-6-phosphate isomerase activity;GO:0005488//binding;GO:0008270//zinc ion binding;GO:0016853//isomerase activity;GO:0016860//intramolecular oxidoreductase activity;GO:0016861//intramolecular oxidoreductase activity, interconverting aldoses and ketoses;GO:0043167//ion binding;GO:0043169//cation binding;GO:0046872//meta…	GO:0000032//cell wall mannoprotein biosynthetic process;GO:0005975//carbohydrate metabolic process;GO:0005996//monosaccharide metabolic process;GO:0006002//fructose 6-phosphate metabolic process;GO:0006013//mannose metabolic process;GO:0006056//mannoprotein metabolic process;GO:0006057//mannoprotein biosynthetic process;GO:0006082//organic acid metabolic process;GO:0006090//pyruvate metabolic pro…	-	protein_coding
IMT-vs-MT	total	ncbi_101794581	RIBC2	0.613471	5.93666	27756	26946	0.163	0.686	3.27437	0	0	up	RIBC2	XP_005010118.2 RIB43A-like with coiled-coils protein 2 [Anas platyrhynchos]	-	-	-	-	-	-	-	-	protein_coding
IMT-vs-MT	total	ncbi_101798874	mgat4b	0.0469513	0.454829	27756	26946	0.017	0.286	3.27333	0	0	up	mgat4b	XP_027312524.1 LOW QUALITY PROTEIN: alpha-1,3-mannosyl-glycoprotein 4-beta-N-acetylglucosaminyltransferase-like protein MGAT4D [Anas platyrhynchos]	Metabolism;Metabolism;Metabolism	Global and overview maps;Glycan biosynthesis and metabolism;Glycan biosynthesis and metabolism	ko01100//Metabolic pathways;ko00510//N-Glycan biosynthesis;ko00513//Various types of N-glycan biosynthesis	K00738;K00738;K00738	GO:0000139//Golgi membrane;GO:0005575//cellular_component;GO:0005622//intracellular;GO:0005623//cell;GO:0005737//cytoplasm;GO:0005783//endoplasmic reticulum;GO:0005789//endoplasmic reticulum membrane;GO:0005793//endoplasmic reticulum-Golgi intermediate compartment;GO:0005794//Golgi apparatus;GO:0005795//Golgi stack;GO:0012505//endomembrane system;GO:0016020//membrane;GO:0016021//integral componen…	GO:0003674//molecular_function;GO:0003824//catalytic activity;GO:0016740//transferase activity;GO:0016757//transferase activity, transferring glycosyl groups	GO:0000003//reproduction;GO:0007276//gamete generation;GO:0007283//spermatogenesis;GO:0008150//biological_process;GO:0009889//regulation of biosynthetic process;GO:0009890//negative regulation of biosynthetic process;GO:0009892//negative regulation of metabolic process;GO:0009987//cellular process;GO:0010556//regulation of macromolecule biosynthetic process;GO:0010558//negative regulation of macr…	-	protein_coding
IMT-vs-MT	total	ncbi_101798253	AXDND1	0.0351246	0.338704	27756	26946	0.011	0.221	3.2658	0	0	up	AXDND1	XP_021127970.1 axonemal dynein light chain domain-containing protein 1 isoform X4 [Anas platyrhynchos]	-	-	-	-	GO:0005577//fibrinogen complex;GO:0019028//viral capsid;GO:0019031//viral envelope	GO:0004846//urate oxidase activity;GO:0005102//receptor binding;GO:0005198//structural molecule activity	GO:0019628//urate catabolic process;GO:0030168//platelet activation;GO:0039675//exit of virus from host cell nucleus through nuclear pore;GO:0051258//protein polymerization	-	protein_coding
IMT-vs-MT	total	ncbi_119714529	ncbi_119714529	0.514244	4.9349	27756	26946	0.064	0.655	3.26224	0	0	up	ncbi_119714529	-	-	-	-	-	-	-	-	-	lncRNA
IMT-vs-MT	total	ncbi_101793144	ARMC4	0.394158	3.76167	27756	26946	0.097	0.627	3.2542	0	0	up	ARMC4	XP_027306374.1 armadillo repeat-containing protein 4 isoform X2 [Anas platyrhynchos]	-	-	-	-	GO:0000221//vacuolar proton-transporting V-type ATPase, V1 domain;GO:0005575//cellular_component;GO:0005622//intracellular;GO:0005623//cell;GO:0005634//nucleus;GO:0005737//cytoplasm;GO:0005856//cytoskeleton;GO:0005929//cilium;GO:0005930//axoneme;GO:0030117//membrane coat;GO:0032838//cell projection cytoplasm;GO:0042995//cell projection;GO:0043226//organelle;GO:0043227//membrane-bounded organelle;…	GO:0003674//molecular_function;GO:0005515//protein binding	GO:0000003//reproduction;GO:0000226//microtubule cytoskeleton organization;GO:0001578//microtubule bundle formation;GO:0003006//developmental process involved in reproduction;GO:0003341//cilium movement;GO:0003352//regulation of cilium movement;GO:0003356//regulation of cilium beat frequency;GO:0006886//intracellular protein transport;GO:0006928//movement of cell or subcellular component;GO:00069…	-	protein_coding
IMT-vs-MT	total	ncbi_101789631	ACOT7	0.112748	1.07562	27756	26946	0.044	0.452	3.25285	0	0	up	ACOT7	XP_003642581.3 cytosolic acyl coenzyme A thioester hydrolase isoform X1 [Gallus gallus]	Metabolism;Metabolism	Lipid metabolism;Lipid metabolism	ko01040//Biosynthesis of unsaturated fatty acids;ko00062//Fatty acid elongation	K17360;K17360	GO:0005575//cellular_component;GO:0005622//intracellular;GO:0005623//cell;GO:0005634//nucleus;GO:0005654//nucleoplasm;GO:0005737//cytoplasm;GO:0005739//mitochondrion;GO:0005829//cytosol;GO:0031974//membrane-enclosed lumen;GO:0031981//nuclear lumen;GO:0042995//cell projection;GO:0043005//neuron projection;GO:0043226//organelle;GO:0043227//membrane-bounded organelle;GO:0043229//intracellular organe…	GO:0000062//fatty-acyl-CoA binding;GO:0000166//nucleotide binding;GO:0003674//molecular_function;GO:0003676//nucleic acid binding;GO:0003824//catalytic activity;GO:0005488//binding;GO:0005515//protein binding;GO:0016289//CoA hydrolase activity;GO:0016290//palmitoyl-CoA hydrolase activity;GO:0016787//hydrolase activity;GO:0016788//hydrolase activity, acting on ester bonds;GO:0016790//thiolester hy…	GO:0001676//long-chain fatty acid metabolic process;GO:0006082//organic acid metabolic process;GO:0006139//nucleobase-containing compound metabolic process;GO:0006163//purine nucleotide metabolic process;GO:0006164//purine nucleotide biosynthetic process;GO:0006195//purine nucleotide catabolic process;GO:0006629//lipid metabolic process;GO:0006631//fatty acid metabolic process;GO:0006633//fatty a…	-	protein_coding
IMT-vs-MT	total	ncbi_101796602	LARP1B	0.514307	4.88796	27756	26946	0.174	0.684	3.24828	0	0	up	LARP1B	XP_027312574.1 la-related protein 1B [Anas platyrhynchos]	-	-	-	-	-	-	-	-	protein_coding
IMT-vs-MT	total	ncbi_101798219	KIF2C	0.541813	5.14612	27756	26946	0.124	0.68	3.24738	0	0	up	KIF2C	XP_027318557.1 kinesin-like protein KIF2C isoform X1 [Anas platyrhynchos]	Organismal Systems	Development and regeneration	ko04361//Axon regeneration	K10393	GO:0000775//chromosome, centromeric region;GO:0000776//kinetochore;GO:0000777//condensed chromosome kinetochore;GO:0000779//condensed chromosome, centromeric region;GO:0000793//condensed chromosome;GO:0005575//cellular_component;GO:0005622//intracellular;GO:0005623//cell;GO:0005634//nucleus;GO:0005694//chromosome;GO:0005737//cytoplasm;GO:0005829//cytosol;GO:0005856//cytoskeleton;GO:0005871//kines…	GO:0000166//nucleotide binding;GO:0003674//molecular_function;GO:0003676//nucleic acid binding;GO:0003677//DNA binding;GO:0003690//double-stranded DNA binding;GO:0003774//motor activity;GO:0003777//microtubule motor activity;GO:0003824//catalytic activity;GO:0005488//binding;GO:0005515//protein binding;GO:0005524//ATP binding;GO:0008017//microtubule binding;GO:0008092//cytoskeletal protein bindin…	GO:0000070//mitotic sister chromatid segregation;GO:0000226//microtubule cytoskeleton organization;GO:0000278//mitotic cell cycle;GO:0000280//nuclear division;GO:0000819//sister chromatid segregation;GO:0002376//immune system process;GO:0002478//antigen processing and presentation of exogenous peptide antigen;GO:0002495//antigen processing and presentation of peptide antigen via MHC class II;GO:0…	-	protein_coding
IMT-vs-MT	total	ncbi_101798035	Lrrc52	0.46948	4.44592	27756	26946	0.117	0.64	3.24307	0	0	up	Lrrc52	XP_027318694.1 leucine-rich repeat-containing protein 52 [Anas platyrhynchos]	-	-	-	-	GO:0005575//cellular_component;GO:0005623//cell;GO:0005886//plasma membrane;GO:0005887//integral component of plasma membrane;GO:0008076//voltage-gated potassium channel complex;GO:0016020//membrane;GO:0016021//integral component of membrane;GO:0031224//intrinsic component of membrane;GO:0031226//intrinsic component of plasma membrane;GO:0032991//macromolecular complex;GO:0034702//ion channel com…	GO:0003674//molecular_function;GO:0005215//transporter activity;GO:0005216//ion channel activity;GO:0005244//voltage-gated ion channel activity;GO:0005249//voltage-gated potassium channel activity;GO:0005261//cation channel activity;GO:0005267//potassium channel activity;GO:0005488//binding;GO:0005515//protein binding;GO:0008324//cation transmembrane transporter activity;GO:0015075//ion transmemb…	GO:0000003//reproduction;GO:0006810//transport;GO:0006811//ion transport;GO:0006812//cation transport;GO:0006813//potassium ion transport;GO:0008150//biological_process;GO:0009987//cellular process;GO:0010959//regulation of metal ion transport;GO:0015672//monovalent inorganic cation transport;GO:0022414//reproductive process;GO:0022898//regulation of transmembrane transporter activity;GO:0030001/…	-	protein_coding
IMT-vs-MT	total	ncbi_106015458	ncbi_106015458	0.0277826	0.263796	27756	26946	0.009	0.192	3.24253	0	0	up	ncbi_106015458	-	-	-	-	-	-	-	-	-	lncRNA
IMT-vs-MT	total	ncbi_119715912	ncbi_119715912	0.0574959	0.544357	27756	26946	0.01	0.288	3.24078	0	0	up	ncbi_119715912	-	-	-	-	-	-	-	-	-	lncRNA
IMT-vs-MT	total	ncbi_106018112	ncbi_106018112	0.456108	4.30907	27756	26946	0.08	0.645	3.23965	0	0	up	ncbi_106018112	-	-	-	-	-	-	-	-	-	lncRNA
IMT-vs-MT	total	ncbi_101801371	PTPRQ	0.012834	0.120442	27756	26946	0.002	0.105	3.22029	0	0	up	PTPRQ	XP_013052878.1 PREDICTED: phosphatidylinositol phosphatase PTPRQ-like isoform X1 [Anser cygnoides domesticus]	-	-	-	-	GO:0005575//cellular_component;GO:0005622//intracellular;GO:0005623//cell;GO:0016020//membrane;GO:0016021//integral component of membrane;GO:0031224//intrinsic component of membrane;GO:0032421//stereocilium bundle;GO:0044425//membrane part;GO:0044464//cell part;GO:0097458//neuron part;GO:0098862//cluster of actin-based cell projections	GO:0003674//molecular_function;GO:0003824//catalytic activity;GO:0003993//acid phosphatase activity;GO:0004721//phosphoprotein phosphatase activity;GO:0004725//protein tyrosine phosphatase activity;GO:0005515//protein binding;GO:0016787//hydrolase activity;GO:0016788//hydrolase activity, acting on ester bonds;GO:0016791//phosphatase activity;GO:0042578//phosphoric ester hydrolase activity;GO:0046…	GO:0000902//cell morphogenesis;GO:0000904//cell morphogenesis involved in differentiation;GO:0001708//cell fate specification;GO:0002119//nematode larval development;GO:0002164//larval development;GO:0002244//hematopoietic progenitor cell differentiation;GO:0002376//immune system process;GO:0002520//immune system development;GO:0003008//system process;GO:0006464//cellular protein modification pro…	-	protein_coding
IMT-vs-MT	total	ncbi_101792374	C3orf38	0.521389	4.85989	27756	26946	0.171	0.686	3.22024	0	0	up	C3orf38	XP_027305223.1 uncharacterized protein C3orf38 homolog isoform X1 [Anas platyrhynchos]	-	-	-	-	GO:0005575//cellular_component;GO:0005622//intracellular;GO:0005623//cell;GO:0005634//nucleus;GO:0043226//organelle;GO:0043227//membrane-bounded organelle;GO:0043229//intracellular organelle;GO:0043231//intracellular membrane-bounded organelle;GO:0044424//intracellular part;GO:0044464//cell part	-	GO:0006915//apoptotic process;GO:0008150//biological_process;GO:0008219//cell death;GO:0009987//cellular process;GO:0010941//regulation of cell death;GO:0010942//positive regulation of cell death;GO:0012501//programmed cell death;GO:0042981//regulation of apoptotic process;GO:0043065//positive regulation of apoptotic process;GO:0043067//regulation of programmed cell death;GO:0043068//positive reg…	-	protein_coding
IMT-vs-MT	total	ncbi_101803286	YOD1	0.0719807	0.668149	27756	26946	0.036	0.311	3.2127	0	0	up	YOD1	XP_027300585.1 ubiquitin thioesterase OTU1 [Anas platyrhynchos]	Genetic Information Processing	Folding, sorting and degradation	ko04141//Protein processing in endoplasmic reticulum	K13719	GO:0005575//cellular_component;GO:0005622//intracellular;GO:0005623//cell;GO:0005634//nucleus;GO:0005737//cytoplasm;GO:0005829//cytosol;GO:0043226//organelle;GO:0043227//membrane-bounded organelle;GO:0043229//intracellular organelle;GO:0043231//intracellular membrane-bounded organelle;GO:0044424//intracellular part;GO:0044444//cytoplasmic part;GO:0044464//cell part	GO:0003674//molecular_function;GO:0003676//nucleic acid binding;GO:0003824//catalytic activity;GO:0004843//thiol-dependent ubiquitin-specific protease activity;GO:0005488//binding;GO:0005515//protein binding;GO:0008233//peptidase activity;GO:0008234//cysteine-type peptidase activity;GO:0016787//hydrolase activity;GO:0019783//ubiquitin-like protein-specific protease activity;GO:0019899//enzyme bin…	GO:0000003//reproduction;GO:0006355//regulation of transcription, DNA-templated;GO:0006464//cellular protein modification process;GO:0006508//proteolysis;GO:0006511//ubiquitin-dependent protein catabolic process;GO:0006807//nitrogen compound metabolic process;GO:0006914//autophagy;GO:0006950//response to stress;GO:0006986//response to unfolded protein;GO:0007049//cell cycle;GO:0007154//cell commu…	-	protein_coding
IMT-vs-MT	total	ncbi_101798456	SSX2IP	0.199307	1.84814	27756	26946	0.076	0.593	3.21237	0	0	up	SSX2IP	XP_012957655.1 afadin- and alpha-actinin-binding protein isoform X1 [Anas platyrhynchos]	Cellular Processes	Cellular community - eukaryotes	ko04520//Adherens junction	K06085	GO:0005575//cellular_component;GO:0005622//intracellular;GO:0005623//cell;GO:0005634//nucleus;GO:0005737//cytoplasm;GO:0005813//centrosome;GO:0005815//microtubule organizing center;GO:0005856//cytoskeleton;GO:0005911//cell-cell junction;GO:0005912//adherens junction;GO:0005913//cell-cell adherens junction;GO:0005929//cilium;GO:0015630//microtubule cytoskeleton;GO:0030054//cell junction;GO:0031252…	GO:0003674//molecular_function;GO:0005488//binding;GO:0005515//protein binding;GO:0019904//protein domain specific binding;GO:0030674//protein binding, bridging;GO:0060090//binding, bridging	GO:0000226//microtubule cytoskeleton organization;GO:0006810//transport;GO:0006928//movement of cell or subcellular component;GO:0006996//organelle organization;GO:0007010//cytoskeleton organization;GO:0007017//microtubule-based process;GO:0007018//microtubule-based movement;GO:0007049//cell cycle;GO:0007098//centrosome cycle;GO:0007155//cell adhesion;GO:0008150//biological_process;GO:0009966//re…	-	protein_coding
IMT-vs-MT	total	ncbi_101804838	ILRUN	1.07701	9.97188	27756	26946	0.299	0.782	3.21071	0	0	up	ILRUN	XP_027300688.1 uncharacterized protein C6orf106 homolog isoform X1 [Anas platyrhynchos]	-	-	-	-	GO:0000407//pre-autophagosomal structure;GO:0005575//cellular_component;GO:0005622//intracellular;GO:0005623//cell;GO:0005737//cytoplasm;GO:0005773//vacuole;GO:0005776//autophagosome;GO:0043226//organelle;GO:0043227//membrane-bounded organelle;GO:0043229//intracellular organelle;GO:0043231//intracellular membrane-bounded organelle;GO:0044424//intracellular part;GO:0044444//cytoplasmic part;GO:004…	GO:0003674//molecular_function;GO:0005488//binding;GO:0005515//protein binding;GO:0032182//ubiquitin-like protein binding;GO:0043130//ubiquitin binding	GO:0006914//autophagy;GO:0008150//biological_process;GO:0008152//metabolic process;GO:0009056//catabolic process;GO:0009987//cellular process;GO:0016236//macroautophagy;GO:0044237//cellular metabolic process;GO:0044248//cellular catabolic process	-	protein_coding
IMT-vs-MT	total	ncbi_113840511	C2orf78	0.0297154	0.275789	27756	26946	0.009	0.157	3.20996	0	0	up	C2orf78	XP_027303719.1 arginine-glutamic acid dipeptide repeats protein-like [Anas platyrhynchos]	-	-	-	-	-	-	-	-	protein_coding
IMT-vs-MT	total	ncbi_113845738	ncbi_113845738	0.0348916	0.322935	27756	26946	0.014	0.236	3.20661	0	0	up	ncbi_113845738	-	-	-	-	-	-	-	-	-	lncRNA
IMT-vs-MT	total	ncbi_101803995	TSPO	0.572103	5.26386	27756	26946	0.185	0.695	3.20155	0	0	up	TSPO	XP_027305865.1 translocator protein isoform X1 [Anas platyrhynchos]	Environmental Information Processing;Human Diseases;Cellular Processes;Organismal Systems	Signaling molecules and interaction;Infectious disease: viral;Cell growth and death;Digestive system	ko04080//Neuroactive ligand-receptor interaction;ko05166//Human T-cell leukemia virus 1 infection;ko04214//Apoptosis - fly;ko04979//Cholesterol metabolism	K05770;K05770;K05770;K05770	GO:0005575//cellular_component;GO:0005622//intracellular;GO:0005623//cell;GO:0005737//cytoplasm;GO:0005739//mitochondrion;GO:0005740//mitochondrial envelope;GO:0005741//mitochondrial outer membrane;GO:0016020//membrane;GO:0016021//integral component of membrane;GO:0019867//outer membrane;GO:0031090//organelle membrane;GO:0031224//intrinsic component of membrane;GO:0031966//mitochondrial membrane;…	GO:0003674//molecular_function;GO:0005215//transporter activity;GO:0005319//lipid transporter activity;GO:0005488//binding;GO:0005496//steroid binding;GO:0005497//androgen binding;GO:0005515//protein binding;GO:0008289//lipid binding;GO:0008503//benzodiazepine receptor activity;GO:0015248//sterol transporter activity;GO:0015485//cholesterol binding;GO:0017127//cholesterol transporter activity;GO:…	GO:0001505//regulation of neurotransmitter levels;GO:0001817//regulation of cytokine production;GO:0001818//negative regulation of cytokine production;GO:0002237//response to molecule of bacterial origin;GO:0003254//regulation of membrane depolarization;GO:0006140//regulation of nucleotide metabolic process;GO:0006605//protein targeting;GO:0006626//protein targeting to mitochondrion;GO:0006629//l…	-	protein_coding
IMT-vs-MT	total	ncbi_101792929	ncbi_101792929	0.0294774	0.271527	27756	26946	0.006	0.187	3.19906	0	0	up	ncbi_101792929	-	-	-	-	-	-	-	-	-	lncRNA
IMT-vs-MT	total	ncbi_101790854	Sox30	0.12373	1.13635	27756	26946	0.027	0.477	3.19811	0	0	up	Sox30	XP_005015498.2 transcription factor SOX-30 [Anas platyrhynchos]	-	-	-	-	GO:0005575//cellular_component;GO:0005622//intracellular;GO:0005623//cell;GO:0005634//nucleus;GO:0043226//organelle;GO:0043227//membrane-bounded organelle;GO:0043229//intracellular organelle;GO:0043231//intracellular membrane-bounded organelle;GO:0044424//intracellular part;GO:0044464//cell part	GO:0000981//RNA polymerase II transcription factor activity, sequence-specific DNA binding;GO:0003674//molecular_function;GO:0003676//nucleic acid binding;GO:0003677//DNA binding;GO:0003700//transcription factor activity, sequence-specific DNA binding;GO:0005488//binding;GO:0043565//sequence-specific DNA binding;GO:0097159//organic cyclic compound binding;GO:1901363//heterocyclic compound binding	GO:0000003//reproduction;GO:0006139//nucleobase-containing compound metabolic process;GO:0006351//transcription, DNA-templated;GO:0006355//regulation of transcription, DNA-templated;GO:0006357//regulation of transcription from RNA polymerase II promoter;GO:0006725//cellular aromatic compound metabolic process;GO:0006807//nitrogen compound metabolic process;GO:0007276//gamete generation;GO:0007283…	HMG	protein_coding
IMT-vs-MT	total	ncbi_101794612	CHL1	0.030035	0.275793	27756	26946	0.009	0.16	3.19459	0	0	up	CHL1	XP_032050350.1 neural cell adhesion molecule L1-like protein isoform X1 [Aythya fuligula]	-	-	-	-	GO:0005575//cellular_component;GO:0005576//extracellular region;GO:0005623//cell;GO:0005886//plasma membrane;GO:0016020//membrane;GO:0016021//integral component of membrane;GO:0030425//dendrite;GO:0031224//intrinsic component of membrane;GO:0036477//somatodendritic compartment;GO:0042995//cell projection;GO:0043005//neuron projection;GO:0044425//membrane part;GO:0044463//cell projection part;GO:0…	GO:0002020//protease binding;GO:0003674//molecular_function;GO:0003993//acid phosphatase activity;GO:0005488//binding;GO:0005515//protein binding;GO:0019899//enzyme binding;GO:0046872//metal ion binding	GO:0000902//cell morphogenesis;GO:0000904//cell morphogenesis involved in differentiation;GO:0001764//neuron migration;GO:0003008//system process;GO:0006928//movement of cell or subcellular component;GO:0006935//chemotaxis;GO:0007154//cell communication;GO:0007155//cell adhesion;GO:0007165//signal transduction;GO:0007275//multicellular organism development;GO:0007399//nervous system development;G…	-	protein_coding
IMT-vs-MT	total	ncbi_119715616	ncbi_119715616	0.175512	1.6017	27756	26946	0.059	0.529	3.18923	0	0	up	ncbi_119715616	-	-	-	-	-	-	-	-	-	lncRNA
IMT-vs-MT	total	ncbi_101798358	DNAH17	0.0756485	0.689219	27756	26946	0.015	0.334	3.18588	0	0	up	DNAH17	XP_032055465.1 dynein heavy chain 17, axonemal [Aythya fuligula]	Human Diseases	Neurodegenerative disease	ko05016//Huntington disease	K10408	GO:0005575//cellular_component;GO:0005622//intracellular;GO:0005623//cell;GO:0005737//cytoplasm;GO:0005856//cytoskeleton;GO:0005858//axonemal dynein complex;GO:0005874//microtubule;GO:0005875//microtubule associated complex;GO:0005929//cilium;GO:0005930//axoneme;GO:0009898//cytoplasmic side of plasma membrane;GO:0015630//microtubule cytoskeleton;GO:0030286//dynein complex;GO:0031514//motile ciliu…	GO:0000166//nucleotide binding;GO:0003674//molecular_function;GO:0003774//motor activity;GO:0003777//microtubule motor activity;GO:0003824//catalytic activity;GO:0005488//binding;GO:0005515//protein binding;GO:0005524//ATP binding;GO:0008134//transcription factor binding;GO:0008144//drug binding;GO:0008569//ATP-dependent microtubule motor activity, minus-end-directed;GO:0015415//phosphate ion tra…	GO:0001539//cilium or flagellum-dependent cell motility;GO:0003341//cilium movement;GO:0006355//regulation of transcription, DNA-templated;GO:0006817//phosphate ion transport;GO:0006928//movement of cell or subcellular component;GO:0007017//microtubule-based process;GO:0007018//microtubule-based movement;GO:0008150//biological_process;GO:0009291//unidirectional conjugation;GO:0009987//cellular pr…	-	protein_coding
IMT-vs-MT	total	ncbi_113845594	ncbi_113845594	0.050829	0.461326	27756	26946	0.025	0.233	3.17954	0	0	up	ncbi_113845594	-	-	-	-	-	-	-	-	-	protein_coding
IMT-vs-MT	total	ncbi_101795228	ANGPT1	0.0246343	0.223034	27756	26946	0.01	0.148	3.17332	0	0	up	ANGPT1	XP_005025934.1 angiopoietin-1 isoform X1 [Anas platyrhynchos]	Environmental Information Processing;Environmental Information Processing;Environmental Information Processing;Environmental Information Processing;Environmental Information Processing;Human Diseases	Signal transduction;Signal transduction;Signal transduction;Signal transduction;Signal transduction;Immune disease	ko04151//PI3K-Akt signaling pathway;ko04010//MAPK signaling pathway;ko04014//Ras signaling pathway;ko04015//Rap1 signaling pathway;ko04066//HIF-1 signaling pathway;ko05323//Rheumatoid arthritis	K05465;K05465;K05465;K05465;K05465;K05465	GO:0005575//cellular_component;GO:0005576//extracellular region;GO:0005615//extracellular space;GO:0005622//intracellular;GO:0005623//cell;GO:0005886//plasma membrane;GO:0005902//microvillus;GO:0016020//membrane;GO:0042995//cell projection;GO:0044421//extracellular region part;GO:0044425//membrane part;GO:0044464//cell part;GO:0045121//membrane raft;GO:0071944//cell periphery;GO:0098589//membrane…	GO:0003674//molecular_function;GO:0005085//guanyl-nucleotide exchange factor activity;GO:0005088//Ras guanyl-nucleotide exchange factor activity;GO:0005102//receptor binding;GO:0005126//cytokine receptor binding;GO:0005172//vascular endothelial growth factor receptor binding;GO:0005488//binding;GO:0005515//protein binding;GO:0017016//Ras GTPase binding;GO:0019899//enzyme binding;GO:0019900//kinas…	GO:0000003//reproduction;GO:0000165//MAPK cascade;GO:0001525//angiogenesis;GO:0001541//ovarian follicle development;GO:0001568//blood vessel development;GO:0001569//patterning of blood vessels;GO:0001570//vasculogenesis;GO:0001655//urogenital system development;GO:0001666//response to hypoxia;GO:0001701//in utero embryonic development;GO:0001763//morphogenesis of a branching structure;GO:0001817/…	-	protein_coding
IMT-vs-MT	total	ncbi_113841991	ncbi_113841991	0.0945774	0.847345	27756	26946	0.038	0.371	3.16203	0	0	up	ncbi_113841991	-	-	-	-	-	-	-	-	-	lncRNA
IMT-vs-MT	total	ncbi_101789757	Marchf11	0.141849	1.2651	27756	26946	0.03	0.472	3.15592	0	0	up	Marchf11	XP_032036978.1 E3 ubiquitin-protein ligase MARCH11 [Aythya fuligula]	-	-	-	-	GO:0005575//cellular_component;GO:0005622//intracellular;GO:0005623//cell;GO:0005737//cytoplasm;GO:0012506//vesicle membrane;GO:0016020//membrane;GO:0016021//integral component of membrane;GO:0030659//cytoplasmic vesicle membrane;GO:0031090//organelle membrane;GO:0031224//intrinsic component of membrane;GO:0031410//cytoplasmic vesicle;GO:0031982//vesicle;GO:0043226//organelle;GO:0043227//membrane…	GO:0003674//molecular_function;GO:0003824//catalytic activity;GO:0005488//binding;GO:0008270//zinc ion binding;GO:0016740//transferase activity;GO:0043167//ion binding;GO:0043169//cation binding;GO:0046872//metal ion binding;GO:0046914//transition metal ion binding	GO:0006464//cellular protein modification process;GO:0006807//nitrogen compound metabolic process;GO:0008150//biological_process;GO:0008152//metabolic process;GO:0009987//cellular process;GO:0016567//protein ubiquitination;GO:0019538//protein metabolic process;GO:0032446//protein modification by small protein conjugation;GO:0036211//protein modification process;GO:0043170//macromolecule metabolic…	-	protein_coding
IMT-vs-MT	total	ncbi_101790618	Dyrk2	0.365683	3.2552	27756	26946	0.129	0.563	3.15373	0	0	up	Dyrk2	XP_027311896.1 dual specificity tyrosine-phosphorylation-regulated kinase 2 isoform X1 [Anas platyrhynchos]	-	-	-	-	GO:0000151//ubiquitin ligase complex;GO:0005575//cellular_component;GO:0005622//intracellular;GO:0005623//cell;GO:0005634//nucleus;GO:0005654//nucleoplasm;GO:0005737//cytoplasm;GO:0005829//cytosol;GO:0031974//membrane-enclosed lumen;GO:0031981//nuclear lumen;GO:0032991//macromolecular complex;GO:0043226//organelle;GO:0043227//membrane-bounded organelle;GO:0043229//intracellular organelle;GO:00432…	GO:0000166//nucleotide binding;GO:0000287//magnesium ion binding;GO:0003674//molecular_function;GO:0003824//catalytic activity;GO:0004672//protein kinase activity;GO:0004674//protein serine/threonine kinase activity;GO:0004712//protein serine/threonine/tyrosine kinase activity;GO:0004713//protein tyrosine kinase activity;GO:0005488//binding;GO:0005524//ATP binding;GO:0008144//drug binding;GO:0016…	GO:0005979//regulation of glycogen biosynthetic process;GO:0006109//regulation of carbohydrate metabolic process;GO:0006464//cellular protein modification process;GO:0006468//protein phosphorylation;GO:0006793//phosphorus metabolic process;GO:0006796//phosphate-containing compound metabolic process;GO:0006807//nitrogen compound metabolic process;GO:0006915//apoptotic process;GO:0006950//response …	-	protein_coding
IMT-vs-MT	total	ncbi_101790833	ncbi_101790833	0.0934242	0.828768	27756	26946	0.031	0.364	3.14773	0	0	up	ncbi_101790833	XP_021134205.2 coiled-coil domain-containing protein 175 isoform X1 [Anas platyrhynchos]	-	-	-	-	-	GO:0005524//ATP binding	GO:0007059//chromosome segregation;GO:0030261//chromosome condensation	-	protein_coding
IMT-vs-MT	total	ncbi_101800101	C7	0.0181458	0.161509	27756	26946	0.003	0.128	3.14687	0	0	up	C7	XP_027302382.1 LOW QUALITY PROTEIN: complement component C7 [Anas platyrhynchos]	-	-	-	-	GO:0005575//cellular_component;GO:0005576//extracellular region;GO:0005579//membrane attack complex;GO:0005623//cell;GO:0005886//plasma membrane;GO:0005887//integral component of plasma membrane;GO:0016020//membrane;GO:0016021//integral component of membrane;GO:0031224//intrinsic component of membrane;GO:0031226//intrinsic component of plasma membrane;GO:0032991//macromolecular complex;GO:0044425…	GO:0005515//protein binding	GO:0002250//adaptive immune response;GO:0002252//immune effector process;GO:0002253//activation of immune response;GO:0002376//immune system process;GO:0002443//leukocyte mediated immunity;GO:0002449//lymphocyte mediated immunity;GO:0002455//humoral immune response mediated by circulating immunoglobulin;GO:0002460//adaptive immune response based on somatic recombination of immune receptors built …	-	protein_coding
IMT-vs-MT	total	ncbi_101798764	Dnaaf1	0.348707	3.08567	27756	26946	0.08	0.617	3.14513	0	0	up	Dnaaf1	XP_012960748.2 dynein assembly factor 1, axonemal [Anas platyrhynchos]	-	-	-	-	GO:0000922//spindle pole;GO:0005575//cellular_component;GO:0005622//intracellular;GO:0005623//cell;GO:0005634//nucleus;GO:0005654//nucleoplasm;GO:0005737//cytoplasm;GO:0005819//spindle;GO:0005829//cytosol;GO:0005856//cytoskeleton;GO:0005886//plasma membrane;GO:0005929//cilium;GO:0005930//axoneme;GO:0015630//microtubule cytoskeleton;GO:0016020//membrane;GO:0016604//nuclear body;GO:0016607//nuclear…	GO:0003674//molecular_function;GO:0005488//binding;GO:0005515//protein binding;GO:0044877//macromolecular complex binding;GO:0070840//dynein complex binding	GO:0000226//microtubule cytoskeleton organization;GO:0001578//microtubule bundle formation;GO:0001889//liver development;GO:0001947//heart looping;GO:0002009//morphogenesis of an epithelium;GO:0003002//regionalization;GO:0003007//heart morphogenesis;GO:0003143//embryonic heart tube morphogenesis;GO:0003341//cilium movement;GO:0003351//epithelial cilium movement;GO:0003352//regulation of cilium mo…	-	protein_coding
IMT-vs-MT	total	ncbi_101796754	ARG2	0.397826	3.50991	27756	26946	0.113	0.614	3.1409	0	0	up	ARG2	XP_027313784.1 arginase-2, mitochondrial [Anas platyrhynchos]	Metabolism;Human Diseases;Metabolism;Metabolism;Metabolism	Global and overview maps;Infectious disease: parasitic;Global and overview maps;Amino acid metabolism;Amino acid metabolism	ko01100//Metabolic pathways;ko05146//Amoebiasis;ko01230//Biosynthesis of amino acids;ko00330//Arginine and proline metabolism;ko00220//Arginine biosynthesis	K01476;K01476;K01476;K01476;K01476	GO:0005575//cellular_component;GO:0005622//intracellular;GO:0005623//cell;GO:0005634//nucleus;GO:0005737//cytoplasm;GO:0005739//mitochondrion;GO:0005759//mitochondrial matrix;GO:0005829//cytosol;GO:0005937//mating projection;GO:0030427//site of polarized growth;GO:0031974//membrane-enclosed lumen;GO:0042995//cell projection;GO:0043226//organelle;GO:0043227//membrane-bounded organelle;GO:0043229//…	GO:0003674//molecular_function;GO:0003824//catalytic activity;GO:0004053//arginase activity;GO:0004857//enzyme inhibitor activity;GO:0005488//binding;GO:0005515//protein binding;GO:0008270//zinc ion binding;GO:0008783//agmatinase activity;GO:0016787//hydrolase activity;GO:0016810//hydrolase activity, acting on carbon-nitrogen (but not peptide) bonds;GO:0016813//hydrolase activity, acting on carbo…	GO:0000003//reproduction;GO:0000050//urea cycle;GO:0001101//response to acid chemical;GO:0001505//regulation of neurotransmitter levels;GO:0001655//urogenital system development;GO:0001657//ureteric bud development;GO:0001666//response to hypoxia;GO:0001817//regulation of cytokine production;GO:0001818//negative regulation of cytokine production;GO:0001822//kidney development;GO:0001823//mesoneph…	-	protein_coding
IMT-vs-MT	total	ncbi_101803472	ITPA	0.403717	3.53445	27756	26946	0.15	0.679	3.12976	0	0	up	ITPA	XP_027318909.1 inosine triphosphate pyrophosphatase isoform X1 [Anas platyrhynchos]	Metabolism;Metabolism;Metabolism	Global and overview maps;Nucleotide metabolism;Xenobiotics biodegradation and metabolism	ko01100//Metabolic pathways;ko00230//Purine metabolism;ko00983//Drug metabolism - other enzymes	K01519;K01519;K01519	GO:0005575//cellular_component;GO:0005622//intracellular;GO:0005623//cell;GO:0005634//nucleus;GO:0005737//cytoplasm;GO:0005829//cytosol;GO:0043226//organelle;GO:0043227//membrane-bounded organelle;GO:0043229//intracellular organelle;GO:0043231//intracellular membrane-bounded organelle;GO:0044424//intracellular part;GO:0044444//cytoplasmic part;GO:0044464//cell part	GO:0000166//nucleotide binding;GO:0003674//molecular_function;GO:0003824//catalytic activity;GO:0004170//dUTP diphosphatase activity;GO:0004551//nucleotide diphosphatase activity;GO:0005488//binding;GO:0005515//protein binding;GO:0008828//dATP pyrophosphohydrolase activity;GO:0016462//pyrophosphatase activity;GO:0016787//hydrolase activity;GO:0016817//hydrolase activity, acting on acid anhydrides…	GO:0006139//nucleobase-containing compound metabolic process;GO:0006163//purine nucleotide metabolic process;GO:0006193//ITP catabolic process;GO:0006195//purine nucleotide catabolic process;GO:0006281//DNA repair;GO:0006725//cellular aromatic compound metabolic process;GO:0006753//nucleoside phosphate metabolic process;GO:0006793//phosphorus metabolic process;GO:0006796//phosphate-containing com…	-	protein_coding
IMT-vs-MT	total	ncbi_119718216	MANF	0.94026	8.22754	27756	26946	0.263	0.781	3.12919	0	0	up	MANF	XP_032049986.1 mesencephalic astrocyte-derived neurotrophic factor [Aythya fuligula]	-	-	-	-	GO:0005575//cellular_component;GO:0005576//extracellular region;GO:0005615//extracellular space;GO:0005622//intracellular;GO:0005623//cell;GO:0005737//cytoplasm;GO:0005783//endoplasmic reticulum;GO:0005788//endoplasmic reticulum lumen;GO:0005829//cytosol;GO:0009288//bacterial-type flagellum;GO:0012505//endomembrane system;GO:0016528//sarcoplasm;GO:0016529//sarcoplasmic reticulum;GO:0031974//membr…	GO:0003674//molecular_function;GO:0003677//DNA binding;GO:0003824//catalytic activity;GO:0003842//1-pyrroline-5-carboxylate dehydrogenase activity;GO:0005102//receptor binding;GO:0005488//binding;GO:0005509//calcium ion binding;GO:0005515//protein binding;GO:0008083//growth factor activity;GO:0008289//lipid binding;GO:0030545//receptor regulator activity;GO:0043167//ion binding;GO:0043169//cation…	GO:0001963//synaptic transmission, dopaminergic;GO:0001976//neurological system process involved in regulation of systemic arterial blood pressure;GO:0001980//regulation of systemic arterial blood pressure by ischemic conditions;GO:0002014//vasoconstriction of artery involved in ischemic response to lowering of systemic arterial blood pressure;GO:0002576//platelet degranulation;GO:0003008//system…	-	protein_coding
IMT-vs-MT	total	ncbi_101802151	TMEM52	0.0236729	0.206742	27756	26946	0.01	0.153	3.12114	0	0	up	TMEM52	XP_027299091.1 transmembrane protein 52 [Anas platyrhynchos]	-	-	-	-	GO:0005575//cellular_component;GO:0016020//membrane;GO:0016021//integral component of membrane;GO:0031224//intrinsic component of membrane;GO:0044425//membrane part	-	-	-	protein_coding
IMT-vs-MT	total	ncbi_101789578	FAM72A	0.136182	1.18099	27756	26946	0.046	0.487	3.11546	0	0	up	FAM72A	XP_010722492.1 protein FAM72A [Meleagris gallopavo]	-	-	-	-	GO:0005575//cellular_component;GO:0005622//intracellular;GO:0005623//cell;GO:0005737//cytoplasm;GO:0005739//mitochondrion;GO:0005829//cytosol;GO:0016020//membrane;GO:0043226//organelle;GO:0043227//membrane-bounded organelle;GO:0043229//intracellular organelle;GO:0043231//intracellular membrane-bounded organelle;GO:0044424//intracellular part;GO:0044444//cytoplasmic part;GO:0044464//cell part	GO:0008757//S-adenosylmethionine-dependent methyltransferase activity	GO:0001932//regulation of protein phosphorylation;GO:0001933//negative regulation of protein phosphorylation;GO:0006469//negative regulation of protein kinase activity;GO:0008150//biological_process;GO:0009892//negative regulation of metabolic process;GO:0009966//regulation of signal transduction;GO:0009968//negative regulation of signal transduction;GO:0010469//regulation of receptor activity;GO…	-	protein_coding
IMT-vs-MT	total	ncbi_101797980	scnm1	0.151038	1.30718	27756	26946	0.059	0.505	3.11263	0	0	up	scnm1	XP_032060372.1 sodium channel modifier 1 [Aythya fuligula]	-	-	-	-	GO:0005575//cellular_component;GO:0005622//intracellular;GO:0005623//cell;GO:0005634//nucleus;GO:0005654//nucleoplasm;GO:0016604//nuclear body;GO:0016607//nuclear speck;GO:0031974//membrane-enclosed lumen;GO:0031981//nuclear lumen;GO:0043226//organelle;GO:0043227//membrane-bounded organelle;GO:0043229//intracellular organelle;GO:0043231//intracellular membrane-bounded organelle;GO:0043233//organe…	GO:0003674//molecular_function;GO:0005488//binding;GO:0005515//protein binding;GO:0019899//enzyme binding;GO:0043167//ion binding;GO:0043169//cation binding;GO:0046872//metal ion binding	GO:0006139//nucleobase-containing compound metabolic process;GO:0006396//RNA processing;GO:0006397//mRNA processing;GO:0006725//cellular aromatic compound metabolic process;GO:0006807//nitrogen compound metabolic process;GO:0008150//biological_process;GO:0008152//metabolic process;GO:0008380//RNA splicing;GO:0009987//cellular process;GO:0010467//gene expression;GO:0016070//RNA metabolic process;G…	-	protein_coding
IMT-vs-MT	total	ncbi_101797959	ncbi_101797959	0.175766	1.51055	27756	26946	0.05	0.521	3.10262	0	0	up	ncbi_101797959	XP_027322571.1 uncharacterized protein C16orf46 homolog isoform X1 [Anas platyrhynchos]	-	-	-	-	GO:0005575//cellular_component;GO:0005622//intracellular;GO:0005623//cell;GO:0005634//nucleus;GO:0005654//nucleoplasm;GO:0005737//cytoplasm;GO:0005829//cytosol;GO:0031974//membrane-enclosed lumen;GO:0031981//nuclear lumen;GO:0043226//organelle;GO:0043227//membrane-bounded organelle;GO:0043229//intracellular organelle;GO:0043231//intracellular membrane-bounded organelle;GO:0043233//organelle lumen…	-	-	-	protein_coding
IMT-vs-MT	total	ncbi_101802271	EPHX2	0.0722753	0.620312	27756	26946	0.031	0.312	3.09966	0	0	up	EPHX2	XP_027311292.1 bifunctional epoxide hydrolase 2 [Anas platyrhynchos]	Metabolism;Cellular Processes;Metabolism	Global and overview maps;Transport and catabolism;Lipid metabolism	ko01100//Metabolic pathways;ko04146//Peroxisome;ko00590//Arachidonic acid metabolism	K08726;K08726;K08726	GO:0005575//cellular_component;GO:0005622//intracellular;GO:0005623//cell;GO:0005737//cytoplasm;GO:0005777//peroxisome;GO:0005782//peroxisomal matrix;GO:0005829//cytosol;GO:0031907//microbody lumen;GO:0031974//membrane-enclosed lumen;GO:0042579//microbody;GO:0043226//organelle;GO:0043227//membrane-bounded organelle;GO:0043229//intracellular organelle;GO:0043231//intracellular membrane-bounded org…	GO:0000287//magnesium ion binding;GO:0003674//molecular_function;GO:0003824//catalytic activity;GO:0004301//epoxide hydrolase activity;GO:0004414//homoserine O-acetyltransferase activity;GO:0005102//receptor binding;GO:0005488//binding;GO:0005515//protein binding;GO:0008801//beta-phosphoglucomutase activity;GO:0008967//phosphoglycolate phosphatase activity;GO:0015643//toxic substance binding;GO:0…	GO:0001676//long-chain fatty acid metabolic process;GO:0002532//production of molecular mediator involved in inflammatory response;GO:0002538//arachidonic acid metabolite production involved in inflammatory response;GO:0002539//prostaglandin production involved in inflammatory response;GO:0003008//system process;GO:0003013//circulatory system process;GO:0003018//vascular process in circulatory sy…	-	protein_coding
IMT-vs-MT	total	ncbi_101789421	KCTD19	0.0567144	0.483256	27756	26946	0.016	0.31	3.08876	0	0	up	KCTD19	XP_027321740.1 LOW QUALITY PROTEIN: BTB/POZ domain-containing protein KCTD19 [Anas platyrhynchos]	-	-	-	-	-	-	GO:0006351//transcription, DNA-templated;GO:0008150//biological_process;GO:0009987//cellular process;GO:0016043//cellular component organization;GO:0022607//cellular component assembly;GO:0043933//macromolecular complex subunit organization;GO:0044085//cellular component biogenesis;GO:0051259//protein oligomerization;GO:0051260//protein homooligomerization;GO:0065003//macromolecular complex assem…	-	protein_coding
[truncated: 4,001 more rows]
